# Supplementary material for: Single-cell RNA sequencing reveals the cellular and molecular heterogeneity of treatment-naïve primary osteosarcoma in dogs
Source: Commun Biol. 2024 Apr 24;7:496. doi: 10.1038/s42003-024-06182-w (PMC11043452; doi:10.1038/s42003-024-06182-w)
Supplement: Supplementary file 4 — Supplementary Data 1 [file 42003_2024_6182_MOESM4_ESM.csv]

cluster	gene	p_val	avg_log2FC	pct.1	pct.2	p_val_adj	UniProt.description	Surfaceome.Label	Surfaceome.Label.Source
ANGIO_TAM	ARHGAP45	0	2.696659592	1	0.45	0	NA	NA	NA
ANGIO_TAM	LYZ	0	2.327243376	0.99	0.37	0	Lysozyme C
ANGIO_TAM	ENSCAFG00000023735	0	2.213967963	0.902	0.139	0	NA	NA	NA
ANGIO_TAM	ENSCAFG00000024792	0	2.14004026	0.965	0.28	0	NA	NA	NA
ANGIO_TAM	CDA	0	2.113119475	0.992	0.409	0	Cytidine deaminase
ANGIO_TAM	CD300H	0	1.751796699	0.807	0.192	0	NA	NA	NA
ANGIO_TAM	IL1B	0	1.747099901	0.522	0.062	0	Interleukin-1 beta
ANGIO_TAM	SLAMF9	0	1.62115649	0.839	0.163	0	SLAM family member 9	surface	machine learning
ANGIO_TAM	TREM1	0	1.514549161	0.889	0.17	0	Triggering receptor expressed on myeloid cells 1	surface	machine learning
ANGIO_TAM	CFP	0	1.481302042	0.755	0.141	0	Properdin
ANGIO_TAM	EREG	0	1.395776458	0.418	0.031	0	Proepiregulin	surface	pos. trainingset
ANGIO_TAM	PTGER2	0	0.914652571	0.436	0.055	0	Prostaglandin E2 receptor EP2 subtype	surface	pos. trainingset
ANGIO_TAM	PRSS57	1.53E-306	0.763477981	0.576	0.094	2.52E-302	Serine protease 57
ANGIO_TAM	VCAN	3.37E-303	1.875838757	0.874	0.274	5.56E-299	Versican core protein
ANGIO_TAM	IL1A	5.81E-295	1.604675263	0.582	0.108	9.59E-291	Interleukin-1 alpha
ANGIO_TAM	C17H1orf162	4.31E-291	1.103249469	0.78	0.188	7.11E-287	NA	NA	NA
ANGIO_TAM	ENSCAFG00000014493	1.42E-289	1.11179022	0.692	0.156	2.34E-285	NA	NA	NA
ANGIO_TAM	ENSCAFG00000010721	1.70E-282	0.877342888	0.384	0.051	2.81E-278	NA	NA	NA
ANGIO_TAM	MAP3K8	1.04E-273	1.151936695	0.649	0.15	1.71E-269	Mitogen-activated protein kinase kinase kinase 8
ANGIO_TAM	SERPINB2	9.98E-271	1.996378607	0.291	0.029	1.65E-266	Plasminogen activator inhibitor 2
ANGIO_TAM	S100P	1.18E-270	1.48615731	0.972	0.325	1.94E-266	Protein S100-P
ANGIO_TAM	SLC11A1	1.75E-270	1.010558873	0.734	0.181	2.88E-266	Natural resistance-associated macrophage protein 1	surface	machine learning
ANGIO_TAM	CD86	2.89E-270	1.282620371	0.875	0.241	4.76E-266	T-lymphocyte activation antigen CD86	surface	pos. trainingset
ANGIO_TAM	GLRX	1.12E-269	2.542695094	0.993	0.679	1.85E-265	Glutaredoxin-1
ANGIO_TAM	C5AR1	1.46E-265	1.360621038	0.905	0.286	2.40E-261	C5a anaphylatoxin chemotactic receptor 1	surface	pos. trainingset
ANGIO_TAM	IL18BP	2.15E-263	1.53634212	0.782	0.208	3.55E-259	Interleukin-18-binding protein
ANGIO_TAM	SERPINA1	5.71E-263	0.469392573	0.978	0.32	9.42E-259	Alpha-1-antitrypsin
ANGIO_TAM	MPP1	3.22E-261	1.62578562	0.962	0.454	5.31E-257	55 kDa erythrocyte membrane protein
ANGIO_TAM	C30H15orf48	3.29E-261	1.023810337	0.807	0.211	5.42E-257	NA	NA	NA
ANGIO_TAM	PECAM1	4.74E-258	0.752226133	0.522	0.097	7.81E-254	Platelet endothelial cell adhesion molecule	surface	pos. trainingset
ANGIO_TAM	MAFB	1.13E-255	1.887466827	0.995	0.621	1.86E-251	Transcription factor MafB
ANGIO_TAM	OSM	3.24E-254	1.042020484	0.679	0.156	5.34E-250	Oncostatin-M
ANGIO_TAM	RETN	1.04E-253	1.201148259	0.527	0.101	1.72E-249	Resistin
ANGIO_TAM	METRNL	1.39E-253	1.689013273	0.983	0.558	2.29E-249	Meteorin-like protein
ANGIO_TAM	BPI	2.30E-250	1.39069855	0.99	0.349	3.79E-246	Bactericidal permeability-increasing protein
ANGIO_TAM	PLIN2	2.05E-247	2.267335328	0.987	0.689	3.38E-243	Perilipin-2
ANGIO_TAM	AREG	8.76E-246	2.52323409	0.256	0.025	1.44E-241	Amphiregulin	surface	machine learning
ANGIO_TAM	ENSCAFG00000031869	1.83E-240	1.606626478	0.963	0.386	3.02E-236	NA	NA	NA
ANGIO_TAM	PLAUR	5.48E-237	1.422467239	0.975	0.437	9.04E-233	Urokinase plasminogen activator surface receptor	surface	GPI (UniProt)
ANGIO_TAM	HIVEP3	1.46E-235	1.703862384	0.852	0.36	2.41E-231	Transcription factor HIVEP3
ANGIO_TAM	VEGFA	1.73E-232	1.733407344	0.912	0.436	2.86E-228	Vascular endothelial growth factor A
ANGIO_TAM	FCGR1A	3.55E-231	0.845363746	0.89	0.276	5.86E-227	High affinity immunoglobulin gamma Fc receptor I	surface	pos. trainingset
ANGIO_TAM	PLEK	8.68E-226	1.055070206	0.973	0.408	1.43E-221	Pleckstrin
ANGIO_TAM	VIM	6.18E-223	1.440147876	1	0.995	1.02E-218	Vimentin
ANGIO_TAM	FCER2	4.49E-216	0.663043491	0.263	0.03	7.41E-212	Low affinity immunoglobulin epsilon Fc receptor		machine learning
ANGIO_TAM	ENSCAFG00000024944	9.60E-216	1.123196823	0.725	0.199	1.58E-211	NA	NA	NA
ANGIO_TAM	HBEGF	6.92E-215	2.12132572	0.637	0.188	1.14E-210	Proheparin-binding EGF-like growth factor	surface	pos. trainingset
ANGIO_TAM	PLK3	1.46E-207	1.052417678	0.699	0.219	2.40E-203	Serine/threonine-protein kinase PLK3
ANGIO_TAM	ENSCAFG00000028453	7.41E-207	0.572181641	0.614	0.149	1.22E-202	NA	NA	NA
ANGIO_TAM	TBXAS1	3.36E-206	0.915437665	0.73	0.209	5.54E-202	Thromboxane-A synthase	nonsurface	machine learning
ANGIO_TAM	NRG1	2.01E-204	0.539946387	0.266	0.032	3.32E-200	Pro-neuregulin-1, membrane-bound isoform	surface	machine learning
ANGIO_TAM	ENSCAFG00000031706	2.26E-203	2.04182337	0.992	0.672	3.73E-199	NA	NA	NA
ANGIO_TAM	GPAT3	2.36E-203	0.476245524	0.363	0.058	3.89E-199	NA	NA	NA
ANGIO_TAM	TNFSF13	8.60E-201	0.887344027	0.599	0.156	1.42E-196	Tumor necrosis factor ligand superfamily member 13	nonsurface	machine learning
ANGIO_TAM	CTSB	2.07E-200	1.4384709	0.83	0.322	3.42E-196	Cathepsin B
ANGIO_TAM	NFKBID	7.74E-200	1.35171653	0.998	0.56	1.28E-195	NF-kappa-B inhibitor delta
ANGIO_TAM	MSR1	5.26E-199	1.262616463	0.671	0.183	8.67E-195	Macrophage scavenger receptor types I and II	surface	machine learning
ANGIO_TAM	CXCL8	5.74E-199	1.185654034	0.947	0.422	9.48E-195	Interleukin-8
ANGIO_TAM	SNAI1	1.02E-198	1.264831791	0.815	0.332	1.69E-194	Zinc finger protein SNAI1
ANGIO_TAM	NFKBIA	1.38E-197	1.169798533	0.977	0.542	2.27E-193	NF-kappa-B inhibitor alpha
ANGIO_TAM	AIF1	4.05E-197	1.133250973	0.94	0.33	6.69E-193	Allograft inflammatory factor 1
ANGIO_TAM	DLA-DRA	9.98E-192	1.125069476	0.988	0.514	1.65E-187	NA	NA	NA
ANGIO_TAM	CLEC4E	1.85E-190	0.841517604	0.534	0.131	3.05E-186	C-type lectin domain family 4 member E		machine learning
ANGIO_TAM	SERPINB10	2.05E-188	0.608607916	0.301	0.044	3.38E-184	Serpin B10
ANGIO_TAM	BCL2A1	3.76E-187	1.265945893	0.997	0.58	6.20E-183	Bcl-2-related protein A1
ANGIO_TAM	LGALS3	1.51E-182	1.807694313	0.993	0.763	2.49E-178	Galectin-3
ANGIO_TAM	CSF2RB	1.12E-181	0.772702537	0.612	0.175	1.85E-177	Cytokine receptor common subunit beta	surface	pos. trainingset
ANGIO_TAM	LY86	7.63E-179	0.942252064	0.612	0.171	1.26E-174	Lymphocyte antigen 86
ANGIO_TAM	GADD45A	5.01E-178	1.178175442	0.957	0.518	8.27E-174	Growth arrest and DNA damage-inducible protein GADD45 alpha
ANGIO_TAM	FTH1.1	1.68E-177	1.094230686	1	0.996	2.78E-173	NA	NA	NA
ANGIO_TAM	GGH	6.55E-177	1.00045711	0.988	0.684	1.08E-172	Gamma-glutamyl hydrolase
ANGIO_TAM	CTSS	1.45E-176	1.149460062	0.99	0.5	2.40E-172	Cathepsin S
ANGIO_TAM	NOCT	2.19E-176	0.647776818	0.414	0.086	3.61E-172	NA	NA	NA
ANGIO_TAM	PLBD1	2.25E-173	0.405144089	0.652	0.178	3.71E-169	Phospholipase B-like 1
ANGIO_TAM	PRDX6	3.20E-169	1.143574306	0.987	0.776	5.28E-165	Peroxiredoxin-6
ANGIO_TAM	HAVCR1	4.05E-169	0.962326349	0.705	0.236	6.68E-165	Hepatitis A virus cellular receptor 1	surface	machine learning
ANGIO_TAM	PTPRE	8.77E-169	0.838071115	0.769	0.286	1.45E-164	Receptor-type tyrosine-protein phosphatase epsilon		machine learning
ANGIO_TAM	CD48	9.46E-166	1.021346814	0.958	0.424	1.56E-161	CD48 antigen	surface	GPI (UniProt)
ANGIO_TAM	PDXK	1.91E-164	1.070904879	0.819	0.389	3.15E-160	Pyridoxal kinase	nonsurface	neg. trainingset
ANGIO_TAM	LRRC25	4.79E-163	0.889316195	0.76	0.257	7.91E-159	Leucine-rich repeat-containing protein 25	surface	machine learning
ANGIO_TAM	ALAS1	1.15E-157	1.109196073	0.835	0.384	1.89E-153	5-aminolevulinate synthase, nonspecific, mitochondrial
ANGIO_TAM	GLIPR1	2.75E-154	0.97391536	0.917	0.496	4.53E-150	Glioma pathogenesis-related protein 1	surface	machine learning
ANGIO_TAM	SMPDL3B	3.94E-154	0.781510468	0.483	0.131	6.51E-150	Acid sphingomyelinase-like phosphodiesterase 3b
ANGIO_TAM	SLA	8.06E-153	1.386911654	0.696	0.248	1.33E-148	Src-like-adapter
ANGIO_TAM	CD74	1.97E-152	0.785786183	0.885	0.341	3.25E-148	HLA class II histocompatibility antigen gamma chain	surface	machine learning
ANGIO_TAM	DLA-DQA1	3.31E-151	0.809709212	0.839	0.312	5.46E-147	NA	NA	NA
ANGIO_TAM	SPI1	2.23E-148	0.805461255	0.95	0.387	3.68E-144	Transcription factor PU.1
ANGIO_TAM	TIMP1	4.94E-148	1.145371987	0.998	0.801	8.16E-144	Metalloproteinase inhibitor 1
ANGIO_TAM	GRB2	2.91E-147	1.041414235	0.932	0.625	4.79E-143	Growth factor receptor-bound protein 2
ANGIO_TAM	VEGFC	5.80E-142	0.819232696	0.384	0.092	9.58E-138	Vascular endothelial growth factor C
ANGIO_TAM	ENSCAFG00000009523	1.76E-140	0.59106953	1	0.955	2.90E-136	NA	NA	NA
ANGIO_TAM	COX17	5.63E-138	1.046091914	0.953	0.641	9.29E-134	Cytochrome c oxidase copper chaperone
ANGIO_TAM	PTGS2	3.35E-137	1.901055789	0.541	0.176	5.53E-133	Prostaglandin G/H synthase 2
ANGIO_TAM	AP1S2	7.78E-137	1.012759528	0.784	0.385	1.28E-132	AP-1 complex subunit sigma-2
ANGIO_TAM	NR4A1	9.01E-137	1.180248273	0.877	0.474	1.49E-132	Nuclear receptor subfamily 4 group A member 1	nonsurface	neg. trainingset
ANGIO_TAM	SULF2	5.51E-134	0.69138897	0.498	0.154	9.08E-130	Extracellular sulfatase Sulf-2
ANGIO_TAM	UGCG	4.60E-133	1.351190538	0.727	0.368	7.60E-129	Ceramide glucosyltransferase	nonsurface	neg. trainingset
ANGIO_TAM	SAT1	5.82E-133	0.438172755	0.995	0.677	9.60E-129	Diamine acetyltransferase 1
ANGIO_TAM	SLC2A9	2.80E-132	0.5117681	0.288	0.056	4.61E-128	Solute carrier family 2, facilitated glucose transporter member 9	surface	machine learning
ANGIO_TAM	FOSL2	3.63E-130	0.785553694	0.677	0.272	5.99E-126	Fos-related antigen 2
ANGIO_TAM	EIF4A1	1.51E-128	0.725272568	1	0.906	2.49E-124	Eukaryotic initiation factor 4A-I
ANGIO_TAM	TCIRG1	1.92E-128	0.710287536	0.822	0.387	3.17E-124	V-type proton ATPase 116 kDa subunit a isoform 3	surface	machine learning
ANGIO_TAM	ABCA1	6.24E-127	1.209804105	0.769	0.368	1.03E-122	ATP-binding cassette sub-family A member 1	surface	machine learning
ANGIO_TAM	ENSCAFG00000017257	2.76E-125	0.867438682	0.93	0.582	4.55E-121	NA	NA	NA
ANGIO_TAM	CCL7	7.15E-124	2.141834553	0.517	0.169	1.18E-119	C-C motif chemokine 7
ANGIO_TAM	ETS2	8.27E-124	0.813160568	0.789	0.394	1.37E-119	Protein C-ets-2
ANGIO_TAM	ALCAM	9.48E-124	0.833616693	0.661	0.255	1.56E-119	CD166 antigen	surface	machine learning
ANGIO_TAM	TIPARP	3.89E-123	1.206863151	0.774	0.398	6.43E-119	TCDD-inducible poly [ADP-ribose] polymerase
ANGIO_TAM	FN1	8.03E-122	1.605815645	0.664	0.311	1.33E-117	Fibronectin
ANGIO_TAM	SRGN	2.08E-119	0.262588964	0.727	0.271	3.44E-115	Serglycin
ANGIO_TAM	RAB8B	7.54E-118	0.669590413	0.725	0.331	1.24E-113	Ras-related protein Rab-8B
ANGIO_TAM	TFPT	8.34E-117	0.618292905	1	0.956	1.38E-112	TCF3 fusion partner
ANGIO_TAM	IRAK2	2.13E-115	0.620427953	0.522	0.173	3.52E-111	Interleukin-1 receptor-associated kinase-like 2
ANGIO_TAM	ANO6	1.60E-114	0.876865775	0.652	0.312	2.64E-110	Anoctamin-6	surface	pos. trainingset
ANGIO_TAM	NAA16	2.41E-114	1.224537955	0.847	0.531	3.97E-110	N-alpha-acetyltransferase 16, NatA auxiliary subunit
ANGIO_TAM	SH3BGRL3	3.83E-114	0.691127646	1	0.916	6.32E-110	SH3 domain-binding glutamic acid-rich-like protein 3
ANGIO_TAM	EIF3K	4.65E-114	0.650488443	1	0.881	7.67E-110	Eukaryotic translation initiation factor 3 subunit K
ANGIO_TAM	ENSCAFG00000025524	1.15E-113	0.720764544	0.839	0.427	1.89E-109	NA	NA	NA
ANGIO_TAM	CAPG	4.64E-113	0.721098262	0.997	0.804	7.65E-109	Macrophage-capping protein
ANGIO_TAM	TNS1	7.15E-113	0.533703386	0.349	0.091	1.18E-108	Tensin-1
ANGIO_TAM	CSTB	1.88E-112	0.74054089	1	0.951	3.11E-108	Cystatin-B
ANGIO_TAM	ODC1	1.37E-111	0.595391385	0.965	0.7	2.25E-107	Ornithine decarboxylase
ANGIO_TAM	PM20D2	2.37E-111	0.822411509	0.905	0.592	3.90E-107	Peptidase M20 domain-containing protein 2
ANGIO_TAM	ENSCAFG00000019360	2.07E-110	0.588230656	1	0.899	3.42E-106	NA	NA	NA
ANGIO_TAM	COTL1	3.18E-110	0.435873962	0.644	0.243	5.25E-106	Coactosin-like protein
ANGIO_TAM	FAU	1.70E-109	0.525411983	1	0.988	2.80E-105	Ubiquitin-like protein FUBI
ANGIO_TAM	FAU	1.70E-109	0.525411983	1	0.988	2.80E-105	40S ribosomal protein S30
ANGIO_TAM	ENSCAFG00000042554	3.51E-109	0.584551965	1	0.96	5.79E-105	NA	NA	NA
ANGIO_TAM	LAMP2	1.94E-108	0.952816099	0.927	0.631	3.20E-104	Lysosome-associated membrane glycoprotein 2	surface	pos. trainingset
ANGIO_TAM	TPT1	2.37E-108	0.666567516	1	0.96	3.90E-104	Translationally-controlled tumor protein
ANGIO_TAM	DLA-DMA	6.64E-108	0.800125364	0.8	0.364	1.10E-103	NA	NA	NA
ANGIO_TAM	PSAP	1.31E-107	0.717764746	0.78	0.397	2.17E-103	Prosaposin
ANGIO_TAM	CD44	1.71E-107	0.655543746	0.433	0.139	2.83E-103	CD44 antigen	surface	pos. trainingset
ANGIO_TAM	GGTA1	7.49E-107	0.904900459	0.845	0.496	1.24E-102	NA	NA	NA
ANGIO_TAM	TKT	1.04E-106	0.911538711	0.913	0.631	1.71E-102	Transketolase
ANGIO_TAM	ANXA2	1.14E-106	0.90851663	0.977	0.738	1.88E-102	Annexin A2
ANGIO_TAM	ENSCAFG00000032173	1.88E-105	0.439310715	0.537	0.189	3.10E-101	NA	NA	NA
ANGIO_TAM	LCP1	1.20E-104	0.753084926	0.997	0.645	1.99E-100	Plastin-2
ANGIO_TAM	NFE2L2	5.69E-104	0.839926985	0.725	0.397	9.39E-100	Nuclear factor erythroid 2-related factor 2
ANGIO_TAM	NFKBIZ	4.48E-102	0.706648207	0.607	0.264	7.40E-98	NF-kappa-B inhibitor zeta
ANGIO_TAM	NOD2	1.07E-101	0.376810132	0.276	0.061	1.77E-97	Nucleotide-binding oligomerization domain-containing protein 2
ANGIO_TAM	GMFG	5.00E-99	0.596086564	0.985	0.761	8.25E-95	Glia maturation factor gamma
ANGIO_TAM	YBX3	7.67E-98	0.852509322	0.839	0.513	1.27E-93	Y-box-binding protein 3
ANGIO_TAM	CYBA	3.43E-97	0.641662904	0.998	0.877	5.65E-93	Cytochrome b-245 light chain	nonsurface	machine learning
ANGIO_TAM	CSF2RA	4.73E-97	0.390455282	0.288	0.067	7.80E-93	Granulocyte-macrophage colony-stimulating factor receptor subunit alpha	surface	pos. trainingset
ANGIO_TAM	FADS1	2.93E-95	1.215365982	0.517	0.217	4.84E-91	Fatty acid desaturase 1	nonsurface	machine learning
ANGIO_TAM	FTL	2.67E-94	0.634835515	1	0.994	4.40E-90	Ferritin light chain
ANGIO_TAM	ENSCAFG00000013713	5.99E-94	0.440914242	0.446	0.152	9.89E-90	NA	NA	NA
ANGIO_TAM	FTH1	9.23E-93	0.466592952	0.591	0.244	1.52E-88	Ferritin heavy chain
ANGIO_TAM	KDM6B	7.33E-92	0.456053275	0.641	0.295	1.21E-87	Lysine-specific demethylase 6B
ANGIO_TAM	FBXO6	2.26E-90	0.824610227	0.784	0.503	3.74E-86	F-box only protein 6
ANGIO_TAM	ENSCAFG00000045333	8.96E-90	0.566039466	1	0.936	1.48E-85	NA	NA	NA
ANGIO_TAM	SLC30A1	2.33E-89	0.962912697	0.662	0.351	3.85E-85	Zinc transporter 1	surface	machine learning
ANGIO_TAM	MAPK13	5.12E-89	0.549764488	0.473	0.177	8.44E-85	Mitogen-activated protein kinase 13
ANGIO_TAM	HLA-DQB2	2.75E-88	0.55881405	0.955	0.54	4.54E-84	HLA class II histocompatibility antigen, DQ beta 2 chain	surface	pos. trainingset
ANGIO_TAM	BAZ1A	2.37E-85	0.804174819	0.769	0.469	3.91E-81	Bromodomain adjacent to zinc finger domain protein 1A
ANGIO_TAM	KCNN4	2.54E-84	0.634849783	0.466	0.181	4.19E-80	Intermediate conductance calcium-activated potassium channel protein 4	nonsurface	machine learning
ANGIO_TAM	ACVRL1	6.23E-84	0.507778395	0.281	0.075	1.03E-79	Serine/threonine-protein kinase receptor R3	surface	machine learning
ANGIO_TAM	GADD45G	3.23E-83	1.002888938	0.677	0.38	5.34E-79	Growth arrest and DNA damage-inducible protein GADD45 gamma
ANGIO_TAM	MILR1	2.41E-80	0.378943964	0.572	0.232	3.98E-76	Allergin-1	surface	pos. trainingset
ANGIO_TAM	CFL1	1.87E-79	0.539983359	0.997	0.939	3.09E-75	Cofilin-1
ANGIO_TAM	IER3	4.45E-79	0.632137203	0.483	0.209	7.34E-75	Radiation-inducible immediate-early gene IEX-1	nonsurface	machine learning
ANGIO_TAM	PLPP3	5.33E-79	0.853169281	0.338	0.11	8.79E-75	NA	NA	NA
ANGIO_TAM	AHR	2.48E-78	0.606748782	0.446	0.175	4.09E-74	Aryl hydrocarbon receptor
ANGIO_TAM	EEF1A1	1.40E-77	0.564445298	0.997	0.902	2.31E-73	Elongation factor 1-alpha 1
ANGIO_TAM	CD37	2.68E-77	0.5130261	0.802	0.381	4.42E-73	Leukocyte antigen CD37	surface	machine learning
ANGIO_TAM	ENSCAFG00000006102	5.19E-77	0.468905867	0.998	0.929	8.57E-73	NA	NA	NA
ANGIO_TAM	TLR4	7.35E-77	0.364628653	0.349	0.111	1.21E-72	Toll-like receptor 4	surface	pos. trainingset
ANGIO_TAM	BATF3	1.40E-76	0.47164407	0.334	0.105	2.31E-72	Basic leucine zipper transcriptional factor ATF-like 3
ANGIO_TAM	NLRP3	2.62E-75	0.425185114	0.373	0.125	4.32E-71	NACHT, LRR and PYD domains-containing protein 3	nonsurface	machine learning
ANGIO_TAM	REL	3.86E-74	0.614571743	0.802	0.524	6.38E-70	Proto-oncogene c-Rel
ANGIO_TAM	CCR5	6.72E-74	0.512131343	0.428	0.156	1.11E-69	C-C chemokine receptor type 5	surface	machine learning
ANGIO_TAM	ACSL4	1.61E-73	0.593557274	0.488	0.212	2.65E-69	Long-chain-fatty-acid--CoA ligase 4	nonsurface	neg. trainingset
ANGIO_TAM	AHNAK	8.00E-73	0.757767925	0.624	0.328	1.32E-68	Neuroblast differentiation-associated protein AHNAK
ANGIO_TAM	SNX3	1.59E-72	0.544024221	0.977	0.792	2.63E-68	Sorting nexin-3
ANGIO_TAM	CAPN2	5.58E-72	0.628424438	0.666	0.396	9.21E-68	Calpain-2 catalytic subunit
ANGIO_TAM	CTSH	1.67E-71	0.585892417	0.562	0.263	2.75E-67	Pro-cathepsin H
ANGIO_TAM	PLXNC1	4.04E-71	0.331315045	0.566	0.233	6.67E-67	Plexin-C1	surface	machine learning
ANGIO_TAM	FCER1G	1.72E-70	0.290890494	0.577	0.242	2.84E-66	High affinity immunoglobulin epsilon receptor subunit gamma	nonsurface	machine learning
ANGIO_TAM	NCKAP1L	4.99E-70	0.469794346	0.531	0.232	8.23E-66	Nck-associated protein 1-like	nonsurface	machine learning
ANGIO_TAM	HEXB	1.20E-69	0.629696628	0.794	0.512	1.99E-65	Beta-hexosaminidase subunit beta
ANGIO_TAM	ICAM1	1.73E-69	0.642017317	0.589	0.292	2.86E-65	Intercellular adhesion molecule 1	surface	machine learning
ANGIO_TAM	ENSCAFG00000030466	2.20E-69	0.465595963	0.478	0.21	3.63E-65	NA	NA	NA
ANGIO_TAM	PID1	2.72E-69	1.300778559	0.584	0.336	4.49E-65	PTB-containing, cubilin and LRP1-interacting protein
ANGIO_TAM	AOAH	2.58E-68	0.434800549	0.364	0.122	4.25E-64	Acyloxyacyl hydrolase
ANGIO_TAM	ENSCAFG00000017655	2.84E-68	0.654365837	0.992	0.822	4.68E-64	NA	NA	NA
ANGIO_TAM	MS4A7	2.94E-68	0.604867218	0.381	0.134	4.84E-64	Membrane-spanning 4-domains subfamily A member 7		machine learning
ANGIO_TAM	PDE4B	1.04E-67	0.265678596	0.674	0.323	1.71E-63	cAMP-specific 3',5'-cyclic phosphodiesterase 4B
ANGIO_TAM	FAM20C	3.18E-67	1.032236758	0.522	0.278	5.24E-63	Extracellular serine/threonine protein kinase FAM20C
ANGIO_TAM	IFI30	1.27E-66	0.412209381	0.84	0.514	2.09E-62	Gamma-interferon-inducible lysosomal thiol reductase
ANGIO_TAM	PHF10	2.60E-66	0.543462338	0.524	0.263	4.30E-62	PHD finger protein 10
ANGIO_TAM	KLF3	7.33E-66	0.469826154	0.637	0.358	1.21E-61	Krueppel-like factor 3
ANGIO_TAM	CD80	3.44E-65	0.98532261	0.414	0.168	5.67E-61	T-lymphocyte activation antigen CD80	surface	machine learning
ANGIO_TAM	PFKP	1.83E-64	0.693119673	0.666	0.396	3.02E-60	ATP-dependent 6-phosphofructokinase, platelet type
ANGIO_TAM	EIF1	1.04E-63	0.262437954	1	0.983	1.72E-59	Eukaryotic translation initiation factor 1
ANGIO_TAM	DPYD	2.99E-63	0.298978765	0.502	0.225	4.93E-59	Dihydropyrimidine dehydrogenase [NADP(+)]
ANGIO_TAM	IQGAP1	1.15E-61	0.504734269	0.94	0.702	1.89E-57	Ras GTPase-activating-like protein IQGAP1
ANGIO_TAM	PRELID1	1.17E-60	0.536316038	0.877	0.623	1.93E-56	PRELI domain-containing protein 1, mitochondrial
ANGIO_TAM	MTPN	1.27E-60	0.620366216	0.689	0.447	2.09E-56	Myotrophin
ANGIO_TAM	IVNS1ABP	1.38E-60	0.399004663	0.516	0.258	2.27E-56	Influenza virus NS1A-binding protein
ANGIO_TAM	IL13RA1	5.20E-60	0.307772586	0.498	0.237	8.58E-56	Interleukin-13 receptor subunit alpha-1	surface	machine learning
ANGIO_TAM	DOK2	7.19E-60	0.307909511	0.429	0.171	1.19E-55	Docking protein 2
ANGIO_TAM	TBC1D9	2.06E-59	0.489630019	0.451	0.202	3.40E-55	TBC1 domain family member 9
ANGIO_TAM	SERPINB8	1.50E-58	0.623245428	0.483	0.231	2.48E-54	Serpin B8
ANGIO_TAM	SERPINB1	9.39E-58	0.520726957	0.865	0.618	1.55E-53	Leukocyte elastase inhibitor
ANGIO_TAM	ENSCAFG00000042176	1.03E-57	0.553515015	0.923	0.729	1.70E-53	NA	NA	NA
ANGIO_TAM	LAPTM5	3.36E-57	0.349421075	0.459	0.203	5.55E-53	Lysosomal-associated transmembrane protein 5		machine learning
ANGIO_TAM	GLUL	5.14E-57	0.760543912	0.784	0.548	8.49E-53	Glutamine synthetase
ANGIO_TAM	SLC2A1	6.20E-57	0.644905662	0.471	0.236	1.02E-52	Solute carrier family 2, facilitated glucose transporter member 1	surface	pos. trainingset
ANGIO_TAM	ENSCAFG00000009211	2.45E-56	0.570907777	0.792	0.55	4.04E-52	NA	NA	NA
ANGIO_TAM	RALBP1	4.29E-56	0.334555436	0.923	0.727	7.08E-52	RalA-binding protein 1
ANGIO_TAM	UNC93B1	5.99E-56	0.499549546	0.632	0.354	9.89E-52	Protein unc-93 homolog B1	surface	machine learning
ANGIO_TAM	CYBB	2.91E-55	0.445830726	0.408	0.168	4.81E-51	Cytochrome b-245 heavy chain	surface	pos. trainingset
ANGIO_TAM	TMEM167A	1.26E-54	0.510379704	0.777	0.539	2.09E-50	Protein kish-A		machine learning
ANGIO_TAM	CRIP1	2.11E-54	0.491414121	0.992	0.877	3.49E-50	Cysteine-rich protein 1
ANGIO_TAM	ACTB	5.27E-54	0.317703902	1	0.978	8.69E-50	Actin, cytoplasmic 1
ANGIO_TAM	DHRS3	1.19E-53	0.450729277	0.281	0.099	1.97E-49	Short-chain dehydrogenase/reductase 3	nonsurface	machine learning
ANGIO_TAM	RBPJ	1.88E-53	0.552853233	0.75	0.516	3.10E-49	Recombining binding protein suppressor of hairless
ANGIO_TAM	STOM	2.40E-53	0.628213042	0.474	0.249	3.95E-49	Erythrocyte band 7 integral membrane protein
ANGIO_TAM	EMP3	6.61E-53	0.650833442	0.955	0.794	1.09E-48	Epithelial membrane protein 3	surface	machine learning
ANGIO_TAM	CTSZ	9.15E-53	0.34378277	0.82	0.442	1.51E-48	Cathepsin Z
ANGIO_TAM	EHD4	1.21E-52	0.48355686	0.443	0.213	1.99E-48	EH domain-containing protein 4
ANGIO_TAM	SDC4	1.47E-52	0.510879118	0.316	0.127	2.43E-48	Syndecan-4		machine learning
ANGIO_TAM	VMA21	4.47E-52	0.555148643	0.681	0.45	7.38E-48	Vacuolar ATPase assembly integral membrane protein VMA21	nonsurface	neg. trainingset
ANGIO_TAM	CSF1R	5.47E-52	0.356076683	0.466	0.204	9.02E-48	Macrophage colony-stimulating factor 1 receptor	surface	pos. trainingset
ANGIO_TAM	AP2M1	1.41E-51	0.550733687	0.923	0.684	2.32E-47	AP-2 complex subunit mu
ANGIO_TAM	EIF3F	5.97E-51	0.507158168	0.962	0.791	9.85E-47	Eukaryotic translation initiation factor 3 subunit F
ANGIO_TAM	ARG2	1.05E-50	0.251301083	0.369	0.151	1.73E-46	Arginase-2, mitochondrial
ANGIO_TAM	OGFRL1	1.90E-50	0.36782118	0.408	0.184	3.14E-46	Opioid growth factor receptor-like protein 1
ANGIO_TAM	LRRFIP1	3.25E-50	0.459100588	0.903	0.646	5.36E-46	Leucine-rich repeat flightless-interacting protein 1
ANGIO_TAM	LYN	1.01E-49	0.419555666	0.526	0.293	1.67E-45	Tyrosine-protein kinase Lyn
ANGIO_TAM	KMT2E	2.26E-49	0.46733118	0.834	0.627	3.73E-45	Histone-lysine N-methyltransferase 2E
ANGIO_TAM	CMIP	2.27E-49	0.497534482	0.502	0.275	3.74E-45	C-Maf-inducing protein
ANGIO_TAM	CYTH1	2.54E-49	0.312472589	0.416	0.186	4.19E-45	Cytohesin-1
ANGIO_TAM	KRAS	3.39E-49	0.427696301	0.651	0.423	5.59E-45	GTPase KRas
ANGIO_TAM	TREM2	4.31E-49	0.313196341	0.426	0.179	7.11E-45	Triggering receptor expressed on myeloid cells 2	surface	machine learning
ANGIO_TAM	GABARAP	7.41E-49	0.283653593	0.992	0.919	1.22E-44	Gamma-aminobutyric acid receptor-associated protein
ANGIO_TAM	CDC42	8.38E-49	0.39555981	0.935	0.766	1.38E-44	Cell division control protein 42 homolog
ANGIO_TAM	CLIC1	1.73E-48	0.434900664	0.992	0.799	2.85E-44	Chloride intracellular channel protein 1
ANGIO_TAM	CARHSP1	2.06E-48	0.490961169	0.361	0.156	3.40E-44	Calcium-regulated heat stable protein 1
ANGIO_TAM	ENSCAFG00000000061	3.12E-48	0.431521048	0.885	0.653	5.15E-44	NA	NA	NA
ANGIO_TAM	EMD	3.70E-48	0.408930522	0.634	0.404	6.11E-44	Emerin	nonsurface	neg. trainingset
ANGIO_TAM	EFCAB8	5.22E-48	0.396297102	0.834	0.611	8.62E-44	EF-hand calcium-binding domain-containing protein 8
ANGIO_TAM	MARCKSL1	4.48E-47	0.522144523	0.448	0.231	7.39E-43	MARCKS-related protein
ANGIO_TAM	RAP1A	5.51E-47	0.412225891	0.441	0.227	9.10E-43	Ras-related protein Rap-1A
ANGIO_TAM	NEDD9	6.78E-47	0.389038933	0.369	0.163	1.12E-42	Enhancer of filamentation 1
ANGIO_TAM	FXYD5	1.64E-46	0.409921039	0.671	0.411	2.70E-42	FXYD domain-containing ion transport regulator 5	nonsurface	machine learning
ANGIO_TAM	AGPAT2	2.53E-46	0.470682207	0.567	0.333	4.18E-42	1-acyl-sn-glycerol-3-phosphate acyltransferase beta	nonsurface	machine learning
ANGIO_TAM	LMNA	3.72E-46	0.690021312	0.933	0.712	6.13E-42	Prelamin-A/C
ANGIO_TAM	STXBP2	4.67E-46	0.33943796	0.534	0.295	7.71E-42	Syntaxin-binding protein 2
ANGIO_TAM	MPEG1	4.94E-46	0.340430915	0.266	0.096	8.14E-42	Macrophage-expressed gene 1 protein	surface	machine learning
ANGIO_TAM	TAGLN2	3.69E-45	0.388534764	0.449	0.239	6.08E-41	Transgelin-2
ANGIO_TAM	LAMP1	5.73E-45	0.386976374	0.486	0.271	9.46E-41	Lysosome-associated membrane glycoprotein 1	surface	pos. trainingset
ANGIO_TAM	TLN1	1.46E-44	0.382482659	0.912	0.72	2.41E-40	Talin-1
ANGIO_TAM	ZEB2	4.09E-44	0.599683106	0.691	0.484	6.74E-40	Zinc finger E-box-binding homeobox 2
ANGIO_TAM	RGS10	5.76E-44	0.26877477	0.715	0.423	9.51E-40	Regulator of G-protein signaling 10
ANGIO_TAM	ENSCAFG00000008221	1.16E-43	0.411995136	0.987	0.817	1.92E-39	NA	NA	NA
ANGIO_TAM	KDM7A	1.52E-43	0.308356042	0.369	0.172	2.51E-39	Lysine-specific demethylase 7A
ANGIO_TAM	GUSB	1.69E-43	0.445762333	0.797	0.592	2.79E-39	Beta-glucuronidase
ANGIO_TAM	ARID5B	6.20E-43	0.403874957	0.646	0.41	1.02E-38	AT-rich interactive domain-containing protein 5B
ANGIO_TAM	ENSCAFG00000019401	1.10E-42	0.347693925	0.757	0.534	1.82E-38	NA	NA	NA
ANGIO_TAM	KIAA0930	3.81E-42	0.474021572	0.369	0.185	6.29E-38	Uncharacterized protein KIAA0930
ANGIO_TAM	ARPC3	4.90E-42	0.303487892	0.975	0.848	8.09E-38	Actin-related protein 2/3 complex subunit 3
ANGIO_TAM	CLIC4	7.17E-42	0.47721882	0.328	0.152	1.18E-37	Chloride intracellular channel protein 4
ANGIO_TAM	FLII	1.70E-41	0.393790459	0.649	0.44	2.80E-37	Protein flightless-1 homolog
ANGIO_TAM	TPM4	2.52E-41	0.475075314	0.855	0.637	4.15E-37	Tropomyosin alpha-4 chain
ANGIO_TAM	UBA52	4.83E-41	0.273946598	1	0.955	7.97E-37	Ubiquitin-60S ribosomal protein L40
ANGIO_TAM	PNP	5.99E-41	0.337996512	0.369	0.178	9.88E-37	Purine nucleoside phosphorylase
ANGIO_TAM	KTN1	9.08E-41	0.378495641	0.882	0.651	1.50E-36	Kinectin		machine learning
ANGIO_TAM	CXCL16	1.00E-40	0.381147185	0.389	0.184	1.65E-36	C-X-C motif chemokine 16	surface	pos. trainingset
ANGIO_TAM	ATP6AP2	1.13E-40	0.418670714	0.779	0.563	1.87E-36	Renin receptor		machine learning
ANGIO_TAM	TPD52	1.24E-40	0.298933393	0.414	0.207	2.05E-36	Tumor protein D52
ANGIO_TAM	EEF1B2	1.05E-39	0.354997503	0.995	0.869	1.74E-35	Elongation factor 1-beta
ANGIO_TAM	CASP4	1.42E-39	0.412665893	0.338	0.148	2.35E-35	Caspase-4
ANGIO_TAM	RASGEF1B	3.17E-39	0.355734609	0.261	0.104	5.23E-35	Ras-GEF domain-containing family member 1B
ANGIO_TAM	ENSCAFG00000023111	3.43E-38	0.533466103	0.978	0.88	5.65E-34	NA	NA	NA
ANGIO_TAM	SLC2A3	3.64E-38	0.396286296	0.406	0.194	6.00E-34	Solute carrier family 2, facilitated glucose transporter member 3	surface	machine learning
ANGIO_TAM	PICALM	4.47E-38	0.353853354	0.413	0.223	7.38E-34	Phosphatidylinositol-binding clathrin assembly protein
ANGIO_TAM	ENSCAFG00000010596	4.55E-38	0.277402087	0.456	0.246	7.51E-34	NA	NA	NA
ANGIO_TAM	TMEM165	1.23E-37	0.40054915	0.79	0.61	2.03E-33	Transmembrane protein 165	nonsurface	machine learning
ANGIO_TAM	ENO1	2.24E-37	0.408836416	0.993	0.872	3.70E-33	Alpha-enolase
ANGIO_TAM	B3GNT2	7.77E-37	0.352646605	0.258	0.107	1.28E-32	N-acetyllactosaminide beta-1,3-N-acetylglucosaminyltransferase 2	nonsurface	machine learning
ANGIO_TAM	PNPLA8	1.59E-36	0.444654661	0.519	0.339	2.62E-32	Calcium-independent phospholipase A2-gamma	nonsurface	neg. trainingset
ANGIO_TAM	RACK1	2.04E-36	0.367747573	0.987	0.86	3.37E-32	NA	NA	NA
ANGIO_TAM	PLEC	4.58E-36	0.456755251	0.636	0.432	7.55E-32	Plectin
ANGIO_TAM	PSTPIP2	1.02E-35	0.318753327	0.438	0.248	1.68E-31	Proline-serine-threonine phosphatase-interacting protein 2
ANGIO_TAM	PGLS	1.20E-35	0.252688925	0.9	0.708	1.98E-31	6-phosphogluconolactonase
ANGIO_TAM	CITED2	1.60E-35	0.447274565	0.273	0.119	2.65E-31	Cbp/p300-interacting transactivator 2
ANGIO_TAM	C6H7orf50	1.61E-35	0.526111541	0.671	0.466	2.65E-31	NA	NA	NA
ANGIO_TAM	EIF4G2	3.45E-35	0.418312965	0.787	0.619	5.69E-31	Eukaryotic translation initiation factor 4 gamma 2
ANGIO_TAM	MAN1A1	4.24E-35	0.327802008	0.504	0.284	6.99E-31	Mannosyl-oligosaccharide 1,2-alpha-mannosidase IA	nonsurface	neg. trainingset
ANGIO_TAM	WDR1	5.12E-35	0.368634338	0.835	0.631	8.45E-31	WD repeat-containing protein 1
ANGIO_TAM	HIF1A	5.95E-35	0.529221952	0.812	0.643	9.82E-31	Hypoxia-inducible factor 1-alpha
ANGIO_TAM	ENSCAFG00000047376	2.72E-34	0.363223758	0.742	0.548	4.49E-30	NA	NA	NA
ANGIO_TAM	CHMP2A	3.71E-34	0.317436921	0.807	0.635	6.13E-30	Charged multivesicular body protein 2a
ANGIO_TAM	SLC8A1	4.32E-34	0.390893858	0.288	0.131	7.12E-30	Sodium/calcium exchanger 1	surface	pos. trainingset
ANGIO_TAM	FOSB	6.69E-34	0.511602047	0.679	0.481	1.10E-29	Protein fosB
ANGIO_TAM	TSPO	1.64E-33	0.370426231	0.948	0.72	2.71E-29	Translocator protein	nonsurface	neg. trainingset
ANGIO_TAM	TSPO	1.64E-33	0.370426231	0.948	0.72	2.71E-29	Putative peripheral benzodiazepine receptor-related protein
ANGIO_TAM	PFKFB3	1.82E-33	0.52726436	0.404	0.225	3.01E-29	6-phosphofructo-2-kinase/fructose-2,6-bisphosphatase 3
ANGIO_TAM	CLDND1	1.97E-33	0.467005049	0.672	0.502	3.26E-29	Claudin domain-containing protein 1	surface	machine learning
ANGIO_TAM	CXCR4	4.08E-33	0.284828185	0.714	0.427	6.73E-29	C-X-C chemokine receptor type 4	surface	machine learning
ANGIO_TAM	NACA	4.69E-33	0.302017368	0.998	0.923	7.74E-29	Nascent polypeptide-associated complex subunit alpha, muscle-specific form
ANGIO_TAM	NACA	4.69E-33	0.302017368	0.998	0.923	7.74E-29	Nascent polypeptide-associated complex subunit alpha
ANGIO_TAM	CUX1	6.05E-33	0.394784928	0.551	0.372	9.99E-29	Protein CASP	nonsurface	machine learning
ANGIO_TAM	CUX1	6.05E-33	0.394784928	0.551	0.372	9.99E-29	Homeobox protein cut-like 1
ANGIO_TAM	FERMT3	1.89E-32	0.290902419	0.496	0.273	3.11E-28	Fermitin family homolog 3
ANGIO_TAM	KLF10	2.16E-32	0.398901528	0.304	0.149	3.56E-28	Krueppel-like factor 10
ANGIO_TAM	MOB1A	2.89E-32	0.351163584	0.514	0.336	4.78E-28	MOB kinase activator 1A
ANGIO_TAM	ENSCAFG00000019044	3.68E-32	0.255643782	1	0.95	6.06E-28	NA	NA	NA
ANGIO_TAM	TMED5	6.92E-32	0.356295823	0.589	0.41	1.14E-27	Transmembrane emp24 domain-containing protein 5	nonsurface	neg. trainingset
ANGIO_TAM	SKIL	1.32E-31	0.335282976	0.646	0.458	2.17E-27	Ski-like protein
ANGIO_TAM	SPP1	1.68E-31	0.73476612	0.604	0.391	2.77E-27	Osteopontin
ANGIO_TAM	ENSCAFG00000015122	3.25E-31	0.289885332	1	0.927	5.37E-27	NA	NA	NA
ANGIO_TAM	RELB	6.46E-31	0.285019436	0.419	0.239	1.07E-26	Transcription factor RelB
ANGIO_TAM	GGA1	1.00E-30	0.252974846	0.27	0.125	1.65E-26	ADP-ribosylation factor-binding protein GGA1
ANGIO_TAM	GNB1	1.27E-30	0.274330516	0.672	0.501	2.10E-26	Guanine nucleotide-binding protein G(I)/G(S)/G(T) subunit beta-1
ANGIO_TAM	ENSCAFG00000002215	1.80E-30	0.357616292	0.968	0.833	2.97E-26	NA	NA	NA
ANGIO_TAM	SH2B2	2.21E-30	0.326879515	0.343	0.181	3.64E-26	SH2B adapter protein 2
ANGIO_TAM	ENSCAFG00000043577	3.06E-30	0.257489873	0.982	0.845	5.04E-26	NA	NA	NA
ANGIO_TAM	ANKRD12	3.22E-30	0.316448633	0.87	0.703	5.32E-26	Ankyrin repeat domain-containing protein 12
ANGIO_TAM	ABRACL	4.59E-30	0.348003485	0.913	0.739	7.57E-26	Costars family protein ABRACL
ANGIO_TAM	DPP7	5.56E-30	0.301924465	0.561	0.364	9.18E-26	Dipeptidyl peptidase 2
ANGIO_TAM	SRPK2	1.02E-29	0.413979487	0.561	0.405	1.68E-25	SRSF protein kinase 2
ANGIO_TAM	PYCARD	1.07E-29	0.371601547	0.416	0.217	1.77E-25	Apoptosis-associated speck-like protein containing a CARD
ANGIO_TAM	GGPS1	1.11E-29	0.305860743	0.273	0.131	1.84E-25	Geranylgeranyl pyrophosphate synthase
ANGIO_TAM	MAPK1IP1L	1.55E-29	0.265504711	0.827	0.667	2.56E-25	MAPK-interacting and spindle-stabilizing protein-like
ANGIO_TAM	SHTN1	3.23E-29	0.27594991	0.379	0.199	5.33E-25	NA	NA	NA
ANGIO_TAM	ACADVL	7.61E-29	0.330713805	0.709	0.54	1.26E-24	Very long-chain specific acyl-CoA dehydrogenase, mitochondrial
ANGIO_TAM	TMBIM6	7.98E-29	0.276069589	0.97	0.821	1.32E-24	Bax inhibitor 1	nonsurface	machine learning
ANGIO_TAM	PLEKHO1	8.49E-29	0.322275312	0.479	0.299	1.40E-24	Pleckstrin homology domain-containing family O member 1
ANGIO_TAM	LRP1	8.60E-29	0.362754163	0.384	0.228	1.42E-24	Prolow-density lipoprotein receptor-related protein 1	surface	pos. trainingset
ANGIO_TAM	NPC1	8.63E-29	0.33667014	0.265	0.128	1.42E-24	Niemann-Pick C1 protein	surface	machine learning
ANGIO_TAM	CD63	9.78E-29	0.335699119	0.995	0.898	1.61E-24	CD63 antigen	surface	machine learning
ANGIO_TAM	ATF4	2.66E-28	0.297595926	0.953	0.794	4.39E-24	Cyclic AMP-dependent transcription factor ATF-4
ANGIO_TAM	HMOX1	2.89E-28	0.535596707	0.694	0.489	4.78E-24	Heme oxygenase 1	nonsurface	machine learning
ANGIO_TAM	CPT1A	8.13E-28	0.388378769	0.456	0.301	1.34E-23	Carnitine O-palmitoyltransferase 1, liver isoform	nonsurface	neg. trainingset
ANGIO_TAM	ZSWIM6	1.72E-27	0.310887798	0.301	0.156	2.84E-23	Zinc finger SWIM domain-containing protein 6
ANGIO_TAM	RNASEK	2.16E-27	0.256142254	0.998	0.894	3.56E-23	Ribonuclease kappa	nonsurface	machine learning
ANGIO_TAM	CTSD	4.39E-27	0.361799041	0.271	0.131	7.24E-23	Cathepsin D
ANGIO_TAM	EIF3M	6.94E-27	0.342658392	0.85	0.704	1.15E-22	Eukaryotic translation initiation factor 3 subunit M
ANGIO_TAM	SYNJ1	7.97E-27	0.358582437	0.364	0.216	1.31E-22	Synaptojanin-1
ANGIO_TAM	SLC4A7	1.72E-26	0.418449496	0.461	0.302	2.84E-22	Sodium bicarbonate cotransporter 3	surface	pos. trainingset
ANGIO_TAM	ZFP36	1.76E-26	0.386266172	0.581	0.395	2.90E-22	Tristetraprolin
ANGIO_TAM	IKBKE	4.18E-26	0.311041963	0.346	0.197	6.90E-22	Inhibitor of nuclear factor kappa-B kinase subunit epsilon
ANGIO_TAM	CCDC88A	1.24E-25	0.299478602	0.739	0.539	2.05E-21	Girdin
ANGIO_TAM	OAS2	1.55E-25	0.333995786	0.404	0.234	2.56E-21	2'-5'-oligoadenylate synthase 2
ANGIO_TAM	SASH1	1.93E-25	0.50936811	0.364	0.221	3.18E-21	SAM and SH3 domain-containing protein 1
ANGIO_TAM	TDG	2.04E-25	0.333769758	0.562	0.419	3.36E-21	G/T mismatch-specific thymine DNA glycosylase
ANGIO_TAM	SNX8	2.85E-25	0.331451307	0.408	0.26	4.71E-21	Sorting nexin-8
ANGIO_TAM	FAR1	3.20E-25	0.291006597	0.329	0.186	5.29E-21	Fatty acyl-CoA reductase 1	nonsurface	neg. trainingset
ANGIO_TAM	SMCHD1	3.23E-25	0.280463183	0.594	0.433	5.33E-21	Structural maintenance of chromosomes flexible hinge domain-containing protein 1
ANGIO_TAM	DRAM2	9.64E-25	0.339817495	0.522	0.363	1.59E-20	DNA damage-regulated autophagy modulator protein 2	nonsurface	neg. trainingset
ANGIO_TAM	ENSCAFG00000015834	1.71E-24	0.275587482	0.988	0.85	2.82E-20	NA	NA	NA
ANGIO_TAM	RAB13	2.88E-24	0.350948319	0.819	0.606	4.75E-20	Ras-related protein Rab-13
ANGIO_TAM	ENSCAFG00000043730	3.20E-24	0.259496281	0.96	0.807	5.28E-20	NA	NA	NA
ANGIO_TAM	WFS1	3.36E-24	0.495057865	0.396	0.262	5.55E-20	Wolframin	nonsurface	neg. trainingset
ANGIO_TAM	BRI3	3.27E-23	0.270694013	0.767	0.583	5.39E-19	Brain protein I3	nonsurface	machine learning
ANGIO_TAM	BTF3	3.72E-23	0.271109355	0.982	0.88	6.15E-19	Transcription factor BTF3
ANGIO_TAM	RIPK2	7.95E-23	0.272181773	0.291	0.158	1.31E-18	Receptor-interacting serine/threonine-protein kinase 2
ANGIO_TAM	RYBP	9.66E-23	0.339436766	0.389	0.253	1.59E-18	RING1 and YY1-binding protein
ANGIO_TAM	GAS2L1	1.33E-22	0.367567671	0.361	0.229	2.20E-18	GAS2-like protein 1
ANGIO_TAM	BHLHE40	2.82E-22	0.264958155	0.401	0.247	4.64E-18	Class E basic helix-loop-helix protein 40
ANGIO_TAM	AMZ2	2.25E-21	0.361717615	0.489	0.365	3.71E-17	Archaemetzincin-2
ANGIO_TAM	RIDA	2.28E-21	0.273727821	0.476	0.339	3.77E-17	NA	NA	NA
ANGIO_TAM	IRF2	5.18E-21	0.286862908	0.366	0.227	8.54E-17	Interferon regulatory factor 2
ANGIO_TAM	CCL3	5.45E-21	0.485626021	0.3	0.16	9.00E-17	C-C motif chemokine 3
ANGIO_TAM	PRELID2	1.14E-20	0.298546178	0.344	0.217	1.88E-16	PRELI domain-containing protein 2
ANGIO_TAM	VMP1	6.23E-20	0.302110007	0.506	0.373	1.03E-15	Vacuole membrane protein 1	nonsurface	machine learning
ANGIO_TAM	BNIP2	3.00E-19	0.295594152	0.517	0.391	4.95E-15	BCL2/adenovirus E1B 19 kDa protein-interacting protein 2
ANGIO_TAM	MACROH2A1	3.32E-19	0.304884439	0.373	0.253	5.47E-15	NA	NA	NA
ANGIO_TAM	DNM2	1.69E-18	0.269005241	0.258	0.149	2.78E-14	Dynamin-2
ANGIO_TAM	CD55	1.94E-18	0.425787329	0.283	0.167	3.20E-14	Complement decay-accelerating factor	surface	GPI (UniProt)
ANGIO_TAM	PMEPA1	2.23E-18	0.307504358	0.644	0.49	3.69E-14	Protein TMEPAI	surface	machine learning
ANGIO_TAM	CAMK1	2.71E-18	0.276585797	0.344	0.216	4.47E-14	Calcium/calmodulin-dependent protein kinase type 1
ANGIO_TAM	BET1	1.15E-17	0.303116858	0.551	0.445	1.89E-13	BET1 homolog	nonsurface	neg. trainingset
ANGIO_TAM	MAPK6	1.64E-17	0.325673071	0.414	0.303	2.71E-13	Mitogen-activated protein kinase 6
ANGIO_TAM	BAZ2B	2.44E-17	0.261771249	0.418	0.287	4.03E-13	Bromodomain adjacent to zinc finger domain protein 2B
ANGIO_TAM	RAB3IL1	9.48E-17	0.345161665	0.324	0.214	1.56E-12	Guanine nucleotide exchange factor for Rab-3A
ANGIO_TAM	ARL4C	1.97E-16	0.29758797	0.651	0.504	3.25E-12	ADP-ribosylation factor-like protein 4C
ANGIO_TAM	ENSCAFG00000016095	7.81E-16	0.26596632	0.551	0.45	1.29E-11	NA	NA	NA
ANGIO_TAM	ANXA1	8.19E-16	0.267711015	0.947	0.781	1.35E-11	Annexin A1
ANGIO_TAM	THBS1	1.03E-14	1.229623388	0.261	0.166	1.70E-10	Thrombospondin-1
ANGIO_TAM	TENT5A	2.73E-14	0.321835285	0.428	0.319	4.51E-10	NA	NA	NA
ANGIO_TAM	ADAM17	5.38E-14	0.263893654	0.3	0.205	8.87E-10	Disintegrin and metalloproteinase domain-containing protein 17	surface	machine learning
ANGIO_TAM	RNPEP	1.96E-13	0.270077261	0.348	0.252	3.23E-09	Aminopeptidase B
ANGIO_TAM	SMARCA4	2.28E-13	0.258542393	0.491	0.397	3.77E-09	Transcription activator BRG1
ANGIO_TAM	GDE1	6.56E-11	0.30639016	0.371	0.294	1.08E-06	Glycerophosphodiester phosphodiesterase 1	nonsurface	machine learning
ANGIO_TAM	ZFHX3	4.74E-10	0.268254369	0.388	0.318	7.82E-06	Zinc finger homeobox protein 3
ANGIO_TAM	PTGES	6.14E-08	1.213497911	0.268	0.202	0.001013279	Prostaglandin E synthase	nonsurface	machine learning
B cell	FCRLA	0	1.962649592	0.502	0.007	0	Fc receptor-like A
B cell	DLA-DOA	0	1.639508422	0.464	0.029	0	NA	NA	NA
B cell	MS4A1	0	1.6375168	0.412	0.004	0	B-lymphocyte antigen CD20	surface	machine learning
B cell	POU2AF1	0	1.475856212	0.352	0.011	0	POU domain class 2-associating factor 1
B cell	CD22	0	1.25419175	0.348	0.012	0	B-cell receptor CD22	surface	pos. trainingset
B cell	PAX5	0	1.153941095	0.253	0	0	Paired box protein Pax-5
B cell	CD19	0	1.146273748	0.296	0.009	0	B-lymphocyte antigen CD19	surface	pos. trainingset
B cell	CCR7	4.95E-254	1.825883263	0.421	0.029	8.17E-250	C-C chemokine receptor type 7	surface	pos. trainingset
B cell	LTB	7.04E-190	2.206314886	0.807	0.143	1.16E-185	Lymphotoxin-beta		machine learning
B cell	TNFRSF13C	8.05E-185	2.799000199	0.794	0.182	1.33E-180	Tumor necrosis factor receptor superfamily member 13C	nonsurface	machine learning
B cell	ENSCAFG00000006485	2.41E-175	1.988652638	0.897	0.175	3.97E-171	NA	NA	NA
B cell	ENSCAFG00000050027	3.88E-160	1.764284973	0.476	0.059	6.39E-156	NA	NA	NA
B cell	ENSCAFG00000031806	9.08E-127	1.812732069	0.725	0.198	1.50E-122	NA	NA	NA
B cell	IGHM	1.50E-111	1.41417239	0.288	0.031	2.48E-107	Ig mu chain C region
B cell	FAU	1.36E-92	1.047357472	1	0.989	2.25E-88	Ubiquitin-like protein FUBI
B cell	FAU	1.36E-92	1.047357472	1	0.989	2.25E-88	40S ribosomal protein S30
B cell	ENSCAFG00000009523	1.59E-87	0.897270689	1	0.956	2.63E-83	NA	NA	NA
B cell	ODC1	2.26E-87	1.875045582	0.953	0.703	3.73E-83	Ornithine decarboxylase
B cell	ENSCAFG00000046992	1.44E-83	0.98518809	1	0.945	2.37E-79	NA	NA	NA
B cell	DLA-DRA	1.68E-80	1.255895062	0.987	0.519	2.78E-76	NA	NA	NA
B cell	CD79A	6.86E-79	0.911682951	1	0.956	1.13E-74	B-cell antigen receptor complex-associated protein alpha chain	surface	pos. trainingset
B cell	C9H17orf99	2.08E-72	1.0662927	0.305	0.05	3.43E-68	NA	NA	NA
B cell	BANK1	9.59E-71	1.56690356	0.399	0.091	1.58E-66	B-cell scaffold protein with ankyrin repeats
B cell	EEF1A1	1.15E-66	0.997353327	1	0.903	1.89E-62	Elongation factor 1-alpha 1
B cell	SP140	2.62E-65	1.637847804	0.464	0.13	4.32E-61	Nuclear body protein SP140
B cell	CORO1B	2.50E-57	1.351697951	0.691	0.281	4.12E-53	Coronin-1B
B cell	HLA-DQB2	7.33E-57	1.039910976	0.961	0.545	1.21E-52	HLA class II histocompatibility antigen, DQ beta 2 chain	surface	pos. trainingset
B cell	ENSCAFG00000019044	2.62E-56	0.801424141	1	0.951	4.33E-52	NA	NA	NA
B cell	REL	8.13E-55	1.720161968	0.781	0.527	1.34E-50	Proto-oncogene c-Rel
B cell	NACA	1.05E-54	0.782598971	1	0.924	1.73E-50	Nascent polypeptide-associated complex subunit alpha, muscle-specific form
B cell	NACA	1.05E-54	0.782598971	1	0.924	1.73E-50	Nascent polypeptide-associated complex subunit alpha
B cell	EEF1B2	3.27E-52	0.920793297	0.979	0.871	5.39E-48	Elongation factor 1-beta
B cell	CXCR4	1.60E-49	1.293466351	0.82	0.43	2.64E-45	C-X-C chemokine receptor type 4	surface	machine learning
B cell	ENSCAFG00000025115	2.08E-48	1.58250082	0.622	0.291	3.43E-44	NA	NA	NA
B cell	CD74	1.84E-46	1.062379445	0.747	0.348	3.04E-42	HLA class II histocompatibility antigen gamma chain	surface	machine learning
B cell	ENSCAFG00000030258	1.31E-43	2.139221065	0.416	0.139	2.17E-39	NA	NA	NA
B cell	ENSCAFG00000018784	4.75E-43	0.716227169	0.991	0.925	7.84E-39	NA	NA	NA
B cell	ENSCAFG00000006102	1.98E-42	0.627229754	1	0.93	3.26E-38	NA	NA	NA
B cell	DLA-DQA1	4.25E-42	1.019943441	0.7	0.319	7.01E-38	NA	NA	NA
B cell	ENSCAFG00000043173	1.11E-39	0.551026357	0.991	0.93	1.83E-35	NA	NA	NA
B cell	SEPTIN6	1.20E-37	1.19204338	0.648	0.35	1.97E-33	NA	NA	NA
B cell	SELL	4.03E-37	0.284325722	0.532	0.19	6.65E-33	L-selectin	surface	machine learning
B cell	CD37	1.39E-36	1.076558854	0.704	0.386	2.29E-32	Leukocyte antigen CD37	surface	machine learning
B cell	DYRK1B	1.67E-35	0.580114572	1	0.94	2.76E-31	Dual specificity tyrosine-phosphorylation-regulated kinase 1B
B cell	CLEC2D	2.83E-33	0.924265101	0.309	0.088	4.67E-29	C-type lectin domain family 2 member D	surface	pos. trainingset
B cell	ENSCAFG00000015122	7.97E-32	0.554325196	0.991	0.928	1.32E-27	NA	NA	NA
B cell	ENSCAFG00000031952	1.36E-30	0.478862997	0.991	0.938	2.24E-26	NA	NA	NA
B cell	PDE4B	3.85E-30	1.105655322	0.597	0.328	6.35E-26	cAMP-specific 3',5'-cyclic phosphodiesterase 4B
B cell	PTPN6	2.57E-29	0.870313094	0.854	0.818	4.23E-25	Tyrosine-protein phosphatase non-receptor type 6
B cell	TFPT	9.19E-29	0.509203405	1	0.957	1.52E-24	TCF3 fusion partner
B cell	PSMB9	1.35E-26	0.815826729	0.815	0.63	2.22E-22	Proteasome subunit beta type-9
B cell	UBA52	1.21E-25	0.414625091	1	0.955	2.00E-21	Ubiquitin-60S ribosomal protein L40
B cell	ENSCAFG00000042176	1.60E-25	0.891813495	0.794	0.732	2.64E-21	NA	NA	NA
B cell	RALGPS2	3.44E-25	1.072985035	0.352	0.151	5.68E-21	Ras-specific guanine nucleotide-releasing factor RalGPS2
B cell	ENSCAFG00000049043	1.29E-24	0.413106111	0.996	0.973	2.13E-20	NA	NA	NA
B cell	TAP1	1.87E-24	0.736979354	0.82	0.682	3.08E-20	Antigen peptide transporter 1		machine learning
B cell	ARPC5L	3.92E-23	1.284917574	0.554	0.403	6.47E-19	Actin-related protein 2/3 complex subunit 5-like protein
B cell	C5H16orf74	1.54E-22	0.804008951	0.275	0.099	2.54E-18	NA	NA	NA
B cell	PLEKHO1	2.70E-22	1.320782771	0.485	0.301	4.45E-18	Pleckstrin homology domain-containing family O member 1
B cell	ENSCAFG00000008873	7.04E-22	0.631643157	0.97	0.866	1.16E-17	NA	NA	NA
B cell	DLA-DMA	8.81E-22	0.725969148	0.635	0.37	1.45E-17	NA	NA	NA
B cell	SNRPG	1.02E-21	0.598788103	0.918	0.857	1.69E-17	Small nuclear ribonucleoprotein G
B cell	LSP1	1.94E-21	0.602685536	0.661	0.362	3.19E-17	Lymphocyte-specific protein 1
B cell	IFI30	4.93E-21	1.241549844	0.657	0.519	8.14E-17	Gamma-interferon-inducible lysosomal thiol reductase
B cell	TESC	6.18E-21	0.891465298	0.313	0.123	1.02E-16	Calcineurin B homologous protein 3
B cell	PECAM1	9.95E-20	0.540263426	0.275	0.103	1.64E-15	Platelet endothelial cell adhesion molecule	surface	pos. trainingset
B cell	NOP53	4.33E-19	0.914777596	0.725	0.711	7.15E-15	NA	NA	NA
B cell	PFDN5	4.73E-19	0.56988849	0.893	0.856	7.80E-15	Prefoldin subunit 5
B cell	EIF1	1.45E-18	0.306644714	0.991	0.983	2.39E-14	Eukaryotic translation initiation factor 1
B cell	ABRACL	2.24E-17	0.64630306	0.803	0.741	3.69E-13	Costars family protein ABRACL
B cell	TRIM34	2.93E-17	0.85255426	0.3	0.134	4.83E-13	Tripartite motif-containing protein 34
B cell	HVCN1	4.75E-17	0.953853402	0.378	0.206	7.84E-13	Voltage-gated hydrogen channel 1	nonsurface	machine learning
B cell	CD40	6.35E-17	0.939116986	0.288	0.13	1.05E-12	Tumor necrosis factor receptor superfamily member 5	surface	pos. trainingset
B cell	SRRM2	6.88E-17	0.635997998	0.845	0.824	1.14E-12	Serine/arginine repetitive matrix protein 2
B cell	ENSCAFG00000017688	8.30E-17	0.44948643	0.996	0.923	1.37E-12	NA	NA	NA
B cell	DLA-79	1.43E-16	0.76336185	0.524	0.338	2.36E-12	NA	NA	NA
B cell	TPT1	3.22E-16	0.399640127	0.983	0.96	5.31E-12	Translationally-controlled tumor protein
B cell	ENSCAFG00000029884	4.12E-16	0.267357844	1	0.981	6.79E-12	NA	NA	NA
B cell	NAP1L1	6.09E-16	0.573088624	0.841	0.776	1.01E-11	Nucleosome assembly protein 1-like 1
B cell	DLA-64	4.59E-15	0.254731883	0.991	0.934	7.58E-11	NA	NA	NA
B cell	SYNGR2	1.01E-14	0.913213377	0.571	0.472	1.66E-10	Synaptogyrin-2		machine learning
B cell	ENSCAFG00000046600	1.07E-14	0.629202484	0.687	0.558	1.77E-10	NA	NA	NA
B cell	CNBP	3.50E-14	0.465807109	0.901	0.866	5.77E-10	Cellular nucleic acid-binding protein
B cell	GSPT2	7.66E-14	1.005042737	0.386	0.242	1.26E-09	Eukaryotic peptide chain release factor GTP-binding subunit ERF3B
B cell	TCEA1	9.76E-14	0.871164718	0.631	0.613	1.61E-09	Transcription elongation factor A protein 1
B cell	MEF2C	1.03E-13	1.123456142	0.476	0.365	1.70E-09	Myocyte-specific enhancer factor 2C
B cell	WDFY4	1.36E-13	0.854709101	0.275	0.132	2.25E-09	WD repeat- and FYVE domain-containing protein 4	nonsurface	machine learning
B cell	BTF3	1.39E-13	0.414196723	0.957	0.881	2.29E-09	Transcription factor BTF3
B cell	ENSCAFG00000016065	2.22E-13	0.784137734	0.614	0.57	3.66E-09	NA	NA	NA
B cell	ENSCAFG00000043730	9.63E-13	0.476397958	0.845	0.81	1.59E-08	NA	NA	NA
B cell	ENSCAFG00000015834	1.10E-11	0.444948218	0.901	0.852	1.81E-07	NA	NA	NA
B cell	CORO1A	3.72E-11	0.473172825	0.618	0.457	6.14E-07	Coronin-1A
B cell	DDX5	4.76E-11	0.351317843	0.923	0.927	7.85E-07	Probable ATP-dependent RNA helicase DDX5
B cell	MNDA	8.33E-11	0.614059273	0.687	0.633	1.37E-06	Myeloid cell nuclear differentiation antigen
B cell	IL16	1.02E-10	0.515933641	0.275	0.14	1.69E-06	Pro-interleukin-16
B cell	ENSCAFG00000028613	2.20E-10	0.589673104	0.751	0.768	3.64E-06	NA	NA	NA
B cell	TMEM37	2.84E-10	0.895795635	0.395	0.272	4.69E-06	Voltage-dependent calcium channel gamma-like subunit	surface	machine learning
B cell	EIF4B	3.82E-10	0.471024954	0.773	0.783	6.30E-06	Eukaryotic translation initiation factor 4B
B cell	FBXO6	4.89E-10	0.868559473	0.536	0.508	8.07E-06	F-box only protein 6
B cell	PRPF4B	2.43E-09	0.887978161	0.597	0.598	4.01E-05	Serine/threonine-protein kinase PRP4 homolog
B cell	TSTD1	3.79E-09	0.730578459	0.464	0.376	6.26E-05	Thiosulfate sulfurtransferase/rhodanese-like domain-containing protein 1
B cell	EXOC6	4.19E-09	0.638420816	0.262	0.148	6.91E-05	Exocyst complex component 6
B cell	CTSZ	5.06E-09	0.513236294	0.584	0.448	8.35E-05	Cathepsin Z
B cell	SMCHD1	5.89E-09	0.945685939	0.489	0.436	9.72E-05	Structural maintenance of chromosomes flexible hinge domain-containing protein 1
B cell	PTMA	6.35E-09	0.314718705	0.996	0.969	0.000104708	Prothymosin alpha
B cell	SMAP2	8.81E-09	0.682596953	0.386	0.282	0.000145305	Stromal membrane-associated protein 2
B cell	ENSCAFG00000008311	1.96E-08	0.378333978	0.794	0.795	0.000323607	NA	NA	NA
B cell	YPEL3	3.34E-08	0.600132834	0.468	0.383	0.000550436	Protein yippee-like 3
B cell	MYCBP2	5.69E-08	0.735124592	0.502	0.45	0.000939189	E3 ubiquitin-protein ligase MYCBP2
B cell	NR4A1	1.09E-07	0.638383753	0.567	0.481	0.001798987	Nuclear receptor subfamily 4 group A member 1	nonsurface	neg. trainingset
B cell	JAK1	1.29E-07	0.462964787	0.717	0.757	0.002130884	Tyrosine-protein kinase JAK1
B cell	ARHGDIB	1.32E-07	0.637138995	0.339	0.229	0.002183509	Rho GDP-dissociation inhibitor 2
B cell	ENSCAFG00000005978	1.82E-07	0.62701039	0.597	0.6	0.002998965	NA	NA	NA
B cell	ETS1	1.92E-07	0.263426783	0.429	0.292	0.003172206	Protein C-ets-1
B cell	RACK1	2.82E-07	0.305727448	0.901	0.862	0.004657201	NA	NA	NA
CD320_OC	TNIP3	0	1.27457377	0.62	0.055	0	TNFAIP3-interacting protein 3
CD320_OC	SLC39A8	1.68E-253	0.863603378	0.617	0.08	2.77E-249	Zinc transporter ZIP8	surface	machine learning
CD320_OC	ACSL5	1.81E-227	0.844437786	0.743	0.127	2.99E-223	Long-chain-fatty-acid--CoA ligase 5	nonsurface	machine learning
CD320_OC	HMGA1	8.82E-224	1.844916612	0.97	0.288	1.45E-219	High mobility group protein HMG-I/HMG-Y
CD320_OC	TNFRSF11A	8.94E-220	0.68589068	0.574	0.077	1.47E-215	Tumor necrosis factor receptor superfamily member 11A	surface	pos. trainingset
CD320_OC	CLEC5A	1.23E-183	0.552253035	0.426	0.049	2.02E-179	C-type lectin domain family 5 member A	surface	pos. trainingset
CD320_OC	GPR183	2.12E-183	1.2748851	0.71	0.135	3.49E-179	G-protein coupled receptor 183	surface	pos. trainingset
CD320_OC	NEURL3	2.05E-176	0.654937716	0.515	0.074	3.38E-172	E3 ubiquitin-protein ligase NEURL3
CD320_OC	OLR1	9.14E-174	0.453419664	0.601	0.096	1.51E-169	Oxidized low-density lipoprotein receptor 1	surface	pos. trainingset
CD320_OC	GCAT	1.19E-162	1.037758793	0.746	0.181	1.97E-158	2-amino-3-ketobutyrate coenzyme A ligase, mitochondrial
CD320_OC	ENSCAFG00000023735	1.17E-161	0.929053831	0.723	0.147	1.93E-157	NA	NA	NA
CD320_OC	RANGRF	3.10E-161	0.987705496	0.884	0.269	5.11E-157	Ran guanine nucleotide release factor
CD320_OC	CD44	2.72E-155	0.589277645	0.683	0.139	4.48E-151	CD44 antigen	surface	pos. trainingset
CD320_OC	KCNN4	1.54E-154	0.875009293	0.762	0.181	2.53E-150	Intermediate conductance calcium-activated potassium channel protein 4	nonsurface	machine learning
CD320_OC	ENSCAFG00000041140	7.78E-153	0.981227464	0.878	0.27	1.28E-148	NA	NA	NA
CD320_OC	PPP1R14B	3.97E-145	1.518058041	0.993	0.586	6.55E-141	Protein phosphatase 1 regulatory subunit 14B
CD320_OC	MATK	1.50E-143	0.666505275	0.538	0.095	2.48E-139	Megakaryocyte-associated tyrosine-protein kinase
CD320_OC	EXOSC5	9.70E-142	0.74896593	0.782	0.215	1.60E-137	Exosome complex component RRP46
CD320_OC	MRC1	3.16E-141	1.847223278	0.716	0.177	5.22E-137	Macrophage mannose receptor 1	surface	pos. trainingset
CD320_OC	CSF1R	2.27E-140	0.791037508	0.818	0.203	3.74E-136	Macrophage colony-stimulating factor 1 receptor	surface	pos. trainingset
CD320_OC	RRP8	1.14E-134	0.674744941	0.644	0.152	1.88E-130	Ribosomal RNA-processing protein 8
CD320_OC	SERPINB1	4.78E-133	1.664581436	0.993	0.619	7.89E-129	Leukocyte elastase inhibitor
CD320_OC	CLEC4E	2.06E-131	0.583555715	0.637	0.134	3.40E-127	C-type lectin domain family 4 member E		machine learning
CD320_OC	DKC1	2.40E-131	1.197497716	0.934	0.402	3.96E-127	H/ACA ribonucleoprotein complex subunit 4
CD320_OC	PUS7	8.09E-128	0.611634958	0.637	0.152	1.34E-123	Pseudouridylate synthase 7 homolog
CD320_OC	NPAS1	4.73E-126	0.72045664	0.653	0.159	7.80E-122	Neuronal PAS domain-containing protein 1
CD320_OC	ENSCAFG00000031706	9.06E-126	1.957845364	0.997	0.675	1.50E-121	NA	NA	NA
CD320_OC	SLC4A7	6.73E-125	0.959280002	0.871	0.3	1.11E-120	Sodium bicarbonate cotransporter 3	surface	pos. trainingset
CD320_OC	APEX1	2.17E-124	1.294069809	0.983	0.537	3.57E-120	DNA-(apurinic or apyrimidinic site) lyase
CD320_OC	MRTO4	1.15E-121	1.10440891	0.967	0.458	1.91E-117	mRNA turnover protein 4 homolog
CD320_OC	IL7R	1.30E-121	1.232230451	0.594	0.131	2.15E-117	Interleukin-7 receptor subunit alpha	surface	pos. trainingset
CD320_OC	GSPT1	2.13E-121	1.174070015	0.98	0.536	3.51E-117	Eukaryotic peptide chain release factor GTP-binding subunit ERF3A
CD320_OC	IFNGR1	2.35E-120	0.586253283	0.686	0.173	3.88E-116	Interferon gamma receptor 1	surface	machine learning
CD320_OC	PA2G4	5.12E-119	1.285912529	0.99	0.616	8.45E-115	Proliferation-associated protein 2G4
CD320_OC	NOLC1	9.64E-118	0.934234664	0.917	0.357	1.59E-113	Nucleolar and coiled-body phosphoprotein 1
CD320_OC	LBHD1	2.91E-117	1.172455871	0.954	0.474	4.80E-113	LBH domain-containing protein 1
CD320_OC	EIF4A1	3.51E-117	0.940312348	1	0.906	5.80E-113	Eukaryotic initiation factor 4A-I
CD320_OC	YBX3	6.26E-117	1.200522685	0.977	0.515	1.03E-112	Y-box-binding protein 3
CD320_OC	DDX21	6.29E-117	1.184054655	0.957	0.463	1.04E-112	Nucleolar RNA helicase 2
CD320_OC	LYAR	1.29E-115	1.048318868	0.894	0.356	2.12E-111	Cell growth-regulating nucleolar protein
CD320_OC	RSL1D1	2.43E-115	1.147013674	0.957	0.481	4.02E-111	Ribosomal L1 domain-containing protein 1
CD320_OC	MSR1	1.83E-114	0.926135089	0.739	0.187	3.03E-110	Macrophage scavenger receptor types I and II	surface	machine learning
CD320_OC	EHD4	2.12E-113	0.657937183	0.746	0.212	3.50E-109	EH domain-containing protein 4
CD320_OC	FERMT3	4.79E-113	0.812648173	0.865	0.272	7.90E-109	Fermitin family homolog 3
CD320_OC	CAPN2	1.10E-112	0.912059039	0.921	0.396	1.81E-108	Calpain-2 catalytic subunit
CD320_OC	ZNF593	4.89E-112	1.168725349	0.967	0.52	8.06E-108	Zinc finger protein 593
CD320_OC	LMNA	2.78E-111	1.517490439	0.993	0.714	4.58E-107	Prelamin-A/C
CD320_OC	FBL	3.65E-110	1.137688864	0.977	0.576	6.01E-106	rRNA 2'-O-methyltransferase fibrillarin
CD320_OC	SEMA4A	3.82E-108	0.396836176	0.498	0.098	6.30E-104	Semaphorin-4A	surface	pos. trainingset
CD320_OC	NAT10	4.90E-107	0.378355372	0.386	0.068	8.09E-103	N-acetyltransferase 10	nonsurface	neg. trainingset
CD320_OC	SPI1	6.11E-107	1.00966695	0.993	0.392	1.01E-102	Transcription factor PU.1
CD320_OC	PAK1IP1	7.27E-107	0.722325998	0.795	0.273	1.20E-102	p21-activated protein kinase-interacting protein 1
CD320_OC	CD109	1.62E-106	0.764402467	0.716	0.216	2.67E-102	CD109 antigen	surface	GPI (UniProt)
CD320_OC	SRM	3.58E-106	1.104999218	0.921	0.396	5.90E-102	Spermidine synthase
CD320_OC	LRRC25	1.05E-105	0.661818366	0.888	0.261	1.73E-101	Leucine-rich repeat-containing protein 25	surface	machine learning
CD320_OC	TCIRG1	3.27E-105	0.814283872	0.967	0.39	5.39E-101	V-type proton ATPase 116 kDa subunit a isoform 3	surface	machine learning
CD320_OC	EIF3J	7.59E-105	1.184739691	0.983	0.583	1.25E-100	Eukaryotic translation initiation factor 3 subunit J
CD320_OC	LCP1	1.02E-104	1.215806634	0.997	0.648	1.69E-100	Plastin-2
CD320_OC	PECAM1	2.31E-104	0.277124429	0.495	0.101	3.82E-100	Platelet endothelial cell adhesion molecule	surface	pos. trainingset
CD320_OC	MILR1	3.68E-104	0.573192194	0.802	0.233	6.06E-100	Allergin-1	surface	pos. trainingset
CD320_OC	WDR46	8.74E-104	0.675220701	0.799	0.281	1.44E-99	WD repeat-containing protein 46
CD320_OC	NOP58	2.07E-102	1.09266201	0.931	0.459	3.41E-98	Nucleolar protein 58
CD320_OC	GPX1	2.43E-102	1.135629301	1	0.885	4.01E-98	Glutathione peroxidase 1
CD320_OC	GTPBP4	2.60E-102	0.941814174	0.894	0.39	4.29E-98	Nucleolar GTP-binding protein 1
CD320_OC	AIF1	7.70E-102	0.991134709	0.98	0.335	1.27E-97	Allograft inflammatory factor 1
CD320_OC	ENSCAFG00000031869	7.91E-102	1.332430505	0.96	0.391	1.31E-97	NA	NA	NA
CD320_OC	WDR74	9.36E-102	0.546165214	0.68	0.204	1.54E-97	WD repeat-containing protein 74
CD320_OC	ENDOG	1.31E-101	0.559168835	0.587	0.156	2.16E-97	Endonuclease G, mitochondrial
CD320_OC	BCAP29	2.37E-101	0.519082977	0.848	0.301	3.92E-97	B-cell receptor-associated protein 29	nonsurface	machine learning
CD320_OC	NCL	2.52E-101	1.371299268	1	0.825	4.16E-97	Nucleolin
CD320_OC	NQO2	5.00E-101	0.826685451	0.825	0.312	8.25E-97	Ribosyldihydronicotinamide dehydrogenase [quinone]
CD320_OC	EMP3	8.71E-100	1.259969501	0.99	0.796	1.44E-95	Epithelial membrane protein 3	surface	machine learning
CD320_OC	CD320	1.09E-99	0.73215983	0.65	0.201	1.80E-95	CD320 antigen	surface	machine learning
CD320_OC	C1QBP	2.30E-98	0.876779809	0.917	0.412	3.79E-94	Complement component 1 Q subcomponent-binding protein, mitochondrial
CD320_OC	ICAM2	2.83E-98	0.815926332	0.739	0.232	4.67E-94	Intercellular adhesion molecule 2	surface	machine learning
CD320_OC	ALCAM	3.23E-98	0.700575931	0.815	0.257	5.33E-94	CD166 antigen	surface	machine learning
CD320_OC	DLA-DQA1	9.83E-98	0.844999138	0.927	0.316	1.62E-93	NA	NA	NA
CD320_OC	NOP56	1.12E-97	0.988480701	0.964	0.5	1.85E-93	Nucleolar protein 56
CD320_OC	SHTN1	2.58E-97	0.596146062	0.696	0.198	4.25E-93	NA	NA	NA
CD320_OC	POP5	6.02E-96	0.707759867	0.865	0.351	9.93E-92	Ribonuclease P/MRP protein subunit POP5
CD320_OC	CMIP	4.11E-95	0.669423942	0.789	0.274	6.77E-91	C-Maf-inducing protein
CD320_OC	MYG1	2.49E-94	0.827707243	0.977	0.511	4.11E-90	NA	NA	NA
CD320_OC	CXCL14	5.27E-94	0.616542847	0.383	0.072	8.69E-90	C-X-C motif chemokine 14
CD320_OC	NOP14	8.04E-94	0.746570167	0.868	0.361	1.33E-89	Nucleolar protein 14
CD320_OC	TSPO	1.98E-93	1.184719259	0.99	0.722	3.26E-89	Translocator protein	nonsurface	neg. trainingset
CD320_OC	TSPO	1.98E-93	1.184719259	0.99	0.722	3.26E-89	Putative peripheral benzodiazepine receptor-related protein
CD320_OC	SSB	3.68E-93	1.036180459	0.99	0.716	6.07E-89	Lupus La protein
CD320_OC	DBI	9.81E-93	0.855223366	0.993	0.837	1.62E-88	Acyl-CoA-binding protein
CD320_OC	BPI	1.00E-92	0.807595798	0.977	0.355	1.65E-88	Bactericidal permeability-increasing protein
CD320_OC	EBNA1BP2	4.07E-92	0.943088562	0.974	0.541	6.72E-88	Probable rRNA-processing protein EBP2
CD320_OC	PPID	5.14E-92	0.662848846	0.868	0.348	8.49E-88	Peptidyl-prolyl cis-trans isomerase D
CD320_OC	HUS1	3.35E-91	0.80171093	0.927	0.432	5.53E-87	Checkpoint protein HUS1
CD320_OC	CD48	2.00E-90	0.961058112	0.993	0.428	3.30E-86	CD48 antigen	surface	GPI (UniProt)
CD320_OC	PRMT1	4.01E-90	1.054977628	0.97	0.588	6.62E-86	Protein arginine N-methyltransferase 1
CD320_OC	ENSCAFG00000008311	6.46E-90	0.934014689	0.993	0.793	1.07E-85	NA	NA	NA
CD320_OC	ENSCAFG00000046514	1.60E-88	0.613809226	0.752	0.278	2.64E-84	NA	NA	NA
CD320_OC	CCT5	2.03E-88	0.961929646	0.993	0.685	3.34E-84	T-complex protein 1 subunit epsilon
CD320_OC	RASGEF1B	2.69E-88	0.423207162	0.462	0.104	4.44E-84	Ras-GEF domain-containing family member 1B
CD320_OC	CCDC50	3.17E-88	0.93894434	0.851	0.355	5.23E-84	Coiled-coil domain-containing protein 50
CD320_OC	UNC93B1	4.88E-88	0.675300635	0.901	0.354	8.05E-84	Protein unc-93 homolog B1	surface	machine learning
CD320_OC	GADD45GIP1	5.24E-88	0.847798119	0.927	0.471	8.65E-84	Growth arrest and DNA damage-inducible proteins-interacting protein 1
CD320_OC	WDR43	8.58E-88	0.700053881	0.812	0.328	1.42E-83	WD repeat-containing protein 43
CD320_OC	PMPCA	1.29E-87	0.576751031	0.762	0.28	2.13E-83	Mitochondrial-processing peptidase subunit alpha
CD320_OC	THOC6	1.25E-86	0.485127522	0.644	0.204	2.05E-82	THO complex subunit 6 homolog
CD320_OC	BCCIP	1.25E-86	0.707396779	0.894	0.407	2.07E-82	BRCA2 and CDKN1A-interacting protein
CD320_OC	ATIC	2.16E-86	0.663859783	0.815	0.323	3.57E-82	Bifunctional purine biosynthesis protein PURH
CD320_OC	ENSCAFG00000023111	3.41E-86	1.042613865	0.997	0.881	5.62E-82	NA	NA	NA
CD320_OC	CDA	1.61E-85	0.649554811	0.967	0.414	2.66E-81	Cytidine deaminase
CD320_OC	GNL3	1.89E-85	0.653505622	0.802	0.315	3.11E-81	Guanine nucleotide-binding protein-like 3
CD320_OC	GEMIN6	5.27E-85	0.552686536	0.746	0.268	8.70E-81	Gem-associated protein 6
CD320_OC	DDX10	1.09E-84	0.578682159	0.68	0.23	1.80E-80	Probable ATP-dependent RNA helicase DDX10
CD320_OC	MRPL21	1.10E-84	0.936108375	0.99	0.712	1.82E-80	39S ribosomal protein L21, mitochondrial
CD320_OC	ANXA2	1.34E-84	1.185123804	0.997	0.74	2.21E-80	Annexin A2
CD320_OC	DDX56	2.07E-84	0.479409161	0.703	0.241	3.42E-80	Probable ATP-dependent RNA helicase DDX56
CD320_OC	CCND2	2.22E-84	0.3370787	0.386	0.076	3.66E-80	G1/S-specific cyclin-D2
CD320_OC	RUVBL1	2.42E-84	0.693664554	0.842	0.355	4.00E-80	RuvB-like 1
CD320_OC	TSPAN4	3.09E-84	0.597032309	0.776	0.282	5.09E-80	Tetraspanin-4	surface	machine learning
CD320_OC	NIFK	3.28E-84	0.90546575	0.993	0.689	5.41E-80	MKI67 FHA domain-interacting nucleolar phosphoprotein
CD320_OC	ARHGAP45	5.92E-84	0.818764803	0.98	0.456	9.77E-80	NA	NA	NA
CD320_OC	CHCHD4	2.37E-83	0.496641146	0.574	0.171	3.91E-79	Mitochondrial intermembrane space import and assembly protein 40
CD320_OC	ZMIZ2	2.81E-83	0.413711915	0.564	0.161	4.63E-79	Zinc finger MIZ domain-containing protein 2
CD320_OC	SLAMF9	5.39E-83	0.308972441	0.64	0.171	8.89E-79	SLAM family member 9	surface	machine learning
CD320_OC	SYNGR2	8.15E-83	0.77925266	0.947	0.468	1.34E-78	Synaptogyrin-2		machine learning
CD320_OC	DHX37	2.74E-82	0.348632672	0.515	0.136	4.52E-78	Probable ATP-dependent RNA helicase DHX37
CD320_OC	EIF4EBP3	8.19E-82	0.663387766	0.848	0.368	1.35E-77	Eukaryotic translation initiation factor 4E-binding protein 3
CD320_OC	UCHL5	8.93E-82	0.691971299	0.924	0.443	1.47E-77	Ubiquitin carboxyl-terminal hydrolase isozyme L5
CD320_OC	OSGEP	1.03E-81	0.710153519	0.865	0.401	1.70E-77	Probable tRNA N6-adenosine threonylcarbamoyltransferase
CD320_OC	PPA1	1.32E-81	0.708514804	0.947	0.457	2.18E-77	Inorganic pyrophosphatase
CD320_OC	VEGFA	1.74E-81	1.051644182	0.924	0.441	2.88E-77	Vascular endothelial growth factor A
CD320_OC	EIF5B	4.55E-81	0.92108488	0.987	0.644	7.51E-77	Eukaryotic translation initiation factor 5B
CD320_OC	TOMM5	7.82E-81	0.718144916	0.947	0.488	1.29E-76	Mitochondrial import receptor subunit TOM5 homolog	nonsurface	machine learning
CD320_OC	PID1	8.05E-81	0.978213235	0.818	0.337	1.33E-76	PTB-containing, cubilin and LRP1-interacting protein
CD320_OC	SYNCRIP	2.83E-80	0.910597203	0.96	0.574	4.67E-76	Heterogeneous nuclear ribonucleoprotein Q
CD320_OC	C4H1orf131	9.92E-80	0.653002539	0.901	0.416	1.64E-75	NA	NA	NA
CD320_OC	EXOSC8	1.41E-79	0.45389665	0.66	0.219	2.33E-75	Exosome complex component RRP43
CD320_OC	MAK16	7.47E-79	0.533511797	0.67	0.237	1.23E-74	Protein MAK16 homolog
CD320_OC	AVEN	1.95E-78	0.527922747	0.637	0.212	3.22E-74	Cell death regulator Aven
CD320_OC	TRABD	4.68E-78	0.57861879	0.766	0.296	7.72E-74	TraB domain-containing protein	nonsurface	machine learning
CD320_OC	METTL1	7.83E-78	0.492455179	0.644	0.219	1.29E-73	tRNA (guanine-N(7)-)-methyltransferase
CD320_OC	EIF3A	1.21E-77	0.935261351	0.977	0.627	2.00E-73	Eukaryotic translation initiation factor 3 subunit A
CD320_OC	EHD1	1.43E-77	0.48240843	0.627	0.203	2.36E-73	EH domain-containing protein 1
CD320_OC	CD74	2.17E-77	0.558051156	0.934	0.346	3.58E-73	HLA class II histocompatibility antigen gamma chain	surface	machine learning
CD320_OC	EIF6	2.43E-77	0.871460635	0.97	0.601	4.01E-73	Eukaryotic translation initiation factor 6
CD320_OC	VIM	2.48E-77	0.902558486	1	0.995	4.10E-73	Vimentin
CD320_OC	RANBP1	3.26E-77	0.547782078	0.752	0.283	5.37E-73	Ran-specific GTPase-activating protein
CD320_OC	REXO4	8.08E-77	0.533387286	0.7	0.257	1.33E-72	RNA exonuclease 4
CD320_OC	RAB13	1.88E-76	0.912993379	0.99	0.606	3.11E-72	Ras-related protein Rab-13
CD320_OC	ITGAV	5.64E-76	0.85182755	0.888	0.429	9.31E-72	Integrin alpha-V	surface	pos. trainingset
CD320_OC	PUM3	7.95E-76	0.646542	0.838	0.373	1.31E-71	NA	NA	NA
CD320_OC	DDX18	1.23E-75	0.874042748	0.924	0.504	2.04E-71	ATP-dependent RNA helicase DDX18
CD320_OC	METTL16	1.36E-75	0.425944521	0.541	0.162	2.24E-71	Methyltransferase-like protein 16
CD320_OC	IMP4	1.51E-75	0.778336111	0.97	0.55	2.49E-71	U3 small nucleolar ribonucleoprotein protein IMP4
CD320_OC	PRKAR2B	1.70E-75	0.435158073	0.607	0.18	2.80E-71	cAMP-dependent protein kinase type II-beta regulatory subunit
CD320_OC	COMTD1	3.04E-75	0.612031234	0.792	0.342	5.01E-71	Catechol O-methyltransferase domain-containing protein 1	nonsurface	machine learning
CD320_OC	FTSJ3	1.50E-74	0.456423604	0.515	0.153	2.47E-70	pre-rRNA processing protein FTSJ3
CD320_OC	CAMK1	1.60E-74	0.599956541	0.64	0.214	2.63E-70	Calcium/calmodulin-dependent protein kinase type 1
CD320_OC	ENSCAFG00000032728	2.33E-74	0.898327439	0.974	0.673	3.84E-70	NA	NA	NA
CD320_OC	CCT4	4.82E-74	0.793563993	0.98	0.591	7.96E-70	T-complex protein 1 subunit delta
CD320_OC	ACTR3	5.74E-74	0.795571527	1	0.781	9.47E-70	Actin-related protein 3
CD320_OC	CD80	7.61E-74	0.506953194	0.594	0.168	1.26E-69	T-lymphocyte activation antigen CD80	surface	machine learning
CD320_OC	MRPL15	1.11E-73	0.669764171	0.901	0.436	1.83E-69	39S ribosomal protein L15, mitochondrial
CD320_OC	MYOF	3.38E-73	0.436631147	0.653	0.216	5.58E-69	Myoferlin	surface	pos. trainingset
CD320_OC	CCND1	5.78E-73	0.853639319	0.766	0.326	9.54E-69	G1/S-specific cyclin-D1
CD320_OC	LARS1	7.00E-73	0.600092276	0.815	0.357	1.15E-68	NA	NA	NA
CD320_OC	DLA-DRA	1.90E-72	0.885959845	0.983	0.518	3.13E-68	NA	NA	NA
CD320_OC	SMPDL3A	2.16E-72	0.476250916	0.399	0.092	3.56E-68	Acid sphingomyelinase-like phosphodiesterase 3a
CD320_OC	DDX46	4.67E-72	0.762555288	0.937	0.524	7.70E-68	Probable ATP-dependent RNA helicase DDX46
CD320_OC	NEK9	5.63E-72	0.821206777	0.99	0.672	9.29E-68	Serine/threonine-protein kinase Nek9
CD320_OC	TRMT112	8.63E-72	0.764824757	0.997	0.755	1.42E-67	Multifunctional methyltransferase subunit TRM112-like protein
CD320_OC	FARSA	1.13E-71	0.400085528	0.541	0.169	1.87E-67	Phenylalanine--tRNA ligase alpha subunit
CD320_OC	ENSCAFG00000010865	1.24E-71	0.996352924	0.95	0.562	2.05E-67	NA	NA	NA
CD320_OC	CTSZ	2.45E-71	0.787986322	0.96	0.444	4.05E-67	Cathepsin Z
CD320_OC	PDCD11	2.87E-71	0.5209182	0.627	0.22	4.74E-67	Protein RRP5 homolog
CD320_OC	ENOPH1	7.49E-71	0.446159072	0.601	0.206	1.24E-66	Enolase-phosphatase E1
CD320_OC	ZNRD2	9.49E-71	0.553541274	0.776	0.325	1.57E-66	NA	NA	NA
CD320_OC	CHORDC1	1.25E-70	0.407484197	0.647	0.224	2.07E-66	Cysteine and histidine-rich domain-containing protein 1
CD320_OC	UCHL3	1.76E-70	0.451122577	0.785	0.312	2.90E-66	Ubiquitin carboxyl-terminal hydrolase isozyme L3
CD320_OC	SERBP1	1.82E-70	0.832302334	0.99	0.805	3.00E-66	Plasminogen activator inhibitor 1 RNA-binding protein
CD320_OC	CCR5	2.35E-70	0.417211946	0.558	0.157	3.87E-66	C-C chemokine receptor type 5	surface	machine learning
CD320_OC	SPPL2B	2.64E-70	0.516929853	0.627	0.227	4.35E-66	Signal peptide peptidase-like 2B	surface	machine learning
CD320_OC	MTAP	2.97E-70	0.396902055	0.594	0.192	4.91E-66	S-methyl-5'-thioadenosine phosphorylase
CD320_OC	SNX8	5.71E-70	0.42290067	0.713	0.258	9.42E-66	Sorting nexin-8
CD320_OC	ANO6	6.19E-70	0.590673268	0.766	0.314	1.02E-65	Anoctamin-6	surface	pos. trainingset
CD320_OC	LYZ	6.56E-70	0.534141416	0.901	0.376	1.08E-65	Lysozyme C
CD320_OC	ZDHHC7	1.17E-69	0.46641057	0.63	0.226	1.93E-65	Palmitoyltransferase ZDHHC7		machine learning
CD320_OC	NAXE	2.90E-69	0.652259749	0.937	0.5	4.79E-65	NA	NA	NA
CD320_OC	TBRG4	3.24E-69	0.44389702	0.627	0.223	5.35E-65	Protein TBRG4
CD320_OC	TIMM10	4.16E-69	0.63652587	0.851	0.409	6.86E-65	Mitochondrial import inner membrane translocase subunit Tim10
CD320_OC	PSME2	4.57E-69	0.771753703	0.983	0.655	7.53E-65	Proteasome activator complex subunit 2
CD320_OC	MRPL55	5.56E-69	0.783977447	0.99	0.679	9.18E-65	39S ribosomal protein L55, mitochondrial
CD320_OC	POLR1G	1.15E-68	0.472818733	0.607	0.207	1.89E-64	NA	NA	NA
CD320_OC	RREB1	1.36E-68	0.60400131	0.723	0.289	2.25E-64	Ras-responsive element-binding protein 1
CD320_OC	LGALS3	6.02E-68	1.293193525	0.987	0.765	9.93E-64	Galectin-3
CD320_OC	EMP1	2.14E-67	0.606991717	0.617	0.214	3.53E-63	Epithelial membrane protein 1	surface	machine learning
CD320_OC	GLIPR1	3.60E-67	0.510343371	0.974	0.5	5.94E-63	Glioma pathogenesis-related protein 1	surface	machine learning
CD320_OC	TMED4	4.77E-67	0.380526204	0.667	0.239	7.88E-63	Transmembrane emp24 domain-containing protein 4	nonsurface	machine learning
CD320_OC	NAP1L4	4.82E-67	0.563665942	0.802	0.36	7.96E-63	Nucleosome assembly protein 1-like 4
CD320_OC	APRT	4.86E-67	0.744583495	0.983	0.634	8.01E-63	Adenine phosphoribosyltransferase
CD320_OC	IMPDH2	5.13E-67	0.745158467	0.947	0.545	8.46E-63	Inosine-5'-monophosphate dehydrogenase 2
CD320_OC	MRPS5	5.40E-67	0.662155322	0.878	0.455	8.91E-63	28S ribosomal protein S5, mitochondrial
CD320_OC	SLC38A1	6.95E-67	0.390873672	0.601	0.198	1.15E-62	Sodium-coupled neutral amino acid transporter 1	surface	pos. trainingset
CD320_OC	NHP2	1.09E-66	0.674699135	0.98	0.586	1.79E-62	H/ACA ribonucleoprotein complex subunit 2
CD320_OC	VMA21	1.17E-66	0.644683277	0.888	0.45	1.92E-62	Vacuolar ATPase assembly integral membrane protein VMA21	nonsurface	neg. trainingset
CD320_OC	PTMA	2.41E-66	0.67944347	0.997	0.968	3.98E-62	Prothymosin alpha
CD320_OC	RCC2	3.52E-66	0.521600239	0.769	0.33	5.81E-62	Protein RCC2
CD320_OC	DPYD	8.28E-66	0.287695969	0.667	0.226	1.37E-61	Dihydropyrimidine dehydrogenase [NADP(+)]
CD320_OC	ALAS1	1.42E-65	0.690971237	0.875	0.387	2.35E-61	5-aminolevulinate synthase, nonspecific, mitochondrial
CD320_OC	RBM19	1.43E-65	0.489868866	0.647	0.243	2.36E-61	Probable RNA-binding protein 19
CD320_OC	SINHCAF	1.60E-65	0.373091257	0.548	0.174	2.64E-61	NA	NA	NA
CD320_OC	RACK1	1.62E-65	0.677529383	1	0.861	2.67E-61	NA	NA	NA
CD320_OC	MRPS25	1.90E-65	0.710175302	0.941	0.574	3.13E-61	28S ribosomal protein S25, mitochondrial
CD320_OC	METTL27	3.17E-65	0.410177348	0.601	0.205	5.24E-61	NA	NA	NA
CD320_OC	FSCN1	6.09E-65	0.89838992	0.842	0.435	1.00E-60	Fascin
CD320_OC	HNRNPAB	1.02E-64	0.649783919	0.941	0.53	1.69E-60	Heterogeneous nuclear ribonucleoprotein A/B
CD320_OC	PINX1	1.30E-64	0.505880819	0.65	0.249	2.14E-60	PIN2/TERF1-interacting telomerase inhibitor 1
CD320_OC	CTSS	1.53E-64	0.661546852	0.983	0.505	2.52E-60	Cathepsin S
CD320_OC	NDUFAF2	1.66E-64	0.445848664	0.644	0.24	2.74E-60	Mimitin, mitochondrial
CD320_OC	MTCH2	2.28E-64	0.450445657	0.746	0.307	3.77E-60	Mitochondrial carrier homolog 2
CD320_OC	ENSCAFG00000031711	2.31E-64	0.533712426	0.858	0.409	3.81E-60	NA	NA	NA
CD320_OC	ENSCAFG00000000314	3.82E-64	0.507549494	0.729	0.302	6.31E-60	NA	NA	NA
CD320_OC	LRPPRC	7.03E-64	0.599454298	0.743	0.324	1.16E-59	Leucine-rich PPR motif-containing protein, mitochondrial
CD320_OC	AHR	8.53E-64	0.409629757	0.564	0.176	1.41E-59	Aryl hydrocarbon receptor
CD320_OC	TMED5	9.17E-64	0.501650601	0.878	0.409	1.51E-59	Transmembrane emp24 domain-containing protein 5	nonsurface	neg. trainingset
CD320_OC	RRP9	9.53E-64	0.3633206	0.472	0.143	1.57E-59	U3 small nucleolar RNA-interacting protein 2
CD320_OC	RIDA	1.14E-63	0.524309916	0.766	0.337	1.88E-59	NA	NA	NA
CD320_OC	ICAM1	1.25E-63	0.515306555	0.769	0.294	2.06E-59	Intercellular adhesion molecule 1	surface	machine learning
CD320_OC	SLC17A9	1.33E-63	0.41856319	0.604	0.216	2.19E-59	Solute carrier family 17 member 9	surface	machine learning
CD320_OC	NFKB1	1.75E-63	0.442921726	0.634	0.223	2.88E-59	Nuclear factor NF-kappa-B p105 subunit
CD320_OC	TAOK3	3.63E-63	0.378900565	0.693	0.252	5.98E-59	Serine/threonine-protein kinase TAO3
CD320_OC	GLA	5.81E-63	0.35848409	0.564	0.185	9.58E-59	Alpha-galactosidase A
CD320_OC	REXO2	7.62E-63	0.630579744	0.921	0.477	1.26E-58	Oligoribonuclease, mitochondrial
CD320_OC	TBC1D9	1.01E-62	0.427499189	0.611	0.203	1.66E-58	TBC1 domain family member 9
CD320_OC	ENSCAFG00000015834	1.18E-62	0.601390205	0.997	0.851	1.94E-58	NA	NA	NA
CD320_OC	VARS1	1.19E-62	0.527256887	0.782	0.342	1.96E-58	NA	NA	NA
CD320_OC	TIPARP	1.61E-62	0.706654839	0.858	0.4	2.65E-58	TCDD-inducible poly [ADP-ribose] polymerase
CD320_OC	ENSCAFG00000028765	1.96E-62	0.654480541	1	0.896	3.23E-58	NA	NA	NA
CD320_OC	DDX47	3.89E-62	0.388924738	0.624	0.23	6.42E-58	Probable ATP-dependent RNA helicase DDX47
CD320_OC	MRPS6	4.93E-62	0.541567543	0.914	0.461	8.14E-58	28S ribosomal protein S6, mitochondrial
CD320_OC	CCT3	5.24E-62	0.697067807	0.987	0.653	8.64E-58	T-complex protein 1 subunit gamma
CD320_OC	HAVCR1	1.10E-61	0.425139094	0.7	0.24	1.81E-57	Hepatitis A virus cellular receptor 1	surface	machine learning
CD320_OC	TUFM	1.46E-61	0.567403901	0.818	0.397	2.40E-57	Elongation factor Tu, mitochondrial
CD320_OC	PFDN6	1.64E-61	0.71574972	0.97	0.652	2.71E-57	Prefoldin subunit 6
CD320_OC	PSMG1	2.01E-61	0.58095888	0.845	0.412	3.31E-57	Proteasome assembly chaperone 1
CD320_OC	UMPS	2.53E-61	0.526422741	0.858	0.415	4.18E-57	Uridine 5'-monophosphate synthase
CD320_OC	HRAS	2.94E-61	0.382973976	0.743	0.297	4.85E-57	GTPase HRas
CD320_OC	NME1	4.55E-61	0.80526238	0.987	0.641	7.50E-57	Nucleoside diphosphate kinase A
CD320_OC	ILF3	4.80E-61	0.660415195	0.914	0.499	7.91E-57	Interleukin enhancer-binding factor 3
CD320_OC	EEFSEC	6.23E-61	0.309249969	0.376	0.098	1.03E-56	Selenocysteine-specific elongation factor
CD320_OC	CAPRIN1	6.31E-61	0.622026219	0.931	0.535	1.04E-56	Caprin-1
CD320_OC	TRAF7	7.75E-61	0.451484987	0.746	0.333	1.28E-56	E3 ubiquitin-protein ligase TRAF7
CD320_OC	GPATCH4	1.27E-60	0.466959028	0.776	0.325	2.10E-56	G patch domain-containing protein 4
CD320_OC	PDXK	1.37E-60	0.469271052	0.861	0.393	2.25E-56	Pyridoxal kinase	nonsurface	neg. trainingset
CD320_OC	PRPF19	2.19E-60	0.492415221	0.802	0.373	3.61E-56	Pre-mRNA-processing factor 19
CD320_OC	SIRT5	2.31E-60	0.677039233	0.98	0.677	3.81E-56	NAD-dependent protein deacylase sirtuin-5, mitochondrial
CD320_OC	KAT2A	2.44E-60	0.357115821	0.446	0.134	4.02E-56	Histone acetyltransferase KAT2A
CD320_OC	CFP	3.62E-60	0.260495015	0.525	0.149	5.97E-56	Properdin
CD320_OC	IKBKE	6.83E-60	0.335217788	0.578	0.196	1.13E-55	Inhibitor of nuclear factor kappa-B kinase subunit epsilon
CD320_OC	NFE2L3	9.85E-60	0.353737539	0.439	0.129	1.63E-55	Nuclear factor erythroid 2-related factor 3
CD320_OC	ENSCAFG00000009523	2.71E-59	0.477304113	1	0.956	4.47E-55	NA	NA	NA
CD320_OC	PABPC4	7.81E-59	0.384589359	0.611	0.228	1.29E-54	Polyadenylate-binding protein 4
CD320_OC	EIF3B	9.60E-59	0.34707762	0.485	0.155	1.58E-54	Eukaryotic translation initiation factor 3 subunit B
CD320_OC	REX1BD	1.02E-58	0.637151955	0.894	0.458	1.69E-54	NA	NA	NA
CD320_OC	RRP12	2.52E-58	0.297814174	0.482	0.152	4.16E-54	RRP12-like protein	nonsurface	neg. trainingset
CD320_OC	DCTPP1	2.61E-58	0.475366476	0.71	0.292	4.31E-54	dCTP pyrophosphatase 1
CD320_OC	PWP1	3.24E-58	0.421474211	0.779	0.357	5.34E-54	Periodic tryptophan protein 1 homolog
CD320_OC	CFL1	3.98E-58	0.618426808	0.997	0.939	6.57E-54	Cofilin-1
CD320_OC	CCDC88B	5.08E-58	0.401044186	0.594	0.211	8.38E-54	Coiled-coil domain-containing protein 88B
CD320_OC	VDAC1	5.13E-58	0.583296624	0.96	0.553	8.47E-54	Voltage-dependent anion-selective channel protein 1
CD320_OC	CD86	5.51E-58	0.406716708	0.729	0.248	9.10E-54	T-lymphocyte activation antigen CD86	surface	pos. trainingset
CD320_OC	MAP3K8	5.92E-58	0.319297078	0.512	0.156	9.76E-54	Mitogen-activated protein kinase kinase kinase 8
CD320_OC	HSPA4	6.65E-58	0.51190419	0.851	0.431	1.10E-53	Heat shock 70 kDa protein 4
CD320_OC	SPOUT1	6.90E-58	0.380465763	0.558	0.2	1.14E-53	NA	NA	NA
CD320_OC	ENSCAFG00000024944	7.92E-58	0.413077352	0.627	0.205	1.31E-53	NA	NA	NA
CD320_OC	SLC25A5	8.00E-58	0.674807683	0.987	0.704	1.32E-53	ADP/ATP translocase 2	nonsurface	machine learning
CD320_OC	KCNH7	1.30E-57	0.723085001	0.601	0.23	2.15E-53	Potassium voltage-gated channel subfamily H member 7	nonsurface	machine learning
CD320_OC	ENSCAFG00000032363	1.41E-57	0.689957468	0.812	0.379	2.32E-53	NA	NA	NA
CD320_OC	TXNL1	1.57E-57	0.685767039	0.987	0.72	2.59E-53	Thioredoxin-like protein 1
CD320_OC	PRKAR2A	1.97E-57	0.367922357	0.554	0.2	3.25E-53	cAMP-dependent protein kinase type II-alpha regulatory subunit
CD320_OC	MTREX	2.27E-57	0.373404189	0.611	0.232	3.75E-53	NA	NA	NA
CD320_OC	MAN2A1	4.35E-57	0.453521827	0.69	0.284	7.18E-53	Alpha-mannosidase 2	nonsurface	machine learning
CD320_OC	NOP10	5.67E-57	0.671926631	0.993	0.73	9.36E-53	H/ACA ribonucleoprotein complex subunit 3
CD320_OC	PDAP1	6.03E-57	0.488900723	0.789	0.369	9.95E-53	28 kDa heat- and acid-stable phosphoprotein
CD320_OC	MPHOSPH10	6.21E-57	0.484400614	0.736	0.313	1.02E-52	U3 small nucleolar ribonucleoprotein protein MPP10
CD320_OC	SSNA1	1.21E-56	0.536965963	0.865	0.451	2.00E-52	Sjoegren syndrome nuclear autoantigen 1
CD320_OC	TRAP1	1.36E-56	0.416433845	0.716	0.309	2.25E-52	Heat shock protein 75 kDa, mitochondrial
CD320_OC	LETM1	1.43E-56	0.382430327	0.561	0.202	2.37E-52	LETM1 and EF-hand domain-containing protein 1, mitochondrial	nonsurface	neg. trainingset
CD320_OC	ABCE1	1.66E-56	0.380931444	0.528	0.184	2.73E-52	ATP-binding cassette sub-family E member 1
CD320_OC	MRPL20	1.68E-56	0.633090364	0.987	0.711	2.77E-52	39S ribosomal protein L20, mitochondrial
CD320_OC	STIP1	2.03E-56	0.379861752	0.502	0.164	3.35E-52	Stress-induced-phosphoprotein 1
CD320_OC	CTTNBP2NL	2.18E-56	0.319414447	0.442	0.133	3.59E-52	CTTNBP2 N-terminal-like protein
CD320_OC	CCT8	2.32E-56	0.644177754	0.944	0.543	3.82E-52	T-complex protein 1 subunit theta
CD320_OC	NANS	4.57E-56	0.621899002	0.997	0.756	7.54E-52	Sialic acid synthase
CD320_OC	MRPS28	7.23E-56	0.500475192	0.842	0.422	1.19E-51	28S ribosomal protein S28, mitochondrial
CD320_OC	SMN	1.04E-55	0.549663454	0.851	0.449	1.72E-51	NA	NA	NA
CD320_OC	UTP6	1.28E-55	0.271668741	0.492	0.16	2.11E-51	U3 small nucleolar RNA-associated protein 6 homolog
CD320_OC	PARP1	1.42E-55	0.604314472	0.838	0.435	2.34E-51	Poly [ADP-ribose] polymerase 1
CD320_OC	SURF2	2.64E-55	0.380066283	0.604	0.23	4.35E-51	Surfeit locus protein 2
CD320_OC	SRRM1	3.78E-55	0.483951998	0.898	0.476	6.24E-51	Serine/arginine repetitive matrix protein 1
CD320_OC	SPHK1	4.17E-55	0.397962996	0.505	0.172	6.88E-51	Sphingosine kinase 1
CD320_OC	AMD1	4.28E-55	0.401376271	0.624	0.243	7.06E-51	S-adenosylmethionine decarboxylase proenzyme
CD320_OC	CCT2	4.49E-55	0.589124853	0.964	0.59	7.41E-51	T-complex protein 1 subunit beta
CD320_OC	NDUFS8	5.51E-55	0.622658194	0.99	0.723	9.09E-51	NADH dehydrogenase [ubiquinone] iron-sulfur protein 8, mitochondrial
CD320_OC	MLYCD	5.57E-55	0.346388209	0.644	0.248	9.18E-51	Malonyl-CoA decarboxylase, mitochondrial
CD320_OC	RBM28	7.87E-55	0.402195081	0.68	0.276	1.30E-50	RNA-binding protein 28
CD320_OC	DDX39A	9.03E-55	0.407602577	0.785	0.351	1.49E-50	ATP-dependent RNA helicase DDX39A
CD320_OC	POLR1F	1.15E-54	0.51541399	0.858	0.434	1.90E-50	NA	NA	NA
CD320_OC	TMA16	1.21E-54	0.533273119	0.825	0.393	2.00E-50	Translation machinery-associated protein 16
CD320_OC	EIF2S1	1.26E-54	0.552959032	0.927	0.504	2.07E-50	Eukaryotic translation initiation factor 2 subunit 1
CD320_OC	ARHGAP10	1.56E-54	0.358802475	0.508	0.174	2.57E-50	Rho GTPase-activating protein 10
CD320_OC	UQCC3	2.43E-54	0.412610591	0.677	0.281	4.00E-50	Ubiquinol-cytochrome-c reductase complex assembly factor 3	nonsurface	machine learning
CD320_OC	NOP2	3.51E-54	0.264510246	0.38	0.108	5.78E-50	Probable 28S rRNA (cytosine(4447)-C(5))-methyltransferase
CD320_OC	EIF2B1	7.06E-54	0.350527903	0.561	0.209	1.16E-49	Translation initiation factor eIF-2B subunit alpha
CD320_OC	ATP6V0B	7.84E-54	0.495126274	0.865	0.462	1.29E-49	V-type proton ATPase 21 kDa proteolipid subunit	nonsurface	machine learning
CD320_OC	CLN5	1.26E-53	0.342955411	0.601	0.231	2.08E-49	Ceroid-lipofuscinosis neuronal protein 5
CD320_OC	EBPL	1.57E-53	0.456696203	0.71	0.312	2.58E-49	Emopamil-binding protein-like	nonsurface	neg. trainingset
CD320_OC	MTR	1.61E-53	0.279953235	0.409	0.122	2.66E-49	Methionine synthase
CD320_OC	PSMA6	2.54E-53	0.628899387	0.99	0.723	4.20E-49	Proteasome subunit alpha type-6
CD320_OC	POLR1E	2.63E-53	0.333183793	0.518	0.183	4.34E-49	DNA-directed RNA polymerase I subunit RPA49	nonsurface	machine learning
CD320_OC	PCBD2	2.73E-53	0.45246014	0.756	0.347	4.50E-49	Pterin-4-alpha-carbinolamine dehydratase 2
CD320_OC	NFKBIB	5.41E-53	0.485076375	0.881	0.489	8.92E-49	NF-kappa-B inhibitor beta
CD320_OC	MRPS12	9.10E-53	0.58723507	0.858	0.459	1.50E-48	28S ribosomal protein S12, mitochondrial
CD320_OC	ENSCAFG00000019092	1.64E-52	0.315154118	0.479	0.163	2.71E-48	NA	NA	NA
CD320_OC	MSN	2.61E-52	0.708889678	0.98	0.722	4.31E-48	Moesin
CD320_OC	ENSCAFG00000008879	2.75E-52	0.592646398	0.95	0.582	4.53E-48	NA	NA	NA
CD320_OC	UROS	4.11E-52	0.431504506	0.647	0.28	6.79E-48	Uroporphyrinogen-III synthase
CD320_OC	ENSCAFG00000029884	4.30E-52	0.446456973	1	0.981	7.09E-48	NA	NA	NA
CD320_OC	BAZ1A	5.28E-52	0.49222163	0.891	0.471	8.71E-48	Bromodomain adjacent to zinc finger domain protein 1A
CD320_OC	TET2	8.93E-52	0.400059791	0.673	0.274	1.47E-47	Methylcytosine dioxygenase TET2
CD320_OC	AATF	9.31E-52	0.405058719	0.743	0.337	1.54E-47	Protein AATF
CD320_OC	MT2A	9.32E-52	1.504573105	0.842	0.524	1.54E-47	Metallothionein-2
CD320_OC	CCT6A	1.28E-51	0.636711408	0.99	0.685	2.12E-47	T-complex protein 1 subunit zeta
CD320_OC	AK2	1.34E-51	0.510997417	0.782	0.391	2.21E-47	Adenylate kinase 2, mitochondrial
CD320_OC	FARSB	1.71E-51	0.373838561	0.69	0.306	2.82E-47	Phenylalanine--tRNA ligase beta subunit
CD320_OC	SLC2A1	1.89E-51	0.445346769	0.604	0.237	3.11E-47	Solute carrier family 2, facilitated glucose transporter member 1	surface	pos. trainingset
CD320_OC	ALKBH3	2.45E-51	0.326413733	0.479	0.164	4.04E-47	Alpha-ketoglutarate-dependent dioxygenase alkB homolog 3
CD320_OC	GTF2F2	2.58E-51	0.426797485	0.861	0.44	4.25E-47	General transcription factor IIF subunit 2
CD320_OC	GYPC	2.85E-51	0.417848894	0.568	0.206	4.70E-47	Glycophorin-C	surface	pos. trainingset
CD320_OC	ZC3H13	3.29E-51	0.576977414	0.832	0.424	5.43E-47	Zinc finger CCCH domain-containing protein 13
CD320_OC	RWDD4	3.75E-51	0.371062662	0.548	0.204	6.19E-47	RWD domain-containing protein 4
CD320_OC	MYBBP1A	4.25E-51	0.271469065	0.343	0.095	7.01E-47	Myb-binding protein 1A
CD320_OC	TTLL12	6.14E-51	0.37295649	0.597	0.241	1.01E-46	Tubulin--tyrosine ligase-like protein 12
CD320_OC	CTBP2	6.61E-51	0.41177441	0.535	0.202	1.09E-46	C-terminal-binding protein 2
CD320_OC	FOSL2	9.40E-51	0.303798479	0.7	0.275	1.55E-46	Fos-related antigen 2
CD320_OC	NAA50	9.54E-51	0.463928768	0.789	0.388	1.57E-46	N-alpha-acetyltransferase 50
CD320_OC	ENSCAFG00000049108	1.04E-50	0.546905387	0.997	0.8	1.71E-46	NA	NA	NA
CD320_OC	CLNS1A	1.92E-50	0.375794674	0.653	0.272	3.16E-46	Methylosome subunit pICln
CD320_OC	PLEC	2.17E-50	0.619924608	0.828	0.432	3.59E-46	Plectin
CD320_OC	VDR	2.38E-50	0.349860965	0.548	0.199	3.92E-46	Vitamin D3 receptor
CD320_OC	TSEN54	3.18E-50	0.314239988	0.495	0.177	5.25E-46	tRNA-splicing endonuclease subunit Sen54
CD320_OC	MRPL51	3.27E-50	0.516001611	0.904	0.478	5.39E-46	39S ribosomal protein L51, mitochondrial
CD320_OC	CNBP	3.44E-50	0.570836597	0.997	0.865	5.67E-46	Cellular nucleic acid-binding protein
CD320_OC	PDCD2L	3.85E-50	0.327508193	0.459	0.155	6.36E-46	Programmed cell death protein 2-like
CD320_OC	PUS1	5.79E-50	0.354773595	0.634	0.262	9.55E-46	tRNA pseudouridine synthase A, mitochondrial
CD320_OC	PFN1	6.30E-50	0.492109122	0.997	0.915	1.04E-45	Profilin-1
CD320_OC	EIF4A3	7.94E-50	0.534190883	0.98	0.644	1.31E-45	Eukaryotic initiation factor 4A-III
CD320_OC	DLA-DMA	8.45E-50	0.383540684	0.868	0.367	1.39E-45	NA	NA	NA
CD320_OC	LSM7	1.04E-49	0.568803359	0.977	0.603	1.72E-45	U6 snRNA-associated Sm-like protein LSm7
CD320_OC	HGSNAT	1.23E-49	0.299576726	0.488	0.171	2.03E-45	Heparan-alpha-glucosaminide N-acetyltransferase		machine learning
CD320_OC	UTP20	1.43E-49	0.310023218	0.512	0.185	2.36E-45	Small subunit processome component 20 homolog
CD320_OC	HEXB	1.56E-49	0.46043875	0.944	0.513	2.58E-45	Beta-hexosaminidase subunit beta
CD320_OC	TCEA1	2.15E-49	0.565509357	0.96	0.61	3.54E-45	Transcription elongation factor A protein 1
CD320_OC	MPP1	2.22E-49	0.353779301	0.921	0.459	3.66E-45	55 kDa erythrocyte membrane protein
CD320_OC	ENSCAFG00000009917	3.46E-49	0.414076573	0.726	0.333	5.72E-45	NA	NA	NA
CD320_OC	NAA15	3.58E-49	0.351877855	0.703	0.301	5.91E-45	N-alpha-acetyltransferase 15, NatA auxiliary subunit
CD320_OC	NRP2	4.16E-49	0.545736276	0.822	0.417	6.87E-45	Neuropilin-2	surface	machine learning
CD320_OC	DNLZ	4.26E-49	0.334865237	0.637	0.261	7.03E-45	DNL-type zinc finger protein
CD320_OC	ENSCAFG00000013572	5.78E-49	0.378235486	0.65	0.274	9.53E-45	NA	NA	NA
CD320_OC	SLC39A6	7.32E-49	0.418509604	0.851	0.422	1.21E-44	Zinc transporter ZIP6	surface	pos. trainingset
CD320_OC	SRSF7	7.39E-49	0.292021893	0.515	0.184	1.22E-44	Serine/arginine-rich splicing factor 7
CD320_OC	GLRX2	7.75E-49	0.467467328	0.858	0.457	1.28E-44	Glutaredoxin-2, mitochondrial
CD320_OC	LARP4	9.03E-49	0.347563554	0.644	0.269	1.49E-44	La-related protein 4
CD320_OC	UBA5	9.13E-49	0.409584122	0.825	0.41	1.51E-44	Ubiquitin-like modifier-activating enzyme 5
CD320_OC	RAN	9.50E-49	0.577458219	0.993	0.729	1.57E-44	GTP-binding nuclear protein Ran
CD320_OC	DDX27	9.63E-49	0.503974834	0.802	0.398	1.59E-44	Probable ATP-dependent RNA helicase DDX27
CD320_OC	STOML2	1.15E-48	0.488974869	0.842	0.447	1.90E-44	Stomatin-like protein 2, mitochondrial
CD320_OC	HNRNPDL	1.46E-48	0.595578222	0.993	0.745	2.41E-44	Heterogeneous nuclear ribonucleoprotein D-like
CD320_OC	AGPAT2	1.70E-48	0.367482502	0.772	0.333	2.80E-44	1-acyl-sn-glycerol-3-phosphate acyltransferase beta	nonsurface	machine learning
CD320_OC	ENSCAFG00000006102	2.13E-48	0.45847117	1	0.929	3.52E-44	NA	NA	NA
CD320_OC	NFKB2	2.99E-48	0.30079298	0.558	0.21	4.93E-44	Nuclear factor NF-kappa-B p100 subunit
CD320_OC	EIF3I	3.10E-48	0.583248687	0.983	0.693	5.12E-44	Eukaryotic translation initiation factor 3 subunit I
CD320_OC	KIF2A	3.72E-48	0.455537438	0.851	0.444	6.14E-44	Kinesin-like protein KIF2A
CD320_OC	FLAD1	5.03E-48	0.396995858	0.69	0.312	8.29E-44	FAD synthase
CD320_OC	COX5A	5.11E-48	0.55936044	0.997	0.806	8.43E-44	Cytochrome c oxidase subunit 5A, mitochondrial
CD320_OC	PARP4	5.61E-48	0.250809056	0.63	0.238	9.25E-44	Poly [ADP-ribose] polymerase 4
CD320_OC	TRMT1	5.84E-48	0.277896739	0.413	0.131	9.64E-44	tRNA (guanine(26)-N(2))-dimethyltransferase
CD320_OC	WDR3	6.18E-48	0.343822062	0.574	0.229	1.02E-43	WD repeat-containing protein 3
CD320_OC	ENSCAFG00000024792	6.64E-48	0.263770801	0.762	0.288	1.10E-43	NA	NA	NA
CD320_OC	WDR12	1.12E-47	0.291708087	0.422	0.139	1.85E-43	Ribosome biogenesis protein WDR12
CD320_OC	WEE1	1.19E-47	0.309643405	0.323	0.088	1.96E-43	Wee1-like protein kinase
CD320_OC	S100A5	1.25E-47	0.725217026	0.987	0.651	2.06E-43	Protein S100-A5
CD320_OC	BZW2	2.05E-47	0.502910742	0.898	0.484	3.38E-43	Basic leucine zipper and W2 domain-containing protein 2
CD320_OC	RIOK1	2.07E-47	0.361382704	0.578	0.233	3.41E-43	Serine/threonine-protein kinase RIO1
CD320_OC	DOCK10	3.25E-47	0.294970801	0.677	0.278	5.36E-43	Dedicator of cytokinesis protein 10
CD320_OC	ENSCAFG00000042472	4.36E-47	0.526151912	0.957	0.579	7.19E-43	NA	NA	NA
CD320_OC	NUFIP1	4.42E-47	0.327915187	0.561	0.224	7.30E-43	Nuclear fragile X mental retardation-interacting protein 1
CD320_OC	ENSCAFG00000000061	4.83E-47	0.599585822	0.97	0.655	7.97E-43	NA	NA	NA
CD320_OC	PRPF40A	6.31E-47	0.569643901	0.96	0.636	1.04E-42	Pre-mRNA-processing factor 40 homolog A
CD320_OC	PPP2R3C	6.32E-47	0.278596729	0.488	0.175	1.04E-42	Serine/threonine-protein phosphatase 2A regulatory subunit B'' subunit gamma
CD320_OC	XRN2	7.03E-47	0.434656146	0.858	0.455	1.16E-42	5'-3' exoribonuclease 2
CD320_OC	HSPA9	8.19E-47	0.487640539	0.96	0.588	1.35E-42	Stress-70 protein, mitochondrial
CD320_OC	DDX54	1.43E-46	0.274146409	0.525	0.194	2.36E-42	ATP-dependent RNA helicase DDX54
CD320_OC	SWAP70	1.86E-46	0.31583024	0.492	0.177	3.06E-42	Switch-associated protein 70
CD320_OC	DAZAP1	3.21E-46	0.351054619	0.667	0.297	5.30E-42	DAZ-associated protein 1
CD320_OC	SH3KBP1	3.28E-46	0.380438989	0.785	0.374	5.41E-42	SH3 domain-containing kinase-binding protein 1
CD320_OC	SSRP1	3.85E-46	0.466944292	0.878	0.476	6.34E-42	FACT complex subunit SSRP1
CD320_OC	PDLIM4	4.17E-46	0.522345974	0.686	0.321	6.88E-42	PDZ and LIM domain protein 4
CD320_OC	ZMAT2	5.70E-46	0.300688427	0.746	0.345	9.40E-42	Zinc finger matrin-type protein 2
CD320_OC	CSTB	6.51E-46	0.507032838	0.997	0.951	1.07E-41	Cystatin-B
CD320_OC	PMM2	6.98E-46	0.29877613	0.535	0.209	1.15E-41	Phosphomannomutase 2
CD320_OC	ENSCAFG00000006000	9.62E-46	0.299642102	0.693	0.304	1.59E-41	NA	NA	NA
CD320_OC	PLEKHO1	9.79E-46	0.35126006	0.69	0.299	1.62E-41	Pleckstrin homology domain-containing family O member 1
CD320_OC	GRB2	1.24E-45	0.49009306	0.987	0.627	2.04E-41	Growth factor receptor-bound protein 2
CD320_OC	NAGLU	1.51E-45	0.293179496	0.657	0.271	2.50E-41	Alpha-N-acetylglucosaminidase
CD320_OC	NAP1L1	2.14E-45	0.661908685	1	0.774	3.54E-41	Nucleosome assembly protein 1-like 1
CD320_OC	ANXA1	3.03E-45	0.852583335	0.987	0.782	5.00E-41	Annexin A1
CD320_OC	CNDP2	3.41E-45	0.488277898	0.941	0.543	5.62E-41	Cytosolic non-specific dipeptidase
CD320_OC	YARS1	3.69E-45	0.320904952	0.558	0.224	6.09E-41	NA	NA	NA
CD320_OC	PPM1G	5.78E-45	0.446740671	0.835	0.44	9.54E-41	Protein phosphatase 1G
CD320_OC	BMS1	8.26E-45	0.327483658	0.627	0.263	1.36E-40	Ribosome biogenesis protein BMS1 homolog
CD320_OC	HNRNPR	8.81E-45	0.46102966	0.898	0.499	1.45E-40	Heterogeneous nuclear ribonucleoprotein R
CD320_OC	GLRX3	9.20E-45	0.549520757	0.954	0.619	1.52E-40	Glutaredoxin-3
CD320_OC	ENSCAFG00000008661	1.32E-44	0.517817344	0.894	0.489	2.17E-40	NA	NA	NA
CD320_OC	HNRNPD	1.83E-44	0.558540771	0.99	0.743	3.02E-40	Heterogeneous nuclear ribonucleoprotein D0
CD320_OC	SSBP1	2.30E-44	0.323503152	0.627	0.277	3.80E-40	Single-stranded DNA-binding protein, mitochondrial
CD320_OC	NECTIN2	2.52E-44	0.346814777	0.495	0.186	4.15E-40	NA	NA	NA
CD320_OC	NAA10	3.02E-44	0.492214442	0.98	0.629	4.98E-40	N-alpha-acetyltransferase 10
CD320_OC	NME2	3.76E-44	0.451750451	1	0.892	6.21E-40	Nucleoside diphosphate kinase B
CD320_OC	ENSCAFG00000005091	4.43E-44	0.351572987	0.558	0.224	7.32E-40	NA	NA	NA
CD320_OC	CTPS1	4.62E-44	0.293708861	0.459	0.167	7.62E-40	CTP synthase 1
CD320_OC	MDN1	4.96E-44	0.256262196	0.383	0.122	8.18E-40	Midasin
CD320_OC	ARRDC4	5.71E-44	0.251481594	0.257	0.062	9.42E-40	Arrestin domain-containing protein 4
CD320_OC	GET3	5.88E-44	0.434921347	0.762	0.395	9.70E-40	NA	NA	NA
CD320_OC	FKBP4	6.14E-44	0.345962037	0.521	0.203	1.01E-39	Peptidyl-prolyl cis-trans isomerase FKBP4
CD320_OC	BRIX1	7.37E-44	0.446960952	0.851	0.442	1.22E-39	Ribosome biogenesis protein BRX1 homolog
CD320_OC	UTP18	1.07E-43	0.323502735	0.597	0.254	1.76E-39	U3 small nucleolar RNA-associated protein 18 homolog
CD320_OC	GNPTAB	1.51E-43	0.292877937	0.587	0.239	2.50E-39	N-acetylglucosamine-1-phosphotransferase subunits alpha/beta	nonsurface	machine learning
CD320_OC	WDR90	2.37E-43	0.441691802	0.792	0.416	3.90E-39	WD repeat-containing protein 90
CD320_OC	AP1S2	2.51E-43	0.439602029	0.812	0.389	4.14E-39	AP-1 complex subunit sigma-2
CD320_OC	RNASEK	3.00E-43	0.518948639	1	0.895	4.94E-39	Ribonuclease kappa	nonsurface	machine learning
CD320_OC	DDB1	3.75E-43	0.389764257	0.703	0.339	6.19E-39	DNA damage-binding protein 1
CD320_OC	TIMM50	4.11E-43	0.482014452	0.888	0.473	6.79E-39	Mitochondrial import inner membrane translocase subunit TIM50	nonsurface	machine learning
CD320_OC	HDHD5	4.53E-43	0.329009991	0.554	0.231	7.47E-39	NA	NA	NA
CD320_OC	C10H12orf45	1.04E-42	0.384200685	0.713	0.334	1.72E-38	NA	NA	NA
CD320_OC	PSME1	1.47E-42	0.505987754	0.993	0.705	2.42E-38	Proteasome activator complex subunit 1
CD320_OC	GPN3	2.04E-42	0.397322368	0.749	0.382	3.37E-38	GPN-loop GTPase 3
CD320_OC	NOC2L	2.11E-42	0.310022947	0.587	0.253	3.48E-38	Nucleolar complex protein 2 homolog	nonsurface	neg. trainingset
CD320_OC	ENSCAFG00000000842	2.72E-42	0.435459241	0.99	0.692	4.49E-38	NA	NA	NA
CD320_OC	ENSCAFG00000001588	2.75E-42	0.364204942	0.686	0.323	4.54E-38	NA	NA	NA
CD320_OC	PSMG4	4.44E-42	0.554619176	0.947	0.611	7.33E-38	Proteasome assembly chaperone 4
CD320_OC	EIF4G1	6.75E-42	0.369165128	0.677	0.314	1.11E-37	Eukaryotic translation initiation factor 4 gamma 1
CD320_OC	ENSCAFG00000017667	8.73E-42	0.42726951	0.954	0.575	1.44E-37	NA	NA	NA
CD320_OC	MGAT4B	1.06E-41	0.308379278	0.785	0.382	1.75E-37	Alpha-1,3-mannosyl-glycoprotein 4-beta-N-acetylglucosaminyltransferase B	nonsurface	machine learning
CD320_OC	ILF2	1.24E-41	0.455025323	0.954	0.567	2.04E-37	Interleukin enhancer-binding factor 2
CD320_OC	CD37	1.27E-41	0.274641022	0.901	0.384	2.09E-37	Leukocyte antigen CD37	surface	machine learning
CD320_OC	ENSCAFG00000030359	1.41E-41	0.473620035	0.993	0.736	2.32E-37	NA	NA	NA
CD320_OC	PRDX3	1.41E-41	0.369535932	0.759	0.382	2.33E-37	Thioredoxin-dependent peroxide reductase, mitochondrial
CD320_OC	CAPG	1.43E-41	0.505473612	1	0.806	2.36E-37	Macrophage-capping protein
CD320_OC	ENSCAFG00000025524	2.20E-41	0.287557066	0.868	0.431	3.63E-37	NA	NA	NA
CD320_OC	MRPS23	2.97E-41	0.307399392	0.693	0.329	4.90E-37	28S ribosomal protein S23, mitochondrial
CD320_OC	UBE2D1	4.22E-41	0.287800631	0.495	0.194	6.97E-37	Ubiquitin-conjugating enzyme E2 D1
CD320_OC	IPO5	7.63E-41	0.337541795	0.624	0.283	1.26E-36	Importin-5
CD320_OC	MTHFD1L	7.89E-41	0.260572312	0.429	0.152	1.30E-36	Monofunctional C1-tetrahydrofolate synthase, mitochondrial
CD320_OC	MICOS13	9.08E-41	0.52554119	0.977	0.65	1.50E-36	NA	NA	NA
CD320_OC	HLA-DQB2	1.14E-40	0.367813323	0.987	0.543	1.88E-36	HLA class II histocompatibility antigen, DQ beta 2 chain	surface	pos. trainingset
CD320_OC	NOB1	1.28E-40	0.344634785	0.653	0.304	2.11E-36	RNA-binding protein NOB1
CD320_OC	ENSCAFG00000018717	1.33E-40	0.356057132	0.62	0.282	2.19E-36	NA	NA	NA
CD320_OC	MACROH2A1	1.58E-40	0.257073296	0.601	0.252	2.61E-36	NA	NA	NA
CD320_OC	PSMD13	2.18E-40	0.41579063	0.901	0.544	3.60E-36	26S proteasome non-ATPase regulatory subunit 13
CD320_OC	RPP40	2.29E-40	0.27434527	0.442	0.166	3.77E-36	Ribonuclease P protein subunit p40
CD320_OC	PPT1	2.35E-40	0.450725289	0.937	0.575	3.88E-36	Palmitoyl-protein thioesterase 1
CD320_OC	CALML4	3.33E-40	0.327288339	0.67	0.298	5.50E-36	Calmodulin-like protein 4
CD320_OC	ZEB2	4.08E-40	0.513193735	0.868	0.484	6.73E-36	Zinc finger E-box-binding homeobox 2
CD320_OC	KTN1	4.20E-40	0.437509819	0.974	0.652	6.94E-36	Kinectin		machine learning
CD320_OC	NOC3L	4.23E-40	0.312694101	0.607	0.269	6.99E-36	Nucleolar complex protein 3 homolog
CD320_OC	POLR2E	5.58E-40	0.500042532	0.98	0.642	9.21E-36	DNA-directed RNA polymerases I, II, and III subunit RPABC1
CD320_OC	PSMA5	5.70E-40	0.391999958	0.772	0.408	9.40E-36	Proteasome subunit alpha type-5
CD320_OC	ENSCAFG00000010086	9.40E-40	0.474896293	0.957	0.641	1.55E-35	NA	NA	NA
CD320_OC	SNX6	1.03E-39	0.406196785	0.937	0.555	1.69E-35	Sorting nexin-6
CD320_OC	MT1E	1.07E-39	0.834606115	0.568	0.261	1.76E-35	Metallothionein-1E
CD320_OC	RPF2	1.45E-39	0.324002364	0.799	0.419	2.39E-35	Ribosome production factor 2 homolog
CD320_OC	UQCR10	1.52E-39	0.421916273	0.99	0.711	2.52E-35	Cytochrome b-c1 complex subunit 9	nonsurface	machine learning
CD320_OC	USP10	1.88E-39	0.281387061	0.558	0.237	3.10E-35	Ubiquitin carboxyl-terminal hydrolase 10
CD320_OC	HOPX	1.93E-39	0.256115821	0.624	0.259	3.18E-35	Homeodomain-only protein
CD320_OC	SMARCA4	2.48E-39	0.373074501	0.779	0.395	4.09E-35	Transcription activator BRG1
CD320_OC	PHYH	3.13E-39	0.314677763	0.525	0.214	5.17E-35	Phytanoyl-CoA dioxygenase, peroxisomal
CD320_OC	FAM216A	4.43E-39	0.262347153	0.545	0.228	7.31E-35	Protein FAM216A
CD320_OC	CWC15	4.55E-39	0.38998461	0.908	0.531	7.51E-35	Spliceosome-associated protein CWC15 homolog
CD320_OC	IPO7	4.57E-39	0.291246256	0.528	0.22	7.54E-35	Importin-7
CD320_OC	TPP2	4.64E-39	0.254407639	0.594	0.259	7.66E-35	Tripeptidyl-peptidase 2
CD320_OC	BHLHE40	4.94E-39	0.252779888	0.594	0.247	8.15E-35	Class E basic helix-loop-helix protein 40
CD320_OC	ABCF1	5.60E-39	0.385740803	0.818	0.447	9.24E-35	ATP-binding cassette sub-family F member 1
CD320_OC	HPRT1	6.15E-39	0.315047253	0.888	0.523	1.01E-34	Hypoxanthine-guanine phosphoribosyltransferase
CD320_OC	SRFBP1	6.37E-39	0.32260561	0.64	0.295	1.05E-34	Serum response factor-binding protein 1
CD320_OC	URI1	6.60E-39	0.356074341	0.822	0.436	1.09E-34	Unconventional prefoldin RPB5 interactor 1
CD320_OC	ADSS2	7.68E-39	0.303344009	0.696	0.331	1.27E-34	NA	NA	NA
CD320_OC	HEATR3	8.67E-39	0.260221157	0.366	0.123	1.43E-34	HEAT repeat-containing protein 3
CD320_OC	LSM4	8.69E-39	0.357955659	0.769	0.404	1.43E-34	U6 snRNA-associated Sm-like protein LSm4
CD320_OC	SNX2	1.41E-38	0.308298316	0.884	0.497	2.33E-34	Sorting nexin-2
CD320_OC	FH	2.34E-38	0.324643178	0.634	0.298	3.86E-34	Fumarate hydratase, mitochondrial
CD320_OC	AMDHD1	2.48E-38	0.457485297	0.96	0.631	4.09E-34	Probable imidazolonepropionase	nonsurface	machine learning
CD320_OC	ESD	2.49E-38	0.271376944	0.703	0.343	4.11E-34	S-formylglutathione hydrolase
CD320_OC	DRAP1	2.86E-38	0.367124927	0.815	0.447	4.72E-34	Dr1-associated corepressor
CD320_OC	CPSF1	4.49E-38	0.270266862	0.492	0.203	7.41E-34	Cleavage and polyadenylation specificity factor subunit 1
CD320_OC	ENSCAFG00000045786	5.39E-38	0.410010755	0.584	0.265	8.89E-34	NA	NA	NA
CD320_OC	EXOSC4	5.90E-38	0.366245661	0.901	0.524	9.73E-34	Exosome complex component RRP41
CD320_OC	ENSCAFG00000016270	5.99E-38	0.314982543	0.766	0.391	9.89E-34	NA	NA	NA
CD320_OC	MANF	1.04E-37	0.489069909	0.98	0.664	1.72E-33	Mesencephalic astrocyte-derived neurotrophic factor
CD320_OC	ENSCAFG00000009583	1.07E-37	0.327347533	0.756	0.379	1.76E-33	NA	NA	NA
CD320_OC	HSPH1	1.09E-37	0.63167183	0.818	0.449	1.80E-33	Heat shock protein 105 kDa
CD320_OC	RRS1	1.11E-37	0.280939277	0.347	0.115	1.83E-33	Ribosome biogenesis regulatory protein homolog
CD320_OC	ENSCAFG00000016129	1.54E-37	0.298704618	0.653	0.313	2.54E-33	NA	NA	NA
CD320_OC	MVP	1.73E-37	0.308435019	0.739	0.374	2.85E-33	Major vault protein
CD320_OC	PPP1R7	2.37E-37	0.262469937	0.65	0.305	3.92E-33	Protein phosphatase 1 regulatory subunit 7
CD320_OC	ELOC	2.41E-37	0.370077603	0.894	0.53	3.97E-33	NA	NA	NA
CD320_OC	AHNAK	2.74E-37	0.340011519	0.7	0.33	4.52E-33	Neuroblast differentiation-associated protein AHNAK
CD320_OC	CASP4	2.78E-37	0.32235414	0.429	0.149	4.58E-33	Caspase-4
CD320_OC	KNOP1	3.72E-37	0.337735692	0.587	0.272	6.14E-33	Lysine-rich nucleolar protein 1
CD320_OC	ENSCAFG00000018784	4.15E-37	0.403452445	0.997	0.925	6.84E-33	NA	NA	NA
CD320_OC	PPA2	4.28E-37	0.283914028	0.776	0.401	7.07E-33	Inorganic pyrophosphatase 2, mitochondrial
CD320_OC	APPL1	4.39E-37	0.429644513	0.809	0.442	7.25E-33	DCC-interacting protein 13-alpha
CD320_OC	DPP3	5.19E-37	0.339009715	0.512	0.216	8.56E-33	Dipeptidyl peptidase 3
CD320_OC	LAP3	5.63E-37	0.49941672	0.782	0.432	9.30E-33	Cytosol aminopeptidase
CD320_OC	TKT	6.85E-37	0.573771387	0.96	0.633	1.13E-32	Transketolase
CD320_OC	PTRH1	7.23E-37	0.338256693	0.584	0.266	1.19E-32	Probable peptidyl-tRNA hydrolase
CD320_OC	NUDT5	7.95E-37	0.261572859	0.7	0.337	1.31E-32	ADP-sugar pyrophosphatase
CD320_OC	PRMT5	8.08E-37	0.27058216	0.488	0.202	1.33E-32	Protein arginine N-methyltransferase 5
CD320_OC	VDAC2	8.56E-37	0.549187053	0.993	0.765	1.41E-32	Voltage-dependent anion-selective channel protein 2
CD320_OC	VPS13C	1.09E-36	0.28478934	0.719	0.352	1.81E-32	Vacuolar protein sorting-associated protein 13C
CD320_OC	METTL26	1.20E-36	0.401209125	0.927	0.553	1.99E-32	NA	NA	NA
CD320_OC	SDAD1	1.36E-36	0.318807584	0.653	0.312	2.24E-32	Protein SDA1 homolog	nonsurface	neg. trainingset
CD320_OC	ENSCAFG00000029044	1.52E-36	0.317068971	0.703	0.35	2.50E-32	NA	NA	NA
CD320_OC	HSDL2	1.62E-36	0.403887846	0.927	0.592	2.67E-32	Hydroxysteroid dehydrogenase-like protein 2
CD320_OC	PYCARD	1.86E-36	0.385804474	0.551	0.218	3.07E-32	Apoptosis-associated speck-like protein containing a CARD
CD320_OC	EIF1AX	2.43E-36	0.316082471	0.865	0.48	4.01E-32	Eukaryotic translation initiation factor 1A, X-chromosomal
CD320_OC	LLPH	2.44E-36	0.350970064	0.894	0.528	4.03E-32	Protein LLP homolog
CD320_OC	TCF4	2.45E-36	0.326699637	0.614	0.299	4.05E-32	Transcription factor 4
CD320_OC	SAP30	3.78E-36	0.322661191	0.673	0.332	6.24E-32	Histone deacetylase complex subunit SAP30
CD320_OC	CEBPZ	4.44E-36	0.438630476	0.861	0.496	7.33E-32	CCAAT/enhancer-binding protein zeta
CD320_OC	VCP	4.77E-36	0.415575241	0.937	0.592	7.87E-32	Transitional endoplasmic reticulum ATPase
CD320_OC	TMEM134	4.99E-36	0.320215612	0.769	0.406	8.23E-32	Transmembrane protein 134	nonsurface	machine learning
CD320_OC	ENSCAFG00000031286	5.11E-36	0.426897692	0.941	0.569	8.43E-32	NA	NA	NA
CD320_OC	SRPK2	6.19E-36	0.287290212	0.769	0.404	1.02E-31	SRSF protein kinase 2
CD320_OC	LUZP1	1.01E-35	0.365969952	0.627	0.301	1.67E-31	Leucine zipper protein 1
CD320_OC	ENSCAFG00000016095	1.11E-35	0.298860117	0.828	0.448	1.83E-31	NA	NA	NA
CD320_OC	NASP	1.29E-35	0.455590648	0.924	0.586	2.12E-31	Nuclear autoantigenic sperm protein
CD320_OC	DHX30	1.74E-35	0.254764963	0.469	0.188	2.87E-31	Putative ATP-dependent RNA helicase DHX30
CD320_OC	EIF3D	1.76E-35	0.455529529	0.98	0.679	2.90E-31	Eukaryotic translation initiation factor 3 subunit D
CD320_OC	ENSCAFG00000045298	1.79E-35	0.267281208	0.581	0.267	2.96E-31	NA	NA	NA
CD320_OC	NUB1	2.21E-35	0.352460336	0.66	0.329	3.65E-31	NEDD8 ultimate buster 1
CD320_OC	ENSCAFG00000046244	2.73E-35	0.333663272	0.716	0.36	4.51E-31	NA	NA	NA
CD320_OC	ENSCAFG00000032226	2.96E-35	0.462033266	0.97	0.626	4.88E-31	NA	NA	NA
CD320_OC	CNPY3	3.01E-35	0.384753365	0.875	0.51	4.96E-31	Protein canopy homolog 3
CD320_OC	TCP1	4.09E-35	0.473348189	0.983	0.64	6.74E-31	T-complex protein 1 subunit alpha
CD320_OC	ACLY	4.31E-35	0.259144659	0.472	0.194	7.12E-31	ATP-citrate synthase
CD320_OC	PRELID1	4.50E-35	0.412013534	0.967	0.624	7.43E-31	PRELI domain-containing protein 1, mitochondrial
CD320_OC	SNRPB2	5.65E-35	0.467384929	0.964	0.668	9.32E-31	U2 small nuclear ribonucleoprotein B''
CD320_OC	ERH	5.79E-35	0.473345399	0.987	0.743	9.55E-31	Enhancer of rudimentary homolog
CD320_OC	NT5DC2	6.43E-35	0.3989475	0.706	0.351	1.06E-30	5'-nucleotidase domain-containing protein 2
CD320_OC	ARL4C	8.03E-35	0.517817414	0.865	0.503	1.32E-30	ADP-ribosylation factor-like protein 4C
CD320_OC	EIF2B3	8.21E-35	0.318736002	0.7	0.358	1.36E-30	Translation initiation factor eIF-2B subunit gamma
CD320_OC	NDUFS3	1.03E-34	0.330034742	0.825	0.457	1.70E-30	NADH dehydrogenase [ubiquinone] iron-sulfur protein 3, mitochondrial
CD320_OC	WDR75	1.91E-34	0.250866174	0.455	0.187	3.15E-30	WD repeat-containing protein 75
CD320_OC	TCOF1	2.48E-34	0.297798084	0.578	0.264	4.10E-30	Treacle protein
CD320_OC	CANX	4.29E-34	0.445637486	0.96	0.637	7.08E-30	Calnexin	nonsurface	neg. trainingset
CD320_OC	ENSCAFG00000020361	6.98E-34	0.278225407	0.713	0.37	1.15E-29	NA	NA	NA
CD320_OC	GADD45G	7.79E-34	0.439026208	0.729	0.383	1.29E-29	Growth arrest and DNA damage-inducible protein GADD45 gamma
CD320_OC	PSMC2	7.83E-34	0.376357117	0.848	0.493	1.29E-29	26S protease regulatory subunit 7
CD320_OC	PSMA2	7.86E-34	0.396839457	0.944	0.622	1.30E-29	Proteasome subunit alpha type-2
CD320_OC	ENSCAFG00000042602	8.41E-34	0.376122203	0.97	0.627	1.39E-29	NA	NA	NA
CD320_OC	VPS35	8.71E-34	0.359888989	0.842	0.506	1.44E-29	Vacuolar protein sorting-associated protein 35
CD320_OC	TAF9	9.53E-34	0.291434764	0.752	0.413	1.57E-29	Transcription initiation factor TFIID subunit 9
CD320_OC	BNIP2	1.15E-33	0.262713387	0.752	0.39	1.90E-29	BCL2/adenovirus E1B 19 kDa protein-interacting protein 2
CD320_OC	ANXA5	1.19E-33	0.351748454	0.835	0.476	1.96E-29	Annexin A5
CD320_OC	POLR2G	1.22E-33	0.269415624	0.838	0.458	2.01E-29	DNA-directed RNA polymerase II subunit RPB7
CD320_OC	EFCAB8	1.23E-33	0.300109128	0.954	0.612	2.03E-29	EF-hand calcium-binding domain-containing protein 8
CD320_OC	ENSCAFG00000035349	1.27E-33	0.447791281	0.957	0.624	2.09E-29	NA	NA	NA
CD320_OC	DIS3	2.10E-33	0.295314968	0.535	0.241	3.46E-29	Exosome complex exonuclease RRP44
CD320_OC	POLR2H	2.59E-33	0.382203326	0.901	0.518	4.27E-29	DNA-directed RNA polymerases I, II, and III subunit RPABC3
CD320_OC	ALG3	3.89E-33	0.33773018	0.551	0.262	6.41E-29	Dol-P-Man:Man(5)GlcNAc(2)-PP-Dol alpha-1,3-mannosyltransferase	nonsurface	neg. trainingset
CD320_OC	PNPO	4.49E-33	0.27578318	0.535	0.239	7.40E-29	Pyridoxine-5'-phosphate oxidase
CD320_OC	IDH3A	6.73E-33	0.263633925	0.673	0.336	1.11E-28	Isocitrate dehydrogenase [NAD] subunit alpha, mitochondrial
CD320_OC	PSMD11	8.75E-33	0.295961765	0.71	0.376	1.44E-28	26S proteasome non-ATPase regulatory subunit 11
CD320_OC	SKP1	9.65E-33	0.376117261	0.97	0.717	1.59E-28	S-phase kinase-associated protein 1
CD320_OC	ENSCAFG00000035134	1.02E-32	0.254646104	0.564	0.259	1.69E-28	NA	NA	NA
CD320_OC	NOL10	1.09E-32	0.25980644	0.535	0.249	1.80E-28	Nucleolar protein 10
CD320_OC	DNASE1L1	1.28E-32	0.311377898	0.881	0.5	2.12E-28	Deoxyribonuclease-1-like 1
CD320_OC	PAK2	1.64E-32	0.279303675	0.947	0.636	2.70E-28	Serine/threonine-protein kinase PAK 2
CD320_OC	CBWD1	2.02E-32	0.358022882	0.756	0.418	3.34E-28	COBW domain-containing protein 1
CD320_OC	CTNNBL1	2.19E-32	0.274511219	0.785	0.427	3.61E-28	Beta-catenin-like protein 1
CD320_OC	NARS1	2.50E-32	0.343651138	0.696	0.363	4.12E-28	NA	NA	NA
CD320_OC	SERPINE1	2.54E-32	0.817631492	0.29	0.093	4.18E-28	Plasminogen activator inhibitor 1
CD320_OC	SRSF11	2.80E-32	0.350027327	0.908	0.559	4.62E-28	Serine/arginine-rich splicing factor 11
CD320_OC	NAE1	3.13E-32	0.27053403	0.558	0.266	5.17E-28	NEDD8-activating enzyme E1 regulatory subunit
CD320_OC	COQ10B	3.25E-32	0.451302257	1	0.841	5.37E-28	Coenzyme Q-binding protein COQ10 homolog B, mitochondrial
CD320_OC	TREM2	4.19E-32	0.270125465	0.472	0.181	6.92E-28	Triggering receptor expressed on myeloid cells 2	surface	machine learning
CD320_OC	HYPK	5.76E-32	0.307155374	0.911	0.556	9.51E-28	Huntingtin-interacting protein K
CD320_OC	TGS1	7.09E-32	0.271604282	0.719	0.378	1.17E-27	Trimethylguanosine synthase
CD320_OC	SARS1	8.02E-32	0.276241654	0.779	0.426	1.32E-27	NA	NA	NA
CD320_OC	ENSCAFG00000009211	8.35E-32	0.312617592	0.901	0.551	1.38E-27	NA	NA	NA
CD320_OC	ENSCAFG00000017868	1.61E-31	0.306910613	0.515	0.239	2.66E-27	NA	NA	NA
CD320_OC	RNPS1	1.83E-31	0.299164404	0.723	0.377	3.02E-27	RNA-binding protein with serine-rich domain 1
CD320_OC	DHPS	1.90E-31	0.254012984	0.541	0.25	3.14E-27	Deoxyhypusine synthase
CD320_OC	RPF1	1.97E-31	0.282370556	0.802	0.454	3.25E-27	Ribosome production factor 1
CD320_OC	NUDT9	3.46E-31	0.254247175	0.733	0.388	5.71E-27	ADP-ribose pyrophosphatase, mitochondrial
CD320_OC	PTBP1	3.59E-31	0.267127292	0.564	0.268	5.92E-27	Polypyrimidine tract-binding protein 1
CD320_OC	MRPL37	4.59E-31	0.278008311	0.594	0.291	7.58E-27	39S ribosomal protein L37, mitochondrial
CD320_OC	HDGF	4.64E-31	0.279371286	0.713	0.376	7.66E-27	Hepatoma-derived growth factor
CD320_OC	DNTTIP2	7.76E-31	0.319939792	0.868	0.55	1.28E-26	Deoxynucleotidyltransferase terminal-interacting protein 2
CD320_OC	MRPL32	8.37E-31	0.25461434	0.587	0.287	1.38E-26	39S ribosomal protein L32, mitochondrial
CD320_OC	SF3B2	1.05E-30	0.304490733	0.894	0.559	1.72E-26	Splicing factor 3B subunit 2
CD320_OC	TWF2	1.12E-30	0.266770436	0.772	0.403	1.85E-26	Twinfilin-2
CD320_OC	DHX9	1.15E-30	0.339587309	0.733	0.404	1.89E-26	ATP-dependent RNA helicase A
CD320_OC	MRPS34	1.21E-30	0.346664295	0.917	0.574	2.00E-26	28S ribosomal protein S34, mitochondrial
CD320_OC	NFKBID	1.47E-30	0.254470323	0.997	0.564	2.43E-26	NF-kappa-B inhibitor delta
CD320_OC	RNASEH2B	1.49E-30	0.302187168	0.805	0.448	2.46E-26	Ribonuclease H2 subunit B
CD320_OC	SNRNP70	1.87E-30	0.316445776	0.861	0.513	3.08E-26	U1 small nuclear ribonucleoprotein 70 kDa
CD320_OC	ENSCAFG00000019501	2.10E-30	0.42712661	0.987	0.712	3.47E-26	NA	NA	NA
CD320_OC	RAD23A	2.27E-30	0.260492999	0.64	0.326	3.75E-26	UV excision repair protein RAD23 homolog A
CD320_OC	UFM1	2.85E-30	0.328193015	0.858	0.524	4.70E-26	Ubiquitin-fold modifier 1
CD320_OC	ATP6V1F	2.99E-30	0.412177095	0.987	0.738	4.94E-26	V-type proton ATPase subunit F
CD320_OC	ENO1	3.78E-30	0.340342878	1	0.873	6.23E-26	Alpha-enolase
CD320_OC	TXNL4A	6.33E-30	0.314111452	0.858	0.492	1.04E-25	Thioredoxin-like protein 4A
CD320_OC	ENSCAFG00000010572	6.75E-30	0.351996922	0.997	0.802	1.11E-25	NA	NA	NA
CD320_OC	PSMD12	8.48E-30	0.274900776	0.851	0.493	1.40E-25	26S proteasome non-ATPase regulatory subunit 12
CD320_OC	CDC123	1.04E-29	0.270317954	0.762	0.429	1.71E-25	Cell division cycle protein 123 homolog
CD320_OC	FLII	2.02E-29	0.272459639	0.776	0.441	3.34E-25	Protein flightless-1 homolog
CD320_OC	ENSCAFG00000014444	2.06E-29	0.30863935	0.657	0.35	3.40E-25	NA	NA	NA
CD320_OC	GLDN	2.24E-29	0.383125332	0.627	0.309	3.69E-25	Gliomedin	surface	pos. trainingset
CD320_OC	RUVBL2	2.81E-29	0.254204601	0.584	0.284	4.63E-25	RuvB-like 2
CD320_OC	ENSCAFG00000039767	3.20E-29	0.389054794	0.997	0.784	5.28E-25	NA	NA	NA
CD320_OC	PARL	3.29E-29	0.29179138	0.792	0.451	5.44E-25	Presenilins-associated rhomboid-like protein, mitochondrial	nonsurface	neg. trainingset
CD320_OC	ATOX1	3.54E-29	0.379599617	1	0.808	5.83E-25	Copper transport protein ATOX1
CD320_OC	ENSCAFG00000023724	3.83E-29	0.327271187	0.954	0.594	6.32E-25	NA	NA	NA
CD320_OC	CS	4.72E-29	0.292120871	0.71	0.385	7.79E-25	Citrate synthase, mitochondrial	nonsurface	neg. trainingset
CD320_OC	UBAC1	4.94E-29	0.282251748	0.743	0.406	8.14E-25	Ubiquitin-associated domain-containing protein 1
CD320_OC	MRPL24	5.27E-29	0.261888169	0.657	0.342	8.70E-25	39S ribosomal protein L24, mitochondrial
CD320_OC	PSMD1	9.54E-29	0.331617803	0.878	0.519	1.57E-24	26S proteasome non-ATPase regulatory subunit 1	nonsurface	machine learning
CD320_OC	DHX15	1.11E-28	0.26461192	0.617	0.32	1.83E-24	Putative pre-mRNA-splicing factor ATP-dependent RNA helicase DHX15
CD320_OC	AHSA1	1.21E-28	0.316897657	0.812	0.486	2.00E-24	Activator of 90 kDa heat shock protein ATPase homolog 1
CD320_OC	GFUS	1.23E-28	0.293358104	0.782	0.444	2.04E-24	NA	NA	NA
CD320_OC	DDX1	1.24E-28	0.308634515	0.832	0.486	2.05E-24	ATP-dependent RNA helicase DDX1
CD320_OC	ACTB	2.19E-28	0.278600263	1	0.978	3.62E-24	Actin, cytoplasmic 1
CD320_OC	SH3BGRL3	2.19E-28	0.341883296	0.997	0.917	3.62E-24	SH3 domain-binding glutamic acid-rich-like protein 3
CD320_OC	ATP5F1D	2.40E-28	0.429766974	0.993	0.751	3.95E-24	NA	NA	NA
CD320_OC	ARHGDIA	2.70E-28	0.339658506	0.98	0.738	4.45E-24	Rho GDP-dissociation inhibitor 1
CD320_OC	LRP8	2.95E-28	0.295429782	0.937	0.606	4.87E-24	Low-density lipoprotein receptor-related protein 8	surface	machine learning
CD320_OC	DNAJC21	3.54E-28	0.305919235	0.729	0.39	5.85E-24	DnaJ homolog subfamily C member 21
CD320_OC	APIP	3.65E-28	0.291252437	0.779	0.455	6.02E-24	Methylthioribulose-1-phosphate dehydratase
CD320_OC	CDK4	3.66E-28	0.34426798	0.947	0.59	6.04E-24	Cyclin-dependent kinase 4
CD320_OC	EIF3M	3.79E-28	0.34612415	0.974	0.704	6.25E-24	Eukaryotic translation initiation factor 3 subunit M
CD320_OC	PFDN2	4.30E-28	0.38752691	0.97	0.661	7.09E-24	Prefoldin subunit 2
CD320_OC	ME2	4.90E-28	0.250622004	0.502	0.231	8.08E-24	NAD-dependent malic enzyme, mitochondrial
CD320_OC	VPS28	6.00E-28	0.377657644	0.997	0.831	9.90E-24	Vacuolar protein sorting-associated protein 28 homolog
CD320_OC	TRAPPC2L	7.41E-28	0.297874724	0.944	0.604	1.22E-23	Trafficking protein particle complex subunit 2-like protein
CD320_OC	CCDC88A	2.37E-27	0.305694792	0.888	0.54	3.91E-23	Girdin
CD320_OC	PABPN1	2.81E-27	0.334954695	0.97	0.656	4.64E-23	Polyadenylate-binding protein 2
CD320_OC	BCLAF1	3.46E-27	0.310797944	0.858	0.523	5.71E-23	Bcl-2-associated transcription factor 1
CD320_OC	NUDC	5.01E-27	0.283833513	0.779	0.448	8.27E-23	Nuclear migration protein nudC
CD320_OC	ATP5F1B	6.75E-27	0.373686261	0.99	0.755	1.11E-22	NA	NA	NA
CD320_OC	MRPS26	7.34E-27	0.26647452	0.776	0.437	1.21E-22	28S ribosomal protein S26, mitochondrial
CD320_OC	RSL24D1	7.61E-27	0.266711248	0.871	0.548	1.25E-22	Probable ribosome biogenesis protein RLP24
CD320_OC	SLC39A14	7.86E-27	0.418763348	0.518	0.258	1.30E-22	Zinc transporter ZIP14	surface	pos. trainingset
CD320_OC	TPI1	1.08E-26	0.320363493	1	0.866	1.78E-22	Triosephosphate isomerase
CD320_OC	PSMA7	1.08E-26	0.355569451	0.997	0.873	1.79E-22	Proteasome subunit alpha type-7
CD320_OC	ENSCAFG00000042554	1.16E-26	0.315578399	0.997	0.961	1.91E-22	NA	NA	NA
CD320_OC	UGCG	1.24E-26	0.302043346	0.677	0.371	2.05E-22	Ceramide glucosyltransferase	nonsurface	neg. trainingset
CD320_OC	FBXO6	3.90E-26	0.274438542	0.835	0.505	6.44E-22	F-box only protein 6
CD320_OC	SFPQ	5.70E-26	0.275875275	0.861	0.54	9.40E-22	Splicing factor, proline- and glutamine-rich
CD320_OC	EIF2S2	6.21E-26	0.333990049	0.974	0.73	1.02E-21	Eukaryotic translation initiation factor 2 subunit 2
CD320_OC	GNG10	2.38E-25	0.321066705	0.937	0.614	3.93E-21	Guanine nucleotide-binding protein G(I)/G(S)/G(O) subunit gamma-10
CD320_OC	ENSCAFG00000009692	2.97E-25	0.315043145	0.95	0.642	4.90E-21	NA	NA	NA
CD320_OC	HSP90AB1	4.15E-25	0.269805828	1	0.919	6.84E-21	Heat shock protein HSP 90-beta
CD320_OC	SERPINB6	7.39E-25	0.351467746	0.825	0.514	1.22E-20	Serpin B6
CD320_OC	NDUFB2	1.01E-24	0.303665894	1	0.829	1.67E-20	NADH dehydrogenase [ubiquinone] 1 beta subcomplex subunit 2, mitochondrial	nonsurface	neg. trainingset
CD320_OC	HSPA8	1.34E-24	0.609463955	0.997	0.894	2.20E-20	Heat shock cognate 71 kDa protein
CD320_OC	DNAJC19	1.74E-24	0.337351829	0.974	0.7	2.87E-20	Mitochondrial import inner membrane translocase subunit TIM14	nonsurface	neg. trainingset
CD320_OC	ENSCAFG00000004842	2.15E-24	0.339449398	0.98	0.703	3.54E-20	NA	NA	NA
CD320_OC	ENSCAFG00000046229	2.30E-24	0.288815689	0.7	0.395	3.80E-20	NA	NA	NA
CD320_OC	ENSCAFG00000002541	2.96E-24	0.30611178	0.997	0.805	4.89E-20	NA	NA	NA
CD320_OC	POLR1D	3.53E-24	0.318452457	0.931	0.624	5.83E-20	DNA-directed RNA polymerases I and III subunit RPAC2
CD320_OC	CACYBP	3.63E-24	0.299422065	0.941	0.685	5.99E-20	Calcyclin-binding protein
CD320_OC	LAMTOR4	5.86E-24	0.27839478	0.993	0.797	9.67E-20	Ragulator complex protein LAMTOR4
CD320_OC	RBM25	6.98E-24	0.308502866	0.921	0.589	1.15E-19	RNA-binding protein 25
CD320_OC	ENSCAFG00000043646	7.14E-24	0.462978029	0.99	0.824	1.18E-19	NA	NA	NA
CD320_OC	ENSCAFG00000002215	7.79E-24	0.376105112	0.993	0.834	1.29E-19	NA	NA	NA
CD320_OC	HSP90AA1	1.35E-23	0.477565032	0.997	0.874	2.22E-19	Heat shock protein HSP 90-alpha
CD320_OC	HNRNPM	1.83E-23	0.347928625	0.977	0.715	3.01E-19	Heterogeneous nuclear ribonucleoprotein M
CD320_OC	MRPL27	2.25E-23	0.266674657	0.944	0.601	3.72E-19	39S ribosomal protein L27, mitochondrial
CD320_OC	DNMT1	2.28E-23	0.288356239	0.62	0.344	3.77E-19	DNA (cytosine-5)-methyltransferase 1
CD320_OC	SNRPB	3.33E-23	0.311142025	0.924	0.612	5.50E-19	Small nuclear ribonucleoprotein-associated proteins B and B'
CD320_OC	TSFM	4.02E-23	0.258576986	0.842	0.513	6.63E-19	Elongation factor Ts, mitochondrial
CD320_OC	SRP72	4.17E-23	0.25893897	0.901	0.553	6.88E-19	Signal recognition particle subunit SRP72
CD320_OC	LAMTOR2	6.76E-23	0.36641252	0.987	0.749	1.11E-18	Ragulator complex protein LAMTOR2
CD320_OC	EIF4G2	7.28E-23	0.255621175	0.927	0.62	1.20E-18	Eukaryotic translation initiation factor 4 gamma 2
CD320_OC	CLIC1	1.08E-22	0.376939246	0.997	0.801	1.79E-18	Chloride intracellular channel protein 1
CD320_OC	OGA	1.33E-22	0.306514448	0.954	0.644	2.20E-18	NA	NA	NA
CD320_OC	EEF1B2	1.50E-22	0.280076526	0.997	0.871	2.47E-18	Elongation factor 1-beta
CD320_OC	FUS	1.83E-22	0.258920855	0.878	0.537	3.01E-18	RNA-binding protein FUS
CD320_OC	NDUFV2	4.70E-22	0.289801562	0.954	0.67	7.76E-18	NADH dehydrogenase [ubiquinone] flavoprotein 2, mitochondrial
CD320_OC	SPCS2	5.05E-22	0.260548433	0.934	0.617	8.33E-18	Signal peptidase complex subunit 2	nonsurface	neg. trainingset
CD320_OC	SUB1	7.17E-22	0.298621188	0.98	0.759	1.18E-17	Activated RNA polymerase II transcriptional coactivator p15
CD320_OC	FOSB	8.37E-22	0.288610233	0.802	0.481	1.38E-17	Protein fosB
CD320_OC	MRPL28	8.48E-22	0.280704568	0.983	0.694	1.40E-17	39S ribosomal protein L28, mitochondrial
CD320_OC	METRNL	3.68E-21	0.260405742	0.871	0.563	6.08E-17	Meteorin-like protein
CD320_OC	FN1	7.48E-21	0.599263668	0.551	0.315	1.23E-16	Fibronectin
CD320_OC	PABPC1	9.46E-21	0.265837132	0.957	0.689	1.56E-16	Polyadenylate-binding protein 1
CD320_OC	ENSCAFG00000017655	1.25E-20	0.299656411	0.997	0.823	2.07E-16	NA	NA	NA
CD320_OC	CILP2	1.63E-20	0.286798938	0.977	0.702	2.69E-16	Cartilage intermediate layer protein 2
CD320_OC	ENSCAFG00000015122	2.31E-20	0.296143804	1	0.928	3.80E-16	NA	NA	NA
CD320_OC	ENSCAFG00000008873	2.43E-20	0.296404227	1	0.865	4.01E-16	NA	NA	NA
CD320_OC	NPM1	5.66E-20	0.280821161	1	0.869	9.34E-16	Nucleophosmin
CD320_OC	ENSCAFG00000006580	1.12E-19	0.252714554	0.914	0.608	1.85E-15	NA	NA	NA
CD320_OC	PSMB3	3.59E-19	0.295708433	0.967	0.72	5.93E-15	Proteasome subunit beta type-3
CD320_OC	ENSCAFG00000047391	3.85E-19	0.265479442	0.993	0.819	6.36E-15	NA	NA	NA
CD320_OC	PRRC2C	4.90E-19	0.310094136	0.993	0.785	8.08E-15	Protein PRRC2C
CD320_OC	ENSCAFG00000048610	2.73E-18	0.250481708	0.98	0.744	4.51E-14	NA	NA	NA
CD320_OC	BTF3	3.82E-18	0.257489685	0.997	0.881	6.31E-14	Transcription factor BTF3
CD320_OC	ATP5MC1	2.18E-17	0.283273414	1	0.776	3.60E-13	NA	NA	NA
CD320_OC	AP2M1	3.58E-17	0.260345576	0.977	0.686	5.91E-13	AP-2 complex subunit mu
CD320_OC	TRA2B	5.75E-17	0.290823129	0.937	0.655	9.48E-13	Transformer-2 protein homolog beta
CD320_OC	HSPA5	3.18E-16	0.473197603	0.967	0.715	5.25E-12	78 kDa glucose-regulated protein
CD320_OC	C6H7orf50	3.53E-15	0.26609031	0.736	0.467	5.83E-11	NA	NA	NA
CD320_OC	SPP1	8.60E-13	0.718125828	0.617	0.393	1.42E-08	Osteopontin
CD320_OC	DNAJB1	1.24E-11	0.28120028	0.802	0.571	2.05E-07	DnaJ homolog subfamily B member 1
CD320_OC	MGST3	1.66E-11	0.271869718	0.97	0.713	2.75E-07	Microsomal glutathione S-transferase 3	nonsurface	neg. trainingset
CD4+_TIM	IL1B	0	4.140887495	0.876	0.066	0	Interleukin-1 beta
CD4+_TIM	LTF	5.06E-273	2.427934454	0.58	0.044	8.34E-269	Lactotransferrin
CD4+_TIM	SERPINB2	4.00E-268	3.565887319	0.482	0.031	6.60E-264	Plasminogen activator inhibitor 2
CD4+_TIM	EREG	3.24E-265	2.159987102	0.508	0.035	5.35E-261	Proepiregulin	surface	pos. trainingset
CD4+_TIM	IL1A	8.67E-188	3.066312296	0.741	0.113	1.43E-183	Interleukin-1 alpha
CD4+_TIM	C30H15orf48	7.85E-154	2.102943332	0.959	0.218	1.30E-149	NA	NA	NA
CD4+_TIM	TREM1	1.18E-135	2.039117125	0.819	0.18	1.95E-131	Triggering receptor expressed on myeloid cells 1	surface	machine learning
CD4+_TIM	S100A12	2.31E-130	0.75299717	0.803	0.151	3.81E-126	Protein S100-A12
CD4+_TIM	VCAN	3.87E-130	3.097123804	0.902	0.281	6.39E-126	Versican core protein
CD4+_TIM	ARHGAP45	2.78E-129	3.25852246	1	0.457	4.58E-125	NA	NA	NA
CD4+_TIM	ENSCAFG00000028453	4.73E-125	1.734906708	0.736	0.154	7.81E-121	NA	NA	NA
CD4+_TIM	PTGS2	1.80E-122	3.871294205	0.741	0.18	2.97E-118	Prostaglandin G/H synthase 2
CD4+_TIM	C5AR1	6.45E-120	2.256100984	0.927	0.294	1.06E-115	C5a anaphylatoxin chemotactic receptor 1	surface	pos. trainingset
CD4+_TIM	CXCL8	2.01E-119	2.97255989	0.995	0.428	3.31E-115	Interleukin-8
CD4+_TIM	SERPINA1	1.09E-114	1.760100305	0.99	0.328	1.80E-110	Alpha-1-antitrypsin
CD4+_TIM	PLAUR	2.26E-112	2.443400794	0.995	0.444	3.73E-108	Urokinase plasminogen activator surface receptor	surface	GPI (UniProt)
CD4+_TIM	PLEK	1.53E-111	2.323704263	0.995	0.415	2.53E-107	Pleckstrin
CD4+_TIM	OSM	1.81E-110	1.809541899	0.731	0.162	2.99E-106	Oncostatin-M
CD4+_TIM	HAVCR1	2.12E-108	2.170058338	0.803	0.241	3.50E-104	Hepatitis A virus cellular receptor 1	surface	machine learning
CD4+_TIM	LYZ	6.04E-107	2.909532859	0.943	0.378	9.96E-103	Lysozyme C
CD4+_TIM	THBS1	9.14E-102	3.34350459	0.653	0.165	1.51E-97	Thrombospondin-1
CD4+_TIM	NFKBIA	1.74E-101	2.424532366	0.99	0.547	2.88E-97	NF-kappa-B inhibitor alpha
CD4+_TIM	MAFB	6.38E-101	2.668437728	0.974	0.626	1.05E-96	Transcription factor MafB
CD4+_TIM	PLIN2	1.13E-100	2.883004965	1	0.693	1.86E-96	Perilipin-2
CD4+_TIM	PADI3	2.72E-99	1.169757555	0.601	0.108	4.50E-95	Protein-arginine deiminase type-3
CD4+_TIM	CLEC4D	9.38E-99	1.128903865	0.285	0.029	1.55E-94	C-type lectin domain family 4 member D		machine learning
CD4+_TIM	GLRX	3.62E-93	2.907991182	0.984	0.683	5.97E-89	Glutaredoxin-1
CD4+_TIM	PLK3	9.73E-92	1.821617301	0.741	0.225	1.61E-87	Serine/threonine-protein kinase PLK3
CD4+_TIM	SMPDL3B	9.23E-91	1.87532038	0.58	0.135	1.52E-86	Acid sphingomyelinase-like phosphodiesterase 3b
CD4+_TIM	PLBD1	3.15E-89	2.72488122	0.694	0.184	5.20E-85	Phospholipase B-like 1
CD4+_TIM	GADD45A	8.23E-89	2.136917061	0.979	0.523	1.36E-84	Growth arrest and DNA damage-inducible protein GADD45 alpha
CD4+_TIM	SLAMF9	6.46E-88	1.681393765	0.668	0.173	1.07E-83	SLAM family member 9	surface	machine learning
CD4+_TIM	ENSCAFG00000024792	1.02E-85	1.781731429	0.855	0.29	1.68E-81	NA	NA	NA
CD4+_TIM	S100P	1.64E-83	1.728296572	0.912	0.334	2.70E-79	Protein S100-P
CD4+_TIM	BCL2A1	5.11E-83	1.766345618	0.995	0.586	8.43E-79	Bcl-2-related protein A1
CD4+_TIM	PRDX6	1.25E-82	1.966699025	0.99	0.779	2.07E-78	Peroxiredoxin-6
CD4+_TIM	NFKBIZ	9.46E-82	1.863221585	0.746	0.267	1.56E-77	NF-kappa-B inhibitor zeta
CD4+_TIM	NFKBID	2.13E-81	1.629825797	0.995	0.565	3.52E-77	NF-kappa-B inhibitor delta
CD4+_TIM	PRSS57	5.66E-81	1.31750717	0.508	0.1	9.34E-77	Serine protease 57
CD4+_TIM	FCGR1A	1.00E-80	1.266071782	0.855	0.284	1.66E-76	High affinity immunoglobulin gamma Fc receptor I	surface	pos. trainingset
CD4+_TIM	PTGER2	4.52E-79	1.367377778	0.373	0.061	7.45E-75	Prostaglandin E2 receptor EP2 subtype	surface	pos. trainingset
CD4+_TIM	GGH	1.15E-78	1.551106669	0.995	0.688	1.89E-74	Gamma-glutamyl hydrolase
CD4+_TIM	KDM6B	3.37E-78	1.753269517	0.782	0.299	5.56E-74	Lysine-specific demethylase 6B
CD4+_TIM	SAT1	2.59E-77	1.486400364	1	0.681	4.27E-73	Diamine acetyltransferase 1
CD4+_TIM	NAMPT	2.77E-77	1.762885115	0.829	0.33	4.57E-73	Nicotinamide phosphoribosyltransferase
CD4+_TIM	NAA16	4.74E-75	2.119186539	0.912	0.534	7.82E-71	N-alpha-acetyltransferase 16, NatA auxiliary subunit
CD4+_TIM	HBEGF	6.28E-75	2.921593396	0.632	0.193	1.04E-70	Proheparin-binding EGF-like growth factor	surface	pos. trainingset
CD4+_TIM	IRAK2	1.04E-74	1.670172544	0.611	0.177	1.72E-70	Interleukin-1 receptor-associated kinase-like 2
CD4+_TIM	SNAI1	3.29E-74	2.193638464	0.788	0.338	5.43E-70	Zinc finger protein SNAI1
CD4+_TIM	FTH1.1	1.00E-72	1.574566599	1	0.996	1.66E-68	NA	NA	NA
CD4+_TIM	ZFAND5	7.08E-71	1.169116464	0.984	0.757	1.17E-66	AN1-type zinc finger protein 5
CD4+_TIM	ETS2	1.01E-70	1.677656227	0.829	0.398	1.67E-66	Protein C-ets-2
CD4+_TIM	C17H1orf162	1.02E-69	1.671041061	0.658	0.196	1.68E-65	NA	NA	NA
CD4+_TIM	IL18BP	4.15E-69	2.211797001	0.694	0.216	6.84E-65	Interleukin-18-binding protein
CD4+_TIM	MAP3K8	1.54E-67	1.710361507	0.554	0.157	2.54E-63	Mitogen-activated protein kinase kinase kinase 8
CD4+_TIM	NOCT	6.55E-66	1.27230342	0.425	0.091	1.08E-61	NA	NA	NA
CD4+_TIM	METRNL	1.92E-65	1.74013129	0.902	0.564	3.18E-61	Meteorin-like protein
CD4+_TIM	EMB	1.98E-65	1.4612346	0.912	0.472	3.26E-61	Embigin	surface	pos. trainingset
CD4+_TIM	NOD2	5.19E-64	1.001214928	0.352	0.063	8.56E-60	Nucleotide-binding oligomerization domain-containing protein 2
CD4+_TIM	CLEC4E	1.18E-62	1.290073273	0.513	0.136	1.94E-58	C-type lectin domain family 4 member E		machine learning
CD4+_TIM	MXD1	9.51E-62	1.069077176	0.705	0.241	1.57E-57	Max dimerization protein 1
CD4+_TIM	ODC1	9.52E-62	1.598320898	0.938	0.704	1.57E-57	Ornithine decarboxylase
CD4+_TIM	SELL	7.83E-61	0.998595038	0.663	0.19	1.29E-56	L-selectin	surface	machine learning
CD4+_TIM	ALAS1	1.49E-60	1.786722145	0.793	0.39	2.46E-56	5-aminolevulinate synthase, nonspecific, mitochondrial
CD4+_TIM	SLC11A1	2.77E-60	1.328289322	0.606	0.189	4.56E-56	Natural resistance-associated macrophage protein 1	surface	machine learning
CD4+_TIM	CTSS	9.53E-60	1.48860346	0.943	0.506	1.57E-55	Cathepsin S
CD4+_TIM	AOAH	1.93E-59	1.329609368	0.487	0.125	3.19E-55	Acyloxyacyl hydrolase
CD4+_TIM	BPI	6.19E-57	1.245514354	0.876	0.358	1.02E-52	Bactericidal permeability-increasing protein
CD4+_TIM	TIPARP	1.06E-56	2.137822308	0.772	0.403	1.74E-52	TCDD-inducible poly [ADP-ribose] polymerase
CD4+_TIM	RUBCNL	1.20E-56	1.162881808	0.446	0.103	1.99E-52	NA	NA	NA
CD4+_TIM	SYK	2.28E-56	1.30116271	0.663	0.248	3.76E-52	Tyrosine-protein kinase SYK
CD4+_TIM	MAPK13	1.47E-54	1.497755855	0.56	0.181	2.42E-50	Mitogen-activated protein kinase 13
CD4+_TIM	CSF2RB	3.59E-54	1.214119168	0.56	0.181	5.92E-50	Cytokine receptor common subunit beta	surface	pos. trainingset
CD4+_TIM	ENSCAFG00000023735	8.38E-54	1.385274035	0.518	0.151	1.38E-49	NA	NA	NA
CD4+_TIM	COX17	5.39E-53	1.428209744	0.907	0.645	8.89E-49	Cytochrome c oxidase copper chaperone
CD4+_TIM	TKT	6.34E-51	1.332058672	0.886	0.634	1.05E-46	Transketolase
CD4+_TIM	IVNS1ABP	1.31E-50	1.411186079	0.637	0.26	2.16E-46	Influenza virus NS1A-binding protein
CD4+_TIM	TNFAIP3	5.05E-50	1.185962112	0.482	0.141	8.34E-46	Tumor necrosis factor alpha-induced protein 3
CD4+_TIM	ENSCAFG00000013713	6.72E-50	1.188269267	0.508	0.155	1.11E-45	NA	NA	NA
CD4+_TIM	CDA	7.51E-50	1.133027178	0.845	0.417	1.24E-45	Cytidine deaminase
CD4+_TIM	TLR4	1.46E-49	1.129270267	0.425	0.113	2.41E-45	Toll-like receptor 4	surface	pos. trainingset
CD4+_TIM	BTG1	2.44E-49	1.393028984	0.834	0.49	4.03E-45	Protein BTG1
CD4+_TIM	CCL7	1.08E-48	2.464855474	0.534	0.173	1.78E-44	C-C motif chemokine 7
CD4+_TIM	SLA	1.12E-48	1.996108441	0.642	0.254	1.85E-44	Src-like-adapter
CD4+_TIM	EIF1	2.31E-48	0.696858305	1	0.983	3.82E-44	Eukaryotic translation initiation factor 1
CD4+_TIM	GALK1	2.60E-47	0.936355802	1	0.976	4.28E-43	Galactokinase
CD4+_TIM	SOD2	1.83E-44	0.687080001	0.829	0.492	3.02E-40	Superoxide dismutase [Mn], mitochondrial
CD4+_TIM	MPP1	5.81E-44	1.275797882	0.803	0.462	9.58E-40	55 kDa erythrocyte membrane protein
CD4+_TIM	ENSCAFG00000010721	3.05E-43	0.962993275	0.275	0.056	5.03E-39	NA	NA	NA
CD4+_TIM	PM20D2	3.97E-43	1.293183206	0.85	0.596	6.56E-39	Peptidase M20 domain-containing protein 2
CD4+_TIM	NLRP3	9.09E-43	1.431239282	0.43	0.128	1.50E-38	NACHT, LRR and PYD domains-containing protein 3	nonsurface	machine learning
CD4+_TIM	SH3BGRL3	1.15E-42	0.866650256	0.995	0.917	1.89E-38	SH3 domain-binding glutamic acid-rich-like protein 3
CD4+_TIM	SPI1	1.79E-42	0.989345781	0.86	0.394	2.95E-38	Transcription factor PU.1
CD4+_TIM	AIF1	1.83E-42	1.029776491	0.819	0.339	3.02E-38	Allograft inflammatory factor 1
CD4+_TIM	ARID3A	2.13E-42	1.11099803	0.472	0.152	3.51E-38	AT-rich interactive domain-containing protein 3A
CD4+_TIM	MARCKSL1	2.14E-42	1.765528201	0.56	0.233	3.53E-38	MARCKS-related protein
CD4+_TIM	FTL	7.36E-42	1.01607558	1	0.994	1.21E-37	Ferritin light chain
CD4+_TIM	ENSCAFG00000029470	1.17E-41	0.861168694	0.373	0.084	1.93E-37	NA	NA	NA
CD4+_TIM	GMFG	4.42E-41	0.862271838	0.984	0.764	7.29E-37	Glia maturation factor gamma
CD4+_TIM	PTPRE	9.28E-40	1.19577079	0.632	0.293	1.53E-35	Receptor-type tyrosine-protein phosphatase epsilon		machine learning
CD4+_TIM	CYBA	1.61E-39	0.841408648	0.979	0.879	2.66E-35	Cytochrome b-245 light chain	nonsurface	machine learning
CD4+_TIM	VPS26C	3.58E-39	1.76736977	0.451	0.162	5.91E-35	NA	NA	NA
CD4+_TIM	VEGFA	3.16E-38	1.790902905	0.715	0.444	5.21E-34	Vascular endothelial growth factor A
CD4+_TIM	SULF2	4.34E-38	1.248126336	0.446	0.159	7.17E-34	Extracellular sulfatase Sulf-2
CD4+_TIM	RETN	4.93E-37	1.163545494	0.378	0.107	8.14E-33	Resistin
CD4+_TIM	CD48	5.93E-37	1.116523896	0.798	0.432	9.79E-33	CD48 antigen	surface	GPI (UniProt)
CD4+_TIM	CTSB	8.38E-37	1.403191912	0.668	0.33	1.38E-32	Cathepsin B
CD4+_TIM	NFE2L2	1.14E-36	1.449118596	0.668	0.401	1.88E-32	Nuclear factor erythroid 2-related factor 2
CD4+_TIM	RAB8B	2.24E-36	1.161447467	0.653	0.336	3.69E-32	Ras-related protein Rab-8B
CD4+_TIM	SRGN	2.37E-36	0.72175719	0.658	0.277	3.91E-32	Serglycin
CD4+_TIM	PDE4B	4.72E-36	1.113593411	0.674	0.328	7.79E-32	cAMP-specific 3',5'-cyclic phosphodiesterase 4B
CD4+_TIM	CD37	5.00E-36	0.984254	0.772	0.386	8.24E-32	Leukocyte antigen CD37	surface	machine learning
CD4+_TIM	PLXNC1	2.86E-35	1.01356426	0.57	0.237	4.72E-31	Plexin-C1	surface	machine learning
CD4+_TIM	GLIPR1	1.24E-34	0.955178291	0.798	0.502	2.05E-30	Glioma pathogenesis-related protein 1	surface	machine learning
CD4+_TIM	CFP	5.65E-34	0.946056807	0.451	0.151	9.33E-30	Properdin
CD4+_TIM	HIVEP3	1.27E-33	1.674748151	0.637	0.367	2.09E-29	Transcription factor HIVEP3
CD4+_TIM	SORL1	2.39E-33	0.565504699	0.415	0.124	3.95E-29	Sortilin-related receptor	surface	machine learning
CD4+_TIM	ITGB7	4.37E-32	0.93688405	0.492	0.182	7.21E-28	Integrin beta-7	surface	machine learning
CD4+_TIM	PTPRC	5.36E-32	0.646404476	0.922	0.513	8.84E-28	Receptor-type tyrosine-protein phosphatase C	surface	machine learning
CD4+_TIM	CSF2RA	1.15E-31	0.65669449	0.28	0.07	1.89E-27	Granulocyte-macrophage colony-stimulating factor receptor subunit alpha	surface	pos. trainingset
CD4+_TIM	RRP1B	2.17E-31	1.220641428	0.705	0.461	3.59E-27	Ribosomal RNA processing protein 1 homolog B
CD4+_TIM	MARCKS	4.00E-31	0.938578865	0.782	0.523	6.61E-27	Myristoylated alanine-rich C-kinase substrate
CD4+_TIM	SLC2A3	6.63E-31	1.13262026	0.487	0.196	1.09E-26	Solute carrier family 2, facilitated glucose transporter member 3	surface	machine learning
CD4+_TIM	REL	7.16E-31	1.038048194	0.762	0.528	1.18E-26	Proto-oncogene c-Rel
CD4+_TIM	SNX3	7.65E-31	0.804943556	0.922	0.795	1.26E-26	Sorting nexin-3
CD4+_TIM	ENSCAFG00000019360	8.49E-31	0.596562134	0.984	0.901	1.40E-26	NA	NA	NA
CD4+_TIM	IQGAP1	1.07E-30	0.99334592	0.855	0.706	1.77E-26	Ras GTPase-activating-like protein IQGAP1
CD4+_TIM	CCL3	1.58E-30	2.8032552	0.43	0.161	2.61E-26	C-C motif chemokine 3
CD4+_TIM	PNPLA8	2.09E-30	1.48440192	0.591	0.341	3.44E-26	Calcium-independent phospholipase A2-gamma	nonsurface	neg. trainingset
CD4+_TIM	AKIRIN2	5.50E-30	0.813224012	0.793	0.609	9.08E-26	Akirin-2
CD4+_TIM	MGST1	5.97E-30	0.82802987	0.482	0.181	9.86E-26	Microsomal glutathione S-transferase 1	nonsurface	neg. trainingset
CD4+_TIM	OAZ1	4.24E-29	0.501026461	0.99	0.944	6.99E-25	Ornithine decarboxylase antizyme 1
CD4+_TIM	ABCA1	4.47E-29	1.306507056	0.658	0.374	7.38E-25	ATP-binding cassette sub-family A member 1	surface	machine learning
CD4+_TIM	IER3	5.01E-29	1.15506732	0.472	0.213	8.26E-25	Radiation-inducible immediate-early gene IEX-1	nonsurface	machine learning
CD4+_TIM	LCP1	7.59E-29	0.77079879	0.995	0.649	1.25E-24	Plastin-2
CD4+_TIM	LYST	7.56E-28	1.200851984	0.508	0.244	1.25E-23	Lysosomal-trafficking regulator
CD4+_TIM	VIM	1.21E-27	0.828310741	1	0.995	2.00E-23	Vimentin
CD4+_TIM	DLA-DRA	2.63E-27	0.988801126	0.819	0.521	4.34E-23	NA	NA	NA
CD4+_TIM	ENSCAFG00000032173	1.14E-26	0.861398919	0.461	0.194	1.88E-22	NA	NA	NA
CD4+_TIM	PLA2G7	1.23E-26	0.632767279	0.829	0.573	2.03E-22	Platelet-activating factor acetylhydrolase
CD4+_TIM	CASP4	2.57E-26	1.035801816	0.389	0.15	4.24E-22	Caspase-4
CD4+_TIM	TPT1	3.40E-26	0.66694517	1	0.96	5.61E-22	Translationally-controlled tumor protein
CD4+_TIM	ENSCAFG00000014493	3.76E-26	0.92343726	0.42	0.164	6.20E-22	NA	NA	NA
CD4+_TIM	IL1R2	4.90E-26	1.257534531	0.44	0.184	8.09E-22	Interleukin-1 receptor type 2	surface	pos. trainingset
CD4+_TIM	ACTB	1.97E-25	0.570755917	1	0.978	3.26E-21	Actin, cytoplasmic 1
CD4+_TIM	ATP2B1	2.18E-25	1.150747681	0.845	0.69	3.59E-21	Plasma membrane calcium-transporting ATPase 1		machine learning
CD4+_TIM	SGK1	3.31E-25	0.978632833	0.368	0.14	5.46E-21	Serine/threonine-protein kinase Sgk1
CD4+_TIM	LSP1	5.38E-25	0.822775901	0.699	0.362	8.88E-21	Lymphocyte-specific protein 1
CD4+_TIM	IL17RA	5.76E-25	0.96968773	0.632	0.394	9.51E-21	Interleukin-17 receptor A	surface	pos. trainingset
CD4+_TIM	PTGR1	2.91E-24	1.011850869	0.756	0.573	4.80E-20	Prostaglandin reductase 1
CD4+_TIM	CEP120	3.08E-24	0.901972209	0.321	0.112	5.08E-20	Centrosomal protein of 120 kDa
CD4+_TIM	CCL4	3.17E-24	1.331843786	0.554	0.262	5.24E-20	C-C motif chemokine 4
CD4+_TIM	GRINA	3.35E-24	0.967003353	0.668	0.471	5.53E-20	Protein lifeguard 1	nonsurface	machine learning
CD4+_TIM	FOSL2	5.63E-24	1.005358752	0.523	0.278	9.29E-20	Fos-related antigen 2
CD4+_TIM	GRB2	8.36E-24	0.926417527	0.767	0.63	1.38E-19	Growth factor receptor-bound protein 2
CD4+_TIM	ENSCAFG00000031869	1.10E-23	0.588162698	0.731	0.394	1.82E-19	NA	NA	NA
CD4+_TIM	CITED2	1.23E-23	1.351564944	0.326	0.121	2.03E-19	Cbp/p300-interacting transactivator 2
CD4+_TIM	SAMSN1	1.47E-23	0.517286476	0.461	0.188	2.42E-19	SAM domain-containing protein SAMSN-1
CD4+_TIM	KLF3	1.48E-23	1.263947922	0.585	0.362	2.44E-19	Krueppel-like factor 3
CD4+_TIM	ENSCAFG00000017257	1.76E-23	1.028974274	0.741	0.588	2.90E-19	NA	NA	NA
CD4+_TIM	ENSCAFG00000045013	3.67E-23	0.738519913	0.891	0.819	6.05E-19	NA	NA	NA
CD4+_TIM	LY86	4.03E-23	0.874897507	0.42	0.178	6.64E-19	Lymphocyte antigen 86
CD4+_TIM	ARL5B	5.11E-23	1.035347017	0.534	0.286	8.43E-19	ADP-ribosylation factor-like protein 5B
CD4+_TIM	FGL2	7.69E-23	1.031560468	0.487	0.232	1.27E-18	Fibroleukin
CD4+_TIM	SLC30A1	7.97E-23	1.461639611	0.565	0.356	1.31E-18	Zinc transporter 1	surface	machine learning
CD4+_TIM	CAPG	1.50E-22	0.574721725	0.938	0.807	2.48E-18	Macrophage-capping protein
CD4+_TIM	NFIL3	3.79E-22	0.846088339	0.28	0.092	6.25E-18	Nuclear factor interleukin-3-regulated protein
CD4+_TIM	RGS19	7.16E-22	0.700033048	0.751	0.556	1.18E-17	Regulator of G-protein signaling 19
CD4+_TIM	CTSH	8.09E-22	0.997642639	0.503	0.267	1.33E-17	Pro-cathepsin H
CD4+_TIM	CD86	1.45E-21	0.857201079	0.544	0.251	2.38E-17	T-lymphocyte activation antigen CD86	surface	pos. trainingset
CD4+_TIM	PTGES	1.15E-20	2.464392149	0.42	0.202	1.90E-16	Prostaglandin E synthase	nonsurface	machine learning
CD4+_TIM	NR4A1	2.03E-20	1.062441482	0.694	0.48	3.35E-16	Nuclear receptor subfamily 4 group A member 1	nonsurface	neg. trainingset
CD4+_TIM	UGCG	2.16E-20	1.257189572	0.57	0.373	3.57E-16	Ceramide glucosyltransferase	nonsurface	neg. trainingset
CD4+_TIM	DLA-64	2.70E-20	0.525092067	1	0.934	4.46E-16	NA	NA	NA
CD4+_TIM	COTL1	9.27E-20	0.713219819	0.492	0.249	1.53E-15	Coactosin-like protein
CD4+_TIM	FAU	9.29E-20	0.416631123	1	0.989	1.53E-15	Ubiquitin-like protein FUBI
CD4+_TIM	FAU	9.29E-20	0.416631123	1	0.989	1.53E-15	40S ribosomal protein S30
CD4+_TIM	GABARAP	1.27E-19	0.444994115	0.979	0.92	2.10E-15	Gamma-aminobutyric acid receptor-associated protein
CD4+_TIM	CYSTM1	1.50E-19	0.603833817	0.793	0.669	2.48E-15	Cysteine-rich and transmembrane domain-containing protein 1
CD4+_TIM	FCER1G	1.83E-19	0.704208992	0.492	0.246	3.02E-15	High affinity immunoglobulin epsilon receptor subunit gamma	nonsurface	machine learning
CD4+_TIM	TMBIM6	2.54E-19	0.628171984	0.902	0.823	4.19E-15	Bax inhibitor 1	nonsurface	machine learning
CD4+_TIM	PSAP	6.53E-19	0.923954583	0.596	0.403	1.08E-14	Prosaposin
CD4+_TIM	LAMP2	7.09E-19	0.861859788	0.772	0.636	1.17E-14	Lysosome-associated membrane glycoprotein 2	surface	pos. trainingset
CD4+_TIM	ENSCAFG00000025524	7.63E-19	0.826593925	0.642	0.434	1.26E-14	NA	NA	NA
CD4+_TIM	ENSCAFG00000030466	1.68E-18	0.872323409	0.42	0.214	2.77E-14	NA	NA	NA
CD4+_TIM	MCL1	2.72E-18	0.808515626	0.653	0.503	4.48E-14	Induced myeloid leukemia cell differentiation protein Mcl-1	nonsurface	machine learning
CD4+_TIM	EMP3	3.46E-18	0.700071271	0.896	0.797	5.70E-14	Epithelial membrane protein 3	surface	machine learning
CD4+_TIM	ENSCAFG00000031706	4.35E-18	1.351244694	0.829	0.677	7.17E-14	NA	NA	NA
CD4+_TIM	CEACAM28	6.23E-18	0.302684001	0.466	0.23	1.03E-13	NA	NA	NA
CD4+_TIM	CD300H	7.68E-18	0.749613874	0.44	0.202	1.27E-13	NA	NA	NA
CD4+_TIM	SRPK2	1.41E-17	1.078064237	0.56	0.407	2.33E-13	SRSF protein kinase 2
CD4+_TIM	CD74	1.45E-17	0.528406336	0.637	0.35	2.40E-13	HLA class II histocompatibility antigen gamma chain	surface	machine learning
CD4+_TIM	APOBR	3.02E-17	0.674464812	0.378	0.168	4.99E-13	Apolipoprotein B receptor
CD4+_TIM	RBPJ	4.56E-17	0.763244232	0.668	0.52	7.53E-13	Recombining binding protein suppressor of hairless
CD4+_TIM	ENSCAFG00000024944	5.32E-17	0.845548807	0.435	0.208	8.78E-13	NA	NA	NA
CD4+_TIM	CLDND1	1.37E-16	0.971849238	0.611	0.504	2.26E-12	Claudin domain-containing protein 1	surface	machine learning
CD4+_TIM	LGALS3	1.48E-16	0.533471636	0.959	0.766	2.44E-12	Galectin-3
CD4+_TIM	CARHSP1	1.93E-16	0.991251822	0.342	0.159	3.18E-12	Calcium-regulated heat stable protein 1
CD4+_TIM	ENSCAFG00000017655	2.95E-16	0.622839353	0.927	0.824	4.87E-12	NA	NA	NA
CD4+_TIM	TNFSF13	4.02E-16	0.708332493	0.352	0.163	6.63E-12	Tumor necrosis factor ligand superfamily member 13	nonsurface	machine learning
CD4+_TIM	HIF1A	5.17E-16	0.926858127	0.72	0.646	8.53E-12	Hypoxia-inducible factor 1-alpha
CD4+_TIM	ARG2	6.11E-16	0.661090481	0.342	0.154	1.01E-11	Arginase-2, mitochondrial
CD4+_TIM	CORO1A	6.37E-16	0.570135996	0.71	0.457	1.05E-11	Coronin-1A
CD4+_TIM	FADS1	7.35E-16	1.261293034	0.404	0.221	1.21E-11	Fatty acid desaturase 1	nonsurface	machine learning
CD4+_TIM	ACSL4	9.39E-16	0.863145613	0.404	0.216	1.55E-11	Long-chain-fatty-acid--CoA ligase 4	nonsurface	neg. trainingset
CD4+_TIM	TIMP1	1.07E-15	0.480388807	0.933	0.804	1.77E-11	Metalloproteinase inhibitor 1
CD4+_TIM	SNX10	1.39E-15	0.473033283	0.627	0.411	2.30E-11	Sorting nexin-10
CD4+_TIM	SKIL	1.49E-15	0.889499294	0.601	0.46	2.46E-11	Ski-like protein
CD4+_TIM	LRRK2	1.74E-15	0.843532686	0.352	0.163	2.87E-11	Leucine-rich repeat serine/threonine-protein kinase 2
CD4+_TIM	MILR1	2.13E-15	0.743557003	0.44	0.237	3.52E-11	Allergin-1	surface	pos. trainingset
CD4+_TIM	PDXK	2.48E-15	0.946391391	0.549	0.396	4.09E-11	Pyridoxal kinase	nonsurface	neg. trainingset
CD4+_TIM	ENSCAFG00000042554	2.74E-15	0.466356066	1	0.961	4.51E-11	NA	NA	NA
CD4+_TIM	ENSCAFG00000005768	2.93E-15	0.868030453	0.544	0.333	4.84E-11	NA	NA	NA
CD4+_TIM	GRAMD1A	4.06E-15	0.804594258	0.466	0.283	6.70E-11	GRAM domain-containing protein 1A	nonsurface	machine learning
CD4+_TIM	ANKRD22	5.87E-15	0.602898835	0.275	0.11	9.68E-11	Ankyrin repeat domain-containing protein 22		machine learning
CD4+_TIM	ZSWIM6	7.17E-15	0.685412391	0.326	0.157	1.18E-10	Zinc finger SWIM domain-containing protein 6
CD4+_TIM	DPYD	9.57E-15	0.740029128	0.415	0.229	1.58E-10	Dihydropyrimidine dehydrogenase [NADP(+)]
CD4+_TIM	ENSCAFG00000031808	1.36E-14	0.731597159	0.549	0.389	2.25E-10	NA	NA	NA
CD4+_TIM	OLR1	1.55E-14	0.592981884	0.259	0.1	2.55E-10	Oxidized low-density lipoprotein receptor 1	surface	pos. trainingset
CD4+_TIM	IGSF6	2.16E-14	0.6414068	0.28	0.117	3.56E-10	Immunoglobulin superfamily member 6	surface	machine learning
CD4+_TIM	TRIB1	3.36E-14	0.753455131	0.518	0.341	5.55E-10	Tribbles homolog 1
CD4+_TIM	VASP	5.03E-14	0.574185163	0.689	0.563	8.29E-10	Vasodilator-stimulated phosphoprotein
CD4+_TIM	TBXAS1	5.13E-14	0.604899115	0.42	0.217	8.46E-10	Thromboxane-A synthase	nonsurface	machine learning
CD4+_TIM	GAPDH	6.87E-14	0.477078097	0.933	0.866	1.13E-09	Glyceraldehyde-3-phosphate dehydrogenase
CD4+_TIM	TCIRG1	9.39E-14	0.610435387	0.58	0.394	1.55E-09	V-type proton ATPase 116 kDa subunit a isoform 3	surface	machine learning
CD4+_TIM	MAPK1IP1L	1.07E-13	0.693583255	0.705	0.67	1.77E-09	MAPK-interacting and spindle-stabilizing protein-like
CD4+_TIM	CREM	1.16E-13	0.650146611	0.528	0.348	1.92E-09	cAMP-responsive element modulator
CD4+_TIM	SQOR	1.40E-13	0.753381989	0.358	0.185	2.32E-09	NA	NA	NA
CD4+_TIM	TGFBI	1.50E-13	0.8785791	0.368	0.199	2.47E-09	Transforming growth factor-beta-induced protein ig-h3
CD4+_TIM	DDX5	1.68E-13	0.467854581	0.964	0.927	2.77E-09	Probable ATP-dependent RNA helicase DDX5
CD4+_TIM	PRDM1	1.83E-13	0.985832987	0.477	0.286	3.02E-09	PR domain zinc finger protein 1
CD4+_TIM	RELB	1.89E-13	0.73374442	0.409	0.242	3.12E-09	Transcription factor RelB
CD4+_TIM	SCARB2	2.10E-13	0.746691092	0.591	0.458	3.46E-09	Lysosome membrane protein 2	surface	machine learning
CD4+_TIM	GAB2	2.53E-13	0.724932028	0.316	0.156	4.17E-09	GRB2-associated-binding protein 2
CD4+_TIM	SEMA7A	3.90E-13	0.800359538	0.487	0.34	6.43E-09	Semaphorin-7A	surface	GPI (UniProt)
CD4+_TIM	CYTH1	3.93E-13	0.629745262	0.363	0.189	6.48E-09	Cytohesin-1
CD4+_TIM	CYBB	4.35E-13	0.77639365	0.337	0.171	7.18E-09	Cytochrome b-245 heavy chain	surface	pos. trainingset
CD4+_TIM	B2M	5.70E-13	0.268178	1	0.926	9.41E-09	Beta-2-microglobulin
CD4+_TIM	CD68	8.58E-13	0.519544953	0.435	0.231	1.42E-08	Macrosialin	surface	pos. trainingset
CD4+_TIM	ATF4	8.67E-13	0.571007991	0.845	0.796	1.43E-08	Cyclic AMP-dependent transcription factor ATF-4
CD4+_TIM	SERPINB1	2.21E-12	0.698715849	0.715	0.622	3.64E-08	Leukocyte elastase inhibitor
CD4+_TIM	TMEM167A	4.02E-12	0.788926614	0.622	0.543	6.63E-08	Protein kish-A		machine learning
CD4+_TIM	FTH1	4.17E-12	0.595705406	0.42	0.249	6.87E-08	Ferritin heavy chain
CD4+_TIM	SKAP2	5.26E-12	0.51626321	0.497	0.343	8.68E-08	Src kinase-associated phosphoprotein 2
CD4+_TIM	RALBP1	5.70E-12	0.476574967	0.767	0.73	9.41E-08	RalA-binding protein 1
CD4+_TIM	CYTIP	7.01E-12	0.39350534	0.358	0.175	1.16E-07	Cytohesin-interacting protein
CD4+_TIM	KMT2E	1.21E-11	0.655874658	0.694	0.63	2.00E-07	Histone-lysine N-methyltransferase 2E
CD4+_TIM	ENSCAFG00000010572	1.26E-11	0.54999516	0.876	0.804	2.08E-07	NA	NA	NA
CD4+_TIM	SRSF5	2.07E-11	0.762046321	0.56	0.461	3.41E-07	Serine/arginine-rich splicing factor 5
CD4+_TIM	HHEX	2.15E-11	0.860266743	0.321	0.167	3.55E-07	Hematopoietically-expressed homeobox protein HHEX
CD4+_TIM	ARID5B	2.23E-11	0.702538261	0.544	0.413	3.68E-07	AT-rich interactive domain-containing protein 5B
CD4+_TIM	SARAF	3.85E-11	0.658424998	0.689	0.636	6.35E-07	Store-operated calcium entry-associated regulatory factor	nonsurface	neg. trainingset
CD4+_TIM	LRRFIP1	5.19E-11	0.532699408	0.746	0.651	8.57E-07	Leucine-rich repeat flightless-interacting protein 1
CD4+_TIM	FN1	7.06E-11	1.154710832	0.451	0.317	1.16E-06	Fibronectin
CD4+_TIM	FAS	8.33E-11	0.483264147	0.363	0.2	1.37E-06	Tumor necrosis factor receptor superfamily member 6	surface	pos. trainingset
CD4+_TIM	ISG20	8.80E-11	0.4749049	0.534	0.318	1.45E-06	Interferon-stimulated gene 20 kDa protein
CD4+_TIM	LAMTOR4	1.10E-10	0.368867562	0.855	0.799	1.81E-06	Ragulator complex protein LAMTOR4
CD4+_TIM	ZEB2	1.29E-10	0.804775539	0.57	0.487	2.13E-06	Zinc finger E-box-binding homeobox 2
CD4+_TIM	AP1S2	1.41E-10	0.750518986	0.513	0.392	2.33E-06	AP-1 complex subunit sigma-2
CD4+_TIM	RGS2	1.47E-10	0.407111851	0.606	0.43	2.43E-06	Regulator of G-protein signaling 2
CD4+_TIM	LPCAT2	2.12E-10	0.554415505	0.301	0.16	3.49E-06	Lysophosphatidylcholine acyltransferase 2	nonsurface	neg. trainingset
CD4+_TIM	DHRS7	2.50E-10	0.386318158	0.762	0.725	4.13E-06	Dehydrogenase/reductase SDR family member 7
CD4+_TIM	GGTA1	2.68E-10	0.684126383	0.617	0.502	4.42E-06	NA	NA	NA
CD4+_TIM	LAMP1	2.88E-10	0.65179894	0.404	0.274	4.76E-06	Lysosome-associated membrane glycoprotein 1	surface	pos. trainingset
CD4+_TIM	ENSCAFG00000000370	2.96E-10	0.404495976	0.782	0.748	4.88E-06	NA	NA	NA
CD4+_TIM	PNP	3.05E-10	0.725917944	0.316	0.181	5.04E-06	Purine nucleoside phosphorylase
CD4+_TIM	LMNB1	3.95E-10	0.425224042	0.368	0.213	6.53E-06	Lamin-B1
CD4+_TIM	DDIT4	4.07E-10	0.583481137	0.731	0.645	6.71E-06	DNA damage-inducible transcript 4 protein
CD4+_TIM	CFL1	6.32E-10	0.300088695	0.979	0.939	1.04E-05	Cofilin-1
CD4+_TIM	GNAI2	6.50E-10	0.514125787	0.731	0.682	1.07E-05	Guanine nucleotide-binding protein G(i) subunit alpha-2
CD4+_TIM	ENSCAFG00000025063	2.24E-09	0.317835386	0.622	0.56	3.70E-05	NA	NA	NA
CD4+_TIM	FOSB	2.36E-09	0.808581477	0.57	0.484	3.89E-05	Protein fosB
CD4+_TIM	CLIC1	2.41E-09	0.341708416	0.922	0.802	3.98E-05	Chloride intracellular channel protein 1
CD4+_TIM	CTSZ	2.77E-09	0.36140747	0.642	0.448	4.58E-05	Cathepsin Z
CD4+_TIM	PSTPIP2	3.32E-09	0.770813708	0.373	0.251	5.48E-05	Proline-serine-threonine phosphatase-interacting protein 2
CD4+_TIM	PRELID1	4.66E-09	0.516224502	0.668	0.627	7.69E-05	PRELI domain-containing protein 1, mitochondrial
CD4+_TIM	ENSCAFG00000009211	7.41E-09	0.554307668	0.627	0.554	0.000122318	NA	NA	NA
CD4+_TIM	SEMA4D	8.40E-09	0.704938073	0.404	0.265	0.000138585	Semaphorin-4D	surface	pos. trainingset
CD4+_TIM	KLF6	9.27E-09	0.345545928	0.927	0.845	0.000152913	Krueppel-like factor 6
CD4+_TIM	CD55	1.55E-08	0.74176617	0.29	0.168	0.000255497	Complement decay-accelerating factor	surface	GPI (UniProt)
CD4+_TIM	ETF1	1.57E-08	0.666331412	0.513	0.447	0.000258836	Eukaryotic peptide chain release factor subunit 1
CD4+_TIM	CELF2	3.32E-08	0.513495074	0.44	0.302	0.000547175	CUGBP Elav-like family member 2
CD4+_TIM	BAZ1A	3.99E-08	0.936606638	0.539	0.475	0.000658715	Bromodomain adjacent to zinc finger domain protein 1A
CD4+_TIM	LAPTM5	4.22E-08	0.583361144	0.332	0.207	0.00069622	Lysosomal-associated transmembrane protein 5		machine learning
CD4+_TIM	EMD	4.44E-08	0.590920371	0.497	0.408	0.000733355	Emerin	nonsurface	neg. trainingset
CD4+_TIM	BET1	6.14E-08	0.813169449	0.503	0.447	0.001013591	BET1 homolog	nonsurface	neg. trainingset
CD4+_TIM	PGLS	6.27E-08	0.40004573	0.715	0.711	0.001034613	6-phosphogluconolactonase
CD4+_TIM	EIF4A1	6.37E-08	0.287055699	0.948	0.907	0.001051605	Eukaryotic initiation factor 4A-I
CD4+_TIM	DLA-DMA	8.84E-08	0.337949838	0.56	0.371	0.001459322	NA	NA	NA
CD4+_TIM	TFPI2	8.89E-08	0.706338974	0.119	0.319	0.001466687	Tissue factor pathway inhibitor 2
CD4+_TIM	FYB1	1.24E-07	0.413420933	0.487	0.333	0.002039671	NA	NA	NA
CD4+_TIM	PKN1	1.38E-07	0.537938115	0.477	0.38	0.00227879	Serine/threonine-protein kinase N1
CD4+_TIM	PPP1R15A	1.47E-07	0.767515411	0.642	0.602	0.002430048	Protein phosphatase 1 regulatory subunit 15A
CD4+_TIM	TDG	1.61E-07	0.741455812	0.482	0.422	0.002660854	G/T mismatch-specific thymine DNA glycosylase
CD4+_TIM	ZFP36	2.84E-07	0.657949232	0.497	0.398	0.004693303	Tristetraprolin
CD4+_TIM	ENSCAFG00000043577	2.98E-07	0.266361964	0.886	0.848	0.004917143	NA	NA	NA
CD4+_TIM	PFN1	3.49E-07	0.254118165	0.948	0.916	0.005760457	Profilin-1
CD4+_TIM	ARHGAP30	5.39E-07	0.548356938	0.254	0.145	0.008889604	Rho GTPase-activating protein 30
CD4-_TIM	LYZ	0	4.04296279	1	0.363	0	Lysozyme C
CD4-_TIM	ARHGAP45	0	3.245563643	1	0.445	0	NA	NA	NA
CD4-_TIM	PLBD1	0	2.716944707	0.94	0.165	0	Phospholipase B-like 1
CD4-_TIM	RETN	0	2.413141932	0.895	0.087	0	Resistin
CD4-_TIM	IL1B	0	2.275172613	0.73	0.052	0	Interleukin-1 beta
CD4-_TIM	S100P	0	2.246847218	0.998	0.318	0	Protein S100-P
CD4-_TIM	MAFB	0	2.234813916	1	0.618	0	Transcription factor MafB
CD4-_TIM	SLAMF9	0	2.063816264	0.932	0.154	0	SLAM family member 9	surface	machine learning
CD4-_TIM	CFP	0	1.936885413	0.917	0.131	0	Properdin
CD4-_TIM	SERPINB2	0	1.884117608	0.353	0.025	0	Plasminogen activator inhibitor 2
CD4-_TIM	VCAN	0	1.837409768	0.924	0.267	0	Versican core protein
CD4-_TIM	GLRX	0	1.819214519	0.998	0.676	0	Glutaredoxin-1
CD4-_TIM	TNFSF13	0	1.814541396	0.883	0.143	0	Tumor necrosis factor ligand superfamily member 13	nonsurface	machine learning
CD4-_TIM	SNAI1	0	1.794548836	0.932	0.324	0	Zinc finger protein SNAI1
CD4-_TIM	NR4A1	0	1.778495928	0.928	0.468	0	Nuclear receptor subfamily 4 group A member 1	nonsurface	neg. trainingset
CD4-_TIM	LY86	0	1.768881537	0.903	0.159	0	Lymphocyte antigen 86
CD4-_TIM	C5AR1	0	1.68763226	0.932	0.28	0	C5a anaphylatoxin chemotactic receptor 1	surface	pos. trainingset
CD4-_TIM	CD300H	0	1.680455874	0.875	0.184	0	NA	NA	NA
CD4-_TIM	IL1A	0	1.656040738	0.689	0.1	0	Interleukin-1 alpha
CD4-_TIM	TREM1	0	1.642232972	0.942	0.162	0	Triggering receptor expressed on myeloid cells 1	surface	machine learning
CD4-_TIM	PRSS57	0	1.611684127	0.87	0.081	0	Serine protease 57
CD4-_TIM	ENSCAFG00000024792	0	1.604169694	0.974	0.273	0	NA	NA	NA
CD4-_TIM	ENSCAFG00000023735	0	1.593837511	0.758	0.135	0	NA	NA	NA
CD4-_TIM	CXCL8	0	1.576576763	0.967	0.416	0	Interleukin-8
CD4-_TIM	GADD45A	0	1.545596756	0.989	0.512	0	Growth arrest and DNA damage-inducible protein GADD45 alpha
CD4-_TIM	TKT	0	1.491734583	0.989	0.626	0	Transketolase
CD4-_TIM	BPI	0	1.483360779	0.998	0.342	0	Bactericidal permeability-increasing protein
CD4-_TIM	CYBB	0	1.472520714	0.83	0.154	0	Cytochrome b-245 heavy chain	surface	pos. trainingset
CD4-_TIM	ENSCAFG00000017257	0	1.458272513	0.988	0.577	0	NA	NA	NA
CD4-_TIM	AP1S2	0	1.453234601	0.914	0.378	0	AP-1 complex subunit sigma-2
CD4-_TIM	ALAS1	0	1.422585274	0.886	0.378	0	5-aminolevulinate synthase, nonspecific, mitochondrial
CD4-_TIM	SERPINB10	0	1.411579195	0.708	0.03	0	Serpin B10
CD4-_TIM	EREG	0	1.405012985	0.519	0.024	0	Proepiregulin	surface	pos. trainingset
CD4-_TIM	OSM	0	1.38973112	0.738	0.149	0	Oncostatin-M
CD4-_TIM	SULF2	0	1.328915267	0.743	0.144	0	Extracellular sulfatase Sulf-2
CD4-_TIM	CD48	0	1.262250604	0.977	0.418	0	CD48 antigen	surface	GPI (UniProt)
CD4-_TIM	NFE2L2	0	1.254411708	0.869	0.389	0	Nuclear factor erythroid 2-related factor 2
CD4-_TIM	AOAH	0	1.245338269	0.747	0.109	0	Acyloxyacyl hydrolase
CD4-_TIM	NFKBIA	0	1.222055884	0.99	0.537	0	NF-kappa-B inhibitor alpha
CD4-_TIM	ENSCAFG00000045013	0	1.199082125	0.994	0.814	0	NA	NA	NA
CD4-_TIM	FGL2	0	1.179471841	0.843	0.216	0	Fibroleukin
CD4-_TIM	CASP4	0	1.13736229	0.691	0.136	0	Caspase-4
CD4-_TIM	PTGER2	0	1.12860369	0.511	0.05	0	Prostaglandin E2 receptor EP2 subtype	surface	pos. trainingset
CD4-_TIM	SPI1	0	1.100313432	0.981	0.381	0	Transcription factor PU.1
CD4-_TIM	PLAUR	0	1.063832129	0.959	0.432	0	Urokinase plasminogen activator surface receptor	surface	GPI (UniProt)
CD4-_TIM	ENSCAFG00000024944	0	1.054867487	0.727	0.194	0	NA	NA	NA
CD4-_TIM	MBOAT1	0	1.045598026	0.699	0.197	0	Lysophospholipid acyltransferase 1	nonsurface	machine learning
CD4-_TIM	SAMHD1	0	1.03197455	0.659	0.186	0	Deoxynucleoside triphosphate triphosphohydrolase SAMHD1
CD4-_TIM	LCN2	0	1.030991981	0.336	0.021	0	Neutrophil gelatinase-associated lipocalin
CD4-_TIM	SMPDL3B	0	1.013603985	0.588	0.124	0	Acid sphingomyelinase-like phosphodiesterase 3b
CD4-_TIM	MGST1	0	0.97288049	0.767	0.166	0	Microsomal glutathione S-transferase 1	nonsurface	neg. trainingset
CD4-_TIM	C30H15orf48	0	0.969600607	0.892	0.203	0	NA	NA	NA
CD4-_TIM	TFPT	0	0.946438914	1	0.956	0	TCF3 fusion partner
CD4-_TIM	NOD2	0	0.920768231	0.538	0.051	0	Nucleotide-binding oligomerization domain-containing protein 2
CD4-_TIM	NLRP3	0	0.896425468	0.585	0.117	0	NACHT, LRR and PYD domains-containing protein 3	nonsurface	machine learning
CD4-_TIM	PLEK	0	0.875192222	0.971	0.403	0	Pleckstrin
CD4-_TIM	CLEC12A	0	0.867901528	0.573	0.112	0	C-type lectin domain family 12 member A	surface	pos. trainingset
CD4-_TIM	OGFRL1	0	0.851547077	0.639	0.176	0	Opioid growth factor receptor-like protein 1
CD4-_TIM	CSF2RB	0	0.804880363	0.646	0.17	0	Cytokine receptor common subunit beta	surface	pos. trainingset
CD4-_TIM	MS4A2	0	0.791667587	0.318	0.022	0	High affinity immunoglobulin epsilon receptor subunit beta		machine learning
CD4-_TIM	ENSCAFG00000045333	0	0.790278749	1	0.936	0	NA	NA	NA
CD4-_TIM	SLC46A2	0	0.782586479	0.478	0.091	0	Thymic stromal cotransporter homolog	surface	machine learning
CD4-_TIM	TBXAS1	0	0.77958835	0.744	0.204	0	Thromboxane-A synthase	nonsurface	machine learning
CD4-_TIM	ENSCAFG00000031869	0	0.76306959	0.99	0.379	0	NA	NA	NA
CD4-_TIM	C20H19orf38	0	0.731666165	0.547	0.089	0	NA	NA	NA
CD4-_TIM	COTL1	0	0.728788591	0.781	0.235	0	Coactosin-like protein
CD4-_TIM	NRG1	0	0.722508216	0.384	0.027	0	Pro-neuregulin-1, membrane-bound isoform	surface	machine learning
CD4-_TIM	TLR4	0	0.680397091	0.514	0.104	0	Toll-like receptor 4	surface	pos. trainingset
CD4-_TIM	PECAM1	0	0.666089493	0.519	0.093	0	Platelet endothelial cell adhesion molecule	surface	pos. trainingset
CD4-_TIM	ENSCAFG00000028453	0	0.659269757	0.634	0.144	0	NA	NA	NA
CD4-_TIM	XDH	0	0.658881149	0.348	0.02	0	Xanthine dehydrogenase/oxidase
CD4-_TIM	SERPINA1	0	0.45222222	0.988	0.313	0	Alpha-1-antitrypsin
CD4-_TIM	NFKBID	3.51E-303	1.337910676	0.999	0.556	5.80E-299	NF-kappa-B inhibitor delta
CD4-_TIM	DLA-DRA	5.61E-301	1.056794677	1	0.509	9.25E-297	NA	NA	NA
CD4-_TIM	PSTPIP2	9.68E-297	0.904983113	0.702	0.239	1.60E-292	Proline-serine-threonine phosphatase-interacting protein 2
CD4-_TIM	ABCA5	1.25E-296	1.055274841	0.568	0.16	2.06E-292	ATP-binding cassette sub-family A member 5	surface	machine learning
CD4-_TIM	CYBA	1.96E-296	1.034571079	1	0.876	3.24E-292	Cytochrome b-245 light chain	nonsurface	machine learning
CD4-_TIM	AIF1	2.13E-296	1.061351441	0.959	0.324	3.51E-292	Allograft inflammatory factor 1
CD4-_TIM	VIM	8.53E-296	1.114480309	1	0.995	1.41E-291	Vimentin
CD4-_TIM	PLIN2	2.01E-293	1.529495978	0.992	0.686	3.31E-289	Perilipin-2
CD4-_TIM	EMP3	4.28E-292	1.197918482	0.996	0.792	7.07E-288	Epithelial membrane protein 3	surface	machine learning
CD4-_TIM	LYST	6.41E-292	1.057614521	0.699	0.233	1.06E-287	Lysosomal-trafficking regulator
CD4-_TIM	EEF1A1	2.55E-290	1.012801015	0.999	0.901	4.21E-286	Elongation factor 1-alpha 1
CD4-_TIM	F5	4.78E-290	0.653810906	0.406	0.077	7.89E-286	Coagulation factor V
CD4-_TIM	PM20D2	2.27E-289	1.332383573	0.953	0.587	3.74E-285	Peptidase M20 domain-containing protein 2
CD4-_TIM	CD37	7.62E-289	1.051983834	0.938	0.373	1.26E-284	Leukocyte antigen CD37	surface	machine learning
CD4-_TIM	MAP3K8	3.97E-288	0.975470021	0.567	0.148	6.55E-284	Mitogen-activated protein kinase kinase kinase 8
CD4-_TIM	ENSCAFG00000025332	4.53E-288	1.203643158	0.849	0.383	7.48E-284	NA	NA	NA
CD4-_TIM	CTSS	8.14E-287	0.809833936	1	0.495	1.34E-282	Cathepsin S
CD4-_TIM	KDM6B	3.09E-285	0.915462367	0.778	0.288	5.11E-281	Lysine-specific demethylase 6B
CD4-_TIM	CLEC4E	1.06E-284	0.78389937	0.534	0.127	1.74E-280	C-type lectin domain family 4 member E		machine learning
CD4-_TIM	NFIL3	1.70E-284	0.617042993	0.427	0.084	2.81E-280	Nuclear factor interleukin-3-regulated protein
CD4-_TIM	DPYD	5.56E-282	0.75500021	0.692	0.217	9.18E-278	Dihydropyrimidine dehydrogenase [NADP(+)]
CD4-_TIM	BCL2A1	4.94E-280	1.181351352	0.998	0.576	8.15E-276	Bcl-2-related protein A1
CD4-_TIM	CDA	1.34E-279	0.805224129	0.954	0.404	2.21E-275	Cytidine deaminase
CD4-_TIM	SH2B2	2.05E-277	0.78462583	0.592	0.173	3.38E-273	SH2B adapter protein 2
CD4-_TIM	LSP1	1.80E-275	0.890974929	0.946	0.347	2.97E-271	Lymphocyte-specific protein 1
CD4-_TIM	PYCARD	2.49E-275	0.881448651	0.701	0.207	4.11E-271	Apoptosis-associated speck-like protein containing a CARD
CD4-_TIM	PTGR1	8.91E-272	1.114896664	0.946	0.563	1.47E-267	Prostaglandin reductase 1
CD4-_TIM	PTGS2	2.64E-271	2.073312568	0.587	0.172	4.36E-267	Prostaglandin G/H synthase 2
CD4-_TIM	PLK3	1.54E-269	0.894514787	0.672	0.215	2.54E-265	Serine/threonine-protein kinase PLK3
CD4-_TIM	SCARB2	4.89E-269	0.945639364	0.903	0.446	8.08E-265	Lysosome membrane protein 2	surface	machine learning
CD4-_TIM	EIF3K	2.46E-268	0.80671884	1	0.88	4.06E-264	Eukaryotic translation initiation factor 3 subunit K
CD4-_TIM	IRF5	8.08E-265	0.496208429	0.263	0.034	1.33E-260	Interferon regulatory factor 5
CD4-_TIM	TGFBI	1.62E-263	0.764416275	0.62	0.188	2.68E-259	Transforming growth factor-beta-induced protein ig-h3
CD4-_TIM	ANXA2	2.28E-261	1.140148297	0.992	0.735	3.76E-257	Annexin A2
CD4-_TIM	SNX3	1.91E-259	0.97963205	0.994	0.79	3.14E-255	Sorting nexin-3
CD4-_TIM	ITGB7	2.45E-259	0.662430006	0.639	0.171	4.04E-255	Integrin beta-7	surface	machine learning
CD4-_TIM	IRAK2	3.93E-259	0.833378873	0.592	0.168	6.49E-255	Interleukin-1 receptor-associated kinase-like 2
CD4-_TIM	ENSCAFG00000032173	4.07E-257	0.697783124	0.624	0.183	6.71E-253	NA	NA	NA
CD4-_TIM	FAU	1.61E-256	0.695815395	1	0.988	2.66E-252	Ubiquitin-like protein FUBI
CD4-_TIM	FAU	1.61E-256	0.695815395	1	0.988	2.66E-252	40S ribosomal protein S30
CD4-_TIM	SLA	9.22E-255	1.291235403	0.737	0.242	1.52E-250	Src-like-adapter
CD4-_TIM	CRIP1	4.20E-254	1.17108129	1	0.876	6.93E-250	Cysteine-rich protein 1
CD4-_TIM	KLF3	1.07E-253	1.039571583	0.788	0.351	1.77E-249	Krueppel-like factor 3
CD4-_TIM	BANK1	1.37E-253	0.666059578	0.398	0.085	2.26E-249	B-cell scaffold protein with ankyrin repeats
CD4-_TIM	ENSCAFG00000009523	5.91E-251	0.641833711	1	0.955	9.75E-247	NA	NA	NA
CD4-_TIM	CAPG	9.58E-249	1.017334027	0.997	0.802	1.58E-244	Macrophage-capping protein
CD4-_TIM	PNP	1.66E-248	0.730715801	0.568	0.17	2.74E-244	Purine nucleoside phosphorylase
CD4-_TIM	RCSD1	1.41E-246	0.774921077	0.66	0.211	2.32E-242	CapZ-interacting protein
CD4-_TIM	TBC1D8	2.37E-246	0.583331887	0.344	0.064	3.92E-242	TBC1 domain family member 8
CD4-_TIM	TRAF3IP3	9.88E-245	0.576934283	0.51	0.121	1.63E-240	TRAF3-interacting JNK-activating modulator	nonsurface	machine learning
CD4-_TIM	ABRACL	8.72E-244	1.093283989	0.979	0.735	1.44E-239	Costars family protein ABRACL
CD4-_TIM	CD74	4.18E-241	0.698972912	0.911	0.335	6.89E-237	HLA class II histocompatibility antigen gamma chain	surface	machine learning
CD4-_TIM	NAMPT	1.71E-240	0.677873115	0.789	0.32	2.81E-236	Nicotinamide phosphoribosyltransferase
CD4-_TIM	EMB	2.09E-240	0.551478487	0.948	0.461	3.44E-236	Embigin	surface	pos. trainingset
CD4-_TIM	YBX3	4.19E-239	1.073699698	0.918	0.508	6.91E-235	Y-box-binding protein 3
CD4-_TIM	NOCT	7.46E-239	0.605871967	0.397	0.084	1.23E-234	NA	NA	NA
CD4-_TIM	PTPRE	4.35E-237	0.690111428	0.765	0.282	7.18E-233	Receptor-type tyrosine-protein phosphatase epsilon		machine learning
CD4-_TIM	METRNL	7.85E-237	1.188732989	0.939	0.555	1.30E-232	Meteorin-like protein
CD4-_TIM	SYK	1.17E-236	0.577833968	0.702	0.238	1.93E-232	Tyrosine-protein kinase SYK
CD4-_TIM	MPP1	2.15E-233	0.901379137	0.918	0.451	3.55E-229	55 kDa erythrocyte membrane protein
CD4-_TIM	TIPARP	4.81E-232	1.361170988	0.811	0.393	7.93E-228	TCDD-inducible poly [ADP-ribose] polymerase
CD4-_TIM	NFKBIZ	3.49E-231	0.872451199	0.683	0.258	5.75E-227	NF-kappa-B inhibitor zeta
CD4-_TIM	HBEGF	1.38E-228	1.549651011	0.568	0.185	2.28E-224	Proheparin-binding EGF-like growth factor	surface	pos. trainingset
CD4-_TIM	EIF3F	2.54E-227	0.867189697	0.99	0.789	4.18E-223	Eukaryotic translation initiation factor 3 subunit F
CD4-_TIM	LRRK2	3.82E-226	0.436397983	0.544	0.153	6.30E-222	Leucine-rich repeat serine/threonine-protein kinase 2
CD4-_TIM	ENSCAFG00000014493	6.60E-226	0.591297282	0.563	0.154	1.09E-221	NA	NA	NA
CD4-_TIM	DLA-DMA	1.16E-223	0.757126626	0.906	0.357	1.91E-219	NA	NA	NA
CD4-_TIM	MXD1	1.40E-223	0.360003889	0.693	0.231	2.30E-219	Max dimerization protein 1
CD4-_TIM	LY96	3.57E-222	0.627449194	0.557	0.168	5.89E-218	Lymphocyte antigen 96
CD4-_TIM	TPT1	6.81E-222	0.872096311	1	0.959	1.12E-217	Translationally-controlled tumor protein
CD4-_TIM	DLA-DQA1	7.71E-222	0.671324941	0.859	0.307	1.27E-217	NA	NA	NA
CD4-_TIM	SERPINB1	4.98E-220	0.996360477	0.968	0.612	8.22E-216	Leukocyte elastase inhibitor
CD4-_TIM	CORO1A	4.85E-219	0.778694018	0.949	0.445	8.01E-215	Coronin-1A
CD4-_TIM	GMFG	8.36E-219	0.805610644	0.998	0.759	1.38E-214	Glia maturation factor gamma
CD4-_TIM	ENSCAFG00000013713	1.03E-218	0.549503063	0.518	0.147	1.69E-214	NA	NA	NA
CD4-_TIM	UNC93B1	4.22E-212	0.835245627	0.788	0.346	6.96E-208	Protein unc-93 homolog B1	surface	machine learning
CD4-_TIM	TMC4	5.42E-210	0.961387561	0.736	0.371	8.95E-206	Transmembrane channel-like protein 4	nonsurface	machine learning
CD4-_TIM	TCF7L2	2.14E-209	0.767338556	0.5	0.156	3.54E-205	Transcription factor 7-like 2
CD4-_TIM	ZFAND5	1.72E-208	0.348997266	0.98	0.752	2.83E-204	AN1-type zinc finger protein 5
CD4-_TIM	CD86	7.77E-207	0.615461012	0.751	0.238	1.28E-202	T-lymphocyte activation antigen CD86	surface	pos. trainingset
CD4-_TIM	ENSCAFG00000042176	5.51E-205	0.937112404	0.964	0.726	9.10E-201	NA	NA	NA
CD4-_TIM	PDE4B	1.46E-203	0.506128342	0.806	0.316	2.41E-199	cAMP-specific 3',5'-cyclic phosphodiesterase 4B
CD4-_TIM	ETS2	1.60E-203	0.75353417	0.81	0.389	2.64E-199	Protein C-ets-2
CD4-_TIM	GALNT12	8.55E-203	0.58947286	0.433	0.113	1.41E-198	Polypeptide N-acetylgalactosaminyltransferase 12	nonsurface	neg. trainingset
CD4-_TIM	ARG2	1.81E-201	0.581927683	0.502	0.145	2.99E-197	Arginase-2, mitochondrial
CD4-_TIM	ENSCAFG00000006102	4.38E-201	0.608719895	1	0.928	7.23E-197	NA	NA	NA
CD4-_TIM	ARID3A	3.51E-200	0.539483305	0.497	0.144	5.80E-196	AT-rich interactive domain-containing protein 3A
CD4-_TIM	TNFSF13B	4.55E-199	0.597109154	0.405	0.098	7.51E-195	Tumor necrosis factor ligand superfamily member 13B	surface	pos. trainingset
CD4-_TIM	CAST	7.00E-199	0.83787313	0.933	0.582	1.16E-194	Calpastatin
CD4-_TIM	RGS19	5.47E-197	0.577181573	0.938	0.547	9.03E-193	Regulator of G-protein signaling 19
CD4-_TIM	HIVEP3	1.01E-195	1.084486454	0.744	0.358	1.67E-191	Transcription factor HIVEP3
CD4-_TIM	LYN	1.57E-195	0.719926847	0.681	0.286	2.59E-191	Tyrosine-protein kinase Lyn
CD4-_TIM	EEF1B2	3.70E-194	0.716569246	0.999	0.868	6.10E-190	Elongation factor 1-beta
CD4-_TIM	TLN1	1.04E-191	0.878820062	0.967	0.717	1.71E-187	Talin-1
CD4-_TIM	MARCO	1.29E-191	0.507405275	0.286	0.051	2.14E-187	Macrophage receptor MARCO		machine learning
CD4-_TIM	CD274	5.79E-191	0.507812754	0.29	0.055	9.56E-187	Programmed cell death 1 ligand 1	surface	pos. trainingset
CD4-_TIM	HAVCR1	5.07E-190	0.76380771	0.651	0.233	8.37E-186	Hepatitis A virus cellular receptor 1	surface	machine learning
CD4-_TIM	PGLS	1.37E-189	0.741845112	0.961	0.704	2.25E-185	6-phosphogluconolactonase
CD4-_TIM	REL	1.86E-189	0.845019257	0.873	0.519	3.07E-185	Proto-oncogene c-Rel
CD4-_TIM	AHNAK	8.54E-189	1.035211371	0.71	0.323	1.41E-184	Neuroblast differentiation-associated protein AHNAK
CD4-_TIM	MILR1	1.38E-188	0.478823671	0.657	0.227	2.28E-184	Allergin-1	surface	pos. trainingset
CD4-_TIM	STK10	1.78E-186	0.433780594	0.415	0.106	2.94E-182	Serine/threonine-protein kinase 10
CD4-_TIM	AHR	7.44E-186	0.727093416	0.517	0.17	1.23E-181	Aryl hydrocarbon receptor
CD4-_TIM	ENSCAFG00000029414	1.11E-185	0.336596766	0.343	0.075	1.83E-181	NA	NA	NA
CD4-_TIM	OLR1	3.42E-185	0.423834146	0.387	0.092	5.65E-181	Oxidized low-density lipoprotein receptor 1	surface	pos. trainingset
CD4-_TIM	PLXNC1	1.00E-184	0.457690669	0.669	0.227	1.65E-180	Plexin-C1	surface	machine learning
CD4-_TIM	GGH	1.55E-183	0.363047632	0.986	0.681	2.55E-179	Gamma-glutamyl hydrolase
CD4-_TIM	NACA	1.70E-183	0.579845851	1	0.922	2.81E-179	Nascent polypeptide-associated complex subunit alpha, muscle-specific form
CD4-_TIM	NACA	1.70E-183	0.579845851	1	0.922	2.81E-179	Nascent polypeptide-associated complex subunit alpha
CD4-_TIM	BATF3	1.76E-182	0.535933772	0.394	0.101	2.90E-178	Basic leucine zipper transcriptional factor ATF-like 3
CD4-_TIM	FTH1.1	4.30E-182	0.4041813	1	0.996	7.10E-178	NA	NA	NA
CD4-_TIM	MARCHF1	4.09E-181	0.696365187	0.455	0.134	6.74E-177	NA	NA	NA
CD4-_TIM	ENSCAFG00000010721	8.23E-181	0.509741878	0.27	0.051	1.36E-176	NA	NA	NA
CD4-_TIM	EMR4	7.32E-179	0.401992337	0.253	0.044	1.21E-174	NA	NA	NA
CD4-_TIM	RNPEP	6.57E-178	0.767654066	0.586	0.245	1.08E-173	Aminopeptidase B
CD4-_TIM	TSPAN8	1.22E-176	0.250820889	0.305	0.061	2.01E-172	Tetraspanin-8	surface	machine learning
CD4-_TIM	NCF2	1.38E-175	0.421042462	0.308	0.066	2.28E-171	Neutrophil cytosol factor 2
CD4-_TIM	F13A1	2.86E-175	0.437139813	0.312	0.067	4.72E-171	Coagulation factor XIII A chain
CD4-_TIM	NCKAP1L	3.08E-175	0.639085322	0.613	0.227	5.08E-171	Nck-associated protein 1-like	nonsurface	machine learning
CD4-_TIM	VEGFA	1.08E-174	1.022617916	0.808	0.435	1.78E-170	Vascular endothelial growth factor A
CD4-_TIM	ABI3	1.19E-173	0.531556185	0.401	0.105	1.96E-169	ABI gene family member 3
CD4-_TIM	LACTB	5.25E-171	0.6324073	0.609	0.257	8.66E-167	Serine beta-lactamase-like protein LACTB, mitochondrial
CD4-_TIM	ZEB2	6.30E-171	0.94567775	0.818	0.479	1.04E-166	Zinc finger E-box-binding homeobox 2
CD4-_TIM	SLC30A1	7.49E-171	1.044866236	0.706	0.347	1.24E-166	Zinc transporter 1	surface	machine learning
CD4-_TIM	SLC2A9	7.63E-170	0.394954839	0.272	0.054	1.26E-165	Solute carrier family 2, facilitated glucose transporter member 9	surface	machine learning
CD4-_TIM	PRKCB	1.07E-168	0.333534201	0.391	0.099	1.77E-164	Protein kinase C beta type
CD4-_TIM	FXYD5	2.85E-167	0.740725452	0.796	0.405	4.69E-163	FXYD domain-containing ion transport regulator 5	nonsurface	machine learning
CD4-_TIM	BTK	4.91E-166	0.560137179	0.428	0.131	8.10E-162	Tyrosine-protein kinase BTK
CD4-_TIM	CSF1R	1.01E-163	0.571386669	0.575	0.198	1.66E-159	Macrophage colony-stimulating factor 1 receptor	surface	pos. trainingset
CD4-_TIM	PSAP	3.71E-162	0.695598736	0.784	0.393	6.12E-158	Prosaposin
CD4-_TIM	SLC11A1	9.09E-162	0.441099951	0.547	0.181	1.50E-157	Natural resistance-associated macrophage protein 1	surface	machine learning
CD4-_TIM	EIF4A1	6.09E-161	0.595514392	0.999	0.905	1.00E-156	Eukaryotic initiation factor 4A-I
CD4-_TIM	TWF2	2.21E-160	0.732655218	0.772	0.396	3.65E-156	Twinfilin-2
CD4-_TIM	FN1	1.99E-159	1.174499759	0.645	0.308	3.28E-155	Fibronectin
CD4-_TIM	PHACTR2	2.90E-159	0.539877076	0.73	0.353	4.78E-155	Phosphatase and actin regulator 2
CD4-_TIM	PHF10	3.81E-159	0.705525559	0.591	0.258	6.29E-155	PHD finger protein 10
CD4-_TIM	ENSCAFG00000025115	2.41E-158	0.635029518	0.689	0.282	3.97E-154	NA	NA	NA
CD4-_TIM	FCER1G	3.67E-158	0.449072043	0.638	0.237	6.05E-154	High affinity immunoglobulin epsilon receptor subunit gamma	nonsurface	machine learning
CD4-_TIM	HACD4	8.70E-157	0.378984814	0.265	0.055	1.44E-152	NA	NA	NA
CD4-_TIM	ANPEP	7.06E-156	0.733795071	0.753	0.369	1.16E-151	Aminopeptidase N	surface	pos. trainingset
CD4-_TIM	PTPRC	8.80E-156	0.54249374	0.981	0.502	1.45E-151	Receptor-type tyrosine-protein phosphatase C	surface	machine learning
CD4-_TIM	PIGX	8.91E-156	0.819523913	0.626	0.29	1.47E-151	Phosphatidylinositol-glycan biosynthesis class X protein		machine learning
CD4-_TIM	IQGAP1	2.09E-154	0.734938658	0.961	0.699	3.45E-150	Ras GTPase-activating-like protein IQGAP1
CD4-_TIM	ENSCAFG00000019044	1.31E-152	0.521651884	0.999	0.95	2.16E-148	NA	NA	NA
CD4-_TIM	CCDC88A	3.77E-150	0.820763118	0.861	0.534	6.21E-146	Girdin
CD4-_TIM	MPEG1	4.75E-150	0.474085273	0.349	0.092	7.83E-146	Macrophage-expressed gene 1 protein	surface	machine learning
CD4-_TIM	RAB8B	9.75E-149	0.506629937	0.699	0.328	1.61E-144	Ras-related protein Rab-8B
CD4-_TIM	GLUL	4.17E-147	0.856972324	0.869	0.543	6.88E-143	Glutamine synthetase
CD4-_TIM	SQOR	2.04E-146	0.477045866	0.494	0.177	3.36E-142	NA	NA	NA
CD4-_TIM	SH3BGRL3	5.93E-144	0.574250065	0.999	0.915	9.78E-140	SH3 domain-binding glutamic acid-rich-like protein 3
CD4-_TIM	HNMT	1.34E-141	0.589403111	0.55	0.223	2.21E-137	Histamine N-methyltransferase
CD4-_TIM	SMCHD1	3.17E-141	0.684746531	0.757	0.427	5.24E-137	Structural maintenance of chromosomes flexible hinge domain-containing protein 1
CD4-_TIM	BTF3	3.42E-141	0.601087027	0.991	0.879	5.64E-137	Transcription factor BTF3
CD4-_TIM	IFI30	9.93E-141	0.558804924	0.891	0.51	1.64E-136	Gamma-interferon-inducible lysosomal thiol reductase
CD4-_TIM	FERMT3	4.65E-140	0.60198251	0.64	0.267	7.67E-136	Fermitin family homolog 3
CD4-_TIM	FYB1	2.92E-138	0.422225737	0.759	0.322	4.82E-134	NA	NA	NA
CD4-_TIM	ARL5B	3.73E-138	0.436397417	0.624	0.278	6.15E-134	ADP-ribosylation factor-like protein 5B
CD4-_TIM	ENSCAFG00000015798	1.43E-137	0.752308876	0.937	0.694	2.36E-133	NA	NA	NA
CD4-_TIM	RACK1	2.78E-137	0.606337486	0.997	0.859	4.59E-133	NA	NA	NA
CD4-_TIM	ARRB2	3.27E-137	0.350141682	0.33	0.088	5.39E-133	Beta-arrestin-2
CD4-_TIM	CREM	1.56E-136	0.366298752	0.713	0.339	2.58E-132	cAMP-responsive element modulator
CD4-_TIM	ENSCAFG00000002215	2.10E-136	0.652420217	0.992	0.831	3.46E-132	NA	NA	NA
CD4-_TIM	GRB2	2.92E-136	0.63065097	0.921	0.622	4.82E-132	Growth factor receptor-bound protein 2
CD4-_TIM	SLC16A7	1.39E-135	0.492526181	0.35	0.106	2.30E-131	Monocarboxylate transporter 2	surface	pos. trainingset
CD4-_TIM	ATG3	3.73E-135	0.630025158	0.937	0.697	6.15E-131	Ubiquitin-like-conjugating enzyme ATG3
CD4-_TIM	FMNL1	7.26E-135	0.457648127	0.605	0.246	1.20E-130	Formin-like protein 1
CD4-_TIM	CA13	1.77E-133	0.428565651	0.316	0.087	2.92E-129	Carbonic anhydrase 13
CD4-_TIM	TIMP1	3.16E-133	0.618364472	1	0.799	5.21E-129	Metalloproteinase inhibitor 1
CD4-_TIM	PLEC	4.06E-133	0.759978442	0.746	0.427	6.70E-129	Plectin
CD4-_TIM	BAZ1A	4.33E-133	0.677781818	0.796	0.466	7.14E-129	Bromodomain adjacent to zinc finger domain protein 1A
CD4-_TIM	CTSZ	1.38E-132	0.564897721	0.892	0.436	2.27E-128	Cathepsin Z
CD4-_TIM	ADD3	7.63E-130	0.500904421	0.51	0.202	1.26E-125	Gamma-adducin
CD4-_TIM	CALCOCO2	1.71E-127	0.58491303	0.863	0.562	2.82E-123	Calcium-binding and coiled-coil domain-containing protein 2
CD4-_TIM	CAT	6.27E-126	0.527764798	0.717	0.373	1.03E-121	Catalase
CD4-_TIM	PARP4	9.94E-126	0.635858212	0.536	0.233	1.64E-121	Poly [ADP-ribose] polymerase 4
CD4-_TIM	STXBP2	1.29E-125	0.498452858	0.619	0.29	2.12E-121	Syntaxin-binding protein 2
CD4-_TIM	ENSCAFG00000025524	3.78E-125	0.466496229	0.813	0.424	6.23E-121	NA	NA	NA
CD4-_TIM	ARHGAP30	2.29E-124	0.350642652	0.419	0.138	3.78E-120	Rho GTPase-activating protein 30
CD4-_TIM	GNAI2	1.24E-123	0.585468208	0.925	0.675	2.04E-119	Guanine nucleotide-binding protein G(i) subunit alpha-2
CD4-_TIM	MAPK13	8.98E-123	0.349608606	0.466	0.175	1.48E-118	Mitogen-activated protein kinase 13
CD4-_TIM	CYTH1	1.28E-122	0.425923538	0.483	0.182	2.11E-118	Cytohesin-1
CD4-_TIM	FGD2	5.78E-122	0.388819076	0.299	0.081	9.54E-118	FYVE, RhoGEF and PH domain-containing protein 2
CD4-_TIM	CCS	1.62E-121	0.457431093	0.626	0.317	2.67E-117	Copper chaperone for superoxide dismutase
CD4-_TIM	TESC	3.67E-120	0.353809991	0.39	0.117	6.06E-116	Calcineurin B homologous protein 3
CD4-_TIM	FKBP15	5.25E-120	0.56417676	0.469	0.192	8.66E-116	FK506-binding protein 15
CD4-_TIM	MARCKSL1	5.72E-119	0.7380083	0.514	0.227	9.44E-115	MARCKS-related protein
CD4-_TIM	ENSCAFG00000023111	4.65E-118	0.638120353	0.993	0.879	7.68E-114	NA	NA	NA
CD4-_TIM	NOP53	2.38E-117	0.543727653	0.946	0.704	3.92E-113	NA	NA	NA
CD4-_TIM	GUSB	7.07E-117	0.58603006	0.879	0.587	1.17E-112	Beta-glucuronidase
CD4-_TIM	CCL7	7.19E-115	1.226134808	0.448	0.168	1.19E-110	C-C motif chemokine 7
CD4-_TIM	TNS1	6.86E-114	0.433964893	0.302	0.09	1.13E-109	Tensin-1
CD4-_TIM	EIF3M	9.94E-113	0.569587316	0.938	0.7	1.64E-108	Eukaryotic translation initiation factor 3 subunit M
CD4-_TIM	HAAO	1.53E-112	0.361299524	0.318	0.096	2.53E-108	3-hydroxyanthranilate 3,4-dioxygenase
CD4-_TIM	ENSCAFG00000024817	1.88E-112	0.372870273	0.568	0.23	3.11E-108	NA	NA	NA
CD4-_TIM	PDXK	2.89E-112	0.514869531	0.724	0.388	4.77E-108	Pyridoxal kinase	nonsurface	neg. trainingset
CD4-_TIM	ADAM28	8.73E-112	0.361921691	0.331	0.098	1.44E-107	Disintegrin and metalloproteinase domain-containing protein 28	surface	pos. trainingset
CD4-_TIM	IL17RA	9.60E-112	0.357672997	0.691	0.387	1.58E-107	Interleukin-17 receptor A	surface	pos. trainingset
CD4-_TIM	DENND1C	1.66E-111	0.377548191	0.45	0.167	2.73E-107	DENN domain-containing protein 1C
CD4-_TIM	PTPN6	5.39E-110	0.449568143	0.976	0.814	8.90E-106	Tyrosine-protein phosphatase non-receptor type 6
CD4-_TIM	DOK2	6.84E-110	0.317061344	0.459	0.168	1.13E-105	Docking protein 2
CD4-_TIM	FUCA1	1.02E-109	0.453366646	0.892	0.579	1.68E-105	Tissue alpha-L-fucosidase
CD4-_TIM	PIK3AP1	1.68E-109	0.365890186	0.263	0.07	2.76E-105	Phosphoinositide 3-kinase adapter protein 1
CD4-_TIM	MAN1A1	1.54E-106	0.483066519	0.6	0.279	2.54E-102	Mannosyl-oligosaccharide 1,2-alpha-mannosidase IA	nonsurface	neg. trainingset
CD4-_TIM	AP2A2	3.40E-105	0.627888542	0.613	0.343	5.60E-101	AP-2 complex subunit alpha-2
CD4-_TIM	CTSH	4.40E-105	0.486932845	0.562	0.26	7.26E-101	Pro-cathepsin H
CD4-_TIM	HHEX	8.33E-104	0.391937017	0.422	0.161	1.37E-99	Hematopoietically-expressed homeobox protein HHEX
CD4-_TIM	B2M	7.56E-103	0.508850402	1	0.924	1.25E-98	Beta-2-microglobulin
CD4-_TIM	ENSCAFG00000015122	7.81E-103	0.424549594	1	0.927	1.29E-98	NA	NA	NA
CD4-_TIM	PGD	9.15E-102	0.427531191	0.444	0.192	1.51E-97	6-phosphogluconate dehydrogenase, decarboxylating
CD4-_TIM	AGPAT2	2.30E-101	0.501801934	0.638	0.329	3.79E-97	1-acyl-sn-glycerol-3-phosphate acyltransferase beta	nonsurface	machine learning
CD4-_TIM	TCIRG1	2.96E-101	0.31406531	0.743	0.385	4.89E-97	V-type proton ATPase 116 kDa subunit a isoform 3	surface	machine learning
CD4-_TIM	DIAPH2	4.19E-101	0.446645397	0.675	0.369	6.91E-97	Protein diaphanous homolog 2
CD4-_TIM	ENSCAFG00000047376	4.74E-101	0.571084155	0.81	0.544	7.82E-97	NA	NA	NA
CD4-_TIM	GAB2	6.63E-101	0.370995247	0.394	0.15	1.09E-96	GRB2-associated-binding protein 2
CD4-_TIM	IER3	1.54E-100	0.494431839	0.467	0.207	2.54E-96	Radiation-inducible immediate-early gene IEX-1	nonsurface	machine learning
CD4-_TIM	IKBKE	4.87E-100	0.460486863	0.448	0.192	8.04E-96	Inhibitor of nuclear factor kappa-B kinase subunit epsilon
CD4-_TIM	S100A5	9.63E-100	0.577906668	0.923	0.647	1.59E-95	Protein S100-A5
CD4-_TIM	ENSCAFG00000043577	1.08E-99	0.469095421	0.985	0.844	1.78E-95	NA	NA	NA
CD4-_TIM	PRDX6	1.54E-99	0.296599369	0.955	0.775	2.55E-95	Peroxiredoxin-6
CD4-_TIM	TXNDC17	4.21E-99	0.590434748	0.94	0.723	6.94E-95	Thioredoxin domain-containing protein 17
CD4-_TIM	GLIPR1	3.85E-98	0.302841042	0.836	0.494	6.35E-94	Glioma pathogenesis-related protein 1	surface	machine learning
CD4-_TIM	ENSCAFG00000023691	1.84E-97	0.286989137	0.398	0.148	3.04E-93	NA	NA	NA
CD4-_TIM	ATF4	6.35E-97	0.541306617	0.968	0.792	1.05E-92	Cyclic AMP-dependent transcription factor ATF-4
CD4-_TIM	CSK	1.86E-96	0.50701383	0.702	0.434	3.07E-92	Tyrosine-protein kinase CSK
CD4-_TIM	TNFSF10	6.26E-96	0.535875483	0.536	0.248	1.03E-91	Tumor necrosis factor ligand superfamily member 10		machine learning
CD4-_TIM	RBPJ	1.35E-94	0.489206328	0.796	0.513	2.23E-90	Recombining binding protein suppressor of hairless
CD4-_TIM	BTG2	3.22E-94	0.543760319	0.427	0.175	5.32E-90	Protein BTG2
CD4-_TIM	ENSCAFG00000017688	3.97E-94	0.427345365	1	0.922	6.55E-90	NA	NA	NA
CD4-_TIM	PABPC1	2.71E-93	0.544944499	0.901	0.685	4.46E-89	Polyadenylate-binding protein 1
CD4-_TIM	ENSCAFG00000019401	3.35E-92	0.431012858	0.811	0.53	5.52E-88	NA	NA	NA
CD4-_TIM	WAS	1.88E-91	0.318752466	0.566	0.258	3.10E-87	Wiskott-Aldrich syndrome protein
CD4-_TIM	EIF3E	4.33E-91	0.588496303	0.801	0.58	7.14E-87	Eukaryotic translation initiation factor 3 subunit E
CD4-_TIM	CELF2	4.53E-91	0.381891677	0.623	0.293	7.47E-87	CUGBP Elav-like family member 2
CD4-_TIM	ENSCAFG00000028613	1.75E-89	0.507029844	0.956	0.762	2.88E-85	NA	NA	NA
CD4-_TIM	FOSL2	5.72E-89	0.521211209	0.546	0.272	9.43E-85	Fos-related antigen 2
CD4-_TIM	LAPTM5	7.22E-89	0.341672067	0.47	0.2	1.19E-84	Lysosomal-associated transmembrane protein 5		machine learning
CD4-_TIM	CARD9	1.42E-88	0.35686076	0.284	0.094	2.34E-84	Caspase recruitment domain-containing protein 9
CD4-_TIM	TCEA3	1.58E-88	0.629531964	0.515	0.273	2.60E-84	Transcription elongation factor A protein 3
CD4-_TIM	MCTS1	2.82E-88	0.498050474	0.672	0.43	4.66E-84	Malignant T-cell-amplified sequence 1
CD4-_TIM	GADD45B	3.37E-88	0.781625008	0.839	0.608	5.55E-84	Growth arrest and DNA damage-inducible protein GADD45 beta
CD4-_TIM	ENSCAFG00000043730	3.53E-88	0.45839779	0.979	0.805	5.83E-84	NA	NA	NA
CD4-_TIM	EIF3H	8.99E-88	0.462574675	0.886	0.658	1.48E-83	Eukaryotic translation initiation factor 3 subunit H
CD4-_TIM	COX17	1.56E-86	0.517767925	0.884	0.64	2.57E-82	Cytochrome c oxidase copper chaperone
CD4-_TIM	LRP10	6.99E-86	0.448324477	0.726	0.487	1.15E-81	Low-density lipoprotein receptor-related protein 10	surface	machine learning
CD4-_TIM	LAMP1	1.24E-85	0.464808095	0.514	0.268	2.05E-81	Lysosome-associated membrane glycoprotein 1	surface	pos. trainingset
CD4-_TIM	LRRFIP1	7.24E-85	0.428242511	0.934	0.643	1.19E-80	Leucine-rich repeat flightless-interacting protein 1
CD4-_TIM	EIF3D	1.36E-84	0.483451799	0.916	0.675	2.25E-80	Eukaryotic translation initiation factor 3 subunit D
CD4-_TIM	TFDP2	1.45E-84	0.491469522	0.379	0.163	2.39E-80	Transcription factor Dp-2
CD4-_TIM	TNFAIP3	5.28E-84	0.311291053	0.366	0.136	8.71E-80	Tumor necrosis factor alpha-induced protein 3
CD4-_TIM	UBA52	7.33E-84	0.324295463	0.999	0.954	1.21E-79	Ubiquitin-60S ribosomal protein L40
CD4-_TIM	LRRC25	1.15E-83	0.271583096	0.594	0.257	1.90E-79	Leucine-rich repeat-containing protein 25	surface	machine learning
CD4-_TIM	ENSCAFG00000017861	1.86E-83	0.298477119	0.358	0.137	3.07E-79	NA	NA	NA
CD4-_TIM	MX2	2.16E-83	0.51488771	0.498	0.229	3.57E-79	Interferon-induced GTP-binding protein Mx2
CD4-_TIM	LGALS3	2.39E-83	0.317757598	0.987	0.761	3.95E-79	Galectin-3
CD4-_TIM	ABAT	4.86E-82	0.372599568	0.292	0.103	8.02E-78	4-aminobutyrate aminotransferase, mitochondrial
CD4-_TIM	GIMAP4	5.90E-82	0.25821184	0.306	0.1	9.74E-78	GTPase IMAP family member 4	nonsurface	machine learning
CD4-_TIM	NAA16	8.72E-82	0.680659639	0.757	0.53	1.44E-77	N-alpha-acetyltransferase 16, NatA auxiliary subunit
CD4-_TIM	LPCAT2	2.07E-80	0.325378311	0.374	0.155	3.42E-76	Lysophosphatidylcholine acyltransferase 2	nonsurface	neg. trainingset
CD4-_TIM	MAT2A	3.41E-80	0.56648751	0.717	0.486	5.63E-76	S-adenosylmethionine synthase isoform type-2
CD4-_TIM	SLC2A3	2.59E-79	0.304909897	0.45	0.191	4.27E-75	Solute carrier family 2, facilitated glucose transporter member 3	surface	machine learning
CD4-_TIM	CRLF2	3.44E-79	0.401956875	0.252	0.08	5.68E-75	Cytokine receptor-like factor 2	surface	pos. trainingset
CD4-_TIM	HIF1A	3.62E-79	0.596113947	0.865	0.64	5.97E-75	Hypoxia-inducible factor 1-alpha
CD4-_TIM	TMEM140	4.09E-79	0.277834149	0.504	0.238	6.75E-75	Transmembrane protein 140	surface	machine learning
CD4-_TIM	ENSCAFG00000030083	4.16E-79	0.282727236	0.332	0.121	6.86E-75	NA	NA	NA
CD4-_TIM	MNDA	4.20E-78	0.464276087	0.907	0.626	6.93E-74	Myeloid cell nuclear differentiation antigen
CD4-_TIM	RGS18	4.64E-78	0.31943413	0.325	0.12	7.66E-74	Regulator of G-protein signaling 18
CD4-_TIM	KCNAB2	6.65E-78	0.318196533	0.292	0.103	1.10E-73	Voltage-gated potassium channel subunit beta-2
CD4-_TIM	HCK	1.76E-76	0.259072683	0.297	0.111	2.91E-72	Tyrosine-protein kinase HCK
CD4-_TIM	STOM	1.97E-75	0.439238352	0.477	0.246	3.26E-71	Erythrocyte band 7 integral membrane protein
CD4-_TIM	GAS7	3.10E-75	0.314216162	0.258	0.087	5.11E-71	Growth arrest-specific protein 7
CD4-_TIM	DLA-64	3.43E-75	0.368729347	0.999	0.933	5.66E-71	NA	NA	NA
CD4-_TIM	TFEC	4.92E-75	0.366181891	0.323	0.123	8.11E-71	Transcription factor EC
CD4-_TIM	LRP1	6.23E-75	0.481373021	0.442	0.225	1.03E-70	Prolow-density lipoprotein receptor-related protein 1	surface	pos. trainingset
CD4-_TIM	GSTO1	3.97E-74	0.446028587	0.9	0.663	6.55E-70	Glutathione S-transferase omega-1
CD4-_TIM	SLC43A3	1.49E-73	0.451330314	0.44	0.22	2.46E-69	Solute carrier family 43 member 3	surface	machine learning
CD4-_TIM	PNPLA8	4.34E-73	0.447802651	0.562	0.336	7.16E-69	Calcium-independent phospholipase A2-gamma	nonsurface	neg. trainingset
CD4-_TIM	PNPLA6	5.31E-73	0.383585186	0.43	0.212	8.77E-69	Neuropathy target esterase		machine learning
CD4-_TIM	SYNJ1	6.81E-73	0.454821816	0.426	0.213	1.12E-68	Synaptojanin-1
CD4-_TIM	KLF10	5.01E-72	0.409734408	0.343	0.147	8.26E-68	Krueppel-like factor 10
CD4-_TIM	ENSCAFG00000030466	7.78E-72	0.302804567	0.435	0.209	1.28E-67	NA	NA	NA
CD4-_TIM	ENSCAFG00000008221	8.55E-72	0.361174415	0.987	0.815	1.41E-67	NA	NA	NA
CD4-_TIM	DDIT4	9.31E-72	0.352723809	0.887	0.639	1.54E-67	DNA damage-inducible transcript 4 protein
CD4-_TIM	RELB	1.12E-71	0.352275506	0.469	0.236	1.84E-67	Transcription factor RelB
CD4-_TIM	ENSCAFG00000018784	1.72E-71	0.33417751	1	0.924	2.84E-67	NA	NA	NA
CD4-_TIM	ACSS1	2.80E-71	0.331207838	0.308	0.122	4.62E-67	Acetyl-coenzyme A synthetase 2-like, mitochondrial
CD4-_TIM	DOCK11	5.23E-71	0.273220645	0.422	0.19	8.62E-67	Dedicator of cytokinesis protein 11	nonsurface	machine learning
CD4-_TIM	ENSCAFG00000011362	7.17E-71	0.39048561	0.762	0.536	1.18E-66	NA	NA	NA
CD4-_TIM	LPAR6	3.00E-70	0.320020003	0.255	0.087	4.95E-66	Lysophosphatidic acid receptor 6	surface	pos. trainingset
CD4-_TIM	CCNL1	5.08E-70	0.377673013	0.53	0.305	8.38E-66	Cyclin-L1
CD4-_TIM	MVP	7.92E-70	0.447558577	0.591	0.371	1.31E-65	Major vault protein
CD4-_TIM	SRSF5	3.90E-69	0.367792677	0.691	0.455	6.44E-65	Serine/arginine-rich splicing factor 5
CD4-_TIM	CALML4	7.31E-69	0.414690155	0.534	0.295	1.21E-64	Calmodulin-like protein 4
CD4-_TIM	EHD4	8.82E-69	0.397337695	0.433	0.211	1.46E-64	EH domain-containing protein 4
CD4-_TIM	ANXA1	4.76E-68	0.470787786	0.98	0.778	7.85E-64	Annexin A1
CD4-_TIM	DPP7	3.47E-67	0.413142102	0.6	0.361	5.73E-63	Dipeptidyl peptidase 2
CD4-_TIM	SHTN1	7.05E-67	0.348227977	0.423	0.196	1.16E-62	NA	NA	NA
CD4-_TIM	APBB1IP	8.87E-67	0.270274367	0.674	0.405	1.46E-62	Amyloid beta A4 precursor protein-binding family B member 1-interacting protein
CD4-_TIM	SKIL	1.29E-66	0.457678668	0.688	0.455	2.12E-62	Ski-like protein
CD4-_TIM	TMEM167A	2.19E-66	0.384717908	0.763	0.537	3.61E-62	Protein kish-A		machine learning
CD4-_TIM	CD55	2.70E-66	0.447717723	0.363	0.163	4.45E-62	Complement decay-accelerating factor	surface	GPI (UniProt)
CD4-_TIM	RARA	2.71E-66	0.295166046	0.305	0.125	4.47E-62	Retinoic acid receptor alpha
CD4-_TIM	BCL2L11	3.31E-66	0.398217262	0.357	0.16	5.46E-62	Bcl-2-like protein 11
CD4-_TIM	ENSCAFG00000000061	3.45E-66	0.371711876	0.898	0.651	5.70E-62	NA	NA	NA
CD4-_TIM	GBP1	3.98E-66	0.318362986	0.429	0.189	6.56E-62	Interferon-induced guanylate-binding protein 1	nonsurface	machine learning
CD4-_TIM	RYBP	1.29E-65	0.455494302	0.456	0.249	2.12E-61	RING1 and YY1-binding protein
CD4-_TIM	GGTA1	2.04E-65	0.302022004	0.785	0.494	3.36E-61	NA	NA	NA
CD4-_TIM	TACC1	2.32E-65	0.439284371	0.651	0.437	3.82E-61	Transforming acidic coiled-coil-containing protein 1
CD4-_TIM	SLC16A13	5.56E-65	0.31573604	0.318	0.134	9.17E-61	Monocarboxylate transporter 13	nonsurface	machine learning
CD4-_TIM	PKN1	2.14E-64	0.280061546	0.616	0.374	3.53E-60	Serine/threonine-protein kinase N1
CD4-_TIM	ZFP36	2.18E-64	0.635487969	0.623	0.392	3.60E-60	Tristetraprolin
CD4-_TIM	ENSCAFG00000008873	2.24E-64	0.391788707	0.997	0.863	3.70E-60	NA	NA	NA
CD4-_TIM	GGA1	3.96E-64	0.294757465	0.298	0.123	6.54E-60	ADP-ribosylation factor-binding protein GGA1
CD4-_TIM	TDG	4.13E-64	0.460454533	0.621	0.416	6.82E-60	G/T mismatch-specific thymine DNA glycosylase
CD4-_TIM	RIPK2	4.54E-64	0.385492995	0.345	0.155	7.49E-60	Receptor-interacting serine/threonine-protein kinase 2
CD4-_TIM	CFL1	1.52E-62	0.313568878	0.998	0.938	2.51E-58	Cofilin-1
CD4-_TIM	LRMDA	2.27E-62	0.403522639	0.413	0.214	3.74E-58	NA	NA	NA
CD4-_TIM	FOSB	1.84E-61	0.496420275	0.716	0.478	3.03E-57	Protein fosB
CD4-_TIM	NPC2	4.32E-61	0.322450409	0.987	0.721	7.13E-57	Epididymal secretory protein E1
CD4-_TIM	ENSCAFG00000015284	8.53E-61	0.367364874	0.756	0.546	1.41E-56	NA	NA	NA
CD4-_TIM	ETHE1	1.34E-60	0.310371987	0.511	0.302	2.21E-56	Persulfide dioxygenase ETHE1, mitochondrial
CD4-_TIM	LCP1	4.94E-60	0.288461923	1	0.641	8.15E-56	Plastin-2
CD4-_TIM	ATP2B1	5.91E-60	0.455096833	0.912	0.684	9.74E-56	Plasma membrane calcium-transporting ATPase 1		machine learning
CD4-_TIM	ENSCAFG00000000604	2.00E-59	0.364485184	0.869	0.657	3.30E-55	NA	NA	NA
CD4-_TIM	EHD1	4.30E-59	0.393784213	0.393	0.202	7.10E-55	EH domain-containing protein 1
CD4-_TIM	FAR1	1.00E-58	0.300194635	0.374	0.184	1.65E-54	Fatty acyl-CoA reductase 1	nonsurface	neg. trainingset
CD4-_TIM	ATG4D	1.73E-58	0.360219834	0.377	0.192	2.85E-54	Cysteine protease ATG4D
CD4-_TIM	LGALS9	2.74E-58	0.348664559	0.446	0.217	4.52E-54	Galectin-9
CD4-_TIM	RBKS	6.35E-58	0.339814093	0.345	0.169	1.05E-53	Ribokinase
CD4-_TIM	ENSCAFG00000015834	7.15E-58	0.366997527	0.993	0.848	1.18E-53	NA	NA	NA
CD4-_TIM	RABGAP1L	8.40E-58	0.28038436	0.384	0.19	1.39E-53	Rab GTPase-activating protein 1-like	nonsurface	neg. trainingset
CD4-_TIM	RABGAP1L	8.40E-58	0.28038436	0.384	0.19	1.39E-53	Rab GTPase-activating protein 1-like, isoform 10
CD4-_TIM	FLNA	1.08E-57	0.437852248	0.528	0.335	1.79E-53	Filamin-A		machine learning
CD4-_TIM	EPB41	1.26E-57	0.254237887	0.628	0.382	2.07E-53	Protein 4.1
CD4-_TIM	RAB11A	1.72E-57	0.286909086	0.778	0.574	2.83E-53	Ras-related protein Rab-11A
CD4-_TIM	ENSCAFG00000005768	2.55E-57	0.302872152	0.585	0.327	4.20E-53	NA	NA	NA
CD4-_TIM	TET2	4.84E-57	0.317913405	0.488	0.271	7.99E-53	Methylcytosine dioxygenase TET2
CD4-_TIM	ZSWIM6	7.17E-57	0.359162418	0.33	0.153	1.18E-52	Zinc finger SWIM domain-containing protein 6
CD4-_TIM	SMIM20	2.32E-56	0.368553013	0.764	0.55	3.83E-52	Small integral membrane protein 20	nonsurface	machine learning
CD4-_TIM	DDX60	1.48E-55	0.462006518	0.299	0.123	2.45E-51	Probable ATP-dependent RNA helicase DDX60
CD4-_TIM	ARPC3	2.22E-55	0.251805278	0.977	0.847	3.66E-51	Actin-related protein 2/3 complex subunit 3
CD4-_TIM	LTA4H	3.42E-55	0.345672635	0.554	0.359	5.63E-51	Leukotriene A-4 hydrolase
CD4-_TIM	MT2A	6.67E-55	0.657169466	0.714	0.522	1.10E-50	Metallothionein-2
CD4-_TIM	NQO2	1.16E-54	0.433458168	0.504	0.311	1.92E-50	Ribosyldihydronicotinamide dehydrogenase [quinone]
CD4-_TIM	EIF2S3	1.31E-54	0.3685456	0.832	0.646	2.16E-50	Eukaryotic translation initiation factor 2 subunit 3
CD4-_TIM	CAPZA2	2.38E-54	0.35770693	0.902	0.705	3.93E-50	F-actin-capping protein subunit alpha-2
CD4-_TIM	IRF3	2.88E-54	0.387758708	0.648	0.453	4.76E-50	Interferon regulatory factor 3
CD4-_TIM	HK1	9.69E-54	0.306603801	0.787	0.581	1.60E-49	Hexokinase-1
CD4-_TIM	RAB4B	1.41E-53	0.285719987	0.641	0.441	2.32E-49	Ras-related protein Rab-4B
CD4-_TIM	PRELID1	1.98E-53	0.340003994	0.849	0.621	3.27E-49	PRELI domain-containing protein 1, mitochondrial
CD4-_TIM	KCNN4	2.15E-53	0.409343903	0.365	0.181	3.56E-49	Intermediate conductance calcium-activated potassium channel protein 4	nonsurface	machine learning
CD4-_TIM	ADAM17	3.35E-53	0.410237326	0.375	0.202	5.52E-49	Disintegrin and metalloproteinase domain-containing protein 17	surface	machine learning
CD4-_TIM	CAPN2	3.93E-53	0.39185893	0.586	0.395	6.48E-49	Calpain-2 catalytic subunit
CD4-_TIM	EIF4B	6.57E-53	0.320649092	0.969	0.777	1.08E-48	Eukaryotic translation initiation factor 4B
CD4-_TIM	BHLHE40	1.77E-52	0.310254168	0.449	0.244	2.92E-48	Class E basic helix-loop-helix protein 40
CD4-_TIM	KTN1	2.13E-51	0.252430339	0.869	0.649	3.51E-47	Kinectin		machine learning
CD4-_TIM	CHN2	2.62E-51	0.345372864	0.354	0.177	4.32E-47	Beta-chimaerin
CD4-_TIM	MAPK6	3.74E-51	0.388177885	0.479	0.3	6.17E-47	Mitogen-activated protein kinase 6
CD4-_TIM	CLIC1	5.24E-51	0.299621884	0.998	0.797	8.64E-47	Chloride intracellular channel protein 1
CD4-_TIM	DENND4A	8.82E-51	0.304173584	0.352	0.179	1.46E-46	C-myc promoter-binding protein
CD4-_TIM	LGALS1	1.39E-50	0.303508151	0.988	0.868	2.29E-46	Galectin-1
CD4-_TIM	MSN	1.52E-49	0.340184667	0.93	0.718	2.51E-45	Moesin
CD4-_TIM	ERBIN	6.37E-49	0.279912119	0.445	0.256	1.05E-44	NA	NA	NA
CD4-_TIM	NEDD9	7.02E-49	0.296134481	0.337	0.162	1.16E-44	Enhancer of filamentation 1
CD4-_TIM	OAS2	7.42E-49	0.442642514	0.427	0.231	1.22E-44	2'-5'-oligoadenylate synthase 2
CD4-_TIM	ENSCAFG00000010596	9.01E-49	0.275001066	0.439	0.245	1.49E-44	NA	NA	NA
CD4-_TIM	EPB41L3	5.76E-48	0.384600087	0.446	0.264	9.51E-44	Band 4.1-like protein 3	nonsurface	machine learning
CD4-_TIM	BAZ2B	5.97E-48	0.350340596	0.476	0.284	9.86E-44	Bromodomain adjacent to zinc finger domain protein 2B
CD4-_TIM	SERPINB8	1.58E-47	0.358886461	0.421	0.231	2.60E-43	Serpin B8
CD4-_TIM	ENSCAFG00000016095	1.58E-47	0.367999672	0.616	0.447	2.61E-43	NA	NA	NA
CD4-_TIM	PGM1	2.52E-47	0.332239826	0.464	0.291	4.16E-43	Phosphoglucomutase-1
CD4-_TIM	KIAA0930	3.26E-47	0.362124787	0.344	0.184	5.37E-43	Uncharacterized protein KIAA0930
CD4-_TIM	CCL3	7.19E-47	0.541931751	0.332	0.158	1.19E-42	C-C motif chemokine 3
CD4-_TIM	GRK6	3.12E-46	0.275297975	0.405	0.23	5.14E-42	G protein-coupled receptor kinase 6
CD4-_TIM	PRELID2	2.18E-45	0.324844399	0.38	0.215	3.60E-41	PRELI domain-containing protein 2
CD4-_TIM	EZR	8.90E-45	0.421941961	0.961	0.837	1.47E-40	Ezrin
CD4-_TIM	ENSCAFG00000005978	3.63E-44	0.358844495	0.754	0.596	5.98E-40	NA	NA	NA
CD4-_TIM	UTRN	1.10E-43	0.337485372	0.528	0.351	1.81E-39	Utrophin
CD4-_TIM	AP2M1	2.18E-43	0.301337236	0.912	0.682	3.59E-39	AP-2 complex subunit mu
CD4-_TIM	KARS1	2.73E-43	0.325494928	0.85	0.657	4.50E-39	NA	NA	NA
CD4-_TIM	ST3GAL5	9.93E-43	0.351211849	0.375	0.212	1.64E-38	Lactosylceramide alpha-2,3-sialyltransferase		machine learning
CD4-_TIM	TAGLN2	1.20E-42	0.336774232	0.404	0.239	1.98E-38	Transgelin-2
CD4-_TIM	CARD19	1.55E-42	0.255032608	0.578	0.396	2.56E-38	NA	NA	NA
CD4-_TIM	CMIP	2.65E-42	0.29006395	0.445	0.274	4.37E-38	C-Maf-inducing protein
CD4-_TIM	TMED5	4.95E-42	0.298180467	0.589	0.408	8.17E-38	Transmembrane emp24 domain-containing protein 5	nonsurface	neg. trainingset
CD4-_TIM	CS	8.02E-42	0.371703253	0.534	0.384	1.32E-37	Citrate synthase, mitochondrial	nonsurface	neg. trainingset
CD4-_TIM	ADAM15	3.51E-40	0.345577019	0.275	0.138	5.78E-36	Disintegrin and metalloproteinase domain-containing protein 15	surface	machine learning
CD4-_TIM	CLDND1	4.07E-40	0.312752392	0.666	0.5	6.71E-36	Claudin domain-containing protein 1	surface	machine learning
CD4-_TIM	PFKFB3	7.41E-40	0.402181053	0.39	0.224	1.22E-35	6-phosphofructo-2-kinase/fructose-2,6-bisphosphatase 3
CD4-_TIM	USP21	9.22E-40	0.281026102	0.9	0.697	1.52E-35	Ubiquitin carboxyl-terminal hydrolase 21
CD4-_TIM	BAZ2A	5.73E-38	0.306089833	0.409	0.259	9.45E-34	Bromodomain adjacent to zinc finger domain protein 2A
CD4-_TIM	MYOF	8.59E-38	0.290656048	0.371	0.215	1.42E-33	Myoferlin	surface	pos. trainingset
CD4-_TIM	SDC4	1.17E-37	0.339046214	0.256	0.127	1.92E-33	Syndecan-4		machine learning
CD4-_TIM	NDUFS2	1.56E-37	0.283018082	0.749	0.579	2.57E-33	NADH dehydrogenase [ubiquinone] iron-sulfur protein 2, mitochondrial
CD4-_TIM	ROCK1	1.72E-37	0.257625201	0.727	0.565	2.83E-33	Rho-associated protein kinase 1
CD4-_TIM	ITGA4	1.72E-37	0.251881089	0.304	0.154	2.85E-33	Integrin alpha-4	surface	machine learning
CD4-_TIM	MACROH2A1	3.13E-37	0.315573335	0.397	0.251	5.17E-33	NA	NA	NA
CD4-_TIM	CYCS	4.39E-37	0.324272803	0.94	0.77	7.24E-33	Cytochrome c
CD4-_TIM	MCUB	6.54E-37	0.319288056	0.492	0.337	1.08E-32	NA	NA	NA
CD4-_TIM	WFS1	8.21E-37	0.300653015	0.409	0.261	1.35E-32	Wolframin	nonsurface	neg. trainingset
[truncated: 19,434 more rows]
