# Supplementary material for: Single-cell RNA sequencing reveals the cellular and molecular heterogeneity of treatment-naïve primary osteosarcoma in dogs
Source: Commun Biol. 2024 Apr 24;7:496. doi: 10.1038/s42003-024-06182-w (PMC11043452; doi:10.1038/s42003-024-06182-w)
Supplement: Supplementary file 5 — Supplementary Data 2 [file 42003_2024_6182_MOESM5_ESM.csv]

celltype.l1	celltype.l2	celltype.l3	gene
Neutrophil	Neutrophil	Neutrophil	S100A12
Neutrophil	Neutrophil	Neutrophil	SELL
Neutrophil	Neutrophil	Neutrophil	SOD2
Neutrophil	Neutrophil	Neutrophil	CXCL8
Neutrophil	Neutrophil	Neutrophil	CD4
Neutrophil	Neutrophil	Neutrophil	S100A8
Neutrophil	Neutrophil	Neutrophil	PADI3
Mast cell	Mast cell	Mast cell	MMP1
Mast cell	Mast cell	Mast cell	MS4A2
Mast cell	Mast cell	Mast cell	IL3RA
Mast cell	Mast cell	Mast cell	ADORA3
Mast cell	Mast cell	Mast cell	CSF2RB
Mast cell	Mast cell	Mast cell	ACE2
Mast cell	Mast cell	Mast cell	HPGD
Mast cell	Mast cell	Mast cell	CPA3
B cell	B cell	B cell	CD19
B cell	B cell	B cell	PAX5
B cell	B cell	B cell	CD22
B cell	B cell	B cell	MS4A1
B cell	B cell	B cell	FCRLA
B cell	B cell	B cell	CCR7
B cell	B cell	B cell	IGHM
B cell	Plasma cell	Plasma cell	RARRES2
B cell	Plasma cell	Plasma cell	JCHAIN
B cell	Plasma cell	Plasma cell	DERL3
B cell	Plasma cell	Plasma cell	TNFRSF17
B cell	Plasma cell	Plasma cell	MZB1
B cell	Plasma cell	Plasma cell	POU2AF1
T cell	CD4 T cell	CD4 na�ve	IL7R
T cell	CD4 T cell	CD4 na�ve	CCR7
T cell	CD4 T cell	CD4 na�ve	CD52
T cell	CD4 T cell	CD4 na�ve	LTB
T cell	CD4 T cell	CD4 na�ve	LEF1
T cell	CD4 T cell	CD4 na�ve	TCF7
T cell	CD4 T cell	CD4 activated	CD40LG
T cell	CD4 T cell	CD4 activated	CXCR4
T cell	CD4 T cell	CD4 activated	CD28
T cell	CD4 T cell	CD4 activated	IL2RB
T cell	CD4 T cell	CD4 activated	IL7R
T cell	CD4 T cell	CD4 activated	ICOS
T cell	CD4 T cell	CD4 follicular helper	TNFRSF4
T cell	CD4 T cell	CD4 follicular helper	TNFRSF18
T cell	CD4 T cell	CD4 follicular helper	TNFSF8
T cell	CD4 T cell	CD4 follicular helper	PDCD1
T cell	CD4 T cell	CD4 follicular helper	CXCL13
T cell	CD4 T cell	CD4 follicular helper	IL4I1
T cell	CD4 T cell	CD4 regulatory	CTLA4
T cell	CD4 T cell	CD4 regulatory	IL2RB
T cell	CD4 T cell	CD4 regulatory	GATA3
T cell	CD4 T cell	CD4 regulatory	OCIAD2
T cell	CD4 T cell	CD4 regulatory	ARID5B
T cell	CD4 T cell	CD4 regulatory	IL21R
T cell	T cell	T-IFN	ISG15
T cell	T cell	T-IFN	GZMA
T cell	T cell	T-IFN	ISG20
T cell	T cell	T-IFN	CCL5
T cell	T cell	T-IFN	IFI44L
T cell	T cell	T-IFN	OAS1
T cell	CD8 T cell	CD8 SPP1+	SPP1
T cell	CD8 T cell	CD8 SPP1+	DNAJB1
T cell	CD8 T cell	CD8 SPP1+	HSP90AA1
T cell	CD8 T cell	CD8 SPP1+	FOS
T cell	CD8 T cell	CD8 SPP1+	HSPB1
T cell	CD8 T cell	CD8 SPP1+	C6H7orf50
T cell	CD8 T cell	CD8 effector	KLRB1
T cell	CD8 T cell	CD8 effector	GZMB
T cell	CD8 T cell	CD8 effector	NCR3
T cell	CD8 T cell	CD8 effector	GZMA
T cell	CD8 T cell	CD8 effector	CD96
T cell	CD8 T cell	CD8 effector	FASLG
T cell	CD8 T cell	CD8 effector	IL12RB2
T cell	CD8 T cell	CD8 exhausted	LAG3
T cell	CD8 T cell	CD8 exhausted	SEC14L1
T cell	CD8 T cell	CD8 exhausted	PDCD1
T cell	CD8 T cell	CD8 exhausted	GZMK
T cell	CD8 T cell	CD8 exhausted	CCL5
T cell	CD8 T cell	CD8 exhausted	CCL4
T cell	T cell	Cycling T cell	TOP2A
T cell	T cell	Cycling T cell	H1-5
T cell	T cell	Cycling T cell	MKI67
T cell	T cell	Cycling T cell	CENPF
T cell	T cell	Cycling T cell	SMC2
T cell	T cell	Cycling T cell	H2AZ1
Dendritic cell	Dendritic cell	plasmacytoid DC	RARRES2
Dendritic cell	Dendritic cell	plasmacytoid DC	FCRLA
Dendritic cell	Dendritic cell	plasmacytoid DC	SPATS2L
Dendritic cell	Dendritic cell	plasmacytoid DC	IGKC
Dendritic cell	Dendritic cell	plasmacytoid DC	CLEC2D
Dendritic cell	Dendritic cell	plasmacytoid DC	RYR1
Dendritic cell	Dendritic cell	plasmacytoid DC	IGF1
Dendritic cell	Dendritic cell	precursor DC	IL3RA
Dendritic cell	Dendritic cell	precursor DC	FCRLA
Dendritic cell	Dendritic cell	precursor DC	PGLYRP2
Dendritic cell	Dendritic cell	precursor DC	DDR2
Dendritic cell	Dendritic cell	precursor DC	GPHA2
Dendritic cell	Dendritic cell	precursor DC	TCF4
Dendritic cell	Dendritic cell	mature regulatory DC	IDO1
Dendritic cell	Dendritic cell	mature regulatory DC	CCR7
Dendritic cell	Dendritic cell	mature regulatory DC	FSCN1
Dendritic cell	Dendritic cell	mature regulatory DC	IL1I1
Dendritic cell	Dendritic cell	mature regulatory DC	MARCKSL1
Dendritic cell	Dendritic cell	mature regulatory DC	CCL19
Dendritic cell	Dendritic cell	mature regulatory DC	CD274
Dendritic cell	Dendritic cell	conventional DC subtype 1	DNASE1L3
Dendritic cell	Dendritic cell	conventional DC subtype 1	CPNE3
Dendritic cell	Dendritic cell	conventional DC subtype 1	CLEC1B
Dendritic cell	Dendritic cell	conventional DC subtype 1	BATF3
Dendritic cell	Dendritic cell	conventional DC subtype 1	SERPINB6
Dendritic cell	Dendritic cell	conventional DC subtype 1	SMYD3
Dendritic cell	Dendritic cell	conventional DC subtype 2	SLAMF9
Dendritic cell	Dendritic cell	conventional DC subtype 2	CD300H
Dendritic cell	Dendritic cell	conventional DC subtype 2	CD1C
Dendritic cell	Dendritic cell	conventional DC subtype 2	PID1
Dendritic cell	Dendritic cell	conventional DC subtype 2	LGALS3
Dendritic cell	Dendritic cell	conventional DC subtype 2	MAFB
Fibroblast	Fibroblast	Fibroblast	ACTA2
Fibroblast	Fibroblast	Fibroblast	DCN
Fibroblast	Fibroblast	Fibroblast	IGFBP7
Fibroblast	Fibroblast	Fibroblast	COL3A1
Fibroblast	Fibroblast	Fibroblast	COL6A3
Fibroblast	Fibroblast	Fibroblast	COL12A1
Fibroblast	Fibroblast	Fibroblast	COL6A1
Malignant osteoblast	Malignant osteoblast	Hypoxic osteoblast	VEGFA
Malignant osteoblast	Malignant osteoblast	Hypoxic osteoblast	ENO1
Malignant osteoblast	Malignant osteoblast	Hypoxic osteoblast	PGF
Malignant osteoblast	Malignant osteoblast	Hypoxic osteoblast	PTGES
Malignant osteoblast	Malignant osteoblast	Hypoxic osteoblast	SFRP2
Malignant osteoblast	Malignant osteoblast	Hypoxic osteoblast	CAV1
Malignant osteoblast	Malignant osteoblast	Malignant osteoblast subtype 1	IGF2
Malignant osteoblast	Malignant osteoblast	Malignant osteoblast subtype 1	MPP6
Malignant osteoblast	Malignant osteoblast	Malignant osteoblast subtype 1	LIFR
Malignant osteoblast	Malignant osteoblast	Malignant osteoblast subtype 1	FBLN
Malignant osteoblast	Malignant osteoblast	Malignant osteoblast subtype 1	NPY
Malignant osteoblast	Malignant osteoblast	Malignant osteoblast subtype 1	C1S
Malignant osteoblast	Malignant osteoblast	Malignant osteoblast subtype 2	COL1A1
Malignant osteoblast	Malignant osteoblast	Malignant osteoblast subtype 2	IBSP
Malignant osteoblast	Malignant osteoblast	Malignant osteoblast subtype 2	SPARC
Malignant osteoblast	Malignant osteoblast	Malignant osteoblast subtype 2	SMPD3
Malignant osteoblast	Malignant osteoblast	Malignant osteoblast subtype 2	ALPL
Malignant osteoblast	Malignant osteoblast	Malignant osteoblast subtype 2	WFDC1
Malignant osteoblast	Malignant osteoblast	Malignant osteoblast subtype 3	HSPA5
Malignant osteoblast	Malignant osteoblast	Malignant osteoblast subtype 3	DNAJB1
Malignant osteoblast	Malignant osteoblast	Malignant osteoblast subtype 3	HSP90AA1
Malignant osteoblast	Malignant osteoblast	Malignant osteoblast subtype 3	FOS
Malignant osteoblast	Malignant osteoblast	Malignant osteoblast subtype 3	HERPUD1
Malignant osteoblast	Malignant osteoblast	Malignant osteoblast subtype 3	HSPH1
Malignant osteoblast	Malignant osteoblast	Cycling osteoblast subtype 1	CDC20
Malignant osteoblast	Malignant osteoblast	Cycling osteoblast subtype 1	UBE2S
Malignant osteoblast	Malignant osteoblast	Cycling osteoblast subtype 1	DLGAP5
Malignant osteoblast	Malignant osteoblast	Cycling osteoblast subtype 1	HMMR
Malignant osteoblast	Malignant osteoblast	Cycling osteoblast subtype 1	TPX2
Malignant osteoblast	Malignant osteoblast	Cycling osteoblast subtype 1	TUBA1B
Malignant osteoblast	Malignant osteoblast	Cycling osteoblast subtype 1	CENPF
Malignant osteoblast	Malignant osteoblast	Cycling osteoblast subtype 2	H1-5
Malignant osteoblast	Malignant osteoblast	Cycling osteoblast subtype 2	TPX2
Malignant osteoblast	Malignant osteoblast	Cycling osteoblast subtype 2	TK1
Malignant osteoblast	Malignant osteoblast	Cycling osteoblast subtype 2	H1-4
Malignant osteoblast	Malignant osteoblast	Cycling osteoblast subtype 2	RRM2
Malignant osteoblast	Malignant osteoblast	Cycling osteoblast subtype 2	DNAJC9
Malignant osteoblast	Malignant osteoblast	Cycling osteoblast subtype 3	MCM3
Malignant osteoblast	Malignant osteoblast	Cycling osteoblast subtype 3	MCM6
Malignant osteoblast	Malignant osteoblast	Cycling osteoblast subtype 3	RAD51AP1
Malignant osteoblast	Malignant osteoblast	Cycling osteoblast subtype 3	HELLS
Malignant osteoblast	Malignant osteoblast	Cycling osteoblast subtype 3	CDC6
Malignant osteoblast	Malignant osteoblast	Cycling osteoblast subtype 3	UHRF1
Malignant osteoblast	Malignant osteoblast	Cycling osteoblast subtype 4	ASPM
Malignant osteoblast	Malignant osteoblast	Cycling osteoblast subtype 4	CDC20
Malignant osteoblast	Malignant osteoblast	Cycling osteoblast subtype 4	PLK1
Malignant osteoblast	Malignant osteoblast	Cycling osteoblast subtype 4	CENPE
Malignant osteoblast	Malignant osteoblast	Cycling osteoblast subtype 4	MIK67
Malignant osteoblast	Malignant osteoblast	Cycling osteoblast subtype 4	DLGAP5
Malignant osteoblast	Malignant osteoblast	Cycling osteoblast subtype 4	NUF2
Malignant osteoblast	Malignant osteoblast	IFN-osteoblast	ISG15
Malignant osteoblast	Malignant osteoblast	IFN-osteoblast	MX2
Malignant osteoblast	Malignant osteoblast	IFN-osteoblast	OAS1
Malignant osteoblast	Malignant osteoblast	IFN-osteoblast	IFI44
Malignant osteoblast	Malignant osteoblast	IFN-osteoblast	OAS2
Malignant osteoblast	Malignant osteoblast	IFN-osteoblast	IFI6
Endothelial cell	Endothelial cell	Endothelial cell	PECAM1
Endothelial cell	Endothelial cell	Endothelial cell	CD34
Endothelial cell	Endothelial cell	Endothelial cell	PLVAP
Endothelial cell	Endothelial cell	Endothelial cell	ESM1
Endothelial cell	Endothelial cell	Endothelial cell	EGFL7
Endothelial cell	Endothelial cell	Endothelial cell	FLT1
Endothelial cell	Endothelial cell	Endothelial cell	VWF
Osteoclast	Osteoclast	Mature osteoclast	ACP5
Osteoclast	Osteoclast	Mature osteoclast	CRYAB
Osteoclast	Osteoclast	Mature osteoclast	ATP6V1C1
Osteoclast	Osteoclast	Mature osteoclast	SLC4A2
Osteoclast	Osteoclast	Mature osteoclast	CD84
Osteoclast	Osteoclast	Mature osteoclast	NEURL3
Osteoclast	Osteoclast	Mature osteoclast	HYAL1
Osteoclast	Osteoclast	CD320 osteoclast	CD320
Osteoclast	Osteoclast	CD320 osteoclast	VDR
Osteoclast	Osteoclast	CD320 osteoclast	HMGA1
Osteoclast	Osteoclast	CD320 osteoclast	APEX1
Osteoclast	Osteoclast	CD320 osteoclast	DDX21
Osteoclast	Osteoclast	CD320 osteoclast	RSL1D1
Osteoclast	Osteoclast	Cycling osteoclast 1/2	TOP2A
Osteoclast	Osteoclast	Cycling osteoclast 1/2	H2AZ1
Osteoclast	Osteoclast	Cycling osteoclast 1/2	STMN1
Osteoclast	Osteoclast	Cycling osteoclast 1/2	CENPF
Osteoclast	Osteoclast	Cycling osteoclast 1/2	CDC20
Osteoclast	Osteoclast	Cycling osteoclast 1/2	MKI67
TIM/TAM	TIM	CD4- tumor infiltrating monocyte	SELL
TIM/TAM	TIM	CD4- tumor infiltrating monocyte	CXCL8
TIM/TAM	TIM	CD4- tumor infiltrating monocyte	VCAN
TIM/TAM	TIM	CD4- tumor infiltrating monocyte	LYZ
TIM/TAM	TIM	CD4- tumor infiltrating monocyte	PLBD1
TIM/TAM	TIM	CD4- tumor infiltrating monocyte	LSP1
TIM/TAM	TIM	CD4+ tumor infiltrating monocyte	S100A12
TIM/TAM	TIM	CD4+ tumor infiltrating monocyte	IL1B
TIM/TAM	TIM	CD4+ tumor infiltrating monocyte	PTGS2
TIM/TAM	TIM	CD4+ tumor infiltrating monocyte	LTF
TIM/TAM	TIM	CD4+ tumor infiltrating monocyte	THBS1
TIM/TAM	TIM	CD4+ tumor infiltrating monocyte	CXCL8
TIM/TAM	TIM	CD4+ tumor infiltrating monocyte	VCAN
TIM/TAM	TAM	ANGIO-TAM	TIMP1
TIM/TAM	TAM	ANGIO-TAM	HBEGF
TIM/TAM	TAM	ANGIO-TAM	VEGFA
TIM/TAM	TAM	ANGIO-TAM	IL18BP
TIM/TAM	TAM	ANGIO-TAM	AREG
TIM/TAM	TAM	ANGIO-TAM	VEGFC
TIM/TAM	TAM	Intermediate TAM	LGALS3
TIM/TAM	TAM	Intermediate TAM	CTSS
TIM/TAM	TAM	Intermediate TAM	TPI
TIM/TAM	TAM	Intermediate TAM	ENO1
TIM/TAM	TAM	Intermediate TAM	LAMP2
TIM/TAM	TAM	Intermediate TAM	CCL7
TIM/TAM	TAM	Activated TAM	CCL4
TIM/TAM	TAM	Activated TAM	CCL3
TIM/TAM	TAM	Activated TAM	CD80
TIM/TAM	TAM	Activated TAM	CCL19
TIM/TAM	TAM	Activated TAM	CD5L
TIM/TAM	TAM	Activated TAM	CXCL16
TIM/TAM	TAM	Activated TAM	DLA-79
TIM/TAM	TAM	Lipid associated TAM (C1QC high)	C1QA
TIM/TAM	TAM	Lipid associated TAM (C1QC high)	C1QB
TIM/TAM	TAM	Lipid associated TAM (C1QC high)	C1QC
TIM/TAM	TAM	Lipid associated TAM (C1QC high)	PLTP
TIM/TAM	TAM	Lipid associated TAM (C1QC high)	SERPING1
TIM/TAM	TAM	Lipid associated TAM (C1QC high)	DAB2
TIM/TAM	TAM	Lipid associated TAM (C1QC high)	CLDN1
TIM/TAM	TAM	Lipid associated TAM (SPP2 high)	SPP2
TIM/TAM	TAM	Lipid associated TAM (SPP2 high)	TREM2
TIM/TAM	TAM	Lipid associated TAM (SPP2 high)	APOE
TIM/TAM	TAM	Lipid associated TAM (SPP2 high)	CD36
TIM/TAM	TAM	Lipid associated TAM (SPP2 high)	GPNMB
TIM/TAM	TAM	Lipid associated TAM (SPP2 high)	PRDX1
TIM/TAM	TAM	IFN-TAM	ISG15
TIM/TAM	TAM	IFN-TAM	MX2
TIM/TAM	TAM	IFN-TAM	RSAD2
TIM/TAM	TAM	IFN-TAM	CCL8
TIM/TAM	TAM	IFN-TAM	CD40
TIM/TAM	TAM	IFN-TAM	IL7R
TIM/TAM	TAM	IFN-TAM	TNFSF10
