# Supplementary material for: Single-cell RNA sequencing reveals the cellular and molecular heterogeneity of treatment-naïve primary osteosarcoma in dogs
Source: Commun Biol. 2024 Apr 24;7:496. doi: 10.1038/s42003-024-06182-w (PMC11043452; doi:10.1038/s42003-024-06182-w)
Supplement: Supplementary file 6 — Supplementary Data 3 [file 42003_2024_6182_MOESM6_ESM.csv]

gene	baseMean	log2FoldChange	lfcSE	stat	pvalue	padj	gs_base
CCR7	518.652873376939	6.31437379049	0.28021652432566	19.2406837534794	1.68964834651104e-82	8.73041300642255e-79	MREGDC_VS_CDC2
FSCN1	588.252595956079	4.49881454642665	0.219256333038584	17.2785453762345	6.8247601027284e-67	1.76317677253988e-63	MREGDC_VS_CDC2
MARCKSL1	369.388992917639	4.27435405057325	0.231003988454727	15.3493454989436	3.57777751691105e-53	6.16212547662647e-50	MREGDC_VS_CDC2
IL4I1	360.615952751272	5.73101418097428	0.34699691047771	13.5355825365451	9.64150946425206e-42	1.24544198504476e-38	MREGDC_VS_CDC2
MARCKS	272.566937086002	3.91007626402742	0.244679305394411	13.0630414596985	5.35450086389932e-39	5.53334119275356e-36	MREGDC_VS_CDC2
SAMSN1	160.112080212516	4.30802505981475	0.288034552797887	12.2710843084016	1.29507282485274e-34	1.11527354766902e-31	MREGDC_VS_CDC2
STK4	276.72170425684	3.31800389192665	0.229625616443415	11.5417760272073	8.12304899156077e-31	5.99597059134207e-28	MREGDC_VS_CDC2
BCL2A1	2615.41305825305	2.77066654412366	0.189360647167433	11.3675178704919	6.06889033434765e-30	3.91974454469679e-27	MREGDC_VS_CDC2
CCL19	130.27828368374	5.56553891838091	0.402923513821309	11.2245822627262	3.0884249392955e-29	1.77309907348221e-26	MREGDC_VS_CDC2
PI3	116.236720595822	5.47102028989379	0.395586418268505	11.054826464741	2.07738182510576e-28	1.07338318903215e-25	MREGDC_VS_CDC2
LGALS3	854.951088273648	-3.15654357399064	0.231782236239994	-10.8739667976284	1.5338367144894e-27	6.60444525313896e-25	MREGDC_VS_CDC2
SLMAP	87.1013932115458	4.48742195514284	0.336007044494603	10.8807194747645	1.42434255274911e-27	6.60444525313896e-25	MREGDC_VS_CDC2
ENSCAFG00000031808	114.015869566279	3.8577899298957	0.296918000003266	10.4536657017863	1.40968962577564e-25	5.60297407414055e-23	MREGDC_VS_CDC2
ITIH5	64.8655404188481	7.04443213568404	0.503660568369052	10.0532969023033	8.88442961937202e-24	3.27898913166395e-21	MREGDC_VS_CDC2
C10H12orf45	125.589808072935	3.43663555545116	0.280239618456139	9.75804064248562	1.70415747342402e-22	5.87025444345461e-20	MREGDC_VS_CDC2
TBC1D4	75.8761203280457	5.14492464878317	0.424535827333197	9.67066416815721	4.01762159301443e-22	1.2974406731941e-19	MREGDC_VS_CDC2
TKT	971.84065223683	3.10517521793998	0.258222601734031	9.48185376967702	2.49805159373828e-21	7.5926074028504e-19	MREGDC_VS_CDC2
TOMM34	97.1303334076777	3.52350819140688	0.305717775443927	9.20902932596388	3.29087283699744e-20	9.44663330486987e-18	MREGDC_VS_CDC2
DMD	56.5084870586764	4.27865291337794	0.37576460362932	9.15197625131074	5.59013778198964e-20	1.47881280358887e-17	MREGDC_VS_CDC2
DLA-DMA	554.585525697367	-3.00285004320015	0.258482388103909	-9.14941879361716	5.72406736438501e-20	1.47881280358887e-17	MREGDC_VS_CDC2
ENSCAFG00000032363	326.712370397854	2.80152092052593	0.23616949381211	9.04006976279083	1.56571861797118e-19	3.85241338050338e-17	MREGDC_VS_CDC2
P2RX2	47.6552269887551	6.38729869767795	0.537020362842799	8.97884717142856	2.73618529074931e-19	6.42630427150077e-17	MREGDC_VS_CDC2
ENSCAFG00000047343	52.7250439726621	4.43198718826583	0.389488463181509	8.96435213578391	3.1211021051748e-19	7.01162372932095e-17	MREGDC_VS_CDC2
TIMP1	904.090979539835	-2.66802581461609	0.233634012023694	-8.70721720428131	3.11425974183207e-18	6.69885426015266e-16	MREGDC_VS_CDC2
MACO1	152.371519949094	3.00355754574019	0.267263631730276	8.70268691067453	3.2411719857522e-18	6.69885426015266e-16	MREGDC_VS_CDC2
VWA5A	56.3683020135948	4.63869951658807	0.433022969033666	8.47924835653336	2.26653399558834e-17	4.50430044430959e-15	MREGDC_VS_CDC2
MAFB	461.406240389693	-2.83653854885145	0.260362795552713	-8.41484896917158	3.93401438985923e-17	7.52853790829727e-15	MREGDC_VS_CDC2
RASSF4	110.659049816844	3.2309960385946	0.303526956759207	8.32058780912472	8.75281398207552e-17	1.61520678019229e-14	MREGDC_VS_CDC2
CLU	97.9275842409761	3.42315865591533	0.321284211584288	8.11749753481432	4.75894469876134e-16	8.47912664086202e-14	MREGDC_VS_CDC2
PLK2	60.8506304844082	4.35441142753044	0.410357844325	8.07835318769168	6.56472440316843e-16	1.13066436637238e-13	MREGDC_VS_CDC2
S1PR1	31.5057903494782	5.35582468830311	0.500742567683602	8.02875152307053	9.84695616545147e-16	1.64126524215767e-13	MREGDC_VS_CDC2
IL21R	43.617954333021	4.38695759922969	0.439091542066565	7.81704845167952	5.40762935411283e-15	8.73163152271907e-13	MREGDC_VS_CDC2
ENSCAFG00000001675	36.6503322367236	4.80075524205886	0.486258107425335	7.80065650269343	6.15859374290138e-15	9.64286480896104e-13	MREGDC_VS_CDC2
BMP2K	123.52413905229	3.02144228131145	0.306356004036248	7.65770600913231	1.89283571087053e-14	2.87655356413765e-12	MREGDC_VS_CDC2
ZNRF1	74.2517953657488	3.12768015827086	0.31411023099326	7.64993642964678	2.0107869356315e-14	2.96849602754514e-12	MREGDC_VS_CDC2
EHD1	90.5930700961882	2.97076970115516	0.297408322449827	7.63912912751871	2.18695893549897e-14	3.13889356103422e-12	MREGDC_VS_CDC2
NUB1	157.713529229723	2.87310613956562	0.282691945961708	7.58760237583961	3.25879119798221e-14	4.55085787026326e-12	MREGDC_VS_CDC2
FCER1A	199.341590299504	-3.65330051977689	0.3903182563943	-7.54576789186063	4.49630227178552e-14	6.11378785218837e-12	MREGDC_VS_CDC2
SWAP70	101.841098742874	2.84310848609851	0.286847739336013	7.51187308422245	5.82872843366971e-14	7.72231790173625e-12	MREGDC_VS_CDC2
EMP3	546.996979324847	-2.52377420804769	0.252048555794464	-7.50834847096642	5.98779414505023e-14	7.73473308686864e-12	MREGDC_VS_CDC2
RAD54L	27.3579177757991	5.22391895432293	0.526195131218766	7.48119071166965	7.36522035938878e-14	9.28197404803947e-12	MREGDC_VS_CDC2
NEURL3	38.2737930745347	4.12550601128825	0.426985353375628	7.46978767807951	8.03243203612749e-14	9.88180388825494e-12	MREGDC_VS_CDC2
IL2RA	36.8880716288229	3.78162784631457	0.419756908275607	7.13792709670872	9.47488568960653e-13	1.13852870600458e-10	MREGDC_VS_CDC2
CLEC12A	108.520510477249	-4.50340783477571	0.516598679707937	-7.1048762735581	1.20430379204597e-12	1.41423583943217e-10	MREGDC_VS_CDC2
TMEM150C	24.5974523238942	5.92951740462018	0.601180916322354	7.03472277075355	1.99657573067679e-12	2.29251262231266e-10	MREGDC_VS_CDC2
THAP1	36.9156777282181	3.71218515188477	0.415758541612685	6.95909116054854	3.42474861977247e-12	3.84688611268791e-10	MREGDC_VS_CDC2
RRAGC	86.9881310214261	2.7628588447587	0.301024055784261	6.94785811714455	3.70873709602461e-12	4.07724352662961e-10	MREGDC_VS_CDC2
GPR155	37.1842909396077	3.7369779592881	0.421460394865037	6.91365706974517	4.7231617103382e-12	5.08428678277448e-10	MREGDC_VS_CDC2
CLIC1	688.275057078947	-2.13563571186172	0.220012108338324	-6.90404185956596	5.05433956369344e-12	5.24693392773632e-10	MREGDC_VS_CDC2
IL18BP	306.574270826829	3.23704224975163	0.358635100808589	6.90339691673673	5.07735042358847e-12	5.24693392773632e-10	MREGDC_VS_CDC2
RELB	164.246027105254	2.40645636902395	0.254752810694831	6.90016462728596	5.19423090031099e-12	5.26246883566802e-10	MREGDC_VS_CDC2
MRC1	248.732899118979	-3.32026291330213	0.390157140828991	-6.88970843260559	5.59068548180855e-12	5.49002033220617e-10	MREGDC_VS_CDC2
SLCO5A1	23.195070064248	5.43438979050164	0.58085688858522	6.88867772565489	5.63133496432992e-12	5.49002033220617e-10	MREGDC_VS_CDC2
LSP1	1294.03008038763	2.15867008288851	0.218585594086101	6.86201150816058	6.78975922792262e-12	6.49679369086596e-10	MREGDC_VS_CDC2
VEGFC	37.0677811687825	3.62058402672044	0.408647034167734	6.85123682202509	7.32141932270171e-12	6.87814066189086e-10	MREGDC_VS_CDC2
PPA1	326.342074031306	2.46701941038534	0.262990741166233	6.83382060821278	8.26824100588112e-12	7.62892879953352e-10	MREGDC_VS_CDC2
PRELID2	82.1113039977312	2.73066919208948	0.303921846946824	6.81212720028043	9.61660164396465e-12	8.71736503409918e-10	MREGDC_VS_CDC2
GRK3	81.350192786973	3.01686954114316	0.332578751202263	6.80903768197611	9.82537440851748e-12	8.75305337393273e-10	MREGDC_VS_CDC2
RABGAP1L	67.3895653361292	2.93858224517521	0.325324900347607	6.77606595798233	1.23492317728475e-11	1.0814996706831e-09	MREGDC_VS_CDC2
ENSCAFG00000018277	719.059185615072	-2.99400729098818	0.35207086267361	-6.64600611323405	3.01152755932655e-11	2.59342714984004e-09	MREGDC_VS_CDC2
RFTN1	109.9906482792	2.66762127472388	0.295260717226135	6.60910889343044	3.86640250365573e-11	3.27503307153921e-09	MREGDC_VS_CDC2
EPSTI1	194.966061383138	2.45413370588595	0.270608011438999	6.59248256018053	4.32532007599562e-11	3.60466594075312e-09	MREGDC_VS_CDC2
RGS1	653.848772578198	2.01974467746106	0.215775505109311	6.54066946115846	6.12440565293945e-11	5.02298476329177e-09	MREGDC_VS_CDC2
RAB9A	107.702276422493	2.59796115972426	0.29566920076645	6.53673550184087	6.28760997132221e-11	5.07626261278467e-09	MREGDC_VS_CDC2
CNN3	31.1094224323539	4.05390496557747	0.464214688505525	6.53249560906916	6.46826940119293e-11	5.14177661476367e-09	MREGDC_VS_CDC2
LRRK1	32.1793605349792	3.6184932247004	0.425357423353229	6.46861778760741	9.89034078892873e-11	7.74293800854466e-09	MREGDC_VS_CDC2
TMEM63B	21.2169328982859	4.21276889942564	0.510400781120942	6.46441710060868	1.0169002581951e-10	7.84227408073741e-09	MREGDC_VS_CDC2
PLAAT3	23.0806925447435	6.04561151367738	0.613996308990141	6.44604539570564	1.14806287823358e-10	8.72358954681313e-09	MREGDC_VS_CDC2
ENSCAFG00000023735	204.888871163302	-3.15936049440948	0.385060685107214	-6.4417969979219	1.18067133866497e-10	8.84134609693026e-09	MREGDC_VS_CDC2
ZBTB10	41.2397743363973	3.25292518783494	0.388869614775816	6.40597823897016	1.49408274887591e-10	1.10284650906312e-08	MREGDC_VS_CDC2
CLIC2	81.4135166934132	2.64884689865342	0.307508959103516	6.29530238789465	3.0680118350651e-10	2.23273481011005e-08	MREGDC_VS_CDC2
SINHCAF	104.517983550224	2.43506823045847	0.282771264618813	6.25193331219527	4.05402509310007e-10	2.90932606334001e-08	MREGDC_VS_CDC2
FGL2	86.1433130160594	-3.40709707049891	0.44020906963727	-6.22439190607528	4.83427302619345e-10	3.42173818169062e-08	MREGDC_VS_CDC2
CD47	285.304255228476	2.04460275994406	0.228759247141338	6.21465062656393	5.14389702296595e-10	3.59169134022501e-08	MREGDC_VS_CDC2
NECAP2	56.3578534379891	2.96312476386365	0.35328128214309	6.19932716065571	5.67050505838425e-10	3.90659995155619e-08	MREGDC_VS_CDC2
FBP1	48.6710513739346	-4.77372910798948	0.676300216904076	-6.15629885655451	7.44646446911939e-10	5.04743434666034e-08	MREGDC_VS_CDC2
RBPMS	21.7543676419149	3.99624780628858	0.508437081490263	6.15470325340877	7.52182010243558e-10	5.04743434666034e-08	MREGDC_VS_CDC2
OSER1	97.9420362412648	2.39831064293516	0.284750771902595	6.13775641346349	8.36950621139775e-10	5.54426135824259e-08	MREGDC_VS_CDC2
PIAS3	54.747337762692	2.87491246355657	0.353876398329138	6.12791099621051	8.90403677405741e-10	5.82369088753856e-08	MREGDC_VS_CDC2
RGS18	79.6850667885757	-3.75987251684298	0.503933076348419	-6.03916213151595	1.54916527068508e-09	1.00056711920372e-07	MREGDC_VS_CDC2
HAVCR1	102.335672885752	-3.32662745422268	0.439763388905815	-5.9161847752635	3.29495041731759e-09	2.10185293904691e-07	MREGDC_VS_CDC2
METRNL	195.085710010457	-2.58520094944307	0.327111912000193	-5.90419183821152	3.54379606212709e-09	2.23302368939154e-07	MREGDC_VS_CDC2
KIAA0513	21.6620824109236	3.98307369217927	0.516739777222068	5.84213977082319	5.15345382951979e-09	3.20818023338901e-07	MREGDC_VS_CDC2
UNC93B1	120.259357106045	-2.72930095259957	0.360279898485194	-5.82376110959796	5.75378056055598e-09	3.53926001861818e-07	MREGDC_VS_CDC2
FXYD5	170.292428465032	-2.40056446759012	0.308431900728852	-5.81181489353368	6.17991537321612e-09	3.75666149804796e-07	MREGDC_VS_CDC2
IDO1	572.897774015537	5.5252141960771	0.705112164317765	5.77993432175925	7.47297931009312e-09	4.48987024363385e-07	MREGDC_VS_CDC2
CALD1	43.8753803306667	2.91988718414258	0.464829327613799	5.73308528151152	9.86200145231088e-09	5.85712201196441e-07	MREGDC_VS_CDC2
GLIPR1	151.348951095506	-2.82615436963871	0.383527160467364	-5.72756246512514	1.01883927768369e-08	5.9114157917646e-07	MREGDC_VS_CDC2
MPP6	26.3879642160268	3.42523705674611	0.447980924569106	5.72576874053543	1.02966406281946e-08	5.9114157917646e-07	MREGDC_VS_CDC2
DNASE1L3	99.4768650287859	3.27465886523921	0.390799731739377	5.72741232094151	1.01974111086437e-08	5.9114157917646e-07	MREGDC_VS_CDC2
HSPB2	23.1749768988516	3.50154500836029	0.475660096528731	5.72288114554627	1.04732537285674e-08	5.94673648522066e-07	MREGDC_VS_CDC2
ST8SIA4	48.3296482649159	2.72424699569794	0.357338091407545	5.70939414085217	1.13379050788962e-08	6.36771255898441e-07	MREGDC_VS_CDC2
ENSCAFG00000024792	147.439126368841	-3.41386831240675	0.45765760683588	-5.70733666449908	1.14757655963175e-08	6.37583664905079e-07	MREGDC_VS_CDC2
CEACAM28	84.1885477274283	-4.1408381811431	0.579570947683245	-5.69283577861085	1.24946551605056e-08	6.8680726823758e-07	MREGDC_VS_CDC2
CD40	153.66489693117	2.33321715714379	0.296576516011401	5.66458828710162	1.47377966054169e-08	8.01581000633569e-07	MREGDC_VS_CDC2
PID1	162.176301219886	-2.4776381885356	0.326101210097871	-5.60262201657634	2.11133309065788e-08	1.13638104994055e-06	MREGDC_VS_CDC2
PYCARD	290.474087675126	-2.21888852363854	0.287245429859743	-5.59208445411212	2.24359635270544e-08	1.19511983035351e-06	MREGDC_VS_CDC2
HIPK2	40.8089469888806	3.06790669164493	0.424320826597875	5.53411784575514	3.12798621275318e-08	1.64921477156078e-06	MREGDC_VS_CDC2
RAB8B	197.951711927452	2.24939701197155	0.291295322774877	5.51737270604814	3.44105158899124e-08	1.79595086467856e-06	MREGDC_VS_CDC2
WARS1	192.259964837678	2.14173924122486	0.270374579381797	5.5149406658845	3.48897647116638e-08	1.80275414265167e-06	MREGDC_VS_CDC2
PIGX	96.1878612585531	-2.75598659925345	0.395443571463826	-5.51230914590357	3.5415614072047e-08	1.81180671198284e-06	MREGDC_VS_CDC2
CXCR4	420.752471466336	2.3129343293286	0.309611393217534	5.39771913727285	6.74934130117381e-08	3.41900455913383e-06	MREGDC_VS_CDC2
SULT1A1	18.8064950327884	3.6419718124864	0.532507200119551	5.37631546903639	7.60255392335388e-08	3.81382486621063e-06	MREGDC_VS_CDC2
CYBA	613.941991820532	-1.83493016343254	0.228294304098106	-5.33836702715804	9.37874534893641e-08	4.65961319403408e-06	MREGDC_VS_CDC2
PTGER4	78.239573449696	2.60171185857049	0.349280860322968	5.33558734130567	9.52357720054615e-08	4.68650699002114e-06	MREGDC_VS_CDC2
KEL	15.2125521923807	4.62671850629739	0.658593318863727	5.32732497979267	9.96697416239527e-08	4.85842976387701e-06	MREGDC_VS_CDC2
MAP3K14	56.7195117627811	2.48466380866076	0.334726487847854	5.28909088998229	1.2292580009258e-07	5.93605242129308e-06	MREGDC_VS_CDC2
SERPINA1	78.4510016902711	-3.58032918783336	0.534199639248152	-5.18820012070276	2.12336351950978e-07	1.0158721578988e-05	MREGDC_VS_CDC2
BIRC3	33.5641114336903	2.7941798639965	0.407234998668951	5.18334056182261	2.17946546144796e-07	1.03314660911024e-05	MREGDC_VS_CDC2
CD83	48.4136203920419	2.49795298088046	0.35867087976663	5.16213202484835	2.44152988988716e-07	1.14685317645881e-05	MREGDC_VS_CDC2
NUAK2	17.4387827586647	4.09614705503648	0.605430997535941	5.15556018139134	2.52873807680636e-07	1.1771161840413e-05	MREGDC_VS_CDC2
CSF1R	57.7432365294506	-5.01527462143673	0.777524223930031	-5.1386596237259	2.76705088112112e-07	1.2765492770315e-05	MREGDC_VS_CDC2
LXN	93.2829400894302	2.75452289201658	0.421437337570159	5.11790508839524	3.0894799428678e-07	1.41268520927415e-05	MREGDC_VS_CDC2
FAS	82.8726572822825	2.23997850027433	0.305796378631989	5.09494288869923	3.48846402108415e-07	1.5811310172756e-05	MREGDC_VS_CDC2
MYH11	24.9967410435358	3.1109575740255	0.449299501142684	5.07976017749775	3.77911635116134e-07	1.69797340751745e-05	MREGDC_VS_CDC2
ENSCAFG00000031706	1781.41220063729	1.55606567204878	0.190626763474799	5.03324934763207	4.82235217324338e-07	2.14802531716798e-05	MREGDC_VS_CDC2
ALOX5AP	272.950192369443	-2.60054156016392	0.391426011230507	-5.00164347438291	5.68436398393637e-07	2.51035117136746e-05	MREGDC_VS_CDC2
WEE1	25.1285860143856	3.04868320429281	0.458698837538937	4.99245131397258	5.9617744815562e-07	2.61054989374584e-05	MREGDC_VS_CDC2
SLAMF7	49.417955228238	2.77537150860924	0.395520870840708	4.99016459465128	6.03278657130474e-07	2.61944606839761e-05	MREGDC_VS_CDC2
IGKC	243.144511748697	0.826239856112915	0.674734493938336	4.98827221047052	6.09216881384382e-07	2.62318635509425e-05	MREGDC_VS_CDC2
GMFG	445.501753195663	-1.76762803060106	0.23195040565673	-4.98098285284611	6.3262145857398e-07	2.70145047640641e-05	MREGDC_VS_CDC2
LCP1	1615.70271211449	-1.67304645119768	0.216340325461524	-4.96406126273216	6.90341518755835e-07	2.89999563204179e-05	MREGDC_VS_CDC2
SHOX2	10.6966594816326	4.7026282323594	0.699618470333913	4.96541824815884	6.85531667106315e-07	2.89999563204179e-05	MREGDC_VS_CDC2
S100A5	408.028948424869	-2.0878757321184	0.315192415100116	-4.9356844309881	7.98701623888066e-07	3.32813813760455e-05	MREGDC_VS_CDC2
VPS37A	21.6070244789497	3.2454475977009	0.477155239360383	4.91552595861246	8.8544416426454e-07	3.6600719974039e-05	MREGDC_VS_CDC2
DLA-DOA	54.1346170026192	-2.96662355209176	0.484087735945359	-4.90649874170899	9.27165834443362e-07	3.80211576711814e-05	MREGDC_VS_CDC2
NUPR1	45.3204511151652	2.38874686495331	0.425442553667702	4.90293026647618	9.44175090233152e-07	3.84138007183834e-05	MREGDC_VS_CDC2
ANKRD44	85.7115012958494	2.11335319118293	0.303970006929394	4.88134429951322	1.05365096702758e-06	4.25329261455587e-05	MREGDC_VS_CDC2
SHB	11.5815664305547	4.07345396436693	0.624710115642737	4.87047375116214	1.11330991059377e-06	4.45928085894419e-05	MREGDC_VS_CDC2
PLXNC1	92.8902009871848	2.02968212995215	0.294841092835815	4.86223217126559	1.16069368628214e-06	4.61331098232292e-05	MREGDC_VS_CDC2
SH3KBP1	127.431625172141	2.00693887273067	0.292032296086806	4.83297192208128	1.34509764460583e-06	5.26524206793813e-05	MREGDC_VS_CDC2
CTSS	602.403535627462	-1.7631967784263	0.239042378316423	-4.8341729388263	1.33700320129918e-06	5.26524206793813e-05	MREGDC_VS_CDC2
ARHGAP45	376.503422703128	-1.87591111805188	0.261881550015701	-4.82482610908515	1.40125468788171e-06	5.44382178367279e-05	MREGDC_VS_CDC2
SNX10	107.029693196371	-2.36421655220642	0.363293015640963	-4.8175894409804	1.45302963735621e-06	5.60283890762653e-05	MREGDC_VS_CDC2
C9H17orf99	133.995771397423	2.04564796404818	0.289109040325788	4.78937828338636	1.67298838173899e-06	6.40320812477435e-05	MREGDC_VS_CDC2
GINM1	114.339700763747	1.94606010087375	0.276755789010965	4.7663333549443	1.87608762794736e-06	7.12775351000294e-05	MREGDC_VS_CDC2
PLBD1	129.455004600802	-2.07539866918825	0.327881509762109	-4.74883163839466	2.04595172099689e-06	7.69621636966509e-05	MREGDC_VS_CDC2
ACVRL1	39.0663871266512	2.48325370428171	0.389258878543799	4.74788958218179	2.05550195280391e-06	7.69621636966509e-05	MREGDC_VS_CDC2
PTPRE	50.2137689535294	-3.06332329788602	0.507973751614133	-4.71863449568223	2.37432971391348e-06	8.82601556243955e-05	MREGDC_VS_CDC2
MSC	13.1364670242106	4.59473893652957	0.681873787180044	4.70988138251678	2.47861001006946e-06	9.14784137287777e-05	MREGDC_VS_CDC2
S100A8	2906.66372425374	-1.63973684930553	0.220665625552807	-4.69893376024008	2.61523251964976e-06	9.58362158087256e-05	MREGDC_VS_CDC2
FES	42.289825000169	-3.34466494907508	0.557712445876291	-4.67955541176341	2.87497653174243e-06	0.000104612702390938	MREGDC_VS_CDC2
FCER2	39.8470005330801	-4.51993668176877	0.728593801824434	-4.67541647252285	2.9335766240453e-06	0.000105998534380714	MREGDC_VS_CDC2
GPR183	173.191903703501	1.98669801156069	0.299045074582468	4.66701033539765	3.05613962874816e-06	0.000109660232373206	MREGDC_VS_CDC2
INPP5F	48.3814116802032	2.31865694918883	0.357994271077758	4.63989831129579	3.48580661433932e-06	0.00012421491569856	MREGDC_VS_CDC2
SLC4A11	12.309759982055	4.36152047379277	0.676078449555479	4.61747923253483	3.88429539830211e-06	0.000137466810431692	MREGDC_VS_CDC2
SECISBP2L	55.9626261620713	2.24381509297694	0.345873720529321	4.59730490067877	4.2799107797909e-06	0.000150437408157684	MREGDC_VS_CDC2
RUFY3	71.5977255182363	2.09050449249049	0.312935514241701	4.57743054871545	4.70721994515402e-06	0.000163236278232287	MREGDC_VS_CDC2
ENSCAFG00000014043	16.9185210078453	3.36038606032817	0.593752271690051	4.57882199378498	4.67601915053071e-06	0.000163236278232287	MREGDC_VS_CDC2
CCDC50	270.236443996247	1.66869956713237	0.236756907659107	4.55361810789554	5.27310442645338e-06	0.000181640870476564	MREGDC_VS_CDC2
TNFRSF13C	42.3057696814813	-3.54174481961383	0.600468800792324	-4.53748031867121	5.69303416273576e-06	0.000194807334561958	MREGDC_VS_CDC2
NINJ1	183.192814101527	2.08136859346629	0.359208555006068	4.51524623980692	6.32432363304084e-06	0.000214985396131066	MREGDC_VS_CDC2
AIF1	515.809810831414	-2.15314677546994	0.341831041037371	-4.47969557641628	7.47495718153689e-06	0.000252438586647066	MREGDC_VS_CDC2
IL18	87.4426282232481	1.97999255019977	0.304712485689914	4.46917981231597	7.85201026235869e-06	0.000263450240426022	MREGDC_VS_CDC2
HIVEP1	33.5112585361539	2.42978223015063	0.397751458606424	4.45626377281238	8.34004066167628e-06	0.000278019290960525	MREGDC_VS_CDC2
GRIN2C	16.4308488388294	3.22075567226702	0.558071790689152	4.44471919856314	8.80067381972115e-06	0.000289637462589167	MREGDC_VS_CDC2
EHD4	54.3557928041802	-3.18323797346552	0.538780147189361	-4.44532798786983	8.7757874790455e-06	0.000289637462589167	MREGDC_VS_CDC2
MT2A	136.468281042204	-2.47289117323796	0.39797763874446	-4.43612972416904	9.15906661967635e-06	0.000299524665973846	MREGDC_VS_CDC2
CCNG2	57.1124314707455	2.07422625280982	0.338907941247262	4.37006650063021	1.24208704165864e-05	0.000403639229198126	MREGDC_VS_CDC2
DIXDC1	26.1892529220149	2.73672093082958	0.46798779399144	4.3649819997157	1.27133226982038e-05	0.000410560864885119	MREGDC_VS_CDC2
JAG1	15.5515829213549	3.35092067811602	0.563142121407201	4.36140075057813	1.29232415459854e-05	0.000414747758186997	MREGDC_VS_CDC2
ABCA5	84.6004944256806	-2.42465451687879	0.42376214053441	-4.31829868027417	1.57236553202529e-05	0.000501506957035475	MREGDC_VS_CDC2
NCOA4	71.8674251930118	2.00751317694641	0.319296934736908	4.31171014269251	1.61996710724728e-05	0.000513519634548878	MREGDC_VS_CDC2
PRDX6	249.804778053798	-2.02751191639382	0.316838433786491	-4.30893264225367	1.64044315724074e-05	0.000516839621552617	MREGDC_VS_CDC2
ENSCAFG00000032162	31.8388802219614	-4.33816308217964	0.735304367660069	-4.29971608071391	1.71017060754355e-05	0.00053231635717937	MREGDC_VS_CDC2
MS4A2	26.8705876589203	-3.73725578373656	0.703572112487045	-4.30101811242846	1.70015161378638e-05	0.00053231635717937	MREGDC_VS_CDC2
CNPY3	104.271755339444	-2.15407462250204	0.355883568646744	-4.29661373326932	1.73427006676147e-05	0.000536585235626138	MREGDC_VS_CDC2
TNNT2	16.0630761308518	3.10231249822347	0.529954708585884	4.27078014283387	1.94790366255473e-05	0.00059909632288216	MREGDC_VS_CDC2
NTAN1	105.838586133179	2.10019128795768	0.345665186503779	4.23759725703109	2.25924563659123e-05	0.00069074095883236	MREGDC_VS_CDC2
MEF2C	42.2482869973837	-3.56296675184172	0.617250698343116	-4.21470970790299	2.50099669412549e-05	0.000760155877561553	MREGDC_VS_CDC2
CD300H	199.025612278168	-3.54587390205426	0.701869648518484	-4.20380080096028	2.62469946928638e-05	0.000793089015076182	MREGDC_VS_CDC2
PRKAR2B	54.5149056359022	-2.70382452942727	0.478686986877049	-4.19390063455674	2.74198130822923e-05	0.00082371031509421	MREGDC_VS_CDC2
C5AR1	44.9290628476872	-3.32394312473995	0.595744152714387	-4.17577502816265	2.96973208870941e-05	0.000886971427882169	MREGDC_VS_CDC2
HHEX	47.8322882466099	-2.95767805849874	0.554895743107975	-4.17067881428165	3.03693646012456e-05	0.000901830499394461	MREGDC_VS_CDC2
CEP120	38.235199993041	2.25648630743977	0.382706606855761	4.16623242903881	3.0967497531997e-05	0.000914337484273304	MREGDC_VS_CDC2
ENSCAFG00000024944	90.0938653519601	-3.20493779262509	0.549870160942633	-4.16058173361712	3.17437985036433e-05	0.000931932993570027	MREGDC_VS_CDC2
ST3GAL5	63.5611965822406	2.01615323812776	0.344983682385942	4.11595595053887	3.85577946202199e-05	0.00112558262600382	MREGDC_VS_CDC2
TMEM37	57.592024075857	-3.04248938222908	0.547255834613207	-4.10050319745922	4.12252739541132e-05	0.0011966909579826	MREGDC_VS_CDC2
FAM13A	13.2322507342099	3.18857314176958	0.601990640060658	4.09834968185676	4.16106329524449e-05	0.00120112927634236	MREGDC_VS_CDC2
UBR5	43.7908589603157	2.04357722851962	0.365779333405992	4.08523592892678	4.40320527636871e-05	0.00126396453683317	MREGDC_VS_CDC2
METTL27	58.5600869764602	2.08027844677159	0.362254792259087	4.08067710660671	4.4904698906737e-05	0.00128189270304481	MREGDC_VS_CDC2
TNFRSF18	92.6467674450247	2.47270981670098	0.461647380833036	4.06738401877967	4.75438582607014e-05	0.00134977536062112	MREGDC_VS_CDC2
MMP12	23.3888697211123	-3.87995962034792	0.757470827547617	-4.0631316250191	4.84187082112138e-05	0.0013671009034281	MREGDC_VS_CDC2
C15H16orf87	43.8520191061691	2.25693127096088	0.385875497286477	4.03530317794264	5.45318365532823e-05	0.00152305945659897	MREGDC_VS_CDC2
NAA16	171.774316120874	-2.01060045625383	0.331484541694419	-4.03596635530973	5.43780089220141e-05	0.00152305945659897	MREGDC_VS_CDC2
IL16	33.5894693004829	-2.88672555965566	0.568820216680244	-4.03013964920797	5.57437253012636e-05	0.00154246754553133	MREGDC_VS_CDC2
CHN2	31.1125837834286	-3.06207723507908	0.589447939031874	-4.02980234609969	5.58237722110236e-05	0.00154246754553133	MREGDC_VS_CDC2
NET1	14.5663632730643	3.16166586074533	0.563580809026742	4.02153223153586	5.78207941919674e-05	0.00158914916803136	MREGDC_VS_CDC2
FXR1	202.76126142037	1.69116030453787	0.265702801074777	4.01944856644394	5.83345144287821e-05	0.00159478537594453	MREGDC_VS_CDC2
RAB30	14.4699457886289	3.3202123314205	0.573786901928935	4.01069926478796	6.05391820689985e-05	0.00164634712500271	MREGDC_VS_CDC2
ENPP3	24.3165134286221	2.83851226695652	0.501778675582697	4.00927968049518	6.09042475594548e-05	0.00164760338816598	MREGDC_VS_CDC2
RGS19	228.155724096033	-1.68555596403301	0.269225525753192	-4.00492617163989	6.203685340987e-05	0.00166950219567082	MREGDC_VS_CDC2
FCER1G	88.6512178118916	-2.16012881049503	0.38631608348144	-3.98974468695813	6.6144454038624e-05	0.00177082069439155	MREGDC_VS_CDC2
DPH5	17.1032138254256	2.93918825116442	0.536698398326881	3.98652526890555	6.70479900396264e-05	0.0017857575491482	MREGDC_VS_CDC2
CD37	199.701532462385	-1.67271907572623	0.270501957306578	-3.98294800841717	6.80656502698469e-05	0.00180356520484256	MREGDC_VS_CDC2
SESN1	19.478253983913	2.84653410378661	0.532769923346438	3.97960595440444	6.9029589744562e-05	0.00181053751375712	MREGDC_VS_CDC2
LY86	85.0145525903717	-2.35427612947235	0.444610684967956	-3.97969104783944	6.90048870402815e-05	0.00181053751375712	MREGDC_VS_CDC2
FAM174A	22.7237447782611	2.5462891740823	0.47887346928829	3.97007536370959	7.18499017023261e-05	0.00187499213179757	MREGDC_VS_CDC2
ABI3	30.1173069387199	-3.24841197013451	0.624801714851073	-3.96468635453293	7.34925140407095e-05	0.00190822020124797	MREGDC_VS_CDC2
FGD2	32.4003338772642	-3.06520132603027	0.618465968348325	-3.95106834995893	7.78030983003975e-05	0.00201004304459077	MREGDC_VS_CDC2
TBXAS1	40.6657952877989	-3.33871664080954	0.624490054908352	-3.92419867473081	8.70189011729609e-05	0.00223694856895865	MREGDC_VS_CDC2
RP2	16.2267211242628	3.00796937124934	0.547361787461638	3.92062154962838	8.83208737556224e-05	0.00224804903790789	MREGDC_VS_CDC2
ENSCAFG00000014493	34.0038680838769	-3.86858568166736	0.695726047996586	-3.92109766808948	8.81465244627984e-05	0.00224804903790789	MREGDC_VS_CDC2
CLEC4E	41.5684052897079	-3.95108878531185	0.689082945706109	-3.91555766509839	9.01954826667015e-05	0.00228451009283748	MREGDC_VS_CDC2
FLT3	74.1199941496212	1.97413389180331	0.334049649100989	3.90118969596034	9.57211038005905e-05	0.00241263874798854	MREGDC_VS_CDC2
CCSER2	40.2253848401661	2.0728731378163	0.377564328261605	3.89061681274743	9.99897273227872e-05	0.00250799476250894	MREGDC_VS_CDC2
CD274	32.5252577740274	2.4577369254832	0.43684173102205	3.87483599000385	0.000106696536281112	0.00265048559117551	MREGDC_VS_CDC2
URI1	106.185928101048	1.71799530801188	0.2781037985116	3.87515618392717	0.000106556332986765	0.00265048559117551	MREGDC_VS_CDC2
PCNX1	24.9093561965164	2.51325825921599	0.456317923753078	3.84699132349551	0.000119577202357991	0.00295624595494612	MREGDC_VS_CDC2
ARHGAP18	47.9670849012541	-2.65041795536548	0.503950828527213	-3.8445187855672	0.000120789232302104	0.00297199030145225	MREGDC_VS_CDC2
ENSCAFG00000030164	16.6781543722392	2.78876627172468	0.51813257975102	3.82076766770448	0.000133036932779323	0.00325315637722487	MREGDC_VS_CDC2
TM6SF1	24.3739468707381	-3.40162714151586	0.685569856348474	-3.8199555228317	0.00013347574065641	0.00325315637722487	MREGDC_VS_CDC2
CALM1	1590.32086765558	1.46659802208592	0.227939805969962	3.81288913120503	0.000137351735763772	0.00333190806897375	MREGDC_VS_CDC2
STARD5	27.1745744606532	-3.27534369833202	0.661303869218012	-3.81033852731475	0.00013877663023054	0.0033507422822486	MREGDC_VS_CDC2
B2M	7936.96889158943	1.35395450939598	0.199531475361259	3.80793297026826	0.00014013324316532	0.00336776031365214	MREGDC_VS_CDC2
LMNA	502.824683991943	-1.80233220676097	0.296476549476849	-3.79999757208689	0.000144697505500317	0.00346135190240805	MREGDC_VS_CDC2
PTGR1	98.4822047242294	-2.13647782994675	0.390839824999832	-3.79046565721176	0.000150365122759665	0.00358035294607922	MREGDC_VS_CDC2
DAPP1	74.3858740787619	1.89957843533494	0.317204742708068	3.77639740076775	0.000159113057086706	0.0037712714035184	MREGDC_VS_CDC2
MRPL14	159.101809947715	1.57820442706398	0.259193497013909	3.77273702953683	0.000161466447605855	0.00379364154500828	MREGDC_VS_CDC2
CTSZ	640.955585114644	1.40677181695566	0.216943535610467	3.77264616322627	0.000161525283511094	0.00379364154500828	MREGDC_VS_CDC2
SMAP2	108.951902855755	1.66483802272013	0.275693122334101	3.76750792050544	0.000164885310979469	0.00385503349244758	MREGDC_VS_CDC2
PPM1K	22.227445326999	2.50137940723195	0.464786058525081	3.75684494334561	0.000172069036708159	0.00400486807509486	MREGDC_VS_CDC2
PLXDC2	33.2377552127791	-2.99994030726906	0.598854370227962	-3.75567681656882	0.000172873659408084	0.00400555245812362	MREGDC_VS_CDC2
LACTB	84.9028756266511	1.8166443366203	0.318659502519442	3.75128716942114	0.000175929057053876	0.00405814927588114	MREGDC_VS_CDC2
NR4A1	359.968305421901	-1.62854555719562	0.268825479367601	-3.73978064856812	0.000184180908354575	0.00422961223763595	MREGDC_VS_CDC2
FABP3	30.3298268714493	-2.91636825421721	0.597278180328577	-3.73040582377204	0.000191171592968882	0.00437072398615139	MREGDC_VS_CDC2
STMN1	101.678648334067	-1.97101937220717	0.362646432951175	-3.71257755601386	0.000205159164208844	0.00466985639412819	MREGDC_VS_CDC2
PSME2	780.536057980134	1.36992808565021	0.210293952175919	3.70389046151776	0.000212317967445738	0.00481160937628126	MREGDC_VS_CDC2
SMG9	46.7487765398558	2.05286892532353	0.381357910309454	3.69014982009379	0.000224122016214815	0.00501315349689156	MREGDC_VS_CDC2
PLEK	298.857041622874	-1.86152326917233	0.342434749528582	-3.69112859782535	0.000223261217991583	0.00501315349689156	MREGDC_VS_CDC2
KIF13B	34.4322250329164	2.41761142489873	0.428645212103214	3.6922642763033	0.000222266321361367	0.00501315349689156	MREGDC_VS_CDC2
STAT4	21.1260227854832	3.00406473749563	0.560823916807695	3.6860520081258	0.000227759825778138	0.00507256474049845	MREGDC_VS_CDC2
NLRP3	33.6992463988983	-2.81461124161182	0.573018089757481	-3.67398691517325	0.000238794966399171	0.00529550897589922	MREGDC_VS_CDC2
DNMT1	45.551115653758	-2.30267005663914	0.460050091258903	-3.66359220514052	0.000248702630696871	0.00549165167867835	MREGDC_VS_CDC2
ENSCAFG00000009113	150.538933139458	-1.93820334785741	0.414401274058859	-3.63807254102816	0.000274686065807201	0.00603958681713109	MREGDC_VS_CDC2
TNFRSF4	11.7477613583842	2.56351490913311	0.607728079694238	3.63379991196944	0.000279277472481741	0.00611451991658116	MREGDC_VS_CDC2
SRGN	131.370305952702	1.89931266376352	0.347426427317376	3.61359083058883	0.00030198549674406	0.00658379350918379	MREGDC_VS_CDC2
TSPAN8	22.3687774217033	-3.16955352875026	0.715972996817938	-3.61185649576817	0.000304012793492807	0.00660014329402241	MREGDC_VS_CDC2
CCDC146	30.9090723933042	-2.74820707512096	0.611788898071227	-3.60826865820056	0.00030824720410339	0.00666407240000927	MREGDC_VS_CDC2
ECM1	41.4217993472888	-2.28586600269225	0.499651003079014	-3.60059958230832	0.000317484200567185	0.00683517026804435	MREGDC_VS_CDC2
ENSCAFG00000028940	20.3597267490887	-3.26710000615355	0.737297275073774	-3.5833088691635	0.000339269036970662	0.00727387184243739	MREGDC_VS_CDC2
LRRC25	77.0048449026651	-2.2909178235423	0.44197100563756	-3.5774553526427	0.000346955458736111	0.00740792915408879	MREGDC_VS_CDC2
HOPX	59.1374533056976	-2.35804411605866	0.477108933455978	-3.56857549564232	0.000358927432842983	0.00763200841769422	MREGDC_VS_CDC2
ARID4A	125.161296828715	1.58884370985166	0.274498908890493	3.54730934834741	0.000389187319110628	0.00824151999116646	MREGDC_VS_CDC2
ENSCAFG00000009862	31.7888830880962	2.12466665468701	0.404915803249404	3.52649351643142	0.000421101475514151	0.00888094417951681	MREGDC_VS_CDC2
HLA-DQB2	5796.55428368702	-1.42158144205542	0.235846068174302	-3.51692528910992	0.000436576645737803	0.0091698842623058	MREGDC_VS_CDC2
MRPS6	127.204992931659	1.69588343230345	0.308319385054841	3.48882708844545	0.000485144864034727	0.0101487591597872	MREGDC_VS_CDC2
ANPEP	28.7354050993738	-2.94837821146858	0.636784515991743	-3.47648277641929	0.00050803685907686	0.0105847840760086	MREGDC_VS_CDC2
MNDA	199.869593481072	-1.58907694805723	0.288311655686796	-3.45345636796769	0.000553451826914564	0.0114846810830022	MREGDC_VS_CDC2
CD86	242.029439023269	-1.51974475714148	0.265503541821066	-3.45200324183466	0.000556441041055994	0.0115005234365453	MREGDC_VS_CDC2
PRSS57	26.674985903215	-2.35283620559721	0.548902977179097	-3.43464378842184	0.000593333200444574	0.0122141539709048	MREGDC_VS_CDC2
TRAF3	28.4993497310157	2.2393434094906	0.418878327379551	3.42451383686399	0.000615900480239819	0.0126284038944411	MREGDC_VS_CDC2
ZFYVE1	11.3720009757803	2.80949646927192	0.595019477896841	3.40613481720962	0.000658896333036558	0.0134565903272723	MREGDC_VS_CDC2
IL1B	10.9240279208868	-3.41600791301468	0.835429174938424	-3.39752666071287	0.000679979618406002	0.0138324987728497	MREGDC_VS_CDC2
SMARCE1	186.975436115212	1.43994267856475	0.246931228446004	3.37790748946643	0.000730396479465974	0.0147998376839243	MREGDC_VS_CDC2
IGSF8	12.3424367204578	2.7742793364552	0.599656484804417	3.37635847913338	0.000734521485992486	0.0148252832739187	MREGDC_VS_CDC2
TNKS	15.8826471757487	2.33174031247274	0.515308269957403	3.36983803608755	0.000752123770730207	0.0151214923088054	MREGDC_VS_CDC2
CLN6	33.167594129103	2.00317059273803	0.408077815238793	3.36821795529674	0.00075655761176555	0.0151516789922194	MREGDC_VS_CDC2
MARCHF1	55.9858534486481	-2.03278974454907	0.435801775425155	-3.35535516982771	0.000792631482130926	0.0158128450508513	MREGDC_VS_CDC2
ENSCAFG00000037735	4897.31228333146	1.29652506327079	0.211572794033956	3.35095083229558	0.000805346000759956	0.016004703022795	MREGDC_VS_CDC2
SASH1	28.2496910819284	-3.17803686200583	0.670356092336295	-3.34059110355835	0.000836002475271581	0.016550286550683	MREGDC_VS_CDC2
HSP90B1	750.417946649309	-1.33947654650153	0.221471672395238	-3.32382768979065	0.000887910388617797	0.0175108128930846	MREGDC_VS_CDC2
ETV3	31.8939026160448	2.02735426595376	0.412350683091877	3.31551082490716	0.000914757981948383	0.0179716900864156	MREGDC_VS_CDC2
RPN1	83.76161342471	-1.80076438881643	0.356692732958145	-3.31245577594899	0.000924807460710875	0.0181003035965647	MREGDC_VS_CDC2
BACH1	83.2571589111067	1.63477281179572	0.309914689964483	3.30843408008865	0.000938192685844319	0.0182929871990853	MREGDC_VS_CDC2
ENSCAFG00000029414	25.9244234730352	2.24941815015228	0.441479256987496	3.30182698911253	0.000960572994940298	0.0186589498678817	MREGDC_VS_CDC2
SIAH2	52.2025285492413	1.82109032330714	0.350049016427195	3.28937167287164	0.001004113329065	0.0194316613156512	MREGDC_VS_CDC2
TIMP2	47.4423279813856	-2.27249011537645	0.488717017509251	-3.27900297414755	0.00104174537993768	0.0200846954408133	MREGDC_VS_CDC2
CAPN2	67.5243676747025	-1.86420090179085	0.38493586062084	-3.26183530747539	0.00110693433667801	0.0212621922587928	MREGDC_VS_CDC2
CCNI	105.358291961258	1.5439036131149	0.283193681229364	3.25170438283259	0.00114715265967216	0.0219531029352817	MREGDC_VS_CDC2
NKRF	21.4178669198161	2.30626906224228	0.500052355410934	3.24504083999406	0.00117433780205047	0.0222263861655487	MREGDC_VS_CDC2
PAK1	55.9460429482128	-1.87940580457625	0.404794501407142	-3.24561450283679	0.00117197422830549	0.0222263861655487	MREGDC_VS_CDC2
MCCC1	21.3031208513172	2.1392314703752	0.471259613500066	3.24697970850903	0.00116636705171751	0.0222263861655487	MREGDC_VS_CDC2
SMPDL3B	27.3260302462235	-2.51876000319227	0.573989371008006	-3.24352409784046	0.00118060823363154	0.0222635136612197	MREGDC_VS_CDC2
ENSCAFG00000029004	64.1882105888784	-2.00838648178247	0.42792699945037	-3.2409399277456	0.0011913628680524	0.0223846252335519	MREGDC_VS_CDC2
MILR1	123.697881241939	1.57346184353472	0.307248544274649	3.23808899765937	0.00120333265178277	0.022527608013629	MREGDC_VS_CDC2
LY96	31.0868430199094	-2.56027516921309	0.576270044787274	-3.23292711201261	0.00122528820716427	0.0228558273155877	MREGDC_VS_CDC2
POLR3K	43.0754686493517	1.78389214376731	0.377342300005639	3.22939639516487	0.00124051819874707	0.0230566817731155	MREGDC_VS_CDC2
CRELD2	69.4280927174705	-2.05031382843225	0.442845366599166	-3.22689834407195	0.00125139910486564	0.0231755525979956	MREGDC_VS_CDC2
ANKRD13A	42.2473076552754	1.82034235973019	0.372055840432653	3.22553442728661	0.00125737712314565	0.0232030985546199	MREGDC_VS_CDC2
TRAF5	15.6329817991808	2.5785863629673	0.541119558636647	3.21702755131068	0.00129526159703344	0.0237326832335879	MREGDC_VS_CDC2
BPI	176.153930212257	-2.25367493271787	0.440652225945694	-3.21762572758738	0.00129256362896643	0.0237326832335879	MREGDC_VS_CDC2
ILRUN	17.6145424607163	2.36691398948716	0.505473641213196	3.21154454463252	0.00132023501132715	0.0240199095194627	MREGDC_VS_CDC2
EPS8	30.9543592249309	-2.33882073408693	0.550041533377755	-3.2119014114579	0.00131859617058565	0.0240199095194627	MREGDC_VS_CDC2
TMEM131L	36.0494280790835	1.86370688237554	0.392345648960987	3.21013018023204	0.00132674870488115	0.0240537212565647	MREGDC_VS_CDC2
TREM1	21.1919366974442	-3.21231562364177	0.723154183600417	-3.20621215900892	0.00134494786561421	0.0242984112644358	MREGDC_VS_CDC2
KCNN4	30.2623416792566	-2.64911603396057	0.59959860590729	-3.19768130983554	0.00138537290764928	0.024941539420989	MREGDC_VS_CDC2
ENSCAFG00000030087	24.6138168352962	-2.8163751200934	0.653965321834281	-3.19358779523353	0.00140516602321414	0.0252100445900953	MREGDC_VS_CDC2
DEF6	27.645434231958	-2.42355086918001	0.562357211004081	-3.1915956009079	0.00141489278738351	0.0252967163751233	MREGDC_VS_CDC2
STN1	26.8911030812175	2.19570321917981	0.439575502464771	3.18894617086799	0.00142792464552136	0.0254416780807203	MREGDC_VS_CDC2
PLEC	72.6326896877263	-1.89580084737402	0.397302811557466	-3.17765625607683	0.00148470662174539	0.0263624711840497	MREGDC_VS_CDC2
RAD51B	11.6991382909748	2.5881453029213	0.63156626531867	3.17115225819696	0.00151835536733895	0.0268676102158916	MREGDC_VS_CDC2
ANXA1	847.127646823726	-1.45761392165193	0.271271274050772	-3.15647230112862	0.00159690053569762	0.0281610411875412	MREGDC_VS_CDC2
AKIRIN2	165.810232508249	-1.68966818148408	0.33878460563693	-3.14318290343876	0.00167121377802738	0.0292823854242554	MREGDC_VS_CDC2
MAP4K4	66.8541791048067	1.62512772816233	0.327049072009829	3.14307641617522	0.00167182188894046	0.0292823854242554	MREGDC_VS_CDC2
ZMYND8	43.7219390821051	1.78023662880719	0.373660547225956	3.1400284330985	0.00168931437860463	0.0294888087643586	MREGDC_VS_CDC2
MVP	150.606712953905	1.40798844450597	0.255685060157905	3.12727626455564	0.00176434051236068	0.0306947724827193	MREGDC_VS_CDC2
NFKB2	63.8473152483343	1.66172631616153	0.324549574239891	3.11921451883876	0.00181333887433933	0.0314413488715144	MREGDC_VS_CDC2
CELF2	152.329817385929	1.40886384627574	0.262049784000526	3.0959227458633	0.00196201472006759	0.0339054517009673	MREGDC_VS_CDC2
GADD45A	92.1185760801165	-1.77420105588914	0.364407469592904	-3.09463970248141	0.00197052110018909	0.0339389417489233	MREGDC_VS_CDC2
STAT1	81.9027869935739	1.72136530763687	0.344501730615837	3.08847159791361	0.0020118892357681	0.0345363178777866	MREGDC_VS_CDC2
ENSCAFG00000015798	278.160972917447	-1.38925422493746	0.257147471327703	-3.08634388673495	0.00202634320537378	0.0346692560998885	MREGDC_VS_CDC2
SLC16A13	28.292058395039	-2.36385926816311	0.566684779896295	-3.07505427954831	0.00210464246761574	0.0357719987834557	MREGDC_VS_CDC2
SERPINB6	254.620086525731	1.68703371361928	0.327232360701558	3.07550304536378	0.00210147782391324	0.0357719987834557	MREGDC_VS_CDC2
MCM7	22.0287621700869	-2.422750201084	0.602871810618789	-3.06789650385704	0.00215571264248091	0.0363615063292959	MREGDC_VS_CDC2
ARHGAP31	12.3067172557892	2.41179527215026	0.562147370529904	3.06848219249058	0.00215149150711557	0.0363615063292959	MREGDC_VS_CDC2
SLAMF9	223.985978316687	-1.5921038655518	0.315429552892237	-3.06724211852131	0.00216043786396242	0.0363615063292959	MREGDC_VS_CDC2
HEXB	98.3664295482651	-1.68271265651049	0.352052569751213	-3.06138030663214	0.00220319059539098	0.0369606682025493	MREGDC_VS_CDC2
NFKBIB	99.9894349662548	1.50700521325642	0.293592095421695	3.05926414614096	0.00221881419833773	0.0371023073230131	MREGDC_VS_CDC2
FCGR1A	44.4538895794389	-2.52251443458662	0.563100350615849	-3.05378028026566	0.00225977520935842	0.0376653500217902	MREGDC_VS_CDC2
ATAD1	29.4157503750234	1.87539295467308	0.419499421821686	3.04698180738338	0.00231151699428963	0.0384038852395322	MREGDC_VS_CDC2
GBP1	156.050426930584	1.52883183913894	0.280843896170605	3.02733829244333	0.00246717678866805	0.0408586617533584	MREGDC_VS_CDC2
RETN	33.5008982580019	-2.89598656382217	0.655114985876563	-3.02396743047213	0.0024948329533574	0.0411846705111748	MREGDC_VS_CDC2
LSR	11.6021502970673	-2.81138546937501	0.762145981385231	-3.0220085943941	0.00251103418756416	0.0413201071565096	MREGDC_VS_CDC2
CHD3	39.7190909364575	1.83713985993786	0.387977638242062	3.01708679703484	0.00255216723026441	0.0418636446945277	MREGDC_VS_CDC2
PRNP	84.4735530327344	1.53864500534531	0.304339288202708	3.00419324488672	0.00266286132215123	0.043541153327707	MREGDC_VS_CDC2
PRDM1	76.7178852458734	1.49587672395524	0.330131949531484	2.99517128018191	0.00274290771204862	0.0447085304358209	MREGDC_VS_CDC2
C9H17orf64	121.241411801402	-1.71428954265001	0.378127022548342	-2.99108916626293	0.00277984310158054	0.045168079578197	MREGDC_VS_CDC2
ENSCAFG00000043577	912.140343164776	1.1998483633192	0.206168799039449	2.98902391096134	0.00279870228797316	0.0453319583760418	MREGDC_VS_CDC2
KMT2A	48.5029604297931	1.6992906424641	0.357193947750634	2.98666272826612	0.00282040689518871	0.0455407575857502	MREGDC_VS_CDC2
HBEGF	9.73873797879069	-3.1972044661724	0.837453892555665	-2.97129287301328	0.00296548832979885	0.0475859571430766	MREGDC_VS_CDC2
LGALS1	1142.402377451	-1.35861453917354	0.252307927170792	-2.97191102524446	0.00295952437119497	0.0475859571430766	MREGDC_VS_CDC2
WASL	27.7459993020542	1.88484093235422	0.428847945212164	2.96996771739805	0.00297831045514593	0.047643746506932	MREGDC_VS_CDC2
CALML4	46.4510932101656	-2.45860334277715	0.583168976174003	-2.95977761049507	0.00307861189131221	0.049096258155587	MREGDC_VS_CDC2
ENSCAFG00000023531	10.5459473877862	3.07144809513464	0.646740188660026	2.95632717042185	0.0031132665642922	0.0494961487313778	MREGDC_VS_CDC2
LTF	132.795215982021	8.06389139803642	0.359950867985834	19.8364738174147	1.44226845146901e-87	6.91135041943949e-84	CD4POS_TIM_VS_LA_TAM_C1QC_HI
THBS1	241.440543916174	6.89207032595698	0.32333056596602	19.3071908341815	4.67308720386191e-83	1.11967169404531e-79	CD4POS_TIM_VS_LA_TAM_C1QC_HI
VCAN	369.414003372291	6.2997904170564	0.314491051277369	18.242983654162	2.35258840604074e-74	3.7578678805824e-71	CD4POS_TIM_VS_LA_TAM_C1QC_HI
SERPINB2	227.781585388578	8.50117169513149	0.429495024430588	17.4945937037731	1.57531867075206e-68	1.88723176756097e-65	CD4POS_TIM_VS_LA_TAM_C1QC_HI
PLBD1	384.373643709562	6.1570670781376	0.316937598602644	17.3669391310683	1.4685355020252e-67	1.40744442514096e-64	CD4POS_TIM_VS_LA_TAM_C1QC_HI
IL1B	367.238656647605	6.76351608011528	0.373857611592726	16.4913755802306	4.23203840112991e-61	3.37998800303575e-58	CD4POS_TIM_VS_LA_TAM_C1QC_HI
S100A12	748.206088495022	7.96870553936184	0.450683659914554	16.1459918584158	1.21184723701102e-58	8.29595994250976e-56	CD4POS_TIM_VS_LA_TAM_C1QC_HI
C30H15orf48	472.12084554078	5.73444040761827	0.330640537995888	15.8231445787285	2.15457398908102e-56	1.29058981945953e-53	CD4POS_TIM_VS_LA_TAM_C1QC_HI
ITGB7	40.1273287955705	5.40143501777682	0.326943127561468	14.5363978097258	7.12442515842299e-48	3.79336059546255e-45	CD4POS_TIM_VS_LA_TAM_C1QC_HI
PADI3	86.3738278837815	7.06785307662746	0.438634749228632	14.2237891131667	6.52235550430963e-46	3.12551275766518e-43	CD4POS_TIM_VS_LA_TAM_C1QC_HI
SELL	113.203865171056	5.75465520857486	0.37948161669521	13.6962093732058	1.06964435068994e-42	4.65975975318744e-40	CD4POS_TIM_VS_LA_TAM_C1QC_HI
PTGS2	542.783517983712	4.84712948053352	0.31150673353154	13.6754577133948	1.4230898887835e-42	5.68287228920876e-40	CD4POS_TIM_VS_LA_TAM_C1QC_HI
ENSCAFG00000029470	79.6794827473663	7.32380665172887	0.485557844923593	13.1807557599702	1.13250590250762e-39	4.1745909883204e-37	CD4POS_TIM_VS_LA_TAM_C1QC_HI
IVNS1ABP	56.5350793149334	3.71711606883169	0.237386344235713	13.1501619060586	1.69810452040214e-39	5.81236918697646e-37	CD4POS_TIM_VS_LA_TAM_C1QC_HI
EREG	47.007742595696	7.05091551891993	0.473974401409203	12.8388150564517	9.93839809000169e-38	3.17498690981921e-35	CD4POS_TIM_VS_LA_TAM_C1QC_HI
MRC1	205.247088452363	-6.08193039409934	0.455764824524698	-11.8669655716085	1.75726387727275e-32	5.2630053124319e-30	CD4POS_TIM_VS_LA_TAM_C1QC_HI
APOE	2877.31899631917	-6.62080346024566	0.541556383765965	-11.4708047668054	1.84931376242743e-30	5.21288914679543e-28	CD4POS_TIM_VS_LA_TAM_C1QC_HI
CLEC4D	20.4924283957368	5.71537632790546	0.434547722991525	11.348403733809	7.552896587084e-30	2.01074891362814e-27	CD4POS_TIM_VS_LA_TAM_C1QC_HI
SNAI1	176.206577516205	3.52789649719728	0.263762703002936	11.2554344906837	2.17750319921059e-29	5.49189227927217e-27	CD4POS_TIM_VS_LA_TAM_C1QC_HI
PLAUR	795.484806951627	3.09438225809711	0.226198196146172	11.192983452675	4.41329403472859e-29	1.05742525072097e-26	CD4POS_TIM_VS_LA_TAM_C1QC_HI
EMB	208.721693945223	3.86872598657168	0.294746505633109	11.1759649698459	5.34660803451717e-29	1.2200450334003e-26	CD4POS_TIM_VS_LA_TAM_C1QC_HI
PTGES	140.564568679339	6.01774290404553	0.494107564787915	11.0421720062261	2.39180534053138e-28	5.20978690537563e-26	CD4POS_TIM_VS_LA_TAM_C1QC_HI
ARHGAP45	2480.59144381297	3.26297252107474	0.24514337806211	11.0159308461227	3.20209483695943e-28	6.67149498204765e-26	CD4POS_TIM_VS_LA_TAM_C1QC_HI
PTGER2	36.1525896887302	4.40034192968209	0.354330928590353	10.7280988944694	7.51258238047492e-27	1.50001228196816e-24	CD4POS_TIM_VS_LA_TAM_C1QC_HI
PRSS57	48.8335038466299	5.9728689132747	0.483615199191538	10.7224397320804	7.98683175578323e-27	1.53091591094853e-24	CD4POS_TIM_VS_LA_TAM_C1QC_HI
ENSCAFG00000013713	40.3987111298352	3.64237745724986	0.286438094636029	10.6436779173432	1.86614518453542e-26	3.43944912472836e-24	CD4POS_TIM_VS_LA_TAM_C1QC_HI
KDM6B	113.968355342305	2.69156168881023	0.198183306034899	10.6107745194792	2.65538685570857e-26	4.7128199305761e-24	CD4POS_TIM_VS_LA_TAM_C1QC_HI
LSP1	105.886763772579	4.65287405205135	0.392709931813709	10.5156119600765	7.3204010135597e-26	1.25283434489207e-23	CD4POS_TIM_VS_LA_TAM_C1QC_HI
IL1A	208.898770763751	3.41684648698466	0.27532539160595	10.3906922133766	2.73361892050539e-25	4.51706960933167e-23	CD4POS_TIM_VS_LA_TAM_C1QC_HI
HBEGF	179.206504289656	3.74866720547709	0.303815578485161	10.2992617178751	7.10041316310654e-25	1.13417266258688e-22	CD4POS_TIM_VS_LA_TAM_C1QC_HI
ARID3A	39.0633561120455	3.29121186737488	0.263169316407637	10.259103658812	1.07701785233296e-24	1.66486114463857e-22	CD4POS_TIM_VS_LA_TAM_C1QC_HI
CLU	394.208682087374	-4.57603603848101	0.395898961385383	-10.045007715867	9.66401161671827e-24	1.44718573960356e-21	CD4POS_TIM_VS_LA_TAM_C1QC_HI
CXCL8	3258.39467633965	3.03209150143227	0.245758568655521	10.0005597041807	1.51538126710518e-23	2.20051728241455e-21	CD4POS_TIM_VS_LA_TAM_C1QC_HI
APOBR	25.5984813564703	3.83350364724462	0.328069643697941	9.83357049113237	8.07055842058216e-23	1.13747399857146e-20	CD4POS_TIM_VS_LA_TAM_C1QC_HI
TESC	18.1607747195869	4.84884783335351	0.425904576962988	9.7614359296406	1.64805002365079e-22	2.25641591809559e-20	CD4POS_TIM_VS_LA_TAM_C1QC_HI
C9H17orf64	63.2184996114143	5.31426907751755	0.511667719255054	9.44838851803062	3.44087057603325e-21	4.58018105565315e-19	CD4POS_TIM_VS_LA_TAM_C1QC_HI
NAMPT	150.552351885468	2.6484749699884	0.219037501804141	9.41626054885749	4.67439393218595e-21	6.05397181703651e-19	CD4POS_TIM_VS_LA_TAM_C1QC_HI
CEACAM28	45.7239872760187	4.78720564419728	0.440148960498858	9.37659281483666	6.81390535081578e-21	8.59269327397612e-19	CD4POS_TIM_VS_LA_TAM_C1QC_HI
KLF3	66.3491122733771	2.44266674235427	0.1986145919985	9.35199476205793	8.60100330377753e-21	1.05682071363338e-18	CD4POS_TIM_VS_LA_TAM_C1QC_HI
NOD2	22.1758009495211	4.01079434429177	0.361710010265395	9.31123619681597	1.2635305474518e-20	1.51370959584725e-18	CD4POS_TIM_VS_LA_TAM_C1QC_HI
PLEK	642.860608650202	2.6185855303168	0.223327544717861	9.13796942128216	6.36359229799617e-20	7.43764251024332e-18	CD4POS_TIM_VS_LA_TAM_C1QC_HI
MAPK13	54.2038518925362	3.74777226418451	0.348599659107222	9.07950197664166	1.09072776941406e-19	1.24446844548385e-17	CD4POS_TIM_VS_LA_TAM_C1QC_HI
GLRX	1006.79659097488	2.17560765031994	0.176482782999674	9.0712325256466	1.17678219747664e-19	1.31142797449024e-17	CD4POS_TIM_VS_LA_TAM_C1QC_HI
MAP3K8	70.3860092294778	2.83085859371514	0.255121418816542	8.86412877584372	7.7104597874611e-19	8.39739165943491e-17	CD4POS_TIM_VS_LA_TAM_C1QC_HI
RRP1B	89.6842493336692	2.60672974525989	0.231098263736588	8.77372399003346	1.72852608348108e-18	1.84068822045363e-16	CD4POS_TIM_VS_LA_TAM_C1QC_HI
LRRK2	32.3056242668425	4.09154743073315	0.392948693925261	8.69102813423527	3.59174073913183e-18	3.74165687433037e-16	CD4POS_TIM_VS_LA_TAM_C1QC_HI
LMNB1	24.394668704547	3.78636934592101	0.36133192766861	8.68677394939095	3.72877061968835e-18	3.80175932118012e-16	CD4POS_TIM_VS_LA_TAM_C1QC_HI
PLTP	151.58933920215	-5.4319667154457	0.529956436914719	-8.61940730494657	6.73015574197395e-18	6.71893881573732e-16	CD4POS_TIM_VS_LA_TAM_C1QC_HI
SLA	141.144191802377	4.00582318735556	0.404161615681115	8.56877176517821	1.04594602776297e-17	1.02289252347758e-15	CD4POS_TIM_VS_LA_TAM_C1QC_HI
CITED2	36.721655456111	2.86151793813238	0.274099822827085	8.30974133203335	9.59109102641571e-17	9.19210163971682e-15	CD4POS_TIM_VS_LA_TAM_C1QC_HI
SERPINB10	22.3626482298602	5.10412752124234	0.53448155856359	8.20385413398638	2.32800544235252e-16	2.18741217250064e-14	CD4POS_TIM_VS_LA_TAM_C1QC_HI
PLK3	96.6472406432395	2.73983122860484	0.265394914368451	8.19399146209824	2.5270299776006e-16	2.32875531781963e-14	CD4POS_TIM_VS_LA_TAM_C1QC_HI
BTG1	151.304855641935	2.27063475947427	0.207512427461922	8.15173199718829	3.58748647499599e-16	3.24362928078882e-14	CD4POS_TIM_VS_LA_TAM_C1QC_HI
SMPDL3B	64.9946177294289	2.96142388231597	0.29618955598506	8.12617954584683	4.43032645924025e-16	3.93150451716283e-14	CD4POS_TIM_VS_LA_TAM_C1QC_HI
SERPINA1	451.794055852654	2.89278188678575	0.286047742741745	8.11560304716616	4.83378331083682e-16	4.21154356827819e-14	CD4POS_TIM_VS_LA_TAM_C1QC_HI
MS4A2	14.444016668058	6.90828836868452	0.708633053704029	7.994248699342	1.30366371583193e-15	1.11556366540475e-13	CD4POS_TIM_VS_LA_TAM_C1QC_HI
IL18RAP	13.5814764380237	4.39804072431767	0.460346802345387	7.98939793220756	1.35599338972059e-15	1.13998602167387e-13	CD4POS_TIM_VS_LA_TAM_C1QC_HI
PYGL	14.2466504146003	4.11169333779712	0.431354425741382	7.97852358645067	1.4809399189572e-15	1.22356277442119e-13	CD4POS_TIM_VS_LA_TAM_C1QC_HI
MEFV	14.6966100789658	4.87019022907665	0.533043672168466	7.95391553482148	1.80707352162678e-15	1.46771123993823e-13	CD4POS_TIM_VS_LA_TAM_C1QC_HI
OSM	133.175666555991	2.57367154881868	0.253608809998644	7.95030660420338	1.8605047345192e-15	1.485923114636e-13	CD4POS_TIM_VS_LA_TAM_C1QC_HI
NFKBIA	799.244042358001	2.28545886983885	0.21679286045618	7.91599726574194	2.4527900737565e-15	1.92684754646576e-13	CD4POS_TIM_VS_LA_TAM_C1QC_HI
NFKBIZ	92.8350015476548	2.21997985891891	0.207675766892369	7.88552760366259	3.1320934262012e-15	2.42080511263809e-13	CD4POS_TIM_VS_LA_TAM_C1QC_HI
SRGN	58.716607699834	2.35440298961361	0.22770053841062	7.78951814216716	6.72652241146968e-15	5.11642784059726e-13	CD4POS_TIM_VS_LA_TAM_C1QC_HI
ISG20	116.486954013356	3.33416936357913	0.372029888423603	7.73304036821532	1.05007980661827e-14	7.86247255205427e-13	CD4POS_TIM_VS_LA_TAM_C1QC_HI
PRDX6	469.717368411839	2.6360873781138	0.269198546955458	7.70331567105357	1.32580300721543e-14	9.77422770857898e-13	CD4POS_TIM_VS_LA_TAM_C1QC_HI
FCER2	12.1368499048757	6.29209857704331	0.665954688528942	7.65298108224555	1.96372810971965e-14	1.4257856214813e-12	CD4POS_TIM_VS_LA_TAM_C1QC_HI
NOCT	31.6813408106382	3.14998524287024	0.337753630125994	7.60768229288787	2.79054774238662e-14	1.995866385301e-12	CD4POS_TIM_VS_LA_TAM_C1QC_HI
SORL1	24.6998204509505	3.5601646857739	0.381100708042553	7.58340287523284	3.36607547112457e-14	2.37209318494543e-12	CD4POS_TIM_VS_LA_TAM_C1QC_HI
CD55	23.8557308732859	4.46622598018033	0.540150836687303	7.46415033798509	8.38388353172418e-14	5.82254636000323e-12	CD4POS_TIM_VS_LA_TAM_C1QC_HI
BET1	50.300161233045	2.398034821846	0.244317154357852	7.46172186909149	8.53990080394478e-14	5.84617209321477e-12	CD4POS_TIM_VS_LA_TAM_C1QC_HI
SLAMF9	89.8514792012926	3.19166524012312	0.358503373284864	7.44140192096936	9.96223351485252e-14	6.72380605678497e-12	CD4POS_TIM_VS_LA_TAM_C1QC_HI
CEP120	26.8246335048767	2.74722836923095	0.290362134992308	7.42125608804417	1.1601474847702e-13	7.72142603752614e-12	CD4POS_TIM_VS_LA_TAM_C1QC_HI
TREM1	126.363228235882	2.75022619395464	0.299927431594203	7.31902621122851	2.49776812081066e-13	1.63963079930475e-11	CD4POS_TIM_VS_LA_TAM_C1QC_HI
ARL5B	57.4215344817561	2.46006000803196	0.259266024450207	7.19506543229889	6.24308186921671e-13	4.04281734017385e-11	CD4POS_TIM_VS_LA_TAM_C1QC_HI
PNPLA8	67.7692672612621	2.4081780845707	0.254367737049541	7.17750072346755	7.0997282782841e-13	4.53625305460499e-11	CD4POS_TIM_VS_LA_TAM_C1QC_HI
ENSCAFG00000028765	6003.75493260453	-2.89721864078124	0.352258514940721	-7.05664893811897	1.70565811536576e-12	1.07546232747799e-10	CD4POS_TIM_VS_LA_TAM_C1QC_HI
HIVEP3	94.1796527377832	2.5326803490687	0.275548092750321	7.04317196982754	1.8791206727351e-12	1.16944756672034e-10	CD4POS_TIM_VS_LA_TAM_C1QC_HI
SLC2A3	39.2877072744373	2.28140405767902	0.240500893374607	6.96803673387594	3.21394320692975e-12	1.97451485225736e-10	CD4POS_TIM_VS_LA_TAM_C1QC_HI
C1QC	1422.62056357057	-3.00504445093493	0.786318243868972	-6.95792492341298	3.45321141511944e-12	2.09465684825979e-10	CD4POS_TIM_VS_LA_TAM_C1QC_HI
CTSC	423.067678170567	-3.05638014238606	0.369407338723653	-6.92150253274438	4.46878146658089e-12	2.67680009848195e-10	CD4POS_TIM_VS_LA_TAM_C1QC_HI
LYZ	2669.77682618443	3.27371956348903	0.415894393921845	6.84501286492729	7.6468999035917e-12	4.52394374543351e-10	CD4POS_TIM_VS_LA_TAM_C1QC_HI
IL17RA	67.7687612336826	1.99043456100938	0.208305477747411	6.79270411370053	1.1005094686946e-11	6.43126996827378e-10	CD4POS_TIM_VS_LA_TAM_C1QC_HI
C1QB	947.012161365507	-2.85587570261658	0.796267102115207	-6.78865963343113	1.13180102577596e-11	6.53444640423904e-10	CD4POS_TIM_VS_LA_TAM_C1QC_HI
FCGRT	284.367335919377	-3.24549307035575	0.422852134056496	-6.78308558088882	1.17635903075914e-11	6.7108481849974e-10	CD4POS_TIM_VS_LA_TAM_C1QC_HI
CTSA	202.028139615153	-1.95577333259645	0.204384822249031	-6.74286339615456	1.55295205408223e-11	8.75499558019066e-10	CD4POS_TIM_VS_LA_TAM_C1QC_HI
SIPA1L1	14.6889084981557	3.71271126281144	0.465264382270645	6.71489758958236	1.8819834920065e-11	1.04865870856921e-09	CD4POS_TIM_VS_LA_TAM_C1QC_HI
SULF2	41.5560513033519	3.20920026998985	0.392435240349281	6.67793034122977	2.4234016896598e-11	1.33482079274135e-09	CD4POS_TIM_VS_LA_TAM_C1QC_HI
SQOR	36.0007390314408	2.30368664634951	0.262207105418179	6.67172281703219	2.52817738206153e-11	1.37670750168623e-09	CD4POS_TIM_VS_LA_TAM_C1QC_HI
ARL4C	229.404869548213	-3.26754808962481	0.412680463414806	-6.62696670487856	3.42654881044479e-11	1.84494628085971e-09	CD4POS_TIM_VS_LA_TAM_C1QC_HI
GADD45A	561.832598320884	1.91359294660654	0.202490898474688	6.61859405332785	3.62631158016578e-11	1.93080945468382e-09	CD4POS_TIM_VS_LA_TAM_C1QC_HI
FPR2	19.1029880729639	4.53437645670331	0.614962405811799	6.60683317932948	3.92628038407125e-11	2.06755336268895e-09	CD4POS_TIM_VS_LA_TAM_C1QC_HI
ENSCAFG00000023735	48.453176227533	3.15718642270992	0.387264503696815	6.57643846910869	4.81850262836288e-11	2.50981136903423e-09	CD4POS_TIM_VS_LA_TAM_C1QC_HI
THY1	18.2696717357902	3.07521394056587	0.378966601222155	6.56207321226556	5.30647487224487e-11	2.73426103094596e-09	CD4POS_TIM_VS_LA_TAM_C1QC_HI
TNIP3	25.2542350600697	3.75247334810292	0.45953396122687	6.54953462727114	5.77166575086698e-11	2.94232151895261e-09	CD4POS_TIM_VS_LA_TAM_C1QC_HI
PLIN2	1322.81478532432	2.08972922013742	0.233067800502483	6.52011264048109	7.02546127389277e-11	3.54379057099938e-09	CD4POS_TIM_VS_LA_TAM_C1QC_HI
C1QA	1018.4907588323	-2.61525835550187	0.844019544100739	-6.50195878397449	7.9280824951306e-11	3.95743451215269e-09	CD4POS_TIM_VS_LA_TAM_C1QC_HI
NFIL3	23.4499308135624	2.78084006697027	0.344784261147901	6.46735207080795	9.97350952222217e-11	4.92711934334934e-09	CD4POS_TIM_VS_LA_TAM_C1QC_HI
RUBCNL	33.3805506017829	3.16669157973889	0.3886576646285	6.45067880030041	1.11350274027424e-10	5.44480115448386e-09	CD4POS_TIM_VS_LA_TAM_C1QC_HI
LYST	52.2432425466468	3.03573642364449	0.384746736068184	6.3950767024559	1.60466783870923e-10	7.76724068999456e-09	CD4POS_TIM_VS_LA_TAM_C1QC_HI
APOC1	739.682880990726	-3.65054648336644	0.523964783940341	-6.38087058528558	1.76084067193283e-10	8.43794849990211e-09	CD4POS_TIM_VS_LA_TAM_C1QC_HI
ZFAND5	656.733361504558	1.75459385324803	0.185141320230872	6.36018021848845	2.01517172885701e-10	9.56109200463644e-09	CD4POS_TIM_VS_LA_TAM_C1QC_HI
LRRC25	99.6223357512918	-2.2012320746241	0.256106975376224	-6.32980085074466	2.45477821306877e-10	1.15326443108093e-08	CD4POS_TIM_VS_LA_TAM_C1QC_HI
TIMP1	647.299467681959	2.82341455292846	0.358742120137351	6.30755349118414	2.83480620615465e-10	1.31887294562069e-08	CD4POS_TIM_VS_LA_TAM_C1QC_HI
ENSCAFG00000028453	93.6508703651143	2.27109728582886	0.273086848600802	6.25790176963305	3.9019144837305e-10	1.79788213519582e-08	CD4POS_TIM_VS_LA_TAM_C1QC_HI
LCN2	10.5553474952783	5.44556198113471	0.713756991125469	6.16902294238446	6.87132586928088e-10	3.13594224434229e-08	CD4POS_TIM_VS_LA_TAM_C1QC_HI
VEGFA	170.262847350531	2.30857367779737	0.28054617862531	6.1619740967921	7.18436057439023e-10	3.24787319551679e-08	CD4POS_TIM_VS_LA_TAM_C1QC_HI
SLC7A11	8.90216619499873	3.39441935185247	0.453938819503684	6.0423599293653	1.51876185094499e-09	6.80178204647515e-08	CD4POS_TIM_VS_LA_TAM_C1QC_HI
VSIG4	107.295578351824	-3.76252609667159	0.581035841264769	-6.02260622242948	1.71630656368908e-09	7.61531578999822e-08	CD4POS_TIM_VS_LA_TAM_C1QC_HI
TSPAN4	49.8909865922711	-3.40367102664386	0.459368625634094	-5.98589679509785	2.15200797516959e-09	9.46093781377312e-08	CD4POS_TIM_VS_LA_TAM_C1QC_HI
C5AR1	276.229657556294	1.79352986735982	0.205185540715677	5.95838072702192	2.5474947197922e-09	1.10978133611311e-07	CD4POS_TIM_VS_LA_TAM_C1QC_HI
GPNMB	235.285846070962	-3.70576134824	0.556939069168597	-5.92275623047418	3.16589969581177e-09	1.36675597678649e-07	CD4POS_TIM_VS_LA_TAM_C1QC_HI
TIPARP	191.885364664959	2.03049081505355	0.241288069244068	5.91895426769073	3.2399503230466e-09	1.3862358882178e-07	CD4POS_TIM_VS_LA_TAM_C1QC_HI
SERPINB6	65.1319321497872	-3.19457083596449	0.44285668750193	-5.91045304957659	3.41168085822051e-09	1.44679421881351e-07	CD4POS_TIM_VS_LA_TAM_C1QC_HI
SEMA4D	36.1492706370662	2.52983831946628	0.325325789857031	5.90286259614781	3.57247804288291e-09	1.5016942790785e-07	CD4POS_TIM_VS_LA_TAM_C1QC_HI
SELENOP	23.9211122133693	-4.06785586176389	0.584886779935705	-5.89193459571097	3.8170026148477e-09	1.59052839394349e-07	CD4POS_TIM_VS_LA_TAM_C1QC_HI
CCL13	29.5599422657746	-4.58019164965049	0.690104230830668	-5.81991319344716	5.88781980289665e-09	2.43227866340351e-07	CD4POS_TIM_VS_LA_TAM_C1QC_HI
GSTP1	112.261831960931	-2.39095793023658	0.315116785738811	-5.81575939913691	6.03592320927335e-09	2.47214906143914e-07	CD4POS_TIM_VS_LA_TAM_C1QC_HI
STAB1	93.6005131097829	-3.90420110623003	0.601064433028807	-5.75967983070796	8.42736327924793e-09	3.42236651136916e-07	CD4POS_TIM_VS_LA_TAM_C1QC_HI
CCL14	26.3878191233342	-4.17637914386451	0.635066792948155	-5.69428927952153	1.2388688430052e-08	4.98878949216885e-07	CD4POS_TIM_VS_LA_TAM_C1QC_HI
VPS26C	44.3375198865079	3.07998323864365	0.425112802019079	5.68536131308469	1.3053638115105e-08	5.21275282063192e-07	CD4POS_TIM_VS_LA_TAM_C1QC_HI
PEPD	133.943698007938	-3.09617386174415	0.442649248344081	-5.6804539226611	1.34337739727649e-08	5.32021858491649e-07	CD4POS_TIM_VS_LA_TAM_C1QC_HI
MOCOS	9.77904501899695	2.79054877455504	0.391156753679363	5.66517219847572	1.46876959154863e-08	5.76913433008282e-07	CD4POS_TIM_VS_LA_TAM_C1QC_HI
SCG3	26.1516054493856	-4.72651063293262	0.686613881396463	-5.62847537042134	1.81809456285512e-08	7.08317816683069e-07	CD4POS_TIM_VS_LA_TAM_C1QC_HI
AOAH	51.6794384749552	2.61334139496366	0.366940558627665	5.59185152186995	2.24660902893494e-08	8.68205682794859e-07	CD4POS_TIM_VS_LA_TAM_C1QC_HI
FXYD6	32.4079606675653	-4.64611514008674	0.700597161096971	-5.57368329313255	2.49408975096003e-08	9.56134246928035e-07	CD4POS_TIM_VS_LA_TAM_C1QC_HI
GAPDH	303.011149050957	1.96685897850677	0.251011659454961	5.56615568192942	2.60420598525649e-08	9.9042500645628e-07	CD4POS_TIM_VS_LA_TAM_C1QC_HI
AKIRIN2	125.45614005984	2.23070985447922	0.30684879793913	5.42075753853079	5.93470071458204e-08	2.23929809639977e-06	CD4POS_TIM_VS_LA_TAM_C1QC_HI
ENSCAFG00000049181	8.36649757622006	3.484651956583	0.493548221787754	5.41226536588798	6.22323711844182e-08	2.32982439621666e-06	CD4POS_TIM_VS_LA_TAM_C1QC_HI
CPXM2	10.2574246022206	3.20923838112488	0.502764647557164	5.37813833161427	7.52599835982957e-08	2.79570419692274e-06	CD4POS_TIM_VS_LA_TAM_C1QC_HI
GRAMD1A	35.7128107510837	2.31118779076975	0.31543029739002	5.36044530161836	8.3017060957511e-08	3.06013658544917e-06	CD4POS_TIM_VS_LA_TAM_C1QC_HI
PCNA	14.8343990063845	2.92045096595382	0.435913591792279	5.32435813507415	1.01310131754055e-07	3.70594008675902e-06	CD4POS_TIM_VS_LA_TAM_C1QC_HI
ENSCAFG00000000842	349.99575469167	-1.48923795025917	0.17103672449718	-5.31941620595186	1.04100744646751e-07	3.7507576567461e-06	CD4POS_TIM_VS_LA_TAM_C1QC_HI
GLDN	21.0384249803041	-4.29749225505476	0.655166864243134	-5.32070611053843	1.03365267649069e-07	3.7507576567461e-06	CD4POS_TIM_VS_LA_TAM_C1QC_HI
DNASE2	144.365538167787	-2.27691934788129	0.323693143643692	-5.26420863122653	1.40794494353079e-07	5.03497923089517e-06	CD4POS_TIM_VS_LA_TAM_C1QC_HI
TDG	36.0503833265717	1.94721291999493	0.256521152480678	5.23493169593827	1.65045886953904e-07	5.85851770580082e-06	CD4POS_TIM_VS_LA_TAM_C1QC_HI
MAPK6	39.2222945258308	2.1119539044527	0.291513111614234	5.22267748112527	1.76354393562314e-07	6.21389892610743e-06	CD4POS_TIM_VS_LA_TAM_C1QC_HI
DLA-DQA1	210.1387767185	-1.71661588014113	0.21933649175655	-5.20807875997329	1.90805938352901e-07	6.67402961012481e-06	CD4POS_TIM_VS_LA_TAM_C1QC_HI
IRAK2	71.2688939836638	1.89194070985828	0.257718723698805	5.1535355218753	2.55620626204161e-07	8.87633362877056e-06	CD4POS_TIM_VS_LA_TAM_C1QC_HI
IGF1	15.5841657731065	-3.97786018305371	0.654357027809742	-5.12502484541016	2.97498513460123e-07	1.02562077446109e-05	CD4POS_TIM_VS_LA_TAM_C1QC_HI
PRKAR2B	32.8665318756797	-3.09592791808978	0.479172245932652	-5.11559333464224	3.12756245187895e-07	1.07051994781457e-05	CD4POS_TIM_VS_LA_TAM_C1QC_HI
LRG1	10.1246171248796	3.2038388377524	0.49286098989458	5.11226950131893	3.18311266402023e-07	1.08180680042446e-05	CD4POS_TIM_VS_LA_TAM_C1QC_HI
EZR	150.829945833367	1.76128259804968	0.22954150904819	5.09727065271334	3.44585500044898e-07	1.16285472972898e-05	CD4POS_TIM_VS_LA_TAM_C1QC_HI
RGS10	160.304890478311	-2.0839712404985	0.29564888323086	-5.08556218264512	3.66538713029267e-07	1.22828916981556e-05	CD4POS_TIM_VS_LA_TAM_C1QC_HI
ADK	32.906704582912	-2.89490367947712	0.446395751950609	-5.0796191807533	3.78192207686365e-07	1.25853962446741e-05	CD4POS_TIM_VS_LA_TAM_C1QC_HI
COTL1	46.2081061692265	1.78167136090695	0.23572972908474	5.07811027179233	3.81207434183849e-07	1.25982484455793e-05	CD4POS_TIM_VS_LA_TAM_C1QC_HI
GPAT3	10.7423634292268	2.69130831760129	0.420282716692497	4.99976970516904	5.73988305788461e-07	1.88393969954678e-05	CD4POS_TIM_VS_LA_TAM_C1QC_HI
TAGLN2	22.2838255739127	2.18584297945354	0.321229950740288	4.9961262392589	5.84933778327745e-07	1.90680453452147e-05	CD4POS_TIM_VS_LA_TAM_C1QC_HI
TNFAIP3	44.1670440680395	1.99608454924327	0.290895969417057	4.99348187096554	5.93003545369517e-07	1.92004931716941e-05	CD4POS_TIM_VS_LA_TAM_C1QC_HI
NAA16	256.984375141764	2.56789630408071	0.422670651674141	4.98468627165116	6.20624309076718e-07	1.99599442221183e-05	CD4POS_TIM_VS_LA_TAM_C1QC_HI
ARG2	23.8767176598469	2.90582202705485	0.460901413821891	4.94998340748227	7.42198089143605e-07	2.37107549545077e-05	CD4POS_TIM_VS_LA_TAM_C1QC_HI
CALML6	24.1564216837477	-3.25378147592436	0.523510513181747	-4.92020958990728	8.64515862354968e-07	2.72550000816119e-05	CD4POS_TIM_VS_LA_TAM_C1QC_HI
ENSCAFG00000014028	108.957359545684	-2.51472275437932	0.406002714928187	-4.9207564399212	8.62103606780637e-07	2.72550000816119e-05	CD4POS_TIM_VS_LA_TAM_C1QC_HI
SNX6	74.644271367627	-1.93097296112074	0.276553419560946	-4.91651583387755	8.80980754092791e-07	2.7592547539952e-05	CD4POS_TIM_VS_LA_TAM_C1QC_HI
CYTIP	19.1777436159033	2.77884040765764	0.444040181379865	4.9112343713399	9.05048314672291e-07	2.81622826227897e-05	CD4POS_TIM_VS_LA_TAM_C1QC_HI
YTHDF3	11.059965307336	2.42659773024117	0.380886475231334	4.88766073520732	1.02041176843278e-06	3.15471818989025e-05	CD4POS_TIM_VS_LA_TAM_C1QC_HI
DAB2	289.701146269168	-3.16795524005937	0.598254109118117	-4.86279509478459	1.15739643695685e-06	3.55528443967772e-05	CD4POS_TIM_VS_LA_TAM_C1QC_HI
ENSCAFG00000024781	28.3111610430805	-3.79472091825751	0.632903594919789	-4.83004870024749	1.3649966070729e-06	4.16628263763905e-05	CD4POS_TIM_VS_LA_TAM_C1QC_HI
PNP	24.3495047959637	2.04488279263502	0.314042205692225	4.7876855950907	1.68715687520415e-06	5.1169973075812e-05	CD4POS_TIM_VS_LA_TAM_C1QC_HI
LGMN	304.341014754092	-2.48834008006552	0.452218562669756	-4.76565068424028	1.88245149992835e-06	5.67340099852619e-05	CD4POS_TIM_VS_LA_TAM_C1QC_HI
NENF	78.8392335923144	-2.05969626523244	0.311265408194344	-4.75740420959762	1.96098258949199e-06	5.8731428555285e-05	CD4POS_TIM_VS_LA_TAM_C1QC_HI
SAMSN1	42.3205489517818	1.86882401568946	0.270422300357629	4.73924236321866	2.14518797130809e-06	6.38493214814184e-05	CD4POS_TIM_VS_LA_TAM_C1QC_HI
SOD2	136.746755619337	1.89115323575023	0.277078099307073	4.72807296841548	2.26660734650542e-06	6.67826809267257e-05	CD4POS_TIM_VS_LA_TAM_C1QC_HI
FBXO9	31.4231134011846	1.84892996578194	0.26523552597894	4.72762478892947	2.27161456407686e-06	6.67826809267257e-05	CD4POS_TIM_VS_LA_TAM_C1QC_HI
LGALS1	751.441962524459	-1.27992654007389	0.148765872888365	-4.72612851755832	2.2884084688552e-06	6.68661791631348e-05	CD4POS_TIM_VS_LA_TAM_C1QC_HI
ENSCAFG00000016245	20.1551381125613	-4.00572840696083	0.691165518969651	-4.67705104805548	2.91029827750306e-06	8.45221172472405e-05	CD4POS_TIM_VS_LA_TAM_C1QC_HI
CD36	29.3424313572045	-3.2196512025756	0.573510064795583	-4.66810968850284	3.03983606139152e-06	8.76729658542831e-05	CD4POS_TIM_VS_LA_TAM_C1QC_HI
ENSCAFG00000013035	11.5760986285856	-3.52078807216329	0.642258426226875	-4.66706137133889	3.05538090518891e-06	8.76729658542831e-05	CD4POS_TIM_VS_LA_TAM_C1QC_HI
FN1	65.1589943111359	2.68506810184703	0.479108946432328	4.65062367352277	3.30932720104365e-06	9.43946187345308e-05	CD4POS_TIM_VS_LA_TAM_C1QC_HI
ENSCAFG00000037735	1246.46919785789	-1.14174213375434	0.120950570977065	-4.64246572601836	3.44275761313741e-06	9.76194939772453e-05	CD4POS_TIM_VS_LA_TAM_C1QC_HI
FOS	455.599848931229	-2.33835199187146	0.402017578465326	-4.59026950474128	4.42674059589944e-06	0.000124782005503236	CD4POS_TIM_VS_LA_TAM_C1QC_HI
ACSF2	15.2542780218299	-3.39505290256685	0.594614477145964	-4.56038512337812	5.10598892444715e-06	0.000143087128221934	CD4POS_TIM_VS_LA_TAM_C1QC_HI
ENSCAFG00000013015	19.3381525117552	-3.45391766546104	0.618317591011073	-4.54630988422156	5.45946383486966e-06	0.000152103201724973	CD4POS_TIM_VS_LA_TAM_C1QC_HI
CD2	48.5066763119918	-2.94539893376097	0.522964624376269	-4.5419769589163	5.57291333013018e-06	0.000154366477907421	CD4POS_TIM_VS_LA_TAM_C1QC_HI
MAFB	1313.76607490388	1.26356705605361	0.151078788513995	4.54003656944773	5.62444722670914e-06	0.000154898569599944	CD4POS_TIM_VS_LA_TAM_C1QC_HI
MXD1	91.8322997171673	1.99952770153139	0.325111447814213	4.52836467463587	5.94419305224486e-06	0.000162768989179185	CD4POS_TIM_VS_LA_TAM_C1QC_HI
NCOA4	41.3046692101751	-2.33493443407718	0.388592765384089	-4.50541543530323	6.62432161146964e-06	0.000180362211148651	CD4POS_TIM_VS_LA_TAM_C1QC_HI
NFE2L2	86.8853665546183	1.49861807114406	0.205026773706397	4.47890617731932	7.50264986567703e-06	0.00020312258845381	CD4POS_TIM_VS_LA_TAM_C1QC_HI
VASP	91.951968607429	1.56307090689949	0.221900877181418	4.43245428845562	9.31664588421033e-06	0.000249415458531486	CD4POS_TIM_VS_LA_TAM_C1QC_HI
SCPEP1	148.853628757641	-2.41227561134336	0.445691135106743	-4.43318151402998	9.28526296486481e-06	0.000249415458531486	CD4POS_TIM_VS_LA_TAM_C1QC_HI
NPC2	357.561535618431	-1.62319104902412	0.239863551311688	-4.42088656294216	9.82967689311435e-06	0.000261687842621133	CD4POS_TIM_VS_LA_TAM_C1QC_HI
C2	47.9538166258884	-2.57886737105852	0.492664640568435	-4.4018352893348	1.07339032293443e-05	0.000284181570580209	CD4POS_TIM_VS_LA_TAM_C1QC_HI
AREG	44.3411325046293	3.29347280245251	0.561581947346098	4.38778165222662	1.14512650885549e-05	0.000301508034639313	CD4POS_TIM_VS_LA_TAM_C1QC_HI
PSEN2	10.7836724335727	-3.52393822278554	0.655921485159731	-4.35962698950124	1.30284331151214e-05	0.000341159844194874	CD4POS_TIM_VS_LA_TAM_C1QC_HI
NPAS1	14.6860799954685	-3.10825398159724	0.569226691201496	-4.33797648207823	1.43800537701871e-05	0.000374506617754003	CD4POS_TIM_VS_LA_TAM_C1QC_HI
EGFL7	16.5758124425969	-3.23223205808744	0.610462768128373	-4.27776788665692	1.88776711299121e-05	0.000488982702997506	CD4POS_TIM_VS_LA_TAM_C1QC_HI
HSPB2	10.7949087580061	-3.71712484921912	0.707496605296198	-4.26987462813694	1.95582876257484e-05	0.000503888786573045	CD4POS_TIM_VS_LA_TAM_C1QC_HI
SYK	81.5559123830689	1.49364184028317	0.214795493113896	4.25460681128328	2.09416676780681e-05	0.000536644232691457	CD4POS_TIM_VS_LA_TAM_C1QC_HI
CLEC4E	40.5866662489951	1.99048660177642	0.340906547943089	4.24355287219327	2.20008506672992e-05	0.000560787640413286	CD4POS_TIM_VS_LA_TAM_C1QC_HI
IER3	45.2384055234732	1.81009691459101	0.296492082257078	4.23133049309292	2.32313032822181e-05	0.000589018017610524	CD4POS_TIM_VS_LA_TAM_C1QC_HI
FUCA1	240.358823492258	-1.46723834370493	0.211882651349704	-4.22544573412152	2.38468287515041e-05	0.000601442123037936	CD4POS_TIM_VS_LA_TAM_C1QC_HI
C3	12.4653959685423	-3.79829921597589	0.753053193117407	-4.22348883769221	2.40549289593669e-05	0.000603514238603594	CD4POS_TIM_VS_LA_TAM_C1QC_HI
CHI3L1	160.717427165517	-2.70780148010564	0.55819687113365	-4.18674083916829	2.82988633103022e-05	0.000706292463452958	CD4POS_TIM_VS_LA_TAM_C1QC_HI
ADGRF5	25.7700997986065	-2.63252780645239	0.485569038593678	-4.16313165441585	3.13912245648746e-05	0.000779413202667768	CD4POS_TIM_VS_LA_TAM_C1QC_HI
ODC1	396.946236770644	1.61418535699577	0.247048345790982	4.15046644098392	3.31798415729212e-05	0.000819576292873395	CD4POS_TIM_VS_LA_TAM_C1QC_HI
SEC11C	158.869635461376	-1.82992589879693	0.308317597173491	-4.14420313814594	3.40997373821713e-05	0.000837979187360845	CD4POS_TIM_VS_LA_TAM_C1QC_HI
MS4A7	87.5637404066062	-2.26151552776899	0.425945304004294	-4.14299230404207	3.42803453249777e-05	0.000838119463251496	CD4POS_TIM_VS_LA_TAM_C1QC_HI
ENSCAFG00000041056	29.6457628501035	-2.61004574466659	0.489682181342485	-4.14008842508357	3.47171971218576e-05	0.000844491414253511	CD4POS_TIM_VS_LA_TAM_C1QC_HI
CORO1A	116.817140140602	1.96726768463809	0.331112559318641	4.13537947078815	3.54368571038351e-05	0.000857643531523121	CD4POS_TIM_VS_LA_TAM_C1QC_HI
PLEC	41.5241586184461	1.71250728712541	0.270348740084437	4.09593857372632	4.20461415222961e-05	0.00101248799082836	CD4POS_TIM_VS_LA_TAM_C1QC_HI
COLGALT1	32.4692650087194	-2.27220250645734	0.412472764818338	-4.09283647047373	4.261282521422e-05	0.00102100329213271	CD4POS_TIM_VS_LA_TAM_C1QC_HI
CLDN1	16.1457452734343	-3.76986363870718	0.728040553234031	-4.08825534487469	4.34629598934364e-05	0.00103619156124053	CD4POS_TIM_VS_LA_TAM_C1QC_HI
FOLH1	10.778099396897	-3.57161306411953	0.740156792733682	-4.0801070649222	4.50149625042665e-05	0.00106787970455666	CD4POS_TIM_VS_LA_TAM_C1QC_HI
NDFIP1	229.375986402811	-1.73628771053747	0.290379949626352	-4.075695263283	4.58770666391664e-05	0.00108296996716692	CD4POS_TIM_VS_LA_TAM_C1QC_HI
C17H1orf162	121.028541819069	2.33097401520374	0.408614255719147	4.06194616968027	4.86653004013052e-05	0.00114315744864243	CD4POS_TIM_VS_LA_TAM_C1QC_HI
PFKP	31.5398426623351	1.95822185818501	0.337108525039396	4.06076269082055	4.89126687442605e-05	0.0011433634566951	CD4POS_TIM_VS_LA_TAM_C1QC_HI
HSPB1	190.770148047809	-2.25235970659517	0.4004253647855	-4.04619797267861	5.20562131295542e-05	0.00121093870542147	CD4POS_TIM_VS_LA_TAM_C1QC_HI
CAMK1	22.6160957437105	-2.75112672297272	0.530900025012445	-4.03578557209836	5.44199017706799e-05	0.00125980758108743	CD4POS_TIM_VS_LA_TAM_C1QC_HI
HLA-DQB2	1447.57147212377	-1.47346797589793	0.227232998890449	-4.03412530102105	5.48060684783946e-05	0.00126264750071378	CD4POS_TIM_VS_LA_TAM_C1QC_HI
SEMA7A	43.2199802455245	1.61963907846625	0.261651801043099	4.02292416368498	5.74800086360839e-05	0.00131791483915844	CD4POS_TIM_VS_LA_TAM_C1QC_HI
RGL1	8.36806454206048	-3.47765350228514	0.699368211771693	-4.01174967202078	6.02703903070037e-05	0.0013753129064341	CD4POS_TIM_VS_LA_TAM_C1QC_HI
MT-CYB	585.170131557906	-1.32984000565106	0.189499624158753	-3.99689338126323	6.41791891816662e-05	0.00145756717800258	CD4POS_TIM_VS_LA_TAM_C1QC_HI
RAB8B	66.2423364399321	1.55315261508795	0.240189172669401	3.99317432516793	6.51946014463599e-05	0.00147364401005168	CD4POS_TIM_VS_LA_TAM_C1QC_HI
GAL3ST4	18.0949145927318	-3.17246382843718	0.650512188564018	-3.98884351125936	6.63962026382955e-05	0.00149375869973104	CD4POS_TIM_VS_LA_TAM_C1QC_HI
PTP4A1	13.8933831355737	2.00941611235876	0.355671921110256	3.98502555498327	6.74728638272809e-05	0.00151088767972117	CD4POS_TIM_VS_LA_TAM_C1QC_HI
TMEM37	80.7641192184357	-2.46077015488567	0.517143729699186	-3.97916721204304	6.91570899047102e-05	0.00154139895266684	CD4POS_TIM_VS_LA_TAM_C1QC_HI
DLA-DMA	224.672782579428	-1.41545936261494	0.212110701880434	-3.97103794884835	7.15601782271707e-05	0.00158757580585464	CD4POS_TIM_VS_LA_TAM_C1QC_HI
SPIC	31.2526946064023	-2.86504031730181	0.604389043852477	-3.94664316829581	7.92545384377602e-05	0.00175017395480989	CD4POS_TIM_VS_LA_TAM_C1QC_HI
METRNL	270.387813695047	1.477738297556	0.231022897171455	3.93483649260294	8.32533540373192e-05	0.00183004620434327	CD4POS_TIM_VS_LA_TAM_C1QC_HI
CD5L	56.2323573988586	-3.18827382453369	0.858672149630447	-3.91205336954473	9.15146806396283e-05	0.00199335613465954	CD4POS_TIM_VS_LA_TAM_C1QC_HI
SRPK2	56.1918534610345	1.45695766285673	0.224381338503422	3.91315219792547	9.10990761103725e-05	0.00199335613465954	CD4POS_TIM_VS_LA_TAM_C1QC_HI
DCSTAMP	6.48753629989316	2.69050636441276	0.555595040187668	3.90064340162878	9.59373779995118e-05	0.00208023491119303	CD4POS_TIM_VS_LA_TAM_C1QC_HI
CTSK	244.482865374649	-2.04753876601651	0.557297075378268	-3.88256373929943	0.000103360910817412	0.00223077551963767	CD4POS_TIM_VS_LA_TAM_C1QC_HI
ENSCAFG00000010721	18.2625248380538	2.71170750536384	0.57159722404875	3.88150707519766	0.000103811131235226	0.00223077551963767	CD4POS_TIM_VS_LA_TAM_C1QC_HI
CAPG	300.738080089458	1.75101364746799	0.307828513845977	3.8769449962226	0.000105776258926544	0.00226285639632142	CD4POS_TIM_VS_LA_TAM_C1QC_HI
ENSCAFG00000004223	6.39162446434067	-3.45241160022129	0.744071473965194	-3.87085776367997	0.00010845306187677	0.00230980921117102	CD4POS_TIM_VS_LA_TAM_C1QC_HI
AP2A2	42.5295924821348	-1.89791307860283	0.343332807640078	-3.86949421014925	0.000109061371125653	0.00231248712581474	CD4POS_TIM_VS_LA_TAM_C1QC_HI
ENSCAFG00000032173	49.9781407088053	1.80675006451684	0.336484902796989	3.86439818866031	0.000111363427283142	0.00235089666758069	CD4POS_TIM_VS_LA_TAM_C1QC_HI
ENSCAFG00000001149	12.3939117617525	-3.07232977633424	0.63932498133767	-3.8407053771219	0.000122681284119054	0.0025784592697303	CD4POS_TIM_VS_LA_TAM_C1QC_HI
PCBD1	46.2960488784327	-2.19064336290416	0.425276015633575	-3.83072710280617	0.000127765147283809	0.002673583344035	CD4POS_TIM_VS_LA_TAM_C1QC_HI
HNMT	39.6776945181956	-2.12541616796289	0.411939741449435	-3.81542056350849	0.000135951186887506	0.00283251342419534	CD4POS_TIM_VS_LA_TAM_C1QC_HI
LAP3	36.7300179458599	-2.28111928267717	0.445878458625892	-3.81003266861784	0.000138948430066385	0.00287000377964706	CD4POS_TIM_VS_LA_TAM_C1QC_HI
NSUN6	24.3469417587682	1.75117514014431	0.309571567894873	3.81098790591294	0.00013841253953815	0.00287000377964706	CD4POS_TIM_VS_LA_TAM_C1QC_HI
ETS2	159.939090002702	1.29209886517764	0.188619116069313	3.79189663440204	0.000149501141855499	0.00307471876296802	CD4POS_TIM_VS_LA_TAM_C1QC_HI
MT-ATP6	3183.74289482507	-1.31783519052739	0.19763266652131	-3.78975047522081	0.000150798687738056	0.00308815090444771	CD4POS_TIM_VS_LA_TAM_C1QC_HI
NIBAN3	10.8003058249829	-3.14440049716342	0.65316630008064	-3.78443420479437	0.000154058655974928	0.00314148544439088	CD4POS_TIM_VS_LA_TAM_C1QC_HI
VKORC1	18.6912225301506	-2.42054993515484	0.477238091623605	-3.77924101335103	0.000157307110827926	0.00319413421647213	CD4POS_TIM_VS_LA_TAM_C1QC_HI
ZBTB24	7.81635125925567	2.22016576368363	0.433706023880392	3.77543149540912	0.000159730919214906	0.00322966483070814	CD4POS_TIM_VS_LA_TAM_C1QC_HI
CD4	20.8382527099863	2.41060843842616	0.486122992271477	3.76946663816269	0.000163596773482352	0.003293931674485	CD4POS_TIM_VS_LA_TAM_C1QC_HI
HMGB2	157.784274583081	1.82534851408124	0.332637161408717	3.75232500960297	0.000175202122005902	0.00351283919938194	CD4POS_TIM_VS_LA_TAM_C1QC_HI
ZFYVE16	23.3078663473581	-2.08737730562987	0.400748857607642	-3.74821034498178	0.000178100863415477	0.00355092068017395	CD4POS_TIM_VS_LA_TAM_C1QC_HI
SPINK2	14.5296409551845	-2.89010359364411	0.588875356491093	-3.74753145393663	0.000178583448230785	0.00355092068017395	CD4POS_TIM_VS_LA_TAM_C1QC_HI
TMEM167A	60.6092883540228	1.46770947099526	0.235726989295071	3.74493566336975	0.000180440009075637	0.00355830668103068	CD4POS_TIM_VS_LA_TAM_C1QC_HI
CRYAB	45.7001746609986	-2.62914398273453	0.618425494250931	-3.74494183363011	0.000180435574544707	0.00355830668103068	CD4POS_TIM_VS_LA_TAM_C1QC_HI
YIF1B	36.8398328215673	-2.00237807434191	0.37754644376055	-3.74189136620524	0.000182640469535397	0.00358693905743288	CD4POS_TIM_VS_LA_TAM_C1QC_HI
GYPC	18.0414759592236	-3.03016831230215	0.656847466756271	-3.73349401674911	0.000188841681938512	0.00369358914224225	CD4POS_TIM_VS_LA_TAM_C1QC_HI
ME2	19.6422964067933	-2.57952469359882	0.557208676898888	-3.71898255543787	0.000200026863952013	0.00389645826039856	CD4POS_TIM_VS_LA_TAM_C1QC_HI
SLC7A8	20.5175109791912	-2.60232462943585	0.549824172363166	-3.71642377420413	0.000202062564639438	0.00392017736741775	CD4POS_TIM_VS_LA_TAM_C1QC_HI
NT5DC2	18.308062901749	-2.35416298502424	0.501128429003507	-3.70971005961546	0.000207496737731351	0.00400937244842192	CD4POS_TIM_VS_LA_TAM_C1QC_HI
RGS1	309.269802859902	-1.96187826056364	0.409026749091179	-3.70582974292784	0.0002106998082095	0.00405491357807199	CD4POS_TIM_VS_LA_TAM_C1QC_HI
IL18BP	371.690639303196	2.13181767249585	0.436608913629321	3.67718775776917	0.000235819466021372	0.00452018752469765	CD4POS_TIM_VS_LA_TAM_C1QC_HI
NUDT14	11.8243078333152	-2.97967762848276	0.624045787290659	-3.67359942553258	0.00023915755722247	0.00456590842314771	CD4POS_TIM_VS_LA_TAM_C1QC_HI
FSCN1	22.5372298520257	-2.57793635815552	0.548661654556939	-3.66957629009967	0.000242952825882272	0.00461996008582478	CD4POS_TIM_VS_LA_TAM_C1QC_HI
NAGLU	25.6741216542768	-2.08700010065368	0.420899937121271	-3.66684140799407	0.000245564987428397	0.00465117557216157	CD4POS_TIM_VS_LA_TAM_C1QC_HI
GCNT2	8.21967738349847	2.37032623846606	0.48854575312134	3.66265364584052	0.000249615940948519	0.00470928972057207	CD4POS_TIM_VS_LA_TAM_C1QC_HI
ENSCAFG00000015798	87.5856051451192	1.90050403900763	0.376088893961231	3.66056357303779	0.000251661101466962	0.00472925489501836	CD4POS_TIM_VS_LA_TAM_C1QC_HI
NR1H3	17.9576403986714	-2.68233973292772	0.570907149628783	-3.65803055206999	0.00025416075564031	0.00475757164464205	CD4POS_TIM_VS_LA_TAM_C1QC_HI
SLC39A10	24.0845232960816	-2.01014459991295	0.397621836032678	-3.6559752994598	0.000256206025353049	0.00477719561669966	CD4POS_TIM_VS_LA_TAM_C1QC_HI
FADS1	39.1338767621894	2.22688489704606	0.478663973873875	3.65295767302762	0.00025923697667331	0.00481497516363761	CD4POS_TIM_VS_LA_TAM_C1QC_HI
BCL2A1	979.225925006033	1.49166297378754	0.254763361136042	3.6475590130562	0.000264743517775114	0.00487942668145518	CD4POS_TIM_VS_LA_TAM_C1QC_HI
VEGFB	36.397185134709	-2.17385895360163	0.433641784922102	-3.64781556864401	0.000264479372818137	0.00487942668145518	CD4POS_TIM_VS_LA_TAM_C1QC_HI
CCRL2	10.1141247971523	2.47255230000125	0.550809644547989	3.64607812031127	0.000266273058228471	0.00488881415720625	CD4POS_TIM_VS_LA_TAM_C1QC_HI
BMP2K	34.1417521907897	-1.8968447654953	0.366305300440129	-3.64385614921096	0.000268583568580925	0.00491241397190761	CD4POS_TIM_VS_LA_TAM_C1QC_HI
ME3	19.6237257759298	-2.67720094663574	0.565349359417339	-3.62718509052425	0.000286527904364599	0.00522069094188273	CD4POS_TIM_VS_LA_TAM_C1QC_HI
PRSS23	11.3828154254592	-3.0309561490052	0.683821776025135	-3.62307633007577	0.000291119867001639	0.00528426667678732	CD4POS_TIM_VS_LA_TAM_C1QC_HI
SMPDL3A	32.0125215975876	-2.72613221341594	0.604265472387586	-3.61083787433119	0.000305209412854267	0.00549266049106538	CD4POS_TIM_VS_LA_TAM_C1QC_HI
SNX29	8.65177524811328	-3.07099394273203	0.690649637592166	-3.61013362276301	0.000306039305324386	0.00549266049106538	CD4POS_TIM_VS_LA_TAM_C1QC_HI
NASP	67.0939789452397	-1.47858889886293	0.249091078851949	-3.61107918419426	0.000304925537555746	0.00549266049106538	CD4POS_TIM_VS_LA_TAM_C1QC_HI
SGK1	31.0571045513612	1.8926973370766	0.36460174315562	3.59007700526758	0.000330580286059988	0.00591097287611739	CD4POS_TIM_VS_LA_TAM_C1QC_HI
PRDX1	221.385296268435	-1.55864961816378	0.27750682165085	-3.58896669015418	0.000331991252446607	0.00591413413280349	CD4POS_TIM_VS_LA_TAM_C1QC_HI
WDR3	11.4895991142179	-2.49891571541134	0.544518010373512	-3.58417662266518	0.000338143218078984	0.00600141592975737	CD4POS_TIM_VS_LA_TAM_C1QC_HI
CREM	71.179820293938	1.73406662410031	0.327232075451806	3.57954444314436	0.000344193709892297	0.00608625925388889	CD4POS_TIM_VS_LA_TAM_C1QC_HI
MT-CO3	3466.45635743222	-1.17415356378692	0.168830917581254	-3.55804872846138	0.00037362001275476	0.00658230551882652	CD4POS_TIM_VS_LA_TAM_C1QC_HI
TREM2	150.109475020106	-2.02697729183307	0.457587545641732	-3.54683394472493	0.000389890257731218	0.00684378796720879	CD4POS_TIM_VS_LA_TAM_C1QC_HI
VWA5A	9.88205023311675	-3.11955802313631	0.688871820823263	-3.54067886448024	0.00039909901806004	0.00697986311877268	CD4POS_TIM_VS_LA_TAM_C1QC_HI
EPHX1	23.9496876777887	-2.05607952153576	0.419271772538956	-3.49967124735148	0.000465832281795207	0.00811733925222775	CD4POS_TIM_VS_LA_TAM_C1QC_HI
PLPP3	15.4839573055315	2.4424619410226	0.497413059106635	3.49648940772338	0.000471423209360189	0.00818500006976097	CD4POS_TIM_VS_LA_TAM_C1QC_HI
CAMK1D	6.81476862423629	-3.14045451809295	0.722381615515628	-3.47462375345562	0.000511570332410582	0.0088499820682726	CD4POS_TIM_VS_LA_TAM_C1QC_HI
ENSCAFG00000010572	161.875400568803	1.20281165794076	0.180402498285953	3.46922803723529	0.000521956220505415	0.00899717341245306	CD4POS_TIM_VS_LA_TAM_C1QC_HI
CRLF2	19.7399095389946	1.74645613759033	0.33982664334323	3.46386273622526	0.00053247814536502	0.00914564613831247	CD4POS_TIM_VS_LA_TAM_C1QC_HI
RHOB	108.109199956741	-1.78077965830231	0.386463070660254	-3.45865211860744	0.000542885609479176	0.00929109943080076	CD4POS_TIM_VS_LA_TAM_C1QC_HI
COPRS	8.38273887093073	-2.86548002743453	0.649551628820747	-3.44746543289938	0.000565872813735235	0.00965004456732829	CD4POS_TIM_VS_LA_TAM_C1QC_HI
PLD3	7.62060921462205	-3.15665279148388	0.733574368315672	-3.43987016290163	0.000581993313847062	0.0098897587232451	CD4POS_TIM_VS_LA_TAM_C1QC_HI
SDF2L1	64.7567150683456	-1.57318626421898	0.292469417702449	-3.43153944489141	0.000600165842999638	0.0101625255111458	CD4POS_TIM_VS_LA_TAM_C1QC_HI
MDFIC	31.1759171965895	-1.84687534083695	0.373714478418438	-3.42984399395673	0.000603928371191864	0.0101902280096881	CD4POS_TIM_VS_LA_TAM_C1QC_HI
CSF2RA	19.6036199847788	1.75034721986544	0.346006272501161	3.42711319282462	0.000610034723286856	0.010246166827228	CD4POS_TIM_VS_LA_TAM_C1QC_HI
FRMD4A	17.4797680740853	-2.41589414988965	0.526911828139776	-3.42645282615118	0.000611519973411354	0.010246166827228	CD4POS_TIM_VS_LA_TAM_C1QC_HI
GLIPR1	114.603323685267	1.25030080302642	0.195417227681238	3.42292998779333	0.000619500312268703	0.0103189048990911	CD4POS_TIM_VS_LA_TAM_C1QC_HI
PDIA4	47.2245625116698	-1.53016024683009	0.280641845942471	-3.42263720199158	0.000620167907124005	0.0103189048990911	CD4POS_TIM_VS_LA_TAM_C1QC_HI
CARHSP1	27.4929069432186	1.96896263451185	0.391439189872531	3.4203125019103	0.000625492372402314	0.0103714859811484	CD4POS_TIM_VS_LA_TAM_C1QC_HI
ENSCAFG00000008026	7.88524929541984	-2.67627351951145	0.622450263824062	-3.41528950382768	0.000637142536793568	0.0105282311597061	CD4POS_TIM_VS_LA_TAM_C1QC_HI
KDM7A	17.3004512285248	1.82184237771457	0.369497104653223	3.41361410649631	0.000641073069470628	0.0105567771439974	CD4POS_TIM_VS_LA_TAM_C1QC_HI
RXRG	7.74442684649342	-3.32947788039387	0.760822441454511	-3.40583022141113	0.00065963186290817	0.0108251913940272	CD4POS_TIM_VS_LA_TAM_C1QC_HI
CYCS	130.228996716911	1.42313811759146	0.247198106182078	3.39551309055753	0.000685000981435641	0.0112031559830703	CD4POS_TIM_VS_LA_TAM_C1QC_HI
SESN3	9.97019255297766	-2.85108246974324	0.659492020000976	-3.393375142493	0.000690370224922408	0.0112525650266265	CD4POS_TIM_VS_LA_TAM_C1QC_HI
VIM	4746.23772977354	1.34700963321916	0.228599632089912	3.38934636991269	0.000700594541873539	0.0113805052361288	CD4POS_TIM_VS_LA_TAM_C1QC_HI
PNPO	10.6225448817783	-2.52142899126062	0.57165737726226	-3.3776881765312	0.000730979198118851	0.0118339605317079	CD4POS_TIM_VS_LA_TAM_C1QC_HI
UGCG	58.1402073658849	1.58742765728205	0.294160289819246	3.37154568437367	0.000747476405091883	0.0120602927043781	CD4POS_TIM_VS_LA_TAM_C1QC_HI
CCND1	16.179671375023	-2.72088028667477	0.603159994681645	-3.35747184891203	0.000786587528269527	0.0126487497834482	CD4POS_TIM_VS_LA_TAM_C1QC_HI
NFATC2	6.33936919411829	-3.0372263264137	0.722037993842573	-3.35457622689649	0.000794866500109649	0.012739131332861	CD4POS_TIM_VS_LA_TAM_C1QC_HI
LIPA	26.5169683569983	-2.41218954625516	0.575556849886183	-3.3396067035988	0.000838971136219945	0.0134011656158866	CD4POS_TIM_VS_LA_TAM_C1QC_HI
IQGAP2	20.2111958436538	-2.16877331481231	0.493049392923781	-3.33621558847697	0.000849272766765514	0.0135206481672437	CD4POS_TIM_VS_LA_TAM_C1QC_HI
TNFRSF13C	10.5356083801209	-2.58239643835999	0.59769162445344	-3.33229277230708	0.000861335909515249	0.0136221837570861	CD4POS_TIM_VS_LA_TAM_C1QC_HI
CCL5	106.93193152395	-1.97321691657365	0.588009268240435	-3.33306171001439	0.000858958883671118	0.0136221837570861	CD4POS_TIM_VS_LA_TAM_C1QC_HI
ENPP5	12.9946252637884	-2.41960264406683	0.558547848568971	-3.3285372265582	0.000873033366150758	0.013761762798008	CD4POS_TIM_VS_LA_TAM_C1QC_HI
JMJD6	9.39145872477551	-2.44350742421022	0.581126900889186	-3.31352356814293	0.000921283423513813	0.0144747218540269	CD4POS_TIM_VS_LA_TAM_C1QC_HI
DENND5A	14.0350497894335	1.6865357439698	0.342989078871548	3.30756157543488	0.000941120195563374	0.0147380652847702	CD4POS_TIM_VS_LA_TAM_C1QC_HI
NRP2	32.676909968555	-1.94591743922907	0.429380226231038	-3.30596247912628	0.000946507612808953	0.0147741514025424	CD4POS_TIM_VS_LA_TAM_C1QC_HI
SAA1	381.023227612359	-2.19760382145823	0.477280290206479	-3.29471493624249	0.000985215677585889	0.0153284205421805	CD4POS_TIM_VS_LA_TAM_C1QC_HI
ADAM28	64.6768076649727	-2.05977025937996	0.444056341246712	-3.28395526838139	0.00102361167700474	0.0158742626414457	CD4POS_TIM_VS_LA_TAM_C1QC_HI
ENSCAFG00000017708	76.4054954371543	-1.51633571408697	0.289242361620475	-3.2724789397159	0.00106608814631795	0.0164796593456634	CD4POS_TIM_VS_LA_TAM_C1QC_HI
CLEC5A	9.61668609023252	2.30297261292807	0.536484088892757	3.26966116992729	0.00107676377233307	0.0165911639775566	CD4POS_TIM_VS_LA_TAM_C1QC_HI
ACP2	4.45311041320501	-2.98289229042995	0.761706769417916	-3.25432553222195	0.0011366195201471	0.017457310065849	CD4POS_TIM_VS_LA_TAM_C1QC_HI
CNTLN	6.03932790185928	-2.97399842110537	0.732471656165879	-3.25099881225648	0.0011500033809544	0.0176064415384457	CD4POS_TIM_VS_LA_TAM_C1QC_HI
IFI30	172.739276552727	-1.3339484652156	0.23881838152773	-3.24745587282868	0.00116441718688891	0.0177703412725211	CD4POS_TIM_VS_LA_TAM_C1QC_HI
FLNA	18.9577799817562	1.80879748464034	0.38360884098608	3.23849719769236	0.00120161201412882	0.0182797611800168	CD4POS_TIM_VS_LA_TAM_C1QC_HI
EMP1	10.8810757439199	-2.51186672185388	0.628058687669462	-3.23459955404905	0.00121813445328456	0.0184724693042393	CD4POS_TIM_VS_LA_TAM_C1QC_HI
PTPRE	66.288042856188	1.50998336620994	0.283807552537608	3.22561485066702	0.00125702389894379	0.0190020773619515	CD4POS_TIM_VS_LA_TAM_C1QC_HI
MT-CO2	3153.45498139218	-1.07936209153693	0.15636615573105	-3.22467923115488	0.00126113886737404	0.0190043316114982	CD4POS_TIM_VS_LA_TAM_C1QC_HI
ENPP2	8.9340006659834	-2.72024946280809	0.67556978094125	-3.220136995404	0.00128129350296407	0.0192475187028333	CD4POS_TIM_VS_LA_TAM_C1QC_HI
SOD1	40.0079033852406	-1.54757937613618	0.301056649607779	-3.21733483045139	0.00129387502038813	0.0193757784303122	CD4POS_TIM_VS_LA_TAM_C1QC_HI
CLIC2	6.5862204028593	-2.79151832572217	0.678327422614408	-3.20542248146388	0.00134864368111657	0.0201330234265128	CD4POS_TIM_VS_LA_TAM_C1QC_HI
GNPDA1	24.6928947538561	-2.00390308953779	0.45208556426929	-3.19870472434304	0.00138046479423382	0.0205440599191567	CD4POS_TIM_VS_LA_TAM_C1QC_HI
JPT1	61.553882004517	-1.44633991498316	0.274288379566618	-3.18463608203446	0.0014493614801397	0.0215026012781098	CD4POS_TIM_VS_LA_TAM_C1QC_HI
CSF1R	57.7245703540509	-1.48085386395856	0.28615541771051	-3.17269178202165	0.00151032770528434	0.022337933221366	CD4POS_TIM_VS_LA_TAM_C1QC_HI
PACC1	19.5699097702904	-2.3785203694745	0.561228689722129	-3.16944165086713	0.00152732121012381	0.0225197638120409	CD4POS_TIM_VS_LA_TAM_C1QC_HI
TFEC	27.1829237544533	-1.71164845338797	0.364115182167615	-3.16805867645217	0.00153460544494894	0.0225577585650164	CD4POS_TIM_VS_LA_TAM_C1QC_HI
TCF4	12.2501541418244	-2.35101090521829	0.5478089242015	-3.15777312167329	0.00158979234381854	0.023161086142228	CD4POS_TIM_VS_LA_TAM_C1QC_HI
DCTN4	30.9770361918345	1.6720887942966	0.352641117203919	3.15770759753913	0.00159014969549103	0.023161086142228	CD4POS_TIM_VS_LA_TAM_C1QC_HI
GNRH1	7.18828766256657	-3.18529597793633	0.769417241565258	-3.15896919924623	0.00158328222452008	0.023161086142228	CD4POS_TIM_VS_LA_TAM_C1QC_HI
XDH	11.1982176421898	2.06612933875574	0.470391354093879	3.14860728406616	0.00164050493726175	0.0238221201798737	CD4POS_TIM_VS_LA_TAM_C1QC_HI
DNAJB4	14.2924516328274	-2.71872346113026	0.690248924357775	-3.1474884538769	0.00164679609657335	0.023841229289364	CD4POS_TIM_VS_LA_TAM_C1QC_HI
CALR	69.0826524360295	-1.39423832359095	0.262747418879987	-3.14510983526057	0.0016602448547992	0.0239635341692704	CD4POS_TIM_VS_LA_TAM_C1QC_HI
ICAM2	17.4786960450785	-2.26594373008368	0.545189011154148	-3.12008499088564	0.00180798865652168	0.0260176625887444	CD4POS_TIM_VS_LA_TAM_C1QC_HI
SPTBN1	7.82902578138188	2.22606730067408	0.570349932768952	3.11342676783574	0.0018492839715766	0.0264946179531891	CD4POS_TIM_VS_LA_TAM_C1QC_HI
TTC38	15.5925588144381	-2.26498697347545	0.525782065291906	-3.1129632929305	0.00185219052886443	0.0264946179531891	CD4POS_TIM_VS_LA_TAM_C1QC_HI
TMEM106C	6.43481292286725	-2.77819649311656	0.687970130578814	-3.11109428647125	0.00186395413548521	0.0265835363608486	CD4POS_TIM_VS_LA_TAM_C1QC_HI
SSX2IP	6.07873462522581	-2.82924006776099	0.746633954073704	-3.10654942448069	0.00189284663650692	0.0268358611897668	CD4POS_TIM_VS_LA_TAM_C1QC_HI
TLR4	39.8711004053102	1.27501683108754	0.224230384762479	3.1067725983578	0.00189141833135769	0.0268358611897668	CD4POS_TIM_VS_LA_TAM_C1QC_HI
CPD	27.9783062619523	1.5814696114589	0.324616572193416	3.10003034369207	0.00193500818105793	0.0273526820166065	CD4POS_TIM_VS_LA_TAM_C1QC_HI
MICU3	5.39581894314589	-2.85649032825731	0.735574587320489	-3.09781865314478	0.00194950684253166	0.0274765787923875	CD4POS_TIM_VS_LA_TAM_C1QC_HI
TMC4	43.3487554818227	1.62508664688475	0.321693261725925	3.08787141818233	0.0020159567672763	0.0283298088820763	CD4POS_TIM_VS_LA_TAM_C1QC_HI
PPM1H	29.5248635276035	-1.66249867921277	0.35936777926997	-3.08397100850976	0.00204257499019157	0.0285759872508719	CD4POS_TIM_VS_LA_TAM_C1QC_HI
ENSCAFG00000017655	238.65600284783	1.37082974031402	0.255468336720568	3.08355958977276	0.00204540142467635	0.0285759872508719	CD4POS_TIM_VS_LA_TAM_C1QC_HI
GRN	331.398118085263	-1.30672023615652	0.241729552964547	-3.08018960644446	0.0020686885401949	0.0288173124552731	CD4POS_TIM_VS_LA_TAM_C1QC_HI
ENSCAFG00000005768	245.438305630639	-1.25025952694573	0.219959983700544	-3.07638039142311	0.00209530348572832	0.0291034617495945	CD4POS_TIM_VS_LA_TAM_C1QC_HI
FAM91A1	5.39523774374728	-2.6324484395917	0.692314728509892	-3.06099180239114	0.00220605134232343	0.0305531735040863	CD4POS_TIM_VS_LA_TAM_C1QC_HI
STK10	12.8773766460819	1.77861105464385	0.393762990263251	3.04894996629116	0.00229642724313486	0.031531459453015	CD4POS_TIM_VS_LA_TAM_C1QC_HI
CDKN1A	10.5517432784449	1.8822344098937	0.452922710784203	3.05022544530295	0.00228669646656561	0.031531459453015	CD4POS_TIM_VS_LA_TAM_C1QC_HI
RYBP	20.6941488476362	1.5630661287802	0.316692544307729	3.04959689053049	0.00229148705327429	0.031531459453015	CD4POS_TIM_VS_LA_TAM_C1QC_HI
CD163	42.0833041658173	-1.86059831963892	0.555594120710847	-3.03408772936689	0.00241264259736984	0.0330325237902751	CD4POS_TIM_VS_LA_TAM_C1QC_HI
NPL	5.7695343951164	-2.77917139038986	0.733448152690595	-3.02318218988512	0.00250131603974433	0.034149021260555	CD4POS_TIM_VS_LA_TAM_C1QC_HI
AKAP7	41.2010992451946	-1.63725115693278	0.351835171244072	-3.02074989146945	0.00252149545858747	0.0343267222657703	CD4POS_TIM_VS_LA_TAM_C1QC_HI
RELB	35.3256007099771	1.32024587752295	0.250778361957956	3.01677909312568	0.00255475916466169	0.0346810365922346	CD4POS_TIM_VS_LA_TAM_C1QC_HI
PAK1	5.23282274708735	-2.80224599759263	0.729837485754989	-3.01284095747058	0.00258814517087525	0.0350350046859723	CD4POS_TIM_VS_LA_TAM_C1QC_HI
ALCAM	75.1026924701249	-1.50143061303808	0.309386383285806	-3.01136907881155	0.0026007252673367	0.0351061281157111	CD4POS_TIM_VS_LA_TAM_C1QC_HI
UBFD1	10.8325097491447	-2.19112014275352	0.54153664497391	-3.00706426270299	0.00263783992888912	0.0355071037619007	CD4POS_TIM_VS_LA_TAM_C1QC_HI
BAG2	9.87431117945515	-2.44997480987056	0.63007006492957	-3.00126756073644	0.00268858212722298	0.0360887550522479	CD4POS_TIM_VS_LA_TAM_C1QC_HI
CNN2	28.1600180250913	1.62600449835196	0.346654647056106	2.99720596622202	0.00272466558310153	0.036470942665426	CD4POS_TIM_VS_LA_TAM_C1QC_HI
ENSCAFG00000020060	14.3098231745955	-2.20797758705863	0.676748722129886	-2.99054321173265	0.00278481724760379	0.0371722681072906	CD4POS_TIM_VS_LA_TAM_C1QC_HI
APPL2	5.7000504980548	-2.77729008289284	0.723983517719879	-2.98919919553463	0.00279709712465882	0.0372324706149029	CD4POS_TIM_VS_LA_TAM_C1QC_HI
PTPN1	46.928475652205	1.34342941784689	0.255453452825641	2.97831430101792	0.00289838601932762	0.0384738664947865	CD4POS_TIM_VS_LA_TAM_C1QC_HI
NECTIN2	15.4783249203413	-2.12080401146734	0.508530521651679	-2.97728376186182	0.00290814709743807	0.0384967980412244	CD4POS_TIM_VS_LA_TAM_C1QC_HI
DSE	20.7103215689272	-1.925635718094	0.457051154400815	-2.97547039872731	0.00292539581760624	0.0386184483690609	CD4POS_TIM_VS_LA_TAM_C1QC_HI
ENSCAFG00000031869	1169.10967042347	-1.38613442394592	0.279021989832425	-2.97098563060965	0.00296845669533184	0.039079243087995	CD4POS_TIM_VS_LA_TAM_C1QC_HI
DNAJB1	219.671238077814	-2.39106217960579	0.592882397871625	-2.96228060313378	0.00305369349496584	0.0400912307613049	CD4POS_TIM_VS_LA_TAM_C1QC_HI
ENSCAFG00000000641	137.039995622205	-2.0110496579874	0.520831540373185	-2.95207804963228	0.00315643136209862	0.0413268281070399	CD4POS_TIM_VS_LA_TAM_C1QC_HI
ASAH1	70.232817651814	-1.50447347382052	0.321470616679774	-2.93966897526102	0.00328563061675158	0.0429012041293558	CD4POS_TIM_VS_LA_TAM_C1QC_HI
MAPKAPK5	11.130922222321	-2.34976750097858	0.593961056294993	-2.93736221464491	0.00331017229629189	0.0431042001191053	CD4POS_TIM_VS_LA_TAM_C1QC_HI
DNASE1L1	57.259140704906	-1.53933526656781	0.330080882750154	-2.93539563453629	0.00333122650774062	0.0431438849326839	CD4POS_TIM_VS_LA_TAM_C1QC_HI
GBA	31.2303665656774	-1.62730068978745	0.360673576323338	-2.93540525159374	0.00333112325142634	0.0431438849326839	CD4POS_TIM_VS_LA_TAM_C1QC_HI
CARD6	9.5038798145324	-2.17641460901622	0.560165686868557	-2.92777177015314	0.00341400549018496	0.0440968040672947	CD4POS_TIM_VS_LA_TAM_C1QC_HI
MAPK1IP1L	94.0372195242527	1.1764691796528	0.205782750519914	2.91897860337099	0.00351180327373299	0.0452380679777647	CD4POS_TIM_VS_LA_TAM_C1QC_HI
ARHGAP18	38.3409960554357	-1.64324958873148	0.380015550375712	-2.91781807370356	0.00352489939929379	0.0452850346418655	CD4POS_TIM_VS_LA_TAM_C1QC_HI
HAUS6	13.7221472008716	1.54016764253055	0.338412378095937	2.91443434233442	0.00356333755219843	0.0456564533426066	CD4POS_TIM_VS_LA_TAM_C1QC_HI
MTSS1	9.44966914858114	-2.17326859106081	0.563894367053395	-2.90556074083442	0.00366595688330922	0.0468460410261807	CD4POS_TIM_VS_LA_TAM_C1QC_HI
PMP22	8.57679087941515	-2.41424629780417	0.644332295051359	-2.90026828356647	0.00372843390970572	0.0475177002534836	CD4POS_TIM_VS_LA_TAM_C1QC_HI
HHEX	45.6811268810278	1.47989165437023	0.306934483172203	2.89787482439036	0.00375700505862969	0.047754822920301	CD4POS_TIM_VS_LA_TAM_C1QC_HI
TBC1D9	34.3139363449442	-1.64488217058279	0.375876631966166	-2.89602746161534	0.00377919326959175	0.0479097728779991	CD4POS_TIM_VS_LA_TAM_C1QC_HI
SRSF5	60.220905492608	1.25072844320394	0.232130732726608	2.89466476211607	0.00379563656141518	0.0479912675522468	CD4POS_TIM_VS_LA_TAM_C1QC_HI
PSD2	10.3762288446694	-2.53710177484289	0.667150282851056	-2.8859091780974	0.00390284765207578	0.0492169630230187	CD4POS_TIM_VS_LA_TAM_C1QC_HI
PDLIM4	16.5486723173247	-2.27024012717669	0.585863660685845	-2.88018198763241	0.00397445681884773	0.0497274075089251	CD4POS_TIM_VS_LA_TAM_C1QC_HI
ADD3	14.8647178446651	1.67266884634028	0.351766992003028	2.8811459826276	0.00396232074247361	0.0497274075089251	CD4POS_TIM_VS_LA_TAM_C1QC_HI
BLNK	7.77571079997042	-2.6358254123557	0.722980588598851	-2.8805950933829	0.00396925195657194	0.0497274075089251	CD4POS_TIM_VS_LA_TAM_C1QC_HI
ENO1	2271.28116159076	-1.41287371535177	0.0687730047456114	-12.1881498756472	3.59490281799153e-34	2.43338971749847e-30	LA_TAM_C1QC_HI_VS_LA_TAM_SPP1_HI
FXYD6	161.239197726579	2.879829128317	0.239186451473504	9.90620896991645	3.91209543823993e-23	1.32404870107231e-19	LA_TAM_C1QC_HI_VS_LA_TAM_SPP1_HI
RBP4	379.0969485328	-2.57741323891713	0.226258585907501	-9.18230034038033	4.219789792367e-20	9.5212523681774e-17	LA_TAM_C1QC_HI_VS_LA_TAM_SPP1_HI
LGALS3	3754.96504701388	-2.02433811172181	0.16320946182603	-9.11242297961446	8.05622723960448e-20	1.36331505462207e-16	LA_TAM_C1QC_HI_VS_LA_TAM_SPP1_HI
ADAM28	301.772988276397	1.94415850399733	0.179994168707682	7.75975524255809	8.50934455449434e-15	1.15199506578744e-11	LA_TAM_C1QC_HI_VS_LA_TAM_SPP1_HI
CAPG	1305.64514740899	-1.60438206202212	0.138547171498162	-7.58054591983992	3.44103945529455e-14	3.88206601214813e-11	LA_TAM_C1QC_HI_VS_LA_TAM_SPP1_HI
SERPING1	36.8863411987321	2.43809096481329	0.270961572612422	7.22945385580082	4.84940242773178e-13	4.67317972050254e-10	LA_TAM_C1QC_HI_VS_LA_TAM_SPP1_HI
SPP2	218.19131191165	-2.25704751566675	0.257348068086522	-7.20926433199296	5.62549660891683e-13	4.67317972050254e-10	LA_TAM_C1QC_HI_VS_LA_TAM_SPP1_HI
ANXA2	1430.84130256436	-1.86142173162522	0.185708512720933	-7.19571527809683	6.21341667669122e-13	4.67317972050254e-10	LA_TAM_C1QC_HI_VS_LA_TAM_SPP1_HI
NR4A3	74.3220032168126	1.73522767529602	0.166257081231809	7.12927225136903	1.00900981801444e-12	6.82998745813973e-10	LA_TAM_C1QC_HI_VS_LA_TAM_SPP1_HI
C1QC	7221.93357003577	2.08880911995949	0.24044359782512	6.96266906070854	3.33885537389743e-12	2.05461018417379e-09	LA_TAM_C1QC_HI_VS_LA_TAM_SPP1_HI
GAPDH	995.071342444265	-1.28267524058748	0.106516178604409	-6.72063819453892	1.80930342724766e-11	1.02059790825328e-08	LA_TAM_C1QC_HI_VS_LA_TAM_SPP1_HI
DCSTAMP	33.9094088050859	-2.37124207474883	0.285876045584132	-6.46544027180186	1.01004293805586e-10	5.25921588284623e-08	LA_TAM_C1QC_HI_VS_LA_TAM_SPP1_HI
SKIL	273.511136495783	1.28644439167813	0.115917010448572	6.21797436805716	5.03613799882003e-10	2.43497272242948e-07	LA_TAM_C1QC_HI_VS_LA_TAM_SPP1_HI
JAML	11.6856612051721	2.64581075049444	0.32298581277833	6.18073918436378	6.38021498311633e-10	2.87917834804763e-07	LA_TAM_C1QC_HI_VS_LA_TAM_SPP1_HI
ENSCAFG00000023735	107.927774840308	-1.76833210431593	0.203340887017381	-6.14240096579599	8.12833565200091e-10	3.43879400177463e-07	LA_TAM_C1QC_HI_VS_LA_TAM_SPP1_HI
SELENOP	144.879760967211	1.43013350788913	0.143596279736945	6.07757272405606	1.22015349764987e-09	4.3469573818905e-07	LA_TAM_C1QC_HI_VS_LA_TAM_SPP1_HI
SEMA4A	36.3052824608768	2.12085923452764	0.269076752139118	6.0874110507818	1.14751089789324e-09	4.3469573818905e-07	LA_TAM_C1QC_HI_VS_LA_TAM_SPP1_HI
ENSCAFG00000024781	163.239881853222	1.46305534212566	0.14952564182993	6.08598010770463	1.15780817749498e-09	4.3469573818905e-07	LA_TAM_C1QC_HI_VS_LA_TAM_SPP1_HI
RHOB	550.697854221575	1.08722905628478	0.0850267923906154	6.05814701118265	1.37698523723889e-09	4.66040653543503e-07	LA_TAM_C1QC_HI_VS_LA_TAM_SPP1_HI
C1QA	5207.17865497678	1.90660260126846	0.254343671744258	6.04800813507715	1.46647553658055e-09	4.72693947957796e-07	LA_TAM_C1QC_HI_VS_LA_TAM_SPP1_HI
FBP1	120.89979514763	-2.04992061453613	0.266367371988158	-6.0054793086257	1.90767493528025e-09	5.86956892586911e-07	LA_TAM_C1QC_HI_VS_LA_TAM_SPP1_HI
SCIN	20.3734816869794	-2.51643274545292	0.34184559885952	-5.89740878708608	3.69254265989939e-09	1.08673135934169e-06	LA_TAM_C1QC_HI_VS_LA_TAM_SPP1_HI
PTGR1	1708.78437039931	-1.44436419052591	0.153817374176877	-5.84598811427593	5.03570002488976e-09	1.42027722785328e-06	LA_TAM_C1QC_HI_VS_LA_TAM_SPP1_HI
DLA-DQA1	991.623717265372	1.62307439783501	0.190958894492808	5.80481537255005	6.44369676128573e-09	1.74469533508572e-06	LA_TAM_C1QC_HI_VS_LA_TAM_SPP1_HI
SLC7A11	26.4718674829133	-2.17056370709924	0.287297984916574	-5.75104080184433	8.86957039936258e-09	2.30403675506535e-06	LA_TAM_C1QC_HI_VS_LA_TAM_SPP1_HI
ENSCAFG00000017655	1050.93228167615	-1.27486964526671	0.12405515647658	-5.74503351614794	9.19027808934325e-09	2.30403675506535e-06	LA_TAM_C1QC_HI_VS_LA_TAM_SPP1_HI
MS4A7	492.233843051738	1.19930813677638	0.113642504884646	5.59225547158896	2.24138696050004e-08	5.41855297700884e-06	LA_TAM_C1QC_HI_VS_LA_TAM_SPP1_HI
SYNE2	52.6959775844949	1.82896617150447	0.24132042667537	5.57081707029144	2.53547434609389e-08	5.91814684438259e-06	LA_TAM_C1QC_HI_VS_LA_TAM_SPP1_HI
ENSCAFG00000008221	1225.55528235275	-1.09494208102992	0.0944582158280742	-5.55792469489438	2.73001113838299e-08	6.15981513190482e-06	LA_TAM_C1QC_HI_VS_LA_TAM_SPP1_HI
AKAP7	206.34792388565	1.14155028534339	0.106510289887372	5.4081201912895	6.36896799223305e-08	1.39069497869115e-05	LA_TAM_C1QC_HI_VS_LA_TAM_SPP1_HI
IL2RA	12.9730644562563	2.23390518962128	0.322117769986859	5.40073298272929	6.63691523163449e-08	1.40391497509168e-05	LA_TAM_C1QC_HI_VS_LA_TAM_SPP1_HI
MXD1	122.736891511412	1.31020147641871	0.140654527212598	5.36652660568787	8.0267364951343e-08	1.64645391925952e-05	LA_TAM_C1QC_HI_VS_LA_TAM_SPP1_HI
HSPB2	66.6290465100429	1.43552786469031	0.165493078025922	5.32561407382235	1.0061254905234e-07	2.00307748392733e-05	LA_TAM_C1QC_HI_VS_LA_TAM_SPP1_HI
ENSCAFG00000010596	110.263559782159	1.32450772069972	0.145282293920398	5.29469861539915	1.19212857414685e-07	2.30557666240001e-05	LA_TAM_C1QC_HI_VS_LA_TAM_SPP1_HI
CXCL10	74.6441172905925	2.08208498411345	0.306461134950699	5.28092811617334	1.28531115278822e-07	2.41674199811763e-05	LA_TAM_C1QC_HI_VS_LA_TAM_SPP1_HI
ENSCAFG00000015798	343.150889616585	-1.47833864455245	0.179330445157367	-5.26531123793866	1.39952052731425e-07	2.4929880129974e-05	LA_TAM_C1QC_HI_VS_LA_TAM_SPP1_HI
PIR	170.51905514924	-1.67067807278752	0.226586129358495	-5.26564822115185	1.39695556478184e-07	2.4929880129974e-05	LA_TAM_C1QC_HI_VS_LA_TAM_SPP1_HI
WDR3	64.7528055359669	1.37846415534241	0.158594347088938	5.21404828583453	1.84763340519424e-07	3.20682833839995e-05	LA_TAM_C1QC_HI_VS_LA_TAM_SPP1_HI
PECAM1	36.2250517595126	1.65071033278349	0.219622087789025	5.10399187708697	3.32562554184128e-07	5.6277898231809e-05	LA_TAM_C1QC_HI_VS_LA_TAM_SPP1_HI
CXCL14	37.7290826042136	-2.04197582099071	0.31569141710701	-5.025702440919	5.01593120108966e-07	8.28118007321363e-05	LA_TAM_C1QC_HI_VS_LA_TAM_SPP1_HI
VIM	24121.8537727513	-1.43823263889491	0.181567946008997	-4.96782897547748	6.77066342348927e-07	0.000106582838868835	LA_TAM_C1QC_HI_VS_LA_TAM_SPP1_HI
PHACTR1	119.819679716118	1.53553422130836	0.205877356297671	4.97087231775515	6.66523346174627e-07	0.000106582838868835	LA_TAM_C1QC_HI_VS_LA_TAM_SPP1_HI
TLR7	53.3061431276823	1.62309504926594	0.226995904695249	4.94643867269546	7.55835251548437e-07	0.000113694418171808	LA_TAM_C1QC_HI_VS_LA_TAM_SPP1_HI
CD74	1133.53843724923	1.28169345099426	0.147948969882718	4.94999733183831	7.42144990232822e-07	0.000113694418171808	LA_TAM_C1QC_HI_VS_LA_TAM_SPP1_HI
HLA-DQB2	6680.74841653947	1.42155117889046	0.182880230406821	4.93257135204738	8.1154119450858e-07	0.000116879198843161	LA_TAM_C1QC_HI_VS_LA_TAM_SPP1_HI
SLC15A1	29.0730080582033	-1.79875432226565	0.272922389923675	-4.9365821965355	7.95035380211505e-07	0.000116879198843161	LA_TAM_C1QC_HI_VS_LA_TAM_SPP1_HI
DLA-DRA	6436.67615926681	1.39745558113704	0.179062291439872	4.89939665952335	9.61313955136061e-07	0.00013556529504825	LA_TAM_C1QC_HI_VS_LA_TAM_SPP1_HI
SIGLEC1	60.2087533892063	1.53026449831446	0.209046056998508	4.8801273503091	1.06017359000257e-06	0.000146455408790355	LA_TAM_C1QC_HI_VS_LA_TAM_SPP1_HI
PLAU	410.236258858717	1.19651919930504	0.132973977371826	4.79079914174535	1.66118356930973e-06	0.000224891031613151	LA_TAM_C1QC_HI_VS_LA_TAM_SPP1_HI
FAM20C	106.579112897698	-1.48965847953368	0.20199589206028	-4.75220427003778	2.01210939210713e-06	0.00025805551999954	LA_TAM_C1QC_HI_VS_LA_TAM_SPP1_HI
PLVAP	8.35515093466111	2.11312429508397	0.338959227812412	4.75584559172112	1.97617476647851e-06	0.00025805551999954	LA_TAM_C1QC_HI_VS_LA_TAM_SPP1_HI
CLDN1	80.3873572980729	1.81644406627612	0.354015945486497	4.7513604018862	2.02052630521135e-06	0.00025805551999954	LA_TAM_C1QC_HI_VS_LA_TAM_SPP1_HI
ALDOC	40.7016657847902	-1.54193413614536	0.22151958582378	-4.67222248384353	2.97957951832865e-06	0.000373495810362345	LA_TAM_C1QC_HI_VS_LA_TAM_SPP1_HI
SPP1	2659.39927780467	-1.40909892513953	0.188365466692861	-4.60619197331179	4.10109806547764e-06	0.000504733323731238	LA_TAM_C1QC_HI_VS_LA_TAM_SPP1_HI
PPP1R14B	348.418230138609	-1.00482763880444	0.094695034334887	-4.59116714032046	4.40774168960601e-06	0.000532785776731126	LA_TAM_C1QC_HI_VS_LA_TAM_SPP1_HI
CXCL16	289.394035919664	1.10802413185001	0.119139203689593	4.58452869609342	4.55011597327292e-06	0.000540346228475165	LA_TAM_C1QC_HI_VS_LA_TAM_SPP1_HI
C3	73.602095067367	1.68580281572674	0.275207263148049	4.54183386355967	5.5766982427414e-06	0.000650839144915802	LA_TAM_C1QC_HI_VS_LA_TAM_SPP1_HI
NIBAN3	56.792362977796	1.66351063758518	0.354254976588616	4.53243058408941	5.83088403413793e-06	0.000668970407238638	LA_TAM_C1QC_HI_VS_LA_TAM_SPP1_HI
CXCR4	1143.66805623206	1.16795950402864	0.135069008039837	4.49786600470478	6.86389325515841e-06	0.000774361557402789	LA_TAM_C1QC_HI_VS_LA_TAM_SPP1_HI
ANPEP	183.793859101865	-1.29531024720671	0.170491939669919	-4.45535239743173	8.3755503865451e-06	0.000929411484697111	LA_TAM_C1QC_HI_VS_LA_TAM_SPP1_HI
C1QB	4688.97964611375	1.52652297592512	0.346269247040738	4.42796093004416	9.51281272833627e-06	0.00103858434448562	LA_TAM_C1QC_HI_VS_LA_TAM_SPP1_HI
CCL24	35.2344270162956	1.79666427741752	0.355029286836908	4.36101831165847	1.29458530477018e-05	0.00139095998856974	LA_TAM_C1QC_HI_VS_LA_TAM_SPP1_HI
ENSCAFG00000043705	48.2162088773822	-1.29912897976757	0.173402129484057	-4.33703381259347	1.44418415039625e-05	0.00151530171248324	LA_TAM_C1QC_HI_VS_LA_TAM_SPP1_HI
LMO1	34.0352529764173	-1.54705204026508	0.242647199022453	-4.33538026146142	1.4550836358607e-05	0.00151530171248324	LA_TAM_C1QC_HI_VS_LA_TAM_SPP1_HI
FRMD4A	90.0149699805232	1.29975254065075	0.176737970625084	4.26175655904068	2.02826323504145e-05	0.00208019906636297	LA_TAM_C1QC_HI_VS_LA_TAM_SPP1_HI
CYP27A1	42.4860097207297	1.37481420654089	0.197607866700115	4.25387762299632	2.10100153747635e-05	0.00212263871748917	LA_TAM_C1QC_HI_VS_LA_TAM_SPP1_HI
YBX3	357.179947235992	-1.15530196688378	0.141323543654811	-4.23635566934558	2.27176831631882e-05	0.00226141172546501	LA_TAM_C1QC_HI_VS_LA_TAM_SPP1_HI
TMEM176A	33.0112720192541	1.64643764871018	0.280045772579861	4.18242145040676	2.8842068029284e-05	0.00281761224708813	LA_TAM_C1QC_HI_VS_LA_TAM_SPP1_HI
TPI1	1406.12709639162	-0.933601508969855	0.0866290904280997	-4.18010333830449	2.91376654300737e-05	0.00281761224708813	LA_TAM_C1QC_HI_VS_LA_TAM_SPP1_HI
PER1	64.0998104537164	1.17974009883231	0.149866426130625	4.16133942317554	3.16386428574462e-05	0.00297447185419519	LA_TAM_C1QC_HI_VS_LA_TAM_SPP1_HI
YPEL3	153.779093723827	1.06871721495752	0.121209907427677	4.1633857287906	3.13562986345783e-05	0.00297447185419519	LA_TAM_C1QC_HI_VS_LA_TAM_SPP1_HI
IFI6	23.8923355952758	1.73183881132919	0.298925808673032	4.13276925475363	3.58418507362188e-05	0.00332347243333513	LA_TAM_C1QC_HI_VS_LA_TAM_SPP1_HI
IL10	46.9281849211463	1.37494836460338	0.209174596841921	4.11903857575314	3.80456458025602e-05	0.00348014833023689	LA_TAM_C1QC_HI_VS_LA_TAM_SPP1_HI
ATP13A2	36.6083711779129	1.54059848578818	0.251655139002845	4.11480597083757	3.87505234451701e-05	0.00349736390933808	LA_TAM_C1QC_HI_VS_LA_TAM_SPP1_HI
MYBPC2	15.046305267447	1.76768694695506	0.327009398409255	4.10338428220302	4.07150139912801e-05	0.00362631486456546	LA_TAM_C1QC_HI_VS_LA_TAM_SPP1_HI
FUCA1	1220.09168942045	0.993882248779945	0.104155062085578	4.09541502576227	4.21412776253936e-05	0.00370460140579596	LA_TAM_C1QC_HI_VS_LA_TAM_SPP1_HI
ST14	19.0123329349184	1.64941224817649	0.315966850475021	4.06770892530214	4.74776348284768e-05	0.00412020654043538	LA_TAM_C1QC_HI_VS_LA_TAM_SPP1_HI
PFKP	131.951675552588	-1.47380695105008	0.245814168121261	-3.97563868932704	7.01906236877431e-05	0.00601418141445991	LA_TAM_C1QC_HI_VS_LA_TAM_SPP1_HI
CD22	14.809320095201	1.65724210196375	0.292337925262811	3.9346915531909	8.33036083208743e-05	0.00704852655904998	LA_TAM_C1QC_HI_VS_LA_TAM_SPP1_HI
MTHFR	22.3844447142072	1.40057771427209	0.227836934998836	3.90297891247173	9.50159838258893e-05	0.00794028635206722	LA_TAM_C1QC_HI_VS_LA_TAM_SPP1_HI
ENSCAFG00000044872	48.9004887177979	-1.19857184566737	0.167591514908618	-3.88421022844742	0.000102663050618641	0.00847470962972657	LA_TAM_C1QC_HI_VS_LA_TAM_SPP1_HI
LPL	4.66900473652176	-1.76827405873786	0.35811475342854	-3.88023259278178	0.000104356621506523	0.00851072254189948	LA_TAM_C1QC_HI_VS_LA_TAM_SPP1_HI
ENSCAFG00000010718	11.3289561115446	1.60653491188881	0.302056826399022	3.82598860584331	0.000130248314282638	0.0104958433259426	LA_TAM_C1QC_HI_VS_LA_TAM_SPP1_HI
NR4A2	77.1631816167867	1.28001009866204	0.195246425132109	3.82016934750137	0.000133360077536576	0.0106201689981774	LA_TAM_C1QC_HI_VS_LA_TAM_SPP1_HI
IGF1	94.2196233183261	1.40454182413873	0.233113205680217	3.80409746838914	0.00014232213753436	0.010865661334698	LA_TAM_C1QC_HI_VS_LA_TAM_SPP1_HI
ATP8A1	63.9682709600037	1.18244805156178	0.166731718241721	3.80315722304127	0.000142863622217185	0.010865661334698	LA_TAM_C1QC_HI_VS_LA_TAM_SPP1_HI
FAM20A	13.7996038462058	-1.61402787685604	0.32332292314531	-3.80484209577865	0.000141894680823896	0.010865661334698	LA_TAM_C1QC_HI_VS_LA_TAM_SPP1_HI
ENSCAFG00000005768	1224.91744403214	0.966596038971165	0.105227450461107	3.81108090086315	0.000138360473258673	0.010865661334698	LA_TAM_C1QC_HI_VS_LA_TAM_SPP1_HI
FN1	196.759161952255	-1.28363464833962	0.34143724642359	-3.78576351551187	0.000153237351379237	0.0115251514609562	LA_TAM_C1QC_HI_VS_LA_TAM_SPP1_HI
VEGFC	40.2120242177984	-1.42821471891808	0.279537159978961	-3.76008449549069	0.000169855976569342	0.0126346714878887	LA_TAM_C1QC_HI_VS_LA_TAM_SPP1_HI
CD5L	286.72291762878	1.68464457209088	0.332868849828785	3.74082677660664	0.000183415905448686	0.0134950246085017	LA_TAM_C1QC_HI_VS_LA_TAM_SPP1_HI
TBC1D9	183.540538820081	0.991511035431577	0.114388807129977	3.72985605116044	0.000191589195644195	0.0139448093044683	LA_TAM_C1QC_HI_VS_LA_TAM_SPP1_HI
ICAM1	487.131553348144	1.05488164307866	0.133666606767089	3.71586585582345	0.00020250900714715	0.0145828028657347	LA_TAM_C1QC_HI_VS_LA_TAM_SPP1_HI
ENSCAFG00000000641	726.166609411668	1.11971211551968	0.153560519190667	3.70780118848855	0.00020906668770929	0.0148965516747809	LA_TAM_C1QC_HI_VS_LA_TAM_SPP1_HI
SYNDIG1	13.0953354795314	1.54926383483717	0.336024120844236	3.61814064374639	0.00029672714303766	0.020922354491895	LA_TAM_C1QC_HI_VS_LA_TAM_SPP1_HI
COMTD1	121.146137865967	-0.995526961497427	0.120066436704458	-3.59218319291508	0.000327919190395342	0.0228833505132585	LA_TAM_C1QC_HI_VS_LA_TAM_SPP1_HI
SNX10	215.020274268762	-0.958980695099035	0.109505247859281	-3.58794601099581	0.000333293280642201	0.0230210430272149	LA_TAM_C1QC_HI_VS_LA_TAM_SPP1_HI
FOS	2628.23468885055	0.995922013797846	0.121164619945514	3.56801679095093	0.000359693459101513	0.024593586107658	LA_TAM_C1QC_HI_VS_LA_TAM_SPP1_HI
SSH2	22.256878277781	1.40607896725535	0.253834072352795	3.562260366206	0.000367675468069213	0.0248879524336051	LA_TAM_C1QC_HI_VS_LA_TAM_SPP1_HI
FOSB	510.946839998301	0.938683914808473	0.104153938634496	3.55488080871846	0.000378150471089511	0.0253435696911376	LA_TAM_C1QC_HI_VS_LA_TAM_SPP1_HI
PANK3	37.6863863441841	1.1986435598276	0.185650298901421	3.54705371422334	0.000389565156066639	0.0258526131511282	LA_TAM_C1QC_HI_VS_LA_TAM_SPP1_HI
ECM2	11.6105723441897	1.55550235355239	0.30949722893864	3.53871046121091	0.000402086614881226	0.0264245077294273	LA_TAM_C1QC_HI_VS_LA_TAM_SPP1_HI
CD83	33.1130337129341	1.22005601852135	0.192832752996208	3.53085100278061	0.000414225012698782	0.0269604722207505	LA_TAM_C1QC_HI_VS_LA_TAM_SPP1_HI
SRXN1	79.7339930472595	-1.13328873961616	0.167672747839722	-3.52512845552688	0.000423277484167716	0.0272872884793454	LA_TAM_C1QC_HI_VS_LA_TAM_SPP1_HI
DISC1	13.7758282356822	1.51019958917785	0.311860625724455	3.50544234039567	0.00045584922820759	0.02910984363903	LA_TAM_C1QC_HI_VS_LA_TAM_SPP1_HI
TPPP3	15.5907812072727	-1.59347817945973	0.350416269512397	-3.49488604151894	0.000474264203644729	0.0298903200835472	LA_TAM_C1QC_HI_VS_LA_TAM_SPP1_HI
NRIP1	38.9527305863771	1.19519955315356	0.186990993850814	3.49340494693263	0.000476902728471428	0.0298903200835472	LA_TAM_C1QC_HI_VS_LA_TAM_SPP1_HI
ENSCAFG00000009211	256.014934079368	-0.998924844142948	0.125853142400354	-3.48998944755214	0.000483039620449912	0.0299972035855546	LA_TAM_C1QC_HI_VS_LA_TAM_SPP1_HI
FCGRT	1795.14356433704	0.874324661166195	0.0874651857009944	3.46778830309893	0.000524760506291363	0.0322918533371476	LA_TAM_C1QC_HI_VS_LA_TAM_SPP1_HI
ENSCAFG00000004223	41.2931406147342	1.26757965743465	0.21756414280585	3.46223678645704	0.000535705621438139	0.0326683905541871	LA_TAM_C1QC_HI_VS_LA_TAM_SPP1_HI
RAB3IL1	60.0516256143231	-1.18408581591068	0.186637810334253	-3.42461652969077	0.000615667749339482	0.037209419600705	LA_TAM_C1QC_HI_VS_LA_TAM_SPP1_HI
MPEG1	108.202642141988	1.02513898503197	0.137783153452654	3.40776263198228	0.000654978440948437	0.0392349474936281	LA_TAM_C1QC_HI_VS_LA_TAM_SPP1_HI
BCHE	10.8229501800521	1.46004781424499	0.299088412277887	3.37625123511377	0.000734807875695782	0.0436308290402171	LA_TAM_C1QC_HI_VS_LA_TAM_SPP1_HI
MTHFD1L	19.2335602619712	-1.36396321342713	0.254486967908009	-3.35627374650265	0.000790003308813116	0.046500281716139	LA_TAM_C1QC_HI_VS_LA_TAM_SPP1_HI
MGST3	1081.18438543309	-0.948945952405266	0.115092394029985	-3.35142363058194	0.000803972105921341	0.0469145446981169	LA_TAM_C1QC_HI_VS_LA_TAM_SPP1_HI
GIMAP8	43.0979343576983	1.28333575696533	0.229652817076542	3.34507975146648	0.000822589136501161	0.0475906484186014	LA_TAM_C1QC_HI_VS_LA_TAM_SPP1_HI
EBI3	35.8990744557764	1.3154825552079	0.238476237488749	3.33362830166703	0.000857211266622429	0.0491734157946375	LA_TAM_C1QC_HI_VS_LA_TAM_SPP1_HI
LTF	132.795215982021	8.0638913033581	0.359950808273174	19.8364788835622	1.44212315221946e-87	6.91065414543564e-84	M_MDSC_VS_LA_TAM_C1QC_HI
THBS1	241.440543916174	6.89207015588132	0.323330623691817	19.3071885199103	4.67329656894417e-83	1.11972185791902e-79	M_MDSC_VS_LA_TAM_C1QC_HI
VCAN	369.414003372291	6.29979000485048	0.314491359965128	18.2429668558478	2.3533116242517e-74	3.75902310113805e-71	M_MDSC_VS_LA_TAM_C1QC_HI
SERPINB2	227.781585388578	8.5011713246911	0.429495059105233	17.494594157978	1.57530611247971e-68	1.88721672275069e-65	M_MDSC_VS_LA_TAM_C1QC_HI
PLBD1	384.373643709562	6.15706671898377	0.31693801877336	17.3669168624222	1.46910542176869e-67	1.40799063622312e-64	M_MDSC_VS_LA_TAM_C1QC_HI
IL1B	367.238656647605	6.76351500344116	0.373858252136495	16.491347500781	4.23400573507117e-61	3.38155924707684e-58	M_MDSC_VS_LA_TAM_C1QC_HI
S100A12	748.206088495022	7.9687050348287	0.450683726085973	16.1459909708029	1.2118646707096e-58	8.29607928862912e-56	M_MDSC_VS_LA_TAM_C1QC_HI
C30H15orf48	472.12084554078	5.73443966697817	0.330641051644707	15.8231213984873	2.1553675301648e-56	1.29106515056872e-53	M_MDSC_VS_LA_TAM_C1QC_HI
ITGB7	40.1273287955705	5.40143496456507	0.326943072387457	14.536401340654	7.12405777810874e-48	3.79316498585523e-45	M_MDSC_VS_LA_TAM_C1QC_HI
PADI3	86.3738278837815	7.06785292983661	0.43863466144889	14.2237940670731	6.52189368404699e-46	3.12529145339532e-43	M_MDSC_VS_LA_TAM_C1QC_HI
SELL	113.203865171056	5.75465523882761	0.3794814761351	13.6962158268248	1.06954931012275e-42	4.65934572191656e-40	M_MDSC_VS_LA_TAM_C1QC_HI
PTGS2	542.783517983712	4.84712940685725	0.311506712624397	13.6754613362524	1.42301901156598e-42	5.68258925285346e-40	M_MDSC_VS_LA_TAM_C1QC_HI
ENSCAFG00000029470	79.6794827473663	7.32380624425232	0.485557862388766	13.180757962064	1.13247284462007e-39	4.17446913186107e-37	M_MDSC_VS_LA_TAM_C1QC_HI
IVNS1ABP	56.5350793149334	3.71711609019068	0.237386223272726	13.1501699638808	1.69792356718359e-39	5.81174980995984e-37	M_MDSC_VS_LA_TAM_C1QC_HI
EREG	47.007742595696	7.05091542431211	0.473974270797687	12.8388210751026	9.93762555242073e-38	3.17474010981334e-35	M_MDSC_VS_LA_TAM_C1QC_HI
MRC1	205.247088452363	-6.08192950445168	0.455765061310163	-11.8669546225725	1.75749381581533e-32	5.26369397836693e-30	M_MDSC_VS_LA_TAM_C1QC_HI
APOE	2877.31899631917	-6.62080503874668	0.541555649085842	-11.4708163850157	1.84906547488362e-30	5.21218926802488e-28	M_MDSC_VS_LA_TAM_C1QC_HI
CLEC4D	20.4924283957368	5.7153761789491	0.434547663224226	11.3484067868052	7.55263290769092e-30	2.01067871631416e-27	M_MDSC_VS_LA_TAM_C1QC_HI
SNAI1	176.206577516205	3.52789642186248	0.263762822320628	11.2554312450765	2.17758336479109e-29	5.49209446530468e-27	M_MDSC_VS_LA_TAM_C1QC_HI
PLAUR	795.484806951627	3.09438226043019	0.226198135583729	11.1929883939024	4.41304803678809e-29	1.05736630961443e-26	M_MDSC_VS_LA_TAM_C1QC_HI
EMB	208.721693945223	3.86872587222576	0.294746628771724	11.1759623284683	5.34676711260422e-29	1.22008133350473e-26	M_MDSC_VS_LA_TAM_C1QC_HI
PTGES	140.564568679339	6.01774243551596	0.494107663090424	11.0421718786116	2.39180873813045e-28	5.20979430596414e-26	M_MDSC_VS_LA_TAM_C1QC_HI
ARHGAP45	2480.59144381297	3.26297248426424	0.245143380853378	11.0159332421916	3.20200963356465e-28	6.67131746262686e-26	M_MDSC_VS_LA_TAM_C1QC_HI
PTGER2	36.1525896887302	4.4003418108803	0.354330947617359	10.7280993479938	7.51254551613508e-27	1.5000049213883e-24	M_MDSC_VS_LA_TAM_C1QC_HI
PRSS57	48.8335038466299	5.97286873281754	0.483615099945758	10.7224433975843	7.98651516963261e-27	1.53085522771518e-24	M_MDSC_VS_LA_TAM_C1QC_HI
ENSCAFG00000013713	40.3987111298352	3.64237743402204	0.286438258682963	10.6436731021609	1.8662416592349e-26	3.43962693502064e-24	M_MDSC_VS_LA_TAM_C1QC_HI
KDM6B	113.968355342305	2.69156177699404	0.198183094033577	10.6107875198104	2.6550173896136e-26	4.71216419667718e-24	M_MDSC_VS_LA_TAM_C1QC_HI
LSP1	105.886763772579	4.65287385968915	0.392709980276134	10.5156118348105	7.32041074205337e-26	1.25283600985428e-23	M_MDSC_VS_LA_TAM_C1QC_HI
IL1A	208.898770763751	3.41684642619806	0.275325412737418	10.3906933093514	2.73358750718204e-25	4.51701770152287e-23	M_MDSC_VS_LA_TAM_C1QC_HI
HBEGF	179.206504289656	3.74866724671708	0.303815434179857	10.299268814918	7.09988937791159e-25	1.13408899663175e-22	M_MDSC_VS_LA_TAM_C1QC_HI
ARID3A	39.0633561120455	3.29121198640916	0.263169129800119	10.2591126069233	1.07691806477303e-24	1.66470689238464e-22	M_MDSC_VS_LA_TAM_C1QC_HI
CLU	394.208682087374	-4.57603647316289	0.395898459809328	-10.0450181287704	9.66299100819088e-24	1.44703290347658e-21	M_MDSC_VS_LA_TAM_C1QC_HI
CXCL8	3258.39467633965	3.03209148093049	0.245758535677181	10.0005636165749	1.51532139572876e-23	2.20043034191885e-21	M_MDSC_VS_LA_TAM_C1QC_HI
APOBR	25.5984813564703	3.83350357368572	0.328069640515887	9.83357191100053	8.07044459485999e-23	1.13745795584027e-20	M_MDSC_VS_LA_TAM_C1QC_HI
TESC	18.1607747195869	4.84884769049547	0.425904528122237	9.76143786665554	1.64801854203859e-22	2.25637281527112e-20	M_MDSC_VS_LA_TAM_C1QC_HI
C9H17orf64	63.2184996114143	5.31426876200171	0.51166773221246	9.44838964997478	3.44083337248634e-21	4.58013153359848e-19	M_MDSC_VS_LA_TAM_C1QC_HI
NAMPT	150.552351885468	2.64847498774423	0.21903739688401	9.41626656990325	4.67412599653324e-21	6.05362480415872e-19	M_MDSC_VS_LA_TAM_C1QC_HI
CEACAM28	45.7239872760187	4.78720537189745	0.440149027340894	9.37659281068432	6.81390561906621e-21	8.59269361225403e-19	M_MDSC_VS_LA_TAM_C1QC_HI
KLF3	66.3491122733771	2.44266680428405	0.198614433812738	9.35200372367595	8.60027442934286e-21	1.05673115552336e-18	M_MDSC_VS_LA_TAM_C1QC_HI
NOD2	22.1758009495211	4.01079425767815	0.361709983824297	9.31123789359482	1.26351035973165e-20	1.51368541095852e-18	M_MDSC_VS_LA_TAM_C1QC_HI
PLEK	642.860608650202	2.61858554835646	0.223327437850897	9.13797585256314	6.36321395079772e-20	7.43720030542016e-18	M_MDSC_VS_LA_TAM_C1QC_HI
MAPK13	54.2038518925362	3.74777210896471	0.348599882743638	9.07949754314952	1.09077219675359e-19	1.24451913496267e-17	M_MDSC_VS_LA_TAM_C1QC_HI
GLRX	1006.79659097488	2.17560766974173	0.176482676237391	9.07123981125799	1.17670350370876e-19	1.31134027669125e-17	M_MDSC_VS_LA_TAM_C1QC_HI
MAP3K8	70.3860092294778	2.8308585609198	0.255121421360661	8.86412997798463	7.71037660515436e-19	8.39730106634084e-17	M_MDSC_VS_LA_TAM_C1QC_HI
RRP1B	89.6842493336692	2.60672988451943	0.231097991864099	8.7737362648083	1.72833757999931e-18	1.84048748519037e-16	M_MDSC_VS_LA_TAM_C1QC_HI
LRRK2	32.3056242668425	4.09154742891231	0.39294856676992	8.69103273272346	3.59159534286097e-18	3.7415054093456e-16	M_MDSC_VS_LA_TAM_C1QC_HI
LMNB1	24.394668704547	3.78636972564643	0.361331544531061	8.68678590511533	3.72837837817296e-18	3.80135940174571e-16	M_MDSC_VS_LA_TAM_C1QC_HI
PLTP	151.58933920215	-5.43196708810974	0.529956092303169	-8.61941012332058	6.729990105221e-18	6.71877345504563e-16	M_MDSC_VS_LA_TAM_C1QC_HI
SLA	141.144191802377	4.00582308978184	0.404161579676733	8.56877491406308	1.04591743180625e-17	1.02286455779909e-15	M_MDSC_VS_LA_TAM_C1QC_HI
CITED2	36.721655456111	2.86151795972866	0.274099681804818	8.30974726720893	9.59061134283621e-17	9.19164191097422e-15	M_MDSC_VS_LA_TAM_C1QC_HI
SERPINB10	22.3626482298602	5.1041271326298	0.53448165261764	8.20385407216604	2.32800664009219e-16	2.18741329790623e-14	M_MDSC_VS_LA_TAM_C1QC_HI
PLK3	96.6472406432395	2.73983127898074	0.265394785423277	8.19399729870922	2.52690737496768e-16	2.32864233477791e-14	M_MDSC_VS_LA_TAM_C1QC_HI
BTG1	151.304855641935	2.27063502593213	0.207512018969396	8.15175077363134	3.58692938356058e-16	3.24312558604194e-14	M_MDSC_VS_LA_TAM_C1QC_HI
SMPDL3B	64.9946177294289	2.96142383637129	0.296189551734856	8.12618094383842	4.43027538889119e-16	3.93145919695677e-14	M_MDSC_VS_LA_TAM_C1QC_HI
SERPINA1	451.794055852654	2.89278185629171	0.286047713474271	8.1156062274717	4.83365671139595e-16	4.21143326563807e-14	M_MDSC_VS_LA_TAM_C1QC_HI
MS4A2	14.444016668058	6.90828732417108	0.708633015169405	7.99424902791863	1.30366023944891e-15	1.11556069061414e-13	M_MDSC_VS_LA_TAM_C1QC_HI
IL18RAP	13.5814764380237	4.39804057480791	0.460346769256233	7.98939915187532	1.35597997545144e-15	1.13997474427427e-13	M_MDSC_VS_LA_TAM_C1QC_HI
PYGL	14.2466504146003	4.11169322369935	0.431354390673484	7.97852531908558	1.48091913456893e-15	1.22354560221626e-13	M_MDSC_VS_LA_TAM_C1QC_HI
MEFV	14.6966100789658	4.87018990703523	0.533043685780201	7.95391654998365	1.80705870658188e-15	1.46769920710854e-13	M_MDSC_VS_LA_TAM_C1QC_HI
OSM	133.175666555991	2.57367153207454	0.253608781373868	7.95030905492276	1.86046792820696e-15	1.48589371866129e-13	M_MDSC_VS_LA_TAM_C1QC_HI
NFKBIA	799.244042358001	2.28545886332232	0.216792819322769	7.91600077910791	2.45272080185751e-15	1.92679312827889e-13	M_MDSC_VS_LA_TAM_C1QC_HI
NFKBIZ	92.8350015476548	2.2199798816395	0.207675657088278	7.88553324563105	3.13195190875194e-15	2.42069573334505e-13	M_MDSC_VS_LA_TAM_C1QC_HI
SRGN	58.716607699834	2.35440315265646	0.227700319968429	7.78952748447711	6.72602510535931e-15	5.11604957220346e-13	M_MDSC_VS_LA_TAM_C1QC_HI
ISG20	116.486954013356	3.33416922334056	0.372029931085483	7.73304181815592	1.05006784192286e-14	7.86238296639741e-13	M_MDSC_VS_LA_TAM_C1QC_HI
PRDX6	469.717368411839	2.63608737272807	0.269198487603359	7.70331967490133	1.32576144862695e-14	9.77392132587745e-13	M_MDSC_VS_LA_TAM_C1QC_HI
FCER2	12.1368499048757	6.29209802949189	0.665954591176779	7.65298618815881	1.96365010884656e-14	1.42572898812011e-12	M_MDSC_VS_LA_TAM_C1QC_HI
NOCT	31.6813408106382	3.14998513081503	0.337753736298053	7.60768095259221	2.79057667242205e-14	1.9958870767532e-12	M_MDSC_VS_LA_TAM_C1QC_HI
SORL1	24.6998204509505	3.56016484385749	0.38110049940158	7.58340892861633	3.3659183534911e-14	2.37198246322491e-12	M_MDSC_VS_LA_TAM_C1QC_HI
CD55	23.8557308732859	4.46622540454879	0.54015108459367	7.46414869324885	8.38398824396092e-14	5.82261908189286e-12	M_MDSC_VS_LA_TAM_C1QC_HI
BET1	50.300161233045	2.3980348884758	0.244316997644234	7.46172825475657	8.53948683740566e-14	5.8458887035497e-12	M_MDSC_VS_LA_TAM_C1QC_HI
SLAMF9	89.8514792012926	3.19166509149305	0.358503471791081	7.44140188809051	9.96223599481434e-14	6.72380773058455e-12	M_MDSC_VS_LA_TAM_C1QC_HI
CEP120	26.8246335048767	2.74722832864821	0.290362060558867	7.42125901043344	1.16012188240914e-13	7.72125563958971e-12	M_MDSC_VS_LA_TAM_C1QC_HI
TREM1	126.363228235882	2.75022618302473	0.299927378071131	7.31902959885665	2.49770507509353e-13	1.63958941367784e-11	M_MDSC_VS_LA_TAM_C1QC_HI
ARL5B	57.4215344817561	2.4600599828348	0.2592659701531	7.19506821679779	6.24295446186085e-13	4.04273483530233e-11	M_MDSC_VS_LA_TAM_C1QC_HI
PNPLA8	67.7692672612621	2.40817805844958	0.254367775031552	7.1775011557157	7.09970583930557e-13	4.53623871759364e-11	M_MDSC_VS_LA_TAM_C1QC_HI
ENSCAFG00000028765	6003.75493260453	-2.8972185678837	0.352258511930451	-7.05664424979578	1.70571563775087e-12	1.07549859685555e-10	M_MDSC_VS_LA_TAM_C1QC_HI
HIVEP3	94.1796527377832	2.53268038113023	0.275547962084614	7.04317730055121	1.87904875216666e-12	1.1694028078419e-10	M_MDSC_VS_LA_TAM_C1QC_HI
SLC2A3	39.2877072744373	2.28140408975233	0.240500771386545	6.96804171284714	3.21382949506601e-12	1.97444499235337e-10	M_MDSC_VS_LA_TAM_C1QC_HI
C1QC	1422.62056357057	-3.00504396911168	0.786318142751831	-6.95791424346056	3.45347313523659e-12	2.09481560304478e-10	M_MDSC_VS_LA_TAM_C1QC_HI
CTSC	423.067678170567	-3.05638008236024	0.369407312118733	-6.92149958413656	4.46887450145787e-12	2.67685582637326e-10	M_MDSC_VS_LA_TAM_C1QC_HI
LYZ	2669.77682618443	3.27371940722355	0.415894420276362	6.84501613199309	7.64672538866223e-12	4.52384050153943e-10	M_MDSC_VS_LA_TAM_C1QC_HI
IL17RA	67.7687612336826	1.99043459305272	0.208305387782565	6.7927083726399	1.10047696883486e-11	6.43108004226421e-10	M_MDSC_VS_LA_TAM_C1QC_HI
C1QB	947.012161365507	-2.85587522655091	0.796266996174095	-6.78865155787211	1.13186436877367e-11	6.53481211465474e-10	M_MDSC_VS_LA_TAM_C1QC_HI
FCGRT	284.367335919377	-3.24549299229151	0.422852095953977	-6.78308268665341	1.17638260725927e-11	6.71098268331715e-10	M_MDSC_VS_LA_TAM_C1QC_HI
CTSA	202.028139615153	-1.9557733432681	0.204384764536829	-6.74286391398582	1.55294651718831e-11	8.75496436513693e-10	M_MDSC_VS_LA_TAM_C1QC_HI
SIPA1L1	14.6889084981557	3.71271110503621	0.465264374219909	6.71489885820319	1.88196711880512e-11	1.04864958526909e-09	M_MDSC_VS_LA_TAM_C1QC_HI
SULF2	41.5560513033519	3.20920012884667	0.392435427232078	6.67792899443862	2.42342395424216e-11	1.33483305617568e-09	M_MDSC_VS_LA_TAM_C1QC_HI
SQOR	36.0007390314408	2.30368668528328	0.262207008570312	6.67172667329775	2.52811093614199e-11	1.37667131886277e-09	M_MDSC_VS_LA_TAM_C1QC_HI
ARL4C	229.404869548213	-3.26754807183819	0.412680335885786	-6.62696555692501	3.4265754470247e-11	1.84496062271262e-09	M_MDSC_VS_LA_TAM_C1QC_HI
GADD45A	561.832598320884	1.91359295380816	0.202490828682722	6.61859828994026	3.62620767267202e-11	1.93075412971603e-09	M_MDSC_VS_LA_TAM_C1QC_HI
FPR2	19.1029880729639	4.53437510162288	0.614962821580255	6.60683055648668	3.92634991625864e-11	2.06758997788037e-09	M_MDSC_VS_LA_TAM_C1QC_HI
ENSCAFG00000023735	48.453176227533	3.15718636213449	0.387264468045436	6.5764409657522	4.81842176084551e-11	2.50976924760562e-09	M_MDSC_VS_LA_TAM_C1QC_HI
THY1	18.2696717357902	3.07521381513929	0.37896677707552	6.56207153303748	5.30653464691374e-11	2.73429183096889e-09	M_MDSC_VS_LA_TAM_C1QC_HI
TNIP3	25.2542350600697	3.75247318216997	0.459533978426028	6.54953550329486	5.77163189616906e-11	2.9423042602598e-09	M_MDSC_VS_LA_TAM_C1QC_HI
PLIN2	1322.81478532432	2.08972921263176	0.233067758581956	6.52011631152139	7.02528932911562e-11	3.5437038384339e-09	M_MDSC_VS_LA_TAM_C1QC_HI
C1QA	1018.4907588323	-2.61525784592532	0.844019413977643	-6.50194987811123	7.9285519862869e-11	3.95766886648821e-09	M_MDSC_VS_LA_TAM_C1QC_HI
NFIL3	23.4499308135624	2.78084000031946	0.34478430084893	6.46735272346073	9.97346646150591e-11	4.92709807046766e-09	M_MDSC_VS_LA_TAM_C1QC_HI
RUBCNL	33.3805506017829	3.16669196983855	0.388657218739598	6.45068972157097	1.11342249337077e-10	5.44440876350278e-09	M_MDSC_VS_LA_TAM_C1QC_HI
LYST	52.2432425466468	3.03573637176762	0.3847466807143	6.39507981121408	1.60463519115416e-10	7.76708266263708e-09	M_MDSC_VS_LA_TAM_C1QC_HI
APOC1	739.682880990726	-3.65054660406067	0.523964546792236	-6.3808661285792	1.76089192262354e-10	8.43819409321201e-09	M_MDSC_VS_LA_TAM_C1QC_HI
ZFAND5	656.733361504558	1.7545938543785	0.185141260782705	6.36018392019138	2.01512316427186e-10	9.5608615873176e-09	M_MDSC_VS_LA_TAM_C1QC_HI
LRRC25	99.6223357512918	-2.20123203806757	0.25610690083728	-6.32980107841042	2.45477459119053e-10	1.15326272950833e-08	M_MDSC_VS_LA_TAM_C1QC_HI
TIMP1	647.299467681959	2.82341447494329	0.358742130171838	6.30755678325725	2.83474592912095e-10	1.31884490216967e-08	M_MDSC_VS_LA_TAM_C1QC_HI
ENSCAFG00000028453	93.6508703651143	2.27109726341616	0.273086826025352	6.25790406056899	3.90185718115495e-10	1.79785573193216e-08	M_MDSC_VS_LA_TAM_C1QC_HI
LCN2	10.5553474952783	5.4455609298871	0.713756997498306	6.16902278489693	6.8713327123003e-10	3.13594536736601e-08	M_MDSC_VS_LA_TAM_C1QC_HI
VEGFA	170.262847350531	2.3085737692187	0.28054597756693	6.16198077581411	7.18405747881514e-10	3.24773617344171e-08	M_MDSC_VS_LA_TAM_C1QC_HI
SLC7A11	8.90216619499873	3.39441923784749	0.453938770906744	6.04236186069956	1.51874366547389e-09	6.80170060275782e-08	M_MDSC_VS_LA_TAM_C1QC_HI
VSIG4	107.295578351824	-3.76252607241826	0.581035700325087	-6.02260317722279	1.71633886667202e-09	7.61545911952995e-08	M_MDSC_VS_LA_TAM_C1QC_HI
TSPAN4	49.8909865922711	-3.40367091431304	0.459368518016653	-5.9858958758361	2.15202013104509e-09	9.46099125501657e-08	M_MDSC_VS_LA_TAM_C1QC_HI
C5AR1	276.229657556294	1.79352987617877	0.205185489235456	5.95838381792649	2.54744654775945e-09	1.10976035062394e-07	M_MDSC_VS_LA_TAM_C1QC_HI
GPNMB	235.285846070962	-3.70576153085309	0.556938766278187	-5.92275410237263	3.16594068016614e-09	1.36677367021227e-07	M_MDSC_VS_LA_TAM_C1QC_HI
TIPARP	191.885364664959	2.03049086098907	0.241287906034416	5.91896048512185	3.23982786076328e-09	1.38618349185515e-07	M_MDSC_VS_LA_TAM_C1QC_HI
SERPINB6	65.1319321497872	-3.19457072207987	0.442856664136141	-5.91045081798097	3.4117270808876e-09	1.44681382049676e-07	M_MDSC_VS_LA_TAM_C1QC_HI
SEMA4D	36.1492706370662	2.52983832129894	0.325325697163605	5.90286572841773	3.57241019082061e-09	1.50166575740459e-07	M_MDSC_VS_LA_TAM_C1QC_HI
SELENOP	23.9211122133693	-4.06785589736124	0.584886609861059	-5.89193293603253	3.81704096109255e-09	1.590544372657e-07	M_MDSC_VS_LA_TAM_C1QC_HI
CCL13	29.5599422657746	-4.58019098239391	0.69010424146658	-5.81990923048115	5.88795940328407e-09	2.43233633280494e-07	M_MDSC_VS_LA_TAM_C1QC_HI
GSTP1	112.261831960931	-2.39095789029682	0.315116776924224	-5.81575764269025	6.03598659531809e-09	2.47217502262942e-07	M_MDSC_VS_LA_TAM_C1QC_HI
STAB1	93.6005131097829	-3.90420148686945	0.601064077729218	-5.75967869753712	8.42741985280144e-09	3.42238948598513e-07	M_MDSC_VS_LA_TAM_C1QC_HI
CCL14	26.3878191233342	-4.17637851311631	0.635066892844019	-5.69428402535463	1.23890699051986e-08	4.98894310804302e-07	M_MDSC_VS_LA_TAM_C1QC_HI
VPS26C	44.3375198865079	3.07998326460373	0.42511263796998	5.68536614634263	1.3053268923828e-08	5.21260539024863e-07	M_MDSC_VS_LA_TAM_C1QC_HI
PEPD	133.943698007938	-3.09617388177569	0.442649106726944	-5.68045261990523	1.34338763005992e-08	5.32025911012161e-07	M_MDSC_VS_LA_TAM_C1QC_HI
MOCOS	9.77904501899695	2.79054876263672	0.391156687127183	5.66517453574999	1.46874957057987e-08	5.76905569034322e-07	M_MDSC_VS_LA_TAM_C1QC_HI
SCG3	26.1516054493856	-4.72651009605527	0.686613808223016	-5.62847116807227	1.81813884924446e-08	7.08335070372314e-07	M_MDSC_VS_LA_TAM_C1QC_HI
AOAH	51.6794384749552	2.61334137219658	0.366940488173049	5.59185451360957	2.24657030978389e-08	8.68190719716482e-07	M_MDSC_VS_LA_TAM_C1QC_HI
FXYD6	32.4079606675653	-4.64611391607658	0.700597293503671	-5.57367663299379	2.49418515067062e-08	9.56170819361089e-07	M_MDSC_VS_LA_TAM_C1QC_HI
GAPDH	303.011149050957	1.96685896764502	0.251011622553899	5.5661584596191	2.60416449508133e-08	9.90409227018233e-07	M_MDSC_VS_LA_TAM_C1QC_HI
AKIRIN2	125.45614005984	2.23070985289213	0.306848731069713	5.42076088835074	5.93458949785846e-08	2.23925613179037e-06	M_MDSC_VS_LA_TAM_C1QC_HI
ENSCAFG00000049181	8.36649757622006	3.48465185558456	0.493548166200862	5.41226672538022	6.22318985728271e-08	2.32980670282022e-06	M_MDSC_VS_LA_TAM_C1QC_HI
CPXM2	10.2574246022206	3.20923817460188	0.502764779209976	5.37813830203317	7.52599959608127e-08	2.7957046561567e-06	M_MDSC_VS_LA_TAM_C1QC_HI
GRAMD1A	35.7128107510837	2.31118811056867	0.315429930488942	5.36045457403322	8.301279975549e-08	3.05997951098699e-06	M_MDSC_VS_LA_TAM_C1QC_HI
PCNA	14.8343990063845	2.92045154212555	0.435913096844173	5.32436782236777	1.01304733294033e-07	3.70574261026722e-06	M_MDSC_VS_LA_TAM_C1QC_HI
ENSCAFG00000000842	349.99575469167	-1.48923795176458	0.171036666943236	-5.31941664987144	1.0410049066382e-07	3.75074850572199e-06	M_MDSC_VS_LA_TAM_C1QC_HI
GLDN	21.0384249803041	-4.29749192622945	0.655166766261514	-5.32070272403173	1.03367191964679e-07	3.75074850572199e-06	M_MDSC_VS_LA_TAM_C1QC_HI
DNASE2	144.365538167787	-2.27691929367946	0.323693152574555	-5.2642062151675	1.40796345706633e-07	5.03504543750886e-06	M_MDSC_VS_LA_TAM_C1QC_HI
TDG	36.0503833265717	1.947213089688	0.256520868065584	5.23493981260621	1.65038634334163e-07	5.85826026466154e-06	M_MDSC_VS_LA_TAM_C1QC_HI
MAPK6	39.2222945258308	2.11195387440877	0.291513090158583	5.22267935764127	1.76352605824311e-07	6.21383593463308e-06	M_MDSC_VS_LA_TAM_C1QC_HI
DLA-DQA1	210.1387767185	-1.71661587339296	0.219336448667509	-5.20807825224077	1.90806460334907e-07	6.67404786806479e-06	M_MDSC_VS_LA_TAM_C1QC_HI
IRAK2	71.2688939836638	1.89194077042618	0.257718595709836	5.15353986387152	2.55614704773824e-07	8.87612800924758e-06	M_MDSC_VS_LA_TAM_C1QC_HI
IGF1	15.5841657731065	-3.97785960657835	0.654357080976258	-5.12502031230657	2.9750567122535e-07	1.02564545072797e-05	M_MDSC_VS_LA_TAM_C1QC_HI
PRKAR2B	32.8665318756797	-3.09592759332508	0.479172334708773	-5.11558980492389	3.12762094351811e-07	1.07053996866706e-05	M_MDSC_VS_LA_TAM_C1QC_HI
LRG1	10.1246171248796	3.20383869935171	0.492860972989116	5.11227056541031	3.18309472867932e-07	1.08180070495257e-05	M_MDSC_VS_LA_TAM_C1QC_HI
EZR	150.829945833367	1.76128267007878	0.229541326685387	5.09727677937154	3.44574351945972e-07	1.16281710882049e-05	M_MDSC_VS_LA_TAM_C1QC_HI
RGS10	160.304890478311	-2.08397114411013	0.295648680867177	-5.08556326093718	3.66536630416038e-07	1.22828219087668e-05	M_MDSC_VS_LA_TAM_C1QC_HI
ADK	32.906704582912	-2.89490357852729	0.446395725396883	-5.079617424663	3.78195703436798e-07	1.25855125754801e-05	M_MDSC_VS_LA_TAM_C1QC_HI
COTL1	46.2081061692265	1.78167140559547	0.235729617967254	5.07811426758784	3.81199418903372e-07	1.2597983554379e-05	M_MDSC_VS_LA_TAM_C1QC_HI
GPAT3	10.7423634292268	2.6913082138283	0.420282657020868	4.99977183399393	5.73981968598417e-07	1.88391889967371e-05	M_MDSC_VS_LA_TAM_C1QC_HI
TAGLN2	22.2838255739127	2.18584294338855	0.321229960911589	4.99612741488708	5.8493021433955e-07	1.90679291640485e-05	M_MDSC_VS_LA_TAM_C1QC_HI
TNFAIP3	44.1670440680395	1.99608453440733	0.290895931500981	4.99348403550269	5.92996896214677e-07	1.92002778828428e-05	M_MDSC_VS_LA_TAM_C1QC_HI
NAA16	256.984375141764	2.56789618887101	0.422670663625637	4.98468940097562	6.20614265031449e-07	1.99596211948369e-05	M_MDSC_VS_LA_TAM_C1QC_HI
ARG2	23.8767176598469	2.90582203477055	0.460901247577845	4.94998781514959	7.4218128062149e-07	2.37102179782545e-05	M_MDSC_VS_LA_TAM_C1QC_HI
CALML6	24.1564216837477	-3.25378131789654	0.523510467128265	-4.9202075492357	8.64524876292381e-07	2.72552842578493e-05	M_MDSC_VS_LA_TAM_C1QC_HI
ENSCAFG00000014028	108.957359545684	-2.51472265329419	0.406002723620756	-4.92075379287272	8.62115267769522e-07	2.72552842578493e-05	M_MDSC_VS_LA_TAM_C1QC_HI
SNX6	74.644271367627	-1.93097294178891	0.276553406914296	-4.9165144751	8.80986866031395e-07	2.75927389674669e-05	M_MDSC_VS_LA_TAM_C1QC_HI
CYTIP	19.1777436159033	2.77884052821739	0.44404000247809	4.91123862169193	9.05028693699114e-07	2.81616720792607e-05	M_MDSC_VS_LA_TAM_C1QC_HI
YTHDF3	11.059965307336	2.42659767746089	0.38088641441319	4.88766301645327	1.02039994809411e-06	3.15468164597871e-05	M_MDSC_VS_LA_TAM_C1QC_HI
DAB2	289.701146269168	-3.16795499347808	0.598254075704487	-4.86278734593971	1.15744176354357e-06	3.55542367365436e-05	M_MDSC_VS_LA_TAM_C1QC_HI
ENSCAFG00000024781	28.3111610430805	-3.79472054338847	0.632903549947954	-4.83004576750443	1.36501671228818e-06	4.16634400336621e-05	M_MDSC_VS_LA_TAM_C1QC_HI
PNP	24.3495047959637	2.04488283311548	0.314042130549836	4.78768831044878	1.68713405446214e-06	5.11692809429276e-05	M_MDSC_VS_LA_TAM_C1QC_HI
LGMN	304.341014754092	-2.4883399522282	0.452218567909377	-4.7656458748342	1.88249640680977e-06	5.67353634052353e-05	M_MDSC_VS_LA_TAM_C1QC_HI
NENF	78.8392335923144	-2.05969627315807	0.311265278327529	-4.75740435419756	1.96098118526489e-06	5.87313864986836e-05	M_MDSC_VS_LA_TAM_C1QC_HI
SAMSN1	42.3205489517818	1.86882399432747	0.270422236904427	4.7392450914719	2.14515909084881e-06	6.38484618841461e-05	M_MDSC_VS_LA_TAM_C1QC_HI
SOD2	136.746755619337	1.89115324505035	0.277078016818932	4.72807642306445	2.26656879115461e-06	6.67818517309649e-05	M_MDSC_VS_LA_TAM_C1QC_HI
FBXO9	31.4231134011846	1.84892994391111	0.2652354573702	4.7276273108183	2.27158635896229e-06	6.67818517309649e-05	M_MDSC_VS_LA_TAM_C1QC_HI
LGALS1	751.441962524459	-1.27992654298122	0.148765806180746	-4.72612924203455	2.28840030867882e-06	6.68659407267617e-05	M_MDSC_VS_LA_TAM_C1QC_HI
ENSCAFG00000016245	20.1551381125613	-4.00572781149749	0.691165471261399	-4.67704670373275	2.91035991041327e-06	8.45239072163661e-05	M_MDSC_VS_LA_TAM_C1QC_HI
CD36	29.3424313572045	-3.21965097694261	0.573510042353996	-4.66810672020291	3.03987996916945e-06	8.76732087073363e-05	M_MDSC_VS_LA_TAM_C1QC_HI
ENSCAFG00000013035	11.5760986285856	-3.5207879449647	0.642258283460425	-4.66706080197891	3.055389368557e-06	8.76732087073363e-05	M_MDSC_VS_LA_TAM_C1QC_HI
FN1	65.1589943111359	2.68506782654678	0.479109014820206	4.65062545113393	3.30929867449418e-06	9.43938050486672e-05	M_MDSC_VS_LA_TAM_C1QC_HI
ENSCAFG00000037735	1246.46919785789	-1.14174213497748	0.120950504311227	-4.64246719727412	3.44273309071063e-06	9.76187986431086e-05	M_MDSC_VS_LA_TAM_C1QC_HI
FOS	455.599848931229	-2.33835192316228	0.402017562638165	-4.59026592835464	4.42681644860102e-06	0.000124784143657036	M_MDSC_VS_LA_TAM_C1QC_HI
ACSF2	15.2542780218299	-3.39505274018617	0.594614385480021	-4.56038296665092	5.10604136917316e-06	0.00014308859790104	M_MDSC_VS_LA_TAM_C1QC_HI
ENSCAFG00000013015	19.3381525117552	-3.45391712637578	0.618317699166997	-4.54630558000073	5.45957542787092e-06	0.000152106310757892	M_MDSC_VS_LA_TAM_C1QC_HI
CD2	48.5066763119918	-2.94539895220253	0.522964383393019	-4.54197579798519	5.5729440271896e-06	0.000154367328198223	M_MDSC_VS_LA_TAM_C1QC_HI
MAFB	1313.76607490388	1.26356706285032	0.1510787206911	4.54004023973902	5.62434931992186e-06	0.000154895873224515	M_MDSC_VS_LA_TAM_C1QC_HI
MXD1	91.8322997171673	1.99952766804062	0.325111435182076	4.52836689746542	5.9441305344138e-06	0.000162767277262348	M_MDSC_VS_LA_TAM_C1QC_HI
NCOA4	41.3046692101751	-2.33493433579391	0.388592789419683	-4.50541309173165	6.62439472521919e-06	0.00018036420183665	M_MDSC_VS_LA_TAM_C1QC_HI
NFE2L2	86.8853665546183	1.49861808635944	0.205026697651751	4.47890931241854	7.50253969037705e-06	0.000203119605628739	M_MDSC_VS_LA_TAM_C1QC_HI
VASP	91.951968607429	1.56307098283521	0.221900735350721	4.43245882766119	9.31644968399425e-06	0.000249410206065366	M_MDSC_VS_LA_TAM_C1QC_HI
SCPEP1	148.853628757641	-2.41227549376106	0.445691139958156	-4.43317771540211	9.28542662932727e-06	0.000249410206065366	M_MDSC_VS_LA_TAM_C1QC_HI
NPC2	357.561535618431	-1.62319103688866	0.239863516528495	-4.4208851961149	9.82973907697008e-06	0.000261689498093559	M_MDSC_VS_LA_TAM_C1QC_HI
C2	47.9538166258884	-2.57886718523964	0.492664659442525	-4.40183253033473	1.07340397555585e-05	0.000284185185130587	M_MDSC_VS_LA_TAM_C1QC_HI
AREG	44.3411325046293	3.29347294975599	0.561581536778354	4.38779011579651	1.14508196061366e-05	0.000301496305234103	M_MDSC_VS_LA_TAM_C1QC_HI
PSEN2	10.7836724335727	-3.52393797671718	0.655921384248575	-4.35962402332659	1.3028609704131e-05	0.000341164468318009	M_MDSC_VS_LA_TAM_C1QC_HI
NPAS1	14.6860799954685	-3.10825383246331	0.569226615560359	-4.33797446734236	1.43801855578086e-05	0.000374510049962058	M_MDSC_VS_LA_TAM_C1QC_HI
EGFL7	16.5758124425969	-3.23223206641162	0.610462602443499	-4.27776605697662	1.8877826252443e-05	0.000488986721090307	M_MDSC_VS_LA_TAM_C1QC_HI
HSPB2	10.7949087580061	-3.71712448185688	0.707496503964388	-4.26987145737989	1.95585656703895e-05	0.000503895949959712	M_MDSC_VS_LA_TAM_C1QC_HI
SYK	81.5559123830689	1.49364190479425	0.214795362813207	4.25461105133475	2.0941270872648e-05	0.000536634064287323	M_MDSC_VS_LA_TAM_C1QC_HI
CLEC4E	40.5866662489951	1.99048657918263	0.340906519054761	4.24355478823571	2.20006627303595e-05	0.000560782850020652	M_MDSC_VS_LA_TAM_C1QC_HI
IER3	45.2384055234732	1.81009689506668	0.296492035437305	4.23133281203314	2.323106373616e-05	0.000589011944040628	M_MDSC_VS_LA_TAM_C1QC_HI
FUCA1	240.358823492258	-1.46723835462941	0.211882612412932	-4.2254450976678	2.38468961539386e-05	0.000601443822998284	M_MDSC_VS_LA_TAM_C1QC_HI
C3	12.4653959685423	-3.79829875634808	0.753053000690679	-4.22348902242686	2.40549092330218e-05	0.000603513743689217	M_MDSC_VS_LA_TAM_C1QC_HI
CHI3L1	160.717427165517	-2.70780158968203	0.558196587101306	-4.18673768003637	2.82992570238754e-05	0.000706302289887557	M_MDSC_VS_LA_TAM_C1QC_HI
ADGRF5	25.7700997986065	-2.63252770026482	0.485569003310151	-4.16312987651558	3.13914690912963e-05	0.000779419274018093	M_MDSC_VS_LA_TAM_C1QC_HI
ODC1	396.946236770644	1.61418536473096	0.247048251737525	4.15047031207894	3.31792803811143e-05	0.000819562430857214	M_MDSC_VS_LA_TAM_C1QC_HI
SEC11C	158.869635461376	-1.82992586531986	0.308317595449208	-4.14420105448461	3.41000474032525e-05	0.000837986805930185	M_MDSC_VS_LA_TAM_C1QC_HI
MS4A7	87.5637404066062	-2.26151550694968	0.42594514942789	-4.14299053618345	3.42806096816563e-05	0.000838125926502535	M_MDSC_VS_LA_TAM_C1QC_HI
ENSCAFG00000041056	29.6457628501035	-2.61004561781531	0.489682047346559	-4.14008713366959	3.47173925696939e-05	0.000844496168497325	M_MDSC_VS_LA_TAM_C1QC_HI
CORO1A	116.817140140602	1.96726771845026	0.331112410000569	4.13538363363243	3.54362146933551e-05	0.000857627983891706	M_MDSC_VS_LA_TAM_C1QC_HI
PLEC	41.5241586184461	1.71250728201673	0.270348676567143	4.0959410892323	4.20456849113891e-05	0.00101247699545415	M_MDSC_VS_LA_TAM_C1QC_HI
COLGALT1	32.4692650087194	-2.27220246174808	0.412472725385061	-4.09283498830401	4.2613097696639e-05	0.00102100982081147	M_MDSC_VS_LA_TAM_C1QC_HI
CLDN1	16.1457452734343	-3.76986316168439	0.728040522328954	-4.08825103414005	4.34637673752012e-05	0.00103621081224858	M_MDSC_VS_LA_TAM_C1QC_HI
FOLH1	10.778099396897	-3.57161247674836	0.740156746355546	-4.08010420352818	4.50155166330586e-05	0.00106789285002781	M_MDSC_VS_LA_TAM_C1QC_HI
NDFIP1	229.375986402811	-1.7362876897486	0.290379933677538	-4.07569320638964	4.58774722013552e-05	0.00108297954083199	M_MDSC_VS_LA_TAM_C1QC_HI
C17H1orf162	121.028541819069	2.33097399095485	0.408614134548204	4.0619505458062	4.86643879170617e-05	0.00114313601420862	M_MDSC_VS_LA_TAM_C1QC_HI
PFKP	31.5398426623351	1.95822184875578	0.337108477750136	4.0607649374527	4.8912198030538e-05	0.00114335245347482	M_MDSC_VS_LA_TAM_C1QC_HI
HSPB1	190.770148047809	-2.25235959092448	0.400425141336048	-4.04619684069343	5.20564647282558e-05	0.00121094455814467	M_MDSC_VS_LA_TAM_C1QC_HI
CAMK1	22.6160957437105	-2.75112654299246	0.530899739166697	-4.03578514367377	5.44200010857105e-05	0.0012598098802064	M_MDSC_VS_LA_TAM_C1QC_HI
HLA-DQB2	1447.57147212377	-1.47346797136486	0.227232964592633	-4.03412370076477	5.48064419353496e-05	0.00126265610458748	M_MDSC_VS_LA_TAM_C1QC_HI
SEMA7A	43.2199802455245	1.61963909247986	0.261651727807115	4.02292685448358	5.74793516962716e-05	0.00131789977669155	M_MDSC_VS_LA_TAM_C1QC_HI
RGL1	8.36806454206048	-3.47765318422321	0.699368108436896	-4.01174689771489	6.02710987415277e-05	0.00137532907223524	M_MDSC_VS_LA_TAM_C1QC_HI
MT-CYB	585.170131557906	-1.32984000643895	0.189499585793947	-3.99689252967152	6.41794199684958e-05	0.0014575724193793	M_MDSC_VS_LA_TAM_C1QC_HI
RAB8B	66.2423364399321	1.553152711274	0.240188963008385	3.99317986517587	6.51930776143767e-05	0.00147360956569855	M_MDSC_VS_LA_TAM_C1QC_HI
GAL3ST4	18.0949145927318	-3.17246372969129	0.650511994194812	-3.98884018209949	6.63971343370613e-05	0.00149377966076619	M_MDSC_VS_LA_TAM_C1QC_HI
PTP4A1	13.8933831355737	2.00941617783936	0.355671762949724	3.98502901926838	6.74718794549021e-05	0.00151086563713968	M_MDSC_VS_LA_TAM_C1QC_HI
TMEM37	80.7641192184357	-2.46077014016688	0.517143584039793	-3.97916378068399	6.91580879479361e-05	0.00154142119742563	M_MDSC_VS_LA_TAM_C1QC_HI
DLA-DMA	224.672782579428	-1.41545936246413	0.212110651111026	-3.97103737833957	7.1560349613873e-05	0.00158757960810037	M_MDSC_VS_LA_TAM_C1QC_HI
SPIC	31.2526946064023	-2.86504026311173	0.604388823581385	-3.9466406132117	7.9255383840596e-05	0.00175019262379786	M_MDSC_VS_LA_TAM_C1QC_HI
METRNL	270.387813695047	1.47773829114029	0.231022865163046	3.93483878107097	8.32525607954336e-05	0.00183002876757669	M_MDSC_VS_LA_TAM_C1QC_HI
SRPK2	56.1918534610345	1.45695767051042	0.224381262221397	3.91315497495988	9.10980280281586e-05	0.00199334132562071	M_MDSC_VS_LA_TAM_C1QC_HI
CD5L	56.2323573988586	-3.18827536390155	0.85867157019924	-3.91204574283685	9.15175715005143e-05	0.00199341910286575	M_MDSC_VS_LA_TAM_C1QC_HI
DCSTAMP	6.48753629989316	2.69050621400927	0.555595017861858	3.90064429066225	9.59370256626918e-05	0.00208022727138289	M_MDSC_VS_LA_TAM_C1QC_HI
CTSK	244.482865374649	-2.04753874919279	0.557296977752205	-3.88255842194548	0.000103363171799916	0.00223075390352007	M_MDSC_VS_LA_TAM_C1QC_HI
ENSCAFG00000010721	18.2625248380538	2.71170730268748	0.571597206652573	3.88150943127263	0.000103810125309886	0.00223075390352007	M_MDSC_VS_LA_TAM_C1QC_HI
CAPG	300.738080089458	1.75101362263109	0.307828496628819	3.87694780488719	0.000105775038358496	0.00226283028488354	M_MDSC_VS_LA_TAM_C1QC_HI
ENSCAFG00000004223	6.39162446434067	-3.45241120858192	0.744071380010194	-3.87085514095466	0.000108454228849591	0.00230983406509885	M_MDSC_VS_LA_TAM_C1QC_HI
AP2A2	42.5295924821348	-1.89791302855335	0.343332807482035	-3.8694923721512	0.000109062193262621	0.00231250455802866	M_MDSC_VS_LA_TAM_C1QC_HI
ENSCAFG00000032173	49.9781407088053	1.80674998583866	0.336484975931326	3.86439863450037	0.000111363223890832	0.00235089237394215	M_MDSC_VS_LA_TAM_C1QC_HI
ENSCAFG00000001149	12.3939117617525	-3.0723296726715	0.63932484199647	-3.84070352298035	0.000122682210824423	0.00257847874680103	M_MDSC_VS_LA_TAM_C1QC_HI
PCBD1	46.2960488784327	-2.19064332843997	0.42527592548058	-3.83072571126257	0.000127765869916047	0.00267359846566681	M_MDSC_VS_LA_TAM_C1QC_HI
HNMT	39.6776945181956	-2.12541610945887	0.411939701968929	-3.81541883395672	0.000135952139175732	0.00283253326491352	M_MDSC_VS_LA_TAM_C1QC_HI
LAP3	36.7300179458599	-2.28111928743592	0.445878277391549	-3.81003226687141	0.000138948655857736	0.00287000844340634	M_MDSC_VS_LA_TAM_C1QC_HI
NSUN6	24.3469417587682	1.75117514115861	0.309571484343592	3.81099051042634	0.000138411081064538	0.00287000844340634	M_MDSC_VS_LA_TAM_C1QC_HI
ETS2	159.939090002702	1.29209884630407	0.188619072049566	3.79189877332794	0.000149499853941811	0.00307469227506076	M_MDSC_VS_LA_TAM_C1QC_HI
MT-ATP6	3183.74289482507	-1.3178351865	0.197632623065198	-3.78974897292442	0.000150799599713062	0.00308816958044869	M_MDSC_VS_LA_TAM_C1QC_HI
NIBAN3	10.8003058249829	-3.14440031428518	0.653166141382295	-3.78443214926907	0.000154059929168195	0.00314151140669784	M_MDSC_VS_LA_TAM_C1QC_HI
VKORC1	18.6912225301506	-2.42054984683606	0.477238025277104	-3.77923964614471	0.000157307974471318	0.00319415175282439	M_MDSC_VS_LA_TAM_C1QC_HI
ZBTB24	7.81635125925567	2.22016577004005	0.433705916286085	3.77543410491449	0.000159729246951235	0.00322963101852454	M_MDSC_VS_LA_TAM_C1QC_HI
CD4	20.8382527099863	2.41060822950248	0.486123169866955	3.76946710294503	0.000163596468853886	0.00329392554095723	M_MDSC_VS_LA_TAM_C1QC_HI
HMGB2	157.784274583081	1.82534848914547	0.332637123979457	3.7523279267801	0.000175200082712503	0.00351279831112265	M_MDSC_VS_LA_TAM_C1QC_HI
ZFYVE16	23.3078663473581	-2.08737728531128	0.400748797735179	-3.74820928943882	0.000178101612787894	0.00355095371435405	M_MDSC_VS_LA_TAM_C1QC_HI
SPINK2	14.5296409551845	-2.89010343237969	0.588875281080608	-3.74752911974817	0.000178585109590844	0.00355095371435405	M_MDSC_VS_LA_TAM_C1QC_HI
TMEM167A	60.6092883540228	1.46770955789586	0.235726851064432	3.74493970850368	0.000180437101849384	0.00355825174113699	M_MDSC_VS_LA_TAM_C1QC_HI
CRYAB	45.7001746609986	-2.62914385422757	0.61842507247742	-3.74493953979322	0.000180437223100227	0.00355825174113699	M_MDSC_VS_LA_TAM_C1QC_HI
YIF1B	36.8398328215673	-2.00237807063067	0.377546305004751	-3.74189104929791	0.000182640699908094	0.00358694358180158	M_MDSC_VS_LA_TAM_C1QC_HI
GYPC	18.0414759592236	-3.03016793149155	0.656847443671383	-3.73349114764898	0.00018884383411346	0.00369363123702735	M_MDSC_VS_LA_TAM_C1QC_HI
ME2	19.6422964067933	-2.5795245295591	0.55720867018027	-3.71898015995238	0.000200028760695909	0.00389649520835283	M_MDSC_VS_LA_TAM_C1QC_HI
SLC7A8	20.5175109791912	-2.60232446323511	0.549824139044048	-3.71642138507774	0.000202064474429468	0.00392021441889074	M_MDSC_VS_LA_TAM_C1QC_HI
NT5DC2	18.308062901749	-2.35416289949159	0.501128366738925	-3.70970786083621	0.000207498539729197	0.00400940726767061	M_MDSC_VS_LA_TAM_C1QC_HI
RGS1	309.269802859902	-1.96187821853203	0.409026706527523	-3.70582627729832	0.000210702689613291	0.00405496903063007	M_MDSC_VS_LA_TAM_C1QC_HI
IL18BP	371.690639303196	2.13181760569471	0.43660887952634	3.67719212575972	0.000235815429416071	0.00452011015104724	M_MDSC_VS_LA_TAM_C1QC_HI
NUDT14	11.8243078333152	-2.97967748425966	0.624045642556843	-3.67359757914491	0.00023915928620321	0.00456594143221427	M_MDSC_VS_LA_TAM_C1QC_HI
FSCN1	22.5372298520257	-2.57793628002548	0.548661445962148	-3.66957486914123	0.00024295417628526	0.00461998576491654	M_MDSC_VS_LA_TAM_C1QC_HI
NAGLU	25.6741216542768	-2.08700004851468	0.420899891871584	-3.66683962186697	0.000245566701983941	0.00465120804706342	M_MDSC_VS_LA_TAM_C1QC_HI
GCNT2	8.21967738349847	2.37032613483233	0.488545735737506	3.66265538061366	0.000249614249946041	0.00470925781787964	M_MDSC_VS_LA_TAM_C1QC_HI
ENSCAFG00000015798	87.5856051451192	1.90050397304998	0.376088917393485	3.66056608645858	0.000251658632644799	0.00472920850052501	M_MDSC_VS_LA_TAM_C1QC_HI
NR1H3	17.9576403986714	-2.68233961882519	0.570906990407198	-3.65802910199359	0.000254162193260449	0.00475759855509403	M_MDSC_VS_LA_TAM_C1QC_HI
SLC39A10	24.0845232960816	-2.01014452725836	0.397621758886154	-3.65597410830183	0.000256207215187683	0.00477721780225439	M_MDSC_VS_LA_TAM_C1QC_HI
FADS1	39.1338767621894	2.22688482860422	0.478663930288607	3.65296073122201	0.000259233888026305	0.0048149177962095	M_MDSC_VS_LA_TAM_C1QC_HI
BCL2A1	979.225925006033	1.49166296349233	0.254763336218934	3.64756194831925	0.00026474049428367	0.0048793709561821	M_MDSC_VS_LA_TAM_C1QC_HI
VEGFB	36.397185134709	-2.17385890170725	0.433641669071069	-3.64781440658397	0.000264480568696752	0.0048793709561821	M_MDSC_VS_LA_TAM_C1QC_HI
CCRL2	10.1141247971523	2.47255218720486	0.550809588653118	3.64608093677324	0.000266270141398387	0.00488876060375889	M_MDSC_VS_LA_TAM_C1QC_HI
BMP2K	34.1417521907897	-1.89684474324164	0.3663052614281	-3.64385471960713	0.00026858506118169	0.00491244127168954	M_MDSC_VS_LA_TAM_C1QC_HI
ME3	19.6237257759298	-2.67720072603343	0.565349336960431	-3.62718285001824	0.000286530389765279	0.00522073622720615	M_MDSC_VS_LA_TAM_C1QC_HI
PRSS23	11.3828154254592	-3.03095592277816	0.683821664954214	-3.62307372284898	0.000291122802610047	0.00528431996252783	M_MDSC_VS_LA_TAM_C1QC_HI
SMPDL3A	32.0125215975876	-2.72613201321666	0.604265417202969	-3.61083538318662	0.00030521234471012	0.00549272636678163	M_MDSC_VS_LA_TAM_C1QC_HI
SNX29	8.65177524811328	-3.0709935450669	0.690649596136107	-3.61013051196825	0.000306042975778526	0.00549272636678163	M_MDSC_VS_LA_TAM_C1QC_HI
NASP	67.0939789452397	-1.47858891145073	0.249091014291894	-3.61107886256364	0.00030492591575524	0.00549272636678163	M_MDSC_VS_LA_TAM_C1QC_HI
SGK1	31.0571045513612	1.89269732496851	0.364601683149264	3.59007953497605	0.000330577077773467	0.005910915510039	M_MDSC_VS_LA_TAM_C1QC_HI
PRDX1	221.385296268435	-1.55864960137539	0.277506792212205	-3.58896496286902	0.000331993451829851	0.00591417331289459	M_MDSC_VS_LA_TAM_C1QC_HI
WDR3	11.4895991142179	-2.49891561350813	0.544517937383697	-3.58417479889181	0.000338145580563433	0.00600145785948137	M_MDSC_VS_LA_TAM_C1QC_HI
CREM	71.179820293938	1.7340666004619	0.327232045536962	3.57954667818403	0.000344190766244111	0.00608620720236818	M_MDSC_VS_LA_TAM_C1QC_HI
MT-CO3	3466.45635743222	-1.17415356262147	0.16883086391216	-3.5580478832662	0.000373621214677249	0.00658232669387271	M_MDSC_VS_LA_TAM_C1QC_HI
TREM2	150.109475020106	-2.0269772764919	0.45758745036231	-3.54683052411844	0.000389895319785316	0.00684387682201917	M_MDSC_VS_LA_TAM_C1QC_HI
VWA5A	9.88205023311675	-3.11955774286265	0.688871717043717	-3.5406766675318	0.000399102340946197	0.00697992123289845	M_MDSC_VS_LA_TAM_C1QC_HI
EPHX1	23.9496876777887	-2.05607948695585	0.419271736880332	-3.4996698708169	0.00046583468712274	0.00811738116615334	M_MDSC_VS_LA_TAM_C1QC_HI
PLPP3	15.4839573055315	2.44246181639513	0.49741308462719	3.49649079267284	0.000471420762254274	0.00818495758232783	M_MDSC_VS_LA_TAM_C1QC_HI
CAMK1D	6.81476862423629	-3.14045419757616	0.722381507979107	-3.47462111423814	0.000511575365056442	0.00885006913122913	M_MDSC_VS_LA_TAM_C1QC_HI
ENSCAFG00000010572	161.875400568803	1.20281169458001	0.180402410103531	3.46923129286741	0.000521949895106218	0.00899706437895322	M_MDSC_VS_LA_TAM_C1QC_HI
CRLF2	19.7399095389946	1.74645617886348	0.339826536096983	3.46386541723095	0.000532472838619589	0.00914555499163108	M_MDSC_VS_LA_TAM_C1QC_HI
RHOB	108.109199956741	-1.78077964431955	0.386462993422992	-3.45865004795856	0.000542889782717442	0.0092911708527928	M_MDSC_VS_LA_TAM_C1QC_HI
COPRS	8.38273887093073	-2.86547981469469	0.649551540637948	-3.44746322564063	0.000565877437504053	0.00965012341821858	M_MDSC_VS_LA_TAM_C1QC_HI
PLD3	7.62060921462205	-3.15665259617593	0.733574194994308	-3.43986816592532	0.000581997607973681	0.00988983169294283	M_MDSC_VS_LA_TAM_C1QC_HI
SDF2L1	64.7567150683456	-1.57318624734478	0.292469356968592	-3.43153832836926	0.000600168313579764	0.0101625673451386	M_MDSC_VS_LA_TAM_C1QC_HI
MDFIC	31.1759171965895	-1.84687525111655	0.373714278237125	-3.42984380495111	0.000603928791852367	0.0101902351075935	M_MDSC_VS_LA_TAM_C1QC_HI
CSF2RA	19.6036199847788	1.75034719127525	0.346006204195588	3.42711553640741	0.000610029458248902	0.0102462330998669	M_MDSC_VS_LA_TAM_C1QC_HI
FRMD4A	17.4797680740853	-2.41589403788083	0.526911780560947	-3.42645106953673	0.000611523928748317	0.0102462330998669	M_MDSC_VS_LA_TAM_C1QC_HI
GLIPR1	114.603323685267	1.25030081494951	0.195417132939992	3.42293313033038	0.000619493150448623	0.0103189267606643	M_MDSC_VS_LA_TAM_C1QC_HI
PDIA4	47.2245625116698	-1.53016027271809	0.280641781512249	-3.42263662605309	0.000620169221008202	0.0103189267606643	M_MDSC_VS_LA_TAM_C1QC_HI
CARHSP1	27.4929069432186	1.9689626273306	0.391439102333004	3.4203153384261	0.000625485849843614	0.0103713778285488	M_MDSC_VS_LA_TAM_C1QC_HI
ENSCAFG00000008026	7.88524929541984	-2.6762733533344	0.622450177884963	-3.41528735087427	0.000637147573271348	0.0105283143831597	M_MDSC_VS_LA_TAM_C1QC_HI
KDM7A	17.3004512285248	1.82184233501521	0.369497094512754	3.41361542124558	0.000641069976206073	0.0105567262061151	M_MDSC_VS_LA_TAM_C1QC_HI
RXRG	7.74442684649342	-3.32947745434047	0.76082240029108	-3.4058271554464	0.000659639270398343	0.010825312958044	M_MDSC_VS_LA_TAM_C1QC_HI
CYCS	130.228996716911	1.42313814342303	0.247198013760046	3.39551625316728	0.000684993067687348	0.0112030265541221	M_MDSC_VS_LA_TAM_C1QC_HI
SESN3	9.97019255297766	-2.85108217911201	0.659492082635624	-3.39337206143932	0.000690377990830269	0.0112526916056417	M_MDSC_VS_LA_TAM_C1QC_HI
VIM	4746.23772977354	1.34700962484981	0.22859960669277	3.38934967088215	0.00070058610729184	0.0113803682242119	M_MDSC_VS_LA_TAM_C1QC_HI
PNPO	10.6225448817783	-2.52142888873505	0.571657252472233	-3.37768660996913	0.000730983362057084	0.0118340279424917	M_MDSC_VS_LA_TAM_C1QC_HI
UGCG	58.1402073658849	1.58742771236245	0.294160169204665	3.37154915817216	0.000747466978387237	0.0120601406075139	M_MDSC_VS_LA_TAM_C1QC_HI
CCND1	16.179671375023	-2.72088004009536	0.60315975581924	-3.35747047320303	0.00078659144253177	0.0126488127268867	M_MDSC_VS_LA_TAM_C1QC_HI
NFATC2	6.33936919411829	-3.03722602634444	0.72203788618616	-3.35457326794124	0.000794875001368975	0.0127392675804687	M_MDSC_VS_LA_TAM_C1QC_HI
LIPA	26.5169683569983	-2.41218936013784	0.575556829451825	-3.33960409487454	0.000838979016339913	0.0134012914876695	M_MDSC_VS_LA_TAM_C1QC_HI
IQGAP2	20.2111958436538	-2.16877325119684	0.493049337706316	-3.33621373672224	0.000849278423990472	0.0135207382317686	M_MDSC_VS_LA_TAM_C1QC_HI
TNFRSF13C	10.5356083801209	-2.58239627342789	0.597691519596475	-3.33229096402777	0.000861341506651663	0.0136222722768144	M_MDSC_VS_LA_TAM_C1QC_HI
CCL5	106.93193152395	-1.97321667764149	0.588009283902699	-3.33305714452271	0.000858972979057951	0.0136222722768144	M_MDSC_VS_LA_TAM_C1QC_HI
ENPP5	12.9946252637884	-2.41960250818624	0.558547778398714	-3.32853519454408	0.000873039734974234	0.0137618631907781	M_MDSC_VS_LA_TAM_C1QC_HI
JMJD6	9.39145872477551	-2.44350731876641	0.581126822270707	-3.31352154708052	0.000921290081861601	0.0144748264664944	M_MDSC_VS_LA_TAM_C1QC_HI
DENND5A	14.0350497894335	1.68653574939716	0.342989003206606	3.30756343972087	0.000941113931323907	0.0147379671859613	M_MDSC_VS_LA_TAM_C1QC_HI
NRP2	32.676909968555	-1.94591737601248	0.429380130163972	-3.30596087199312	0.000946513041644018	0.0147742361418832	M_MDSC_VS_LA_TAM_C1QC_HI
SAA1	381.023227612359	-2.19760370548617	0.477280322815497	-3.29471096883206	0.000985229586233877	0.0153286369390673	M_MDSC_VS_LA_TAM_C1QC_HI
ADAM28	64.6768076649727	-2.05977018736177	0.444056305624583	-3.28395269485782	0.00102362102407589	0.0158744075966721	M_MDSC_VS_LA_TAM_C1QC_HI
ENSCAFG00000017708	76.4054954371543	-1.51633569661183	0.289242352765295	-3.27247732464262	0.00106609423716828	0.0164797534984206	M_MDSC_VS_LA_TAM_C1QC_HI
CLEC5A	9.61668609023252	2.30297277647442	0.536483891792769	3.26966466554282	0.00107675046752329	0.016590958972256	M_MDSC_VS_LA_TAM_C1QC_HI
ACP2	4.45311041320501	-2.98289193694983	0.761706659241603	-3.25432337276819	0.00113662816103553	0.0174574427810328	M_MDSC_VS_LA_TAM_C1QC_HI
CNTLN	6.03932790185928	-2.97399809803949	0.732471554331824	-3.25099638375184	0.00115001320415435	0.0176065919306954	M_MDSC_VS_LA_TAM_C1QC_HI
IFI30	172.739276552727	-1.33394844931261	0.238818325392436	-3.24745475098603	0.00116442177722608	0.0177704113263293	M_MDSC_VS_LA_TAM_C1QC_HI
FLNA	18.9577799817562	1.80879748136316	0.38360877061125	3.2384994626878	0.0012016024731035	0.0182796160352761	M_MDSC_VS_LA_TAM_C1QC_HI
EMP1	10.8810757439199	-2.51186664562045	0.628058519770655	-3.23459701595828	0.00121814528050122	0.0184726334941831	M_MDSC_VS_LA_TAM_C1QC_HI
PTPRE	66.288042856188	1.50998345463115	0.28380737602055	3.22561919990172	0.00125700479946151	0.0190017886404403	M_MDSC_VS_LA_TAM_C1QC_HI
MT-CO2	3153.45498139218	-1.07936208919164	0.15636609611365	-3.2246786521113	0.0012611414179246	0.0190043700462097	M_MDSC_VS_LA_TAM_C1QC_HI
ENPP2	8.9340006659834	-2.72024932907715	0.675569649270558	-3.22013534131196	0.00128130089629003	0.0192476297649587	M_MDSC_VS_LA_TAM_C1QC_HI
SOD1	40.0079033852406	-1.54757935031829	0.301056584485618	-3.21733407462031	0.00129387842934408	0.0193758294794276	M_MDSC_VS_LA_TAM_C1QC_HI
CLIC2	6.5862204028593	-2.79151809309061	0.678327329781452	-3.20542014868945	0.00134865461273457	0.0201331866175205	M_MDSC_VS_LA_TAM_C1QC_HI
GNPDA1	24.6928947538561	-2.00390304818552	0.45208549248652	-3.19870293635144	0.00138047335512084	0.020544187322171	M_MDSC_VS_LA_TAM_C1QC_HI
JPT1	61.553882004517	-1.44633989643979	0.274288311324273	-3.18463519818077	0.00144936590636924	0.0215026669452675	M_MDSC_VS_LA_TAM_C1QC_HI
CSF1R	57.7245703540509	-1.48085384418295	0.28615540538164	-3.17269049496827	0.00151033440010911	0.0223380322386508	M_MDSC_VS_LA_TAM_C1QC_HI
PACC1	19.5699097702904	-2.37852032563203	0.561228496488714	-3.16944011018915	0.00152732930724631	0.0225198832009978	M_MDSC_VS_LA_TAM_C1QC_HI
TFEC	27.1829237544533	-1.71164843277382	0.364115145579633	-3.16805741111924	0.00153461212418301	0.0225578567456595	M_MDSC_VS_LA_TAM_C1QC_HI
TCF4	12.2501541418244	-2.35101078285063	0.547808853708052	-3.15777137640641	0.00158980186109409	0.0231609409453872	M_MDSC_VS_LA_TAM_C1QC_HI
DCTN4	30.9770361918345	1.67208875580913	0.352641090308723	3.15770942521026	0.00159013972684315	0.0231609409453872	M_MDSC_VS_LA_TAM_C1QC_HI
GNRH1	7.18828766256657	-3.18529557436813	0.769417129217333	-3.15896840011918	0.00158328656587571	0.0231609409453872	M_MDSC_VS_LA_TAM_C1QC_HI
XDH	11.1982176421898	2.06612926906302	0.470391388687659	3.14860844818165	0.00164049840299763	0.0238220252944383	M_MDSC_VS_LA_TAM_C1QC_HI
DNAJB4	14.2924516328274	-2.71872321911969	0.6902488282895	-3.147485019842	0.00164681544020928	0.0238415093337851	M_MDSC_VS_LA_TAM_C1QC_HI
CALR	69.0826524360295	-1.39423833204007	0.262747373605732	-3.14510881082032	0.00166025066871295	0.0239636180857604	M_MDSC_VS_LA_TAM_C1QC_HI
ICAM2	17.4786960450785	-2.26594361524706	0.545188918368956	-3.12008303013847	0.00180800069162211	0.026017835778538	M_MDSC_VS_LA_TAM_C1QC_HI
SPTBN1	7.82902578138188	2.22606718228216	0.570349887266606	3.11342861161653	0.00184927241717821	0.026494789406368	M_MDSC_VS_LA_TAM_C1QC_HI
TTC38	15.5925588144381	-2.26498685786308	0.525782048309931	-3.11296138304949	0.00185220251484418	0.026494789406368	M_MDSC_VS_LA_TAM_C1QC_HI
TMEM106C	6.43481292286725	-2.7781962550379	0.687970032509844	-3.11109166876539	0.00186397065946216	0.0265837720242341	M_MDSC_VS_LA_TAM_C1QC_HI
SSX2IP	6.07873462522581	-2.82923960218574	0.746633905899693	-3.10654691177046	0.00189286272340421	0.0268360892619911	M_MDSC_VS_LA_TAM_C1QC_HI
TLR4	39.8711004053102	1.27501684127517	0.224230309076978	3.10677494446113	0.00189140332163626	0.0268360892619911	M_MDSC_VS_LA_TAM_C1QC_HI
CPD	27.9783062619523	1.58146958052892	0.324616543334408	3.100032247603	0.00193499574279969	0.0273525061932039	M_MDSC_VS_LA_TAM_C1QC_HI
MICU3	5.39581894314589	-2.85649002980277	0.735574483503462	-3.09781666780676	0.00194951990203358	0.0274767628545439	M_MDSC_VS_LA_TAM_C1QC_HI
TMC4	43.3487554818227	1.62508676037658	0.321693016610616	3.08787603319419	0.00201592546169836	0.0283293689514913	M_MDSC_VS_LA_TAM_C1QC_HI
PPM1H	29.5248635276035	-1.66249869173698	0.359367622227214	-3.08397060168537	0.00204257778329217	0.0285757339374681	M_MDSC_VS_LA_TAM_C1QC_HI
ENSCAFG00000017655	238.65600284783	1.37082973346905	0.255468294545012	3.08356222736057	0.00204538329310342	0.0285757339374681	M_MDSC_VS_LA_TAM_C1QC_HI
GRN	331.398118085263	-1.30672023015271	0.241729530286496	-3.08018781012409	0.00206870101764496	0.0288174862690543	M_MDSC_VS_LA_TAM_C1QC_HI
ENSCAFG00000005768	245.438305630639	-1.25025952806579	0.219959949800208	-3.07637923252933	0.00209531163047759	0.0291035748789814	M_MDSC_VS_LA_TAM_C1QC_HI
FAM91A1	5.39523774374728	-2.63244820758709	0.692314638379971	-3.0609895003032	0.00220606830386554	0.0305534084165425	M_MDSC_VS_LA_TAM_C1QC_HI
STK10	12.8773766460819	1.77861107709459	0.393762912616362	3.04895230237413	0.0022964093862704	0.0315312142664978	M_MDSC_VS_LA_TAM_C1QC_HI
CDKN1A	10.5517432784449	1.8822344674187	0.452922602241228	3.05022823196179	0.00228667524823686	0.0315312142664978	M_MDSC_VS_LA_TAM_C1QC_HI
RYBP	20.6941488476362	1.56306624834762	0.316692347114604	3.04960098611129	0.00229145580870357	0.0315312142664978	M_MDSC_VS_LA_TAM_C1QC_HI
CD163	42.0833041658173	-1.86059816369513	0.555594119958552	-3.03408379519461	0.00241267406080966	0.0330329545697139	M_MDSC_VS_LA_TAM_C1QC_HI
NPL	5.7695343951164	-2.77917110110201	0.733448048627569	-3.02318009174681	0.00250133338297477	0.0341492580376498	M_MDSC_VS_LA_TAM_C1QC_HI
AKAP7	41.2010992451946	-1.63725115436812	0.351835118146589	-3.0207486689198	0.00252150563873365	0.0343268608545786	M_MDSC_VS_LA_TAM_C1QC_HI
RELB	35.3256007099771	1.3202459032633	0.250778296419338	3.01678132540776	0.00255474035243662	0.034680781214947	M_MDSC_VS_LA_TAM_C1QC_HI
PAK1	5.23282274708735	-2.80224570276057	0.729837377981513	-3.01283867497786	0.00258816463611296	0.0350352681815065	M_MDSC_VS_LA_TAM_C1QC_HI
ALCAM	75.1026924701249	-1.50143058637613	0.309386329936436	-3.01136764920117	0.00260073751329753	0.0351062934189345	M_MDSC_VS_LA_TAM_C1QC_HI
UBFD1	10.8325097491447	-2.19112004037623	0.541536585794831	-3.00706246528622	0.00263785552621363	0.0355073137124036	M_MDSC_VS_LA_TAM_C1QC_HI
BAG2	9.87431117945515	-2.44997479414813	0.630069856524903	-3.00126553131229	0.00268860004719008	0.0360889955914142	M_MDSC_VS_LA_TAM_C1QC_HI
CNN2	28.1600180250913	1.62600446347298	0.346654624851253	2.99720783190563	0.0027246489071632	0.0364707194500727	M_MDSC_VS_LA_TAM_C1QC_HI
ENSCAFG00000020060	14.3098231745955	-2.20797726648078	0.67674870554362	-2.99054102011012	0.00278483723166471	0.0371725348583212	M_MDSC_VS_LA_TAM_C1QC_HI
APPL2	5.7000504980548	-2.77728975037373	0.723983432468392	-2.9891965387673	0.00279712144765085	0.0372327943809524	M_MDSC_VS_LA_TAM_C1QC_HI
PTPN1	46.928475652205	1.34342939695682	0.255453401420298	2.97831629523529	0.00289836715949141	0.0384736161448278	M_MDSC_VS_LA_TAM_C1QC_HI
NECTIN2	15.4783249203413	-2.1208039522181	0.508530425010448	-2.97728237472736	0.00290816025631745	0.038496972232799	M_MDSC_VS_LA_TAM_C1QC_HI
DSE	20.7103215689272	-1.92563562786967	0.4570511444571	-2.97546845896387	0.00292541431853241	0.038618692601673	M_MDSC_VS_LA_TAM_C1QC_HI
ENSCAFG00000031869	1169.10967042347	-1.38613440661844	0.279021978674713	-2.97098274956915	0.00296848454279597	0.0390796096952701	M_MDSC_VS_LA_TAM_C1QC_HI
DNAJB1	219.671238077814	-2.3910622113668	0.592881819512637	-2.96227490302941	0.00305375003243946	0.0400919730286299	M_MDSC_VS_LA_TAM_C1QC_HI
ENSCAFG00000000641	137.039995622205	-2.01104945494179	0.520830694440528	-2.95207693357265	0.00315644277092691	0.0413269774816442	M_MDSC_VS_LA_TAM_C1QC_HI
ASAH1	70.232817651814	-1.50447345820144	0.321470596611211	-2.93966712611503	0.00328565022330179	0.0429014601364092	M_MDSC_VS_LA_TAM_C1QC_HI
MAPKAPK5	11.130922222321	-2.34976734513575	0.593961066810762	-2.93736010759268	0.00331019478939093	0.0431044930183732	M_MDSC_VS_LA_TAM_C1QC_HI
DNASE1L1	57.259140704906	-1.53933524189329	0.330080831898145	-2.93539421155085	0.00333124178628218	0.0431440828104438	M_MDSC_VS_LA_TAM_C1QC_HI
GBA	31.2303665656774	-1.62730070567947	0.360673530892324	-2.93540419143682	0.0033311346339642	0.0431440828104438	M_MDSC_VS_LA_TAM_C1QC_HI
CARD6	9.5038798145324	-2.17641450800439	0.560165612869034	-2.92777017250743	0.00341402303175705	0.044097030641994	M_MDSC_VS_LA_TAM_C1QC_HI
MAPK1IP1L	94.0372195242527	1.17646922255833	0.20578265193314	2.9189816328211	0.00351176914558216	0.0452376283484669	M_MDSC_VS_LA_TAM_C1QC_HI
ARHGAP18	38.3409960554357	-1.64324944338517	0.380015352230291	-2.91781701283453	0.00352491139108959	0.0452851887026844	M_MDSC_VS_LA_TAM_C1QC_HI
HAUS6	13.7221472008716	1.54016764109302	0.338412310127886	2.91443627271176	0.00356331551541913	0.0456561709890067	M_MDSC_VS_LA_TAM_C1QC_HI
MTSS1	9.44966914858114	-2.17326849160935	0.563894299248216	-2.90555885950315	0.00366597892211275	0.0468463226527048	M_MDSC_VS_LA_TAM_C1QC_HI
PMP22	8.57679087941515	-2.41424604967502	0.644332255926475	-2.90026603564235	0.00372846065066127	0.0475180410584276	M_MDSC_VS_LA_TAM_C1QC_HI
HHEX	45.6811268810278	1.47989163870842	0.306934390953	2.89787747451097	0.00375697331392316	0.0477544194172938	M_MDSC_VS_LA_TAM_C1QC_HI
TBC1D9	34.3139363449442	-1.64488212159737	0.375876551848418	-2.89602598101144	0.00377921110041469	0.0479099989237756	M_MDSC_VS_LA_TAM_C1QC_HI
SRSF5	60.220905492608	1.25072852369266	0.232130594936463	2.89466828479849	0.00379559397056121	0.0479907290420299	M_MDSC_VS_LA_TAM_C1QC_HI
PSD2	10.3762288446694	-2.5371013902656	0.667150280248168	-2.8859064071469	0.00390288201308383	0.0492173963334151	M_MDSC_VS_LA_TAM_C1QC_HI
PDLIM4	16.5486723173247	-2.27024000198099	0.585863670904145	-2.88017987432511	0.00397448346106278	0.0497277408496418	M_MDSC_VS_LA_TAM_C1QC_HI
ADD3	14.8647178446651	1.67266881419666	0.351766909450416	2.88114790178573	0.00396229661510813	0.0497277408496418	M_MDSC_VS_LA_TAM_C1QC_HI
BLNK	7.77571079997042	-2.63582496507168	0.722980549282213	-2.88059228586609	0.00396928730854906	0.0497277408496418	M_MDSC_VS_LA_TAM_C1QC_HI
APEX1	563.785777033306	1.92080236213143	0.0928938559613125	14.4560265185858	2.2967980337052e-47	1.74005419033506e-43	CD320_OC_VS_MAC_C0-C3
GCAT	138.278396259339	2.6561570816806	0.145560787898239	14.2711099840808	3.31263667089658e-46	1.25482677093562e-42	CD320_OC_VS_MAC_C0-C3
LYAR	232.127562391437	2.34876239814513	0.131927292049044	13.4227213829565	4.45064289723737e-41	1.12393568631568e-37	CD320_OC_VS_MAC_C0-C3
SRM	308.875587570202	2.47391331425596	0.162403376914968	11.6923718093284	1.39437337363666e-31	2.64094316966784e-28	CD320_OC_VS_MAC_C0-C3
NOP58	359.373604710085	2.19650186837148	0.139271197488731	11.6296078626009	2.91433265892148e-31	4.41579684479783e-28	CD320_OC_VS_MAC_C0-C3
HMGA1	443.068194052124	2.44936244982345	0.164044519298576	11.4451466507399	2.48683580961867e-30	3.1400446822785e-27	CD320_OC_VS_MAC_C0-C3
HMOX1	2896.79019770769	-3.22539797089742	0.249778574024895	-10.8453970765766	2.09723185459677e-27	2.26980407577502e-24	CD320_OC_VS_MAC_C0-C3
DNASE2	438.52191566287	-2.70249448498257	0.196424369352113	-10.8235598681801	2.66231392685399e-27	2.52121128873072e-24	CD320_OC_VS_MAC_C0-C3
ZNF593	451.76693796399	1.69103404135724	0.104797350236651	10.6222293397942	2.34883536187239e-26	1.9771974112828e-23	CD320_OC_VS_MAC_C0-C3
LBHD1	394.557680078758	1.64481878545515	0.102888631218517	10.370277212774	3.38541229889967e-25	2.34611546796851e-22	CD320_OC_VS_MAC_C0-C3
CTSC	1425.58162098598	-2.04615247365011	0.142225436917918	-10.3696852048338	3.40645065306938e-25	2.34611546796851e-22	CD320_OC_VS_MAC_C0-C3
CD320	93.3171180675931	2.49803193201345	0.191770726666288	10.0312412271996	1.11110935718196e-23	7.01480374167546e-21	CD320_OC_VS_MAC_C0-C3
LGMN	1058.02900458223	-2.82326107767005	0.23633350476355	-9.6998356721665	3.01984608240411e-22	1.75987337848412e-19	CD320_OC_VS_MAC_C0-C3
FTL	38922.682739061	-2.46495773560161	0.196946220561347	-9.66793130292247	4.12634430592642e-22	2.23294174726418e-19	CD320_OC_VS_MAC_C0-C3
PLXNC1	231.473133634028	-2.29341601083113	0.178342336733912	-9.60654890466993	7.5021359509943e-22	3.78907879764886e-19	CD320_OC_VS_MAC_C0-C3
ITM2B	712.963275726992	-1.63509185015609	0.111437956842477	-9.49471109190256	2.20822857237386e-21	1.04559622901902e-18	CD320_OC_VS_MAC_C0-C3
NOP56	373.918201766545	1.64220126453306	0.112379122715867	9.4794101386244	2.55724508902697e-21	1.13962875261578e-18	CD320_OC_VS_MAC_C0-C3
PPP1R14B	881.116645121647	1.39176246185304	0.0862711559759154	9.43066826969615	4.07484452022846e-21	1.71505678251394e-18	CD320_OC_VS_MAC_C0-C3
DDX21	353.892160079939	1.89788393817786	0.140894620366493	9.38074712310291	6.55068832890883e-21	2.48952408588556e-18	CD320_OC_VS_MAC_C0-C3
CTSK	1031.77611657654	-2.94755311568828	0.261076114584185	-9.38040253820739	6.57213327847296e-21	2.48952408588556e-18	CD320_OC_VS_MAC_C0-C3
RSL1D1	388.297357660338	1.83254278879201	0.134711460254938	9.32567338056277	1.10281064972868e-20	3.97852070587831e-18	CD320_OC_VS_MAC_C0-C3
ABCA1	625.935366379728	-2.56168964875104	0.2203130963023	-9.11820238721841	7.63806759742391e-20	2.52613914078987e-17	CD320_OC_VS_MAC_C0-C3
NOLC1	217.309996310259	1.82896669725497	0.137475090869129	9.11776268477019	7.66911301982142e-20	2.52613914078987e-17	CD320_OC_VS_MAC_C0-C3
MRTO4	382.065726214995	1.68060364576254	0.121999099966785	9.04607718540537	1.48196714528067e-19	4.67807628860265e-17	CD320_OC_VS_MAC_C0-C3
NME1	754.772834397033	1.33961086760922	0.0859759248858466	8.86065975492503	7.9542286851168e-19	2.41044946073779e-16	CD320_OC_VS_MAC_C0-C3
MGST1	215.38540583557	-3.80952582108818	0.364606353153121	-8.81877753704718	1.1571608110252e-18	3.37178857858727e-16	CD320_OC_VS_MAC_C0-C3
ENSCAFG00000010865	490.314212307557	1.62743981403908	0.119339907904908	8.78469005905603	1.56796260791186e-18	4.39958693242231e-16	CD320_OC_VS_MAC_C0-C3
GTPBP4	224.620027004086	1.77449646540271	0.136909737039628	8.74439933359423	2.2420517196228e-18	6.0663513670937e-16	CD320_OC_VS_MAC_C0-C3
DCTPP1	99.8129541751162	2.26180614301361	0.194591792095549	8.68046057493125	3.94169345488154e-18	1.02973343497181e-15	CD320_OC_VS_MAC_C0-C3
TNIP3	191.251816683676	2.58732028467938	0.232365082256348	8.67470524270498	4.14623008188343e-18	1.04706130334496e-15	CD320_OC_VS_MAC_C0-C3
CD163	107.78002669625	-2.8570156983531	0.2618983923274	-8.6679010016691	4.40159169175294e-18	1.07569221473291e-15	CD320_OC_VS_MAC_C0-C3
FTH1.1	34692.1872636684	-1.85079601165532	0.148083284384768	-8.61532507894157	6.9743425587e-18	1.65117560077223e-15	CD320_OC_VS_MAC_C0-C3
APOC1	2635.05128165634	-3.90320060358089	0.431875906093632	-8.53629551161322	1.38593627304182e-17	3.08819211898965e-15	CD320_OC_VS_MAC_C0-C3
PTGR1	998.024241855975	-2.67851827259664	0.248779901386913	-8.53771996939397	1.36896194714298e-17	3.08819211898965e-15	CD320_OC_VS_MAC_C0-C3
CREG1	207.73920410358	-2.86964516221564	0.273525139926295	-8.51748317042033	1.63058039086105e-17	3.52950772604667e-15	CD320_OC_VS_MAC_C0-C3
WDR43	155.702324481453	1.72230050352986	0.134114460759288	8.50301570820378	1.84727898682024e-17	3.88749600115282e-15	CD320_OC_VS_MAC_C0-C3
APOE	6392.21972904233	-4.47847060581255	0.506550569857874	-8.4904504398845	2.05837722287189e-17	4.10375416854669e-15	CD320_OC_VS_MAC_C0-C3
CTSD	96.0799904063306	-3.08761007828007	0.292086975918516	-8.49150726101347	2.03974182124814e-17	4.10375416854669e-15	CD320_OC_VS_MAC_C0-C3
CCL4	1166.24168506973	-2.2439386826179	0.202252494002025	-8.4625535348451	2.61585593690657e-17	5.08146784051389e-15	CD320_OC_VS_MAC_C0-C3
PSAP	426.684489040817	-1.7938173628798	0.145182870248731	-8.42261730542384	3.68165527853945e-17	6.97305509755372e-15	CD320_OC_VS_MAC_C0-C3
PRMT1	530.380632555264	1.63295029538739	0.12580104536331	8.41273428991777	4.00561664627417e-17	7.40159797857881e-15	CD320_OC_VS_MAC_C0-C3
SAT1	2573.2644779785	-2.37234536875035	0.220465628078918	-8.29795147167713	1.05921924539267e-16	1.91062976264164e-14	CD320_OC_VS_MAC_C0-C3
RRM2	49.7584575875115	2.24808913796649	0.200796062348667	8.27636613061072	1.26991128669217e-16	2.23740649022788e-14	CD320_OC_VS_MAC_C0-C3
CLU	1562.74985189934	-2.29769962905712	0.212244898445857	-8.22834678386354	1.89814890141247e-16	3.2682672902502e-14	CD320_OC_VS_MAC_C0-C3
RANGRF	194.125732053084	1.61499244790614	0.128062812499902	8.11248542230497	4.9594723509682e-16	8.34954722909668e-14	CD320_OC_VS_MAC_C0-C3
CD68	265.375685499768	-2.14149228606759	0.20290743201869	-7.85984769782095	3.84600803859438e-15	6.33420802182414e-13	CD320_OC_VS_MAC_C0-C3
SLC7A8	56.7823126077136	-3.76043723902574	0.388123994517504	-7.78149463342754	7.1672671620283e-15	1.15530246850056e-12	CD320_OC_VS_MAC_C0-C3
CTPS1	47.782789034037	2.35386276260904	0.230069308904781	7.73228652774856	1.05631858771114e-14	1.66722283760408e-12	CD320_OC_VS_MAC_C0-C3
PUM3	159.182571093072	1.56365799054123	0.127842278008384	7.71047116200277	1.25354078437053e-14	1.93812754742676e-12	CD320_OC_VS_MAC_C0-C3
ENSCAFG00000014028	358.921458452246	-1.92182709500273	0.17517592009704	-7.67198399267248	1.69356092032054e-14	2.56608350646968e-12	CD320_OC_VS_MAC_C0-C3
CCPG1	150.211233252458	-1.89767041567184	0.172644684756009	-7.6508726733371	1.99619925082787e-14	2.96533441652391e-12	CD320_OC_VS_MAC_C0-C3
FGL2	125.623907141176	-2.65628859170551	0.271977293328849	-7.60613025631593	2.82424653830341e-14	4.11470995657436e-12	CD320_OC_VS_MAC_C0-C3
NIFK	758.709442413569	1.33591033187301	0.100023884487786	7.58342754420724	3.365435224671e-14	4.81066740794481e-12	CD320_OC_VS_MAC_C0-C3
FTH1	183.753595690585	-2.1190843950562	0.205821392378663	-7.54231411075386	4.61703992400195e-14	6.47753601189606e-12	CD320_OC_VS_MAC_C0-C3
CCT5	796.440014710954	1.41583473597355	0.112220226639067	7.47112550005762	7.95117754346257e-14	1.09523856489586e-11	CD320_OC_VS_MAC_C0-C3
ENSCAFG00000013015	69.3674059273136	-2.99059933011656	0.317171014433848	-7.44273017612656	9.86254040351473e-14	1.33426082316121e-11	CD320_OC_VS_MAC_C0-C3
DRAM2	302.59339219504	-1.89668143373039	0.177538512504572	-7.43507978871918	1.04504863854391e-13	1.38899797993134e-11	CD320_OC_VS_MAC_C0-C3
DKC1	319.461507264491	1.88742353809809	0.178207633778626	7.36830403889527	1.72812314065918e-13	2.25728636441965e-11	CD320_OC_VS_MAC_C0-C3
SYNCRIP	462.020615018475	1.36021132450737	0.107741189603087	7.26824362963342	3.64191530474195e-13	4.59852505812084e-11	CD320_OC_VS_MAC_C0-C3
CCL3	850.724280125493	-2.18217947108741	0.231852440950278	-7.27012852558716	3.59145625871526e-13	4.59852505812084e-11	CD320_OC_VS_MAC_C0-C3
FTSJ3	59.6234770918626	2.01342934494405	0.201708996351579	7.13276651953571	9.83713462199756e-13	1.20203438542344e-10	CD320_OC_VS_MAC_C0-C3
NOP2	31.978059475914	2.37657549843043	0.252876827613076	7.13425617137232	9.73119494608414e-13	1.20203438542344e-10	CD320_OC_VS_MAC_C0-C3
POLR1F	199.080794803441	1.63398985878593	0.149326039054033	7.10727524088845	1.18356255878014e-12	1.42328094370133e-10	CD320_OC_VS_MAC_C0-C3
CCND2	65.6593415502309	2.21615925342974	0.229831548045342	7.07568781023142	1.48709306168487e-12	1.76034641176946e-10	CD320_OC_VS_MAC_C0-C3
NCL	1929.25325156367	1.6845498438783	0.156871820765191	7.05577106200078	1.71646228089323e-12	2.0006028061611e-10	CD320_OC_VS_MAC_C0-C3
EIF6	473.399165189397	1.36652451134078	0.113450725809488	6.95566002740468	3.50915187822507e-12	4.02808100445957e-10	CD320_OC_VS_MAC_C0-C3
SFXN4	24.8937782157262	2.48233196716751	0.273651970300728	6.92825233428988	4.26071277680032e-12	4.81778507418496e-10	CD320_OC_VS_MAC_C0-C3
MCM7	75.7655393461887	1.90700556021423	0.197131324613126	6.78084472361538	1.19475233917219e-11	1.31180343790848e-09	CD320_OC_VS_MAC_C0-C3
MPP6	21.9705368917282	2.49634857079419	0.283151446202006	6.78247443666018	1.18134770780097e-11	1.31180343790848e-09	CD320_OC_VS_MAC_C0-C3
MYBBP1A	29.1509868778724	2.19676417560756	0.242959843540736	6.72323266236047	1.77736434120085e-11	1.9157431770023e-09	CD320_OC_VS_MAC_C0-C3
GPATCH4	124.270755301666	1.64130452024211	0.158600781053742	6.72176389918699	1.79537705342085e-11	1.9157431770023e-09	CD320_OC_VS_MAC_C0-C3
CKAP4	259.008508598909	1.5424402226082	0.144789811776054	6.63505298543902	3.24385988892686e-11	3.41326146090416e-09	CD320_OC_VS_MAC_C0-C3
DAB2	1005.2772826882	-2.42377395468269	0.284571017888759	-6.62404675763703	3.49496132264864e-11	3.62709958635426e-09	CD320_OC_VS_MAC_C0-C3
EBNA1BP2	428.657207030738	1.30442484603095	0.109847585455726	6.62002681509171	3.59133716127873e-11	3.67675274781725e-09	CD320_OC_VS_MAC_C0-C3
WDR46	123.60442813175	1.74099873821938	0.17655994240228	6.61678250389631	3.67100981286862e-11	3.70820937897236e-09	CD320_OC_VS_MAC_C0-C3
ATP1B1	133.504291296227	-1.87978627988311	0.197134870835706	-6.58960628722752	4.40994436632302e-11	4.39601822621884e-09	CD320_OC_VS_MAC_C0-C3
TNFRSF11A	82.7830171125246	1.88209866836892	0.198386562949232	6.57641104630021	4.81939095407447e-11	4.741779982866e-09	CD320_OC_VS_MAC_C0-C3
ENSCAFG00000003331	23.7360781494515	-4.21855038388812	0.512557870501795	-6.53536673968277	6.34538592123651e-11	6.16315945375485e-09	CD320_OC_VS_MAC_C0-C3
POP5	177.783898914129	1.4584151717142	0.135768065011904	6.493482055536	8.38747608188176e-11	8.04348339194129e-09	CD320_OC_VS_MAC_C0-C3
GPNMB	896.601723582505	-3.50308298725767	0.545614630886034	-6.4869859316783	8.7570511940098e-11	8.29292748072728e-09	CD320_OC_VS_MAC_C0-C3
PAK1IP1	126.491130528322	1.69344178284683	0.171983771778157	6.46567081066912	1.00850411229903e-10	9.43262611700916e-09	CD320_OC_VS_MAC_C0-C3
EMR4	31.5121034279607	-3.28348139185005	0.407983408477375	-6.46289221999766	1.0272045847766e-10	9.49036821252133e-09	CD320_OC_VS_MAC_C0-C3
SLC30A1	313.481193168072	-1.77585003726317	0.186389455039608	-6.46002993213866	1.04682273412407e-10	9.55509522135417e-09	CD320_OC_VS_MAC_C0-C3
PA2G4	676.394167034901	1.40886928332345	0.128822222473575	6.44353723180978	1.1672061944741e-10	1.05270882492093e-08	CD320_OC_VS_MAC_C0-C3
BPI	3332.44180341373	-1.38580794575121	0.126395072949343	-6.43503894833408	1.23441672806333e-10	1.10022836844797e-08	CD320_OC_VS_MAC_C0-C3
BLVRB	809.67366977406	-2.34415480894843	0.287682208254101	-6.41224091724786	1.43395988428759e-10	1.26321861434451e-08	CD320_OC_VS_MAC_C0-C3
HNRNPAB	361.847884034489	1.31625076841414	0.115901281100768	6.39696845940084	1.58492049279562e-10	1.3801560521172e-08	CD320_OC_VS_MAC_C0-C3
ADAM28	127.922063036059	-2.68360757366173	0.332403972927324	-6.39209209269987	1.63631291779091e-10	1.40871666649818e-08	CD320_OC_VS_MAC_C0-C3
PLTP	375.730974202496	-3.60832833547394	0.537430290808528	-6.37902616644198	1.78217588287449e-10	1.51705218973676e-08	CD320_OC_VS_MAC_C0-C3
RBM28	92.3121800681101	1.74323304530497	0.182777114697205	6.37432264818487	1.8377333918921e-10	1.54696313077495e-08	CD320_OC_VS_MAC_C0-C3
CTSH	269.337333660006	-1.74031878583923	0.184614363385564	-6.32235367239556	2.57608929834541e-10	2.14466511255657e-08	CD320_OC_VS_MAC_C0-C3
SCPEP1	661.611158949449	-1.95048344215033	0.221775799849271	-6.28296270146179	3.32180780828244e-10	2.73543651690737e-08	CD320_OC_VS_MAC_C0-C3
LAMP2	761.633874506585	-1.53043502927446	0.153151363988135	-6.27731475702766	3.44470290283033e-10	2.80613647224114e-08	CD320_OC_VS_MAC_C0-C3
MARCKS	301.739450532869	-2.08464349078606	0.250673715981435	-6.2022557497324	5.565952866754e-10	4.48592116154556e-08	CD320_OC_VS_MAC_C0-C3
PIR	97.5178485480907	-2.46420751351387	0.316014183435672	-6.18953807658635	6.03407763822887e-10	4.81201812497073e-08	CD320_OC_VS_MAC_C0-C3
FCGRT	1124.97370729583	-1.48647539605431	0.148747947658906	-6.16664747166794	6.97530272470457e-10	5.50467640024602e-08	CD320_OC_VS_MAC_C0-C3
ENDOG	80.2008991032863	1.62067127701681	0.170492766010501	6.13271207246755	8.63934260798464e-10	6.74759377299914e-08	CD320_OC_VS_MAC_C0-C3
TBXAS1	310.119759606124	-1.82957569231949	0.20747991321294	-6.12191460898547	9.24575722964253e-10	7.14753640528284e-08	CD320_OC_VS_MAC_C0-C3
C2	153.574316520375	-2.21183003271808	0.272570887585884	-6.11266421282924	9.79813983944391e-10	7.49805125491182e-08	CD320_OC_VS_MAC_C0-C3
RRAGD	63.8525074529219	-2.75551038426925	0.354757246101468	-6.11085503174938	9.90987550979186e-10	7.50772168621831e-08	CD320_OC_VS_MAC_C0-C3
CENPV	32.0246890753706	2.30995043887137	0.291612688572702	6.07029181034998	1.27678036345169e-09	9.57711686486141e-08	CD320_OC_VS_MAC_C0-C3
HELLS	23.4774048624504	2.30408765098206	0.28662236457597	6.03040862400224	1.63545622380402e-09	1.21472709328816e-07	CD320_OC_VS_MAC_C0-C3
YPEL3	84.4964674990282	-2.68363601721601	0.355043795318494	-6.01455306175299	1.80383676173514e-09	1.32678323368014e-07	CD320_OC_VS_MAC_C0-C3
MRPL51	262.055042150471	1.42532658882007	0.141366761593698	6.01219539486845	1.83027523697744e-09	1.33328511493664e-07	CD320_OC_VS_MAC_C0-C3
SURF2	81.6484696221189	1.53891700969336	0.161041278053543	6.00788692862593	1.87956844217296e-09	1.35615338265737e-07	CD320_OC_VS_MAC_C0-C3
RRP8	81.1732569450628	1.84827786275336	0.213545439464232	5.98273835566176	2.19417078668724e-09	1.56821112074929e-07	CD320_OC_VS_MAC_C0-C3
C1QBP	287.996030516666	1.39506323976875	0.137303527374488	5.9763058107877	2.2825434313563e-09	1.61612607812666e-07	CD320_OC_VS_MAC_C0-C3
GADD45A	795.613071355394	-2.01423843254606	0.247010098903521	-5.97075082921829	2.3616419294853e-09	1.65664807942413e-07	CD320_OC_VS_MAC_C0-C3
PINX1	91.984792723289	1.56000705906657	0.165196417274469	5.94834538326092	2.70866580001149e-09	1.88264698173276e-07	CD320_OC_VS_MAC_C0-C3
MYBL1	12.7052573687237	3.41915033798659	0.445236807107388	5.94234352225727	2.80975823475201e-09	1.93515712604375e-07	CD320_OC_VS_MAC_C0-C3
ENSCAFG00000002336	86.4350525150442	-2.480075479406	0.322216232833314	-5.93837157200908	2.87867023623723e-09	1.96475727114714e-07	CD320_OC_VS_MAC_C0-C3
GLUL	747.73147363627	-1.62857276381017	0.179837099483299	-5.93546292682529	2.93017533169062e-09	1.98205431365073e-07	CD320_OC_VS_MAC_C0-C3
SLC40A1	24.1571405923714	-3.64017961728265	0.512700774079885	-5.92149044487598	3.19036845824281e-09	2.13895853448208e-07	CD320_OC_VS_MAC_C0-C3
ASAH1	220.580630737699	-1.95095194222923	0.238616281750591	-5.90474128946762	3.53200576408419e-09	2.34723470778086e-07	CD320_OC_VS_MAC_C0-C3
FBL	546.599472245581	1.41727379682422	0.14371032860105	5.87145336271343	4.31991126707421e-09	2.84588241385689e-07	CD320_OC_VS_MAC_C0-C3
GSTP1	545.799327239428	-2.12749815979834	0.274343767192523	-5.85347561178837	4.8140487577726e-09	3.14407184386942e-07	CD320_OC_VS_MAC_C0-C3
EXOSC5	145.150234580335	1.39439362033789	0.142485145951104	5.79325153618779	6.90365902344253e-09	4.44893872346122e-07	CD320_OC_VS_MAC_C0-C3
MYG1	349.222185012347	1.1660498740656	0.101777111681796	5.7926256377764	6.92944521341637e-09	4.44893872346122e-07	CD320_OC_VS_MAC_C0-C3
SRSF7	77.1293370490355	1.51294804179201	0.163889331038517	5.79010404886298	7.03428349159668e-09	4.47829678422995e-07	CD320_OC_VS_MAC_C0-C3
RANBP1	117.793098210035	1.68457614769616	0.19199881478586	5.78846295300703	7.10334107022854e-09	4.48457599567095e-07	CD320_OC_VS_MAC_C0-C3
PRMT5	50.5866696430549	1.68456561669653	0.191979842377575	5.77886415480525	7.52066173697427e-09	4.67020764912435e-07	CD320_OC_VS_MAC_C0-C3
EDNRB	17.7138520687588	-3.62297704599774	0.519536977448052	-5.78010276348012	7.46550103706383e-09	4.67020764912435e-07	CD320_OC_VS_MAC_C0-C3
SIVA1	222.09212473459	1.55744055475205	0.172015563171208	5.76806826493016	8.01853271000118e-09	4.93889461877796e-07	CD320_OC_VS_MAC_C0-C3
RIPK2	100.269399636455	-1.80411761537665	0.213668699499384	-5.72161486098425	1.05516285382562e-08	6.44670466176041e-07	CD320_OC_VS_MAC_C0-C3
ENSCAFG00000014493	180.258772475733	-1.64472300351141	0.188360194063717	-5.69399105675537	1.24103587577854e-08	7.5216702359186e-07	CD320_OC_VS_MAC_C0-C3
TMEM37	339.077555775567	-2.75729006288513	0.443798291098225	-5.67131379974251	1.41706562678377e-08	8.52038824485228e-07	CD320_OC_VS_MAC_C0-C3
RUVBL1	182.161996283511	1.46313654121765	0.157684811823885	5.64153569049117	1.68540093571716e-08	1.00540137708608e-06	CD320_OC_VS_MAC_C0-C3
DDX47	66.6236991837406	1.66729404934036	0.193907581177061	5.62114799887238	1.89692676350906e-08	1.12274352815192e-06	CD320_OC_VS_MAC_C0-C3
SERPINB8	166.560744499204	-1.78583730806709	0.223108974487859	-5.56398058271625	2.63689300074725e-08	1.54421773257291e-06	CD320_OC_VS_MAC_C0-C3
MDN1	39.4755431131264	1.78673187668358	0.218283087607872	5.56312937897431	2.64979283572438e-08	1.54421773257291e-06	CD320_OC_VS_MAC_C0-C3
ENSCAFG00000032088	11.297762847666	3.11505154640474	0.438460798364049	5.55686553761839	2.74662178942024e-08	1.5884279905838e-06	CD320_OC_VS_MAC_C0-C3
FSCN1	397.811731419757	1.62649060239499	0.190423580289974	5.55258436284804	2.81476796273254e-08	1.61550621861074e-06	CD320_OC_VS_MAC_C0-C3
DDX18	301.856245532729	1.32021092734583	0.133480858505454	5.54832193203074	2.8842443189828e-08	1.64293495944464e-06	CD320_OC_VS_MAC_C0-C3
NOP14	180.655099270636	1.36864234329955	0.142840007924635	5.53964395377948	3.03087218300217e-08	1.71357370585257e-06	CD320_OC_VS_MAC_C0-C3
CHCHD4	64.1429359954552	1.77956136263731	0.2177429161209	5.50379191014062	3.7170825674852e-08	2.07063364200499e-06	CD320_OC_VS_MAC_C0-C3
CTSA	982.97213510134	-1.30392674283315	0.132756536313791	-5.50446868564863	3.70283267840247e-08	2.07063364200499e-06	CD320_OC_VS_MAC_C0-C3
CD36	176.368454521567	-2.35576783376512	0.365888069162896	-5.49943604731594	3.81007862102587e-08	2.10694566663445e-06	CD320_OC_VS_MAC_C0-C3
TPD52	118.725491601729	-2.00625996232899	0.261650341340143	-5.4929593712793	3.95253747764151e-08	2.16988579207334e-06	CD320_OC_VS_MAC_C0-C3
PLIN2	2205.61748598445	-1.60317004861259	0.190010302188406	-5.49057217487255	4.006337306589e-08	2.18359794494376e-06	CD320_OC_VS_MAC_C0-C3
ENPP5	44.5601841955057	-2.49736168312937	0.350709861667658	-5.4595305807955	4.77395106571603e-08	2.58338951956176e-06	CD320_OC_VS_MAC_C0-C3
HVCN1	103.109454125564	-2.32407841970415	0.323465466579621	-5.45086210749371	5.0126226640182e-08	2.69330704273772e-06	CD320_OC_VS_MAC_C0-C3
CCT6A	617.284482789899	1.08011344280942	0.0926841648511523	5.41145456929126	6.25148555039313e-08	3.31625587985157e-06	CD320_OC_VS_MAC_C0-C3
SPHK1	61.1679544848669	1.99039942292569	0.268363862945273	5.41122334303731	6.25956429275045e-08	3.31625587985157e-06	CD320_OC_VS_MAC_C0-C3
ADGRF5	77.0980945322028	-2.34804869553629	0.339337924359793	-5.40716191530677	6.40312542220076e-08	3.36875543045785e-06	CD320_OC_VS_MAC_C0-C3
SSX2IP	16.284042393327	-3.39662792303925	0.495560193282864	-5.40542367926303	6.46553775339335e-08	3.37813200135917e-06	CD320_OC_VS_MAC_C0-C3
ENSCAFG00000031808	149.046601096705	-2.18551195128574	0.313569933123632	-5.40278101284578	6.5615547216998e-08	3.4048177103834e-06	CD320_OC_VS_MAC_C0-C3
NOP16	33.7113710662669	1.78394158448184	0.223554258778349	5.39149431026036	6.98741720880261e-08	3.60113420230535e-06	CD320_OC_VS_MAC_C0-C3
ENSCAFG00000025332	238.905388734095	-1.82298559348331	0.235684093985841	-5.38487677134852	7.24942974866485e-08	3.71092430918141e-06	CD320_OC_VS_MAC_C0-C3
IMPDH2	392.957842415518	1.1364284799386	0.104207853018523	5.36511991511502	8.08954571563512e-08	4.11318109675515e-06	CD320_OC_VS_MAC_C0-C3
MAK16	102.735574746543	1.44083340125555	0.16067467536269	5.36071105665414	8.28950153208257e-08	4.18675090713717e-06	CD320_OC_VS_MAC_C0-C3
CCT4	426.278301773937	1.1129909652691	0.0998850039541078	5.3578949109746	8.41971868780943e-08	4.22435687277114e-06	CD320_OC_VS_MAC_C0-C3
NAP1L4	165.169190515048	1.41182223946633	0.15620562456928	5.3473914539017	8.92308915817032e-08	4.44745549094068e-06	CD320_OC_VS_MAC_C0-C3
CTSB	523.070942587667	-2.61206666099156	0.421071908008124	-5.32484460146583	1.01039381336819e-07	5.00310034645584e-06	CD320_OC_VS_MAC_C0-C3
ENSCAFG00000000314	114.799810219867	1.37994475396069	0.151254898002205	5.30670190333714	1.11626505291163e-07	5.49144418237564e-06	CD320_OC_VS_MAC_C0-C3
CCND1	329.683620115025	1.63955268552161	0.205589156501035	5.30402808050123	1.13274876518563e-07	5.53658364196535e-06	CD320_OC_VS_MAC_C0-C3
RGS10	780.205325045114	-1.55452672092007	0.188988433159331	-5.28023804759249	1.29016155530968e-07	6.26555380963214e-06	CD320_OC_VS_MAC_C0-C3
COQ10B	1471.91589316517	1.1024271698178	0.0998016073886547	5.26694158960823	1.38715318522581e-07	6.69367677151001e-06	CD320_OC_VS_MAC_C0-C3
GAL3ST4	44.376801399913	-2.99002909144429	0.46895198909009	-5.26249291386996	1.42115143085668e-07	6.81433116466469e-06	CD320_OC_VS_MAC_C0-C3
FYB1	277.24102014521	-1.6721952001106	0.211870254336238	-5.25161341713281	1.50772647956457e-07	7.18398478564853e-06	CD320_OC_VS_MAC_C0-C3
ENSCAFG00000024781	82.703652593784	-2.11153539033239	0.299609956232091	-5.24576492459901	1.55635241651314e-07	7.36932869218972e-06	CD320_OC_VS_MAC_C0-C3
C1QA	2325.80383823087	-2.19065042250639	0.539195839081179	-5.24161222137271	1.59179620127793e-07	7.49034038564076e-06	CD320_OC_VS_MAC_C0-C3
RASL11A	31.2443571103355	2.39906883800732	0.359839593470946	5.23915715228107	1.61311629542097e-07	7.54380805809214e-06	CD320_OC_VS_MAC_C0-C3
SLC11A1	205.201135128963	-1.99556310817937	0.283548993847504	-5.22034468151437	1.78590430937895e-07	8.3006202747576e-06	CD320_OC_VS_MAC_C0-C3
GNRH1	24.4662976277555	-3.29753086140225	0.509552670835693	-5.21875129430076	1.80133453901724e-07	8.32128687048452e-06	CD320_OC_VS_MAC_C0-C3
PPA1	301.836983144468	1.40927826909584	0.160895107472918	5.2112947538975	1.87527232197147e-07	8.61034127954902e-06	CD320_OC_VS_MAC_C0-C3
EIF2S1	254.603050374496	1.26602785992263	0.132339630526901	5.19924085620055	2.00104094296159e-07	9.12231378955018e-06	CD320_OC_VS_MAC_C0-C3
LYVE1	19.4641316773262	-2.93290645627934	0.46727401371912	-5.19833097836426	2.01085850429631e-07	9.12231378955018e-06	CD320_OC_VS_MAC_C0-C3
MRPL55	637.293249488056	1.11051722329453	0.102687692074537	5.1904062828051	2.09835716188907e-07	9.46259158242358e-06	CD320_OC_VS_MAC_C0-C3
ENOPH1	77.7696202270209	1.67584145214912	0.213909158811836	5.18746715415956	2.13173508356757e-07	9.55622780657273e-06	CD320_OC_VS_MAC_C0-C3
PPRC1	19.7356633246581	2.02920137055358	0.281993682302679	5.17934541901927	2.22665835019962e-07	9.92303744771312e-06	CD320_OC_VS_MAC_C0-C3
PEMT	65.3960699475391	-2.04985483115046	0.286128766505606	-5.17625632812132	2.2638238333021e-07	1.0029666293039e-05	CD320_OC_VS_MAC_C0-C3
MPEG1	67.6777697683441	-2.10216713376386	0.297671840392757	-5.17232818578289	2.31195054285641e-07	1.01833356469071e-05	CD320_OC_VS_MAC_C0-C3
NEURL3	100.185183980045	2.23669985968703	0.311386142859302	5.16878148388532	2.35625198653688e-07	1.03184769075164e-05	CD320_OC_VS_MAC_C0-C3
METTL1	94.7855083122427	1.34129889289451	0.149174348742071	5.16224496711447	2.44005684624101e-07	1.06240636017942e-05	CD320_OC_VS_MAC_C0-C3
SSB	882.170036073045	1.24757403675995	0.130389068586104	5.15649270402019	2.51618282529092e-07	1.08929149053737e-05	CD320_OC_VS_MAC_C0-C3
GBA	135.334588135996	-1.63736521788348	0.208456649560855	-5.14621070313895	2.65800861551089e-07	1.14415189040401e-05	CD320_OC_VS_MAC_C0-C3
WDR36	57.2399631788713	1.43447679139115	0.167656379109361	5.14358513508764	2.69544419547846e-07	1.14722950701937e-05	CD320_OC_VS_MAC_C0-C3
ENSCAFG00000015206	931.161079661098	-2.96847906434956	0.610005908592767	-5.14463653652484	2.68039249005569e-07	1.14722950701937e-05	CD320_OC_VS_MAC_C0-C3
MPHOSPH10	101.632926464533	1.56794487293752	0.192834859258445	5.14235586850413	2.71314572107069e-07	1.1483124012755e-05	CD320_OC_VS_MAC_C0-C3
PDCD11	89.0085389326018	1.49857292991923	0.180096435467519	5.14081748603187	2.73545675939992e-07	1.15132335606743e-05	CD320_OC_VS_MAC_C0-C3
UTP20	65.5542086487922	1.42685321297405	0.166743696513456	5.13449396894541	2.82904165298254e-07	1.18413367751358e-05	CD320_OC_VS_MAC_C0-C3
DDX39A	142.683455125972	1.35454228800849	0.151765113105486	5.13117197168132	2.87943680548278e-07	1.1967181492848e-05	CD320_OC_VS_MAC_C0-C3
EXOSC8	76.0739810639552	1.5436965581754	0.187829105963653	5.13043720277451	2.89069985901687e-07	1.1967181492848e-05	CD320_OC_VS_MAC_C0-C3
NIBAN3	16.054861740382	-3.38861565141971	0.506506236215428	-5.12858079738894	2.91934599806683e-07	1.2020089826823e-05	CD320_OC_VS_MAC_C0-C3
IL15	31.2310967609604	-2.93248045155386	0.452499490705377	-5.1194560192655	3.0641821581813e-07	1.25482400164224e-05	CD320_OC_VS_MAC_C0-C3
CHI3L1	537.460664932885	-2.73292481124926	0.604691262523859	-5.11749029346267	3.09627991580115e-07	1.26115143237148e-05	CD320_OC_VS_MAC_C0-C3
DHDH	104.578631905645	-3.03498864101825	0.497219968635502	-5.11336329884631	3.16472802661117e-07	1.28213794275969e-05	CD320_OC_VS_MAC_C0-C3
IPO5	94.9789625222951	1.32508669389157	0.147594542282647	5.10286825414488	3.34543906382164e-07	1.34814076316557e-05	CD320_OC_VS_MAC_C0-C3
WDR12	44.554610087338	1.60244928736312	0.201418879580969	5.09373527865442	3.51076886122472e-07	1.40727962394913e-05	CD320_OC_VS_MAC_C0-C3
C1QC	2971.38607455725	-2.27284360228038	0.557848863535166	-5.0867171726311	3.64314498458985e-07	1.45265612648698e-05	CD320_OC_VS_MAC_C0-C3
COLEC12	19.8741854798373	-2.90085362115443	0.439789376114695	-5.08500314205144	3.67619983229066e-07	1.45816177641016e-05	CD320_OC_VS_MAC_C0-C3
SERBP1	1231.32791448627	1.06587412712242	0.0961618148575016	5.07348091592702	3.90603664693311e-07	1.54125696026902e-05	CD320_OC_VS_MAC_C0-C3
CEP89	63.1405806935475	1.43637567500214	0.170624513128216	5.06380699207641	4.10965731903833e-07	1.61320019943183e-05	CD320_OC_VS_MAC_C0-C3
ERH	797.81153108997	1.09268685845395	0.102235888948751	5.05053875247235	4.40565718568712e-07	1.72047725973019e-05	CD320_OC_VS_MAC_C0-C3
GSPT1	501.656470222702	1.21685824668892	0.127047930921919	5.03598414784668	4.7539990420763e-07	1.84698957655231e-05	CD320_OC_VS_MAC_C0-C3
ABCE1	63.1502801175155	1.57953459782192	0.199377813326697	5.02702621019229	4.98144290299576e-07	1.92548017515795e-05	CD320_OC_VS_MAC_C0-C3
TIMM8A	40.0843712653674	1.86720254999866	0.257707029461592	5.0187101827641	5.20195583076338e-07	2.0005084961352e-05	CD320_OC_VS_MAC_C0-C3
MRPS12	223.155170687189	1.37372867425789	0.159979188378136	5.00874452685341	5.47862375504378e-07	2.08573133508601e-05	CD320_OC_VS_MAC_C0-C3
TCOF1	76.5310633866685	1.66320333733551	0.219675604519902	5.00913289400888	5.46758108528654e-07	2.08573133508601e-05	CD320_OC_VS_MAC_C0-C3
CCT8	354.790552127543	1.25893495000314	0.137084128069231	4.99526785522958	5.87541616923143e-07	2.22560764490487e-05	CD320_OC_VS_MAC_C0-C3
CXCL8	2654.29744985542	-1.55907448849213	0.202821391385933	-4.99303473952155	5.94378612406074e-07	2.23087248273314e-05	CD320_OC_VS_MAC_C0-C3
CBX5	110.773844942464	1.24670477261897	0.134406734462641	4.99289116348744	5.9482080453022e-07	2.23087248273314e-05	CD320_OC_VS_MAC_C0-C3
CD300H	400.34740808233	-1.72544402515719	0.242610083227578	-4.93059916298716	8.19777900721438e-07	3.05942727875153e-05	CD320_OC_VS_MAC_C0-C3
PPID	168.355352949174	1.36321732074485	0.159463660313075	4.90919293222844	9.1451973777867e-07	3.39627526147608e-05	CD320_OC_VS_MAC_C0-C3
PUS7	82.7213550220767	1.57299696693476	0.204778685900191	4.88239094449478	1.04807205209536e-06	3.8732653008168e-05	CD320_OC_VS_MAC_C0-C3
VSIG4	410.104342654966	-2.46655110594718	0.521766690314908	-4.87918132328958	1.06527094962283e-06	3.91771490987501e-05	CD320_OC_VS_MAC_C0-C3
EIF3B	52.4414629070543	1.53865324989857	0.198616891865068	4.8739565576571	1.09385053722899e-06	4.00338728021585e-05	CD320_OC_VS_MAC_C0-C3
UTP4	42.5072286913563	1.63937734952886	0.220865318966162	4.86821551057017	1.12610487227602e-06	4.10162043863614e-05	CD320_OC_VS_MAC_C0-C3
EHD1	131.515542070979	1.38343656171429	0.164967873132275	4.8552875479123	1.20212175708724e-06	4.3575475749727e-05	CD320_OC_VS_MAC_C0-C3
MOSPD2	61.6187175328256	-1.91578546325744	0.277529582007079	-4.84610057499043	1.25911703876997e-06	4.54241461224823e-05	CD320_OC_VS_MAC_C0-C3
TLR4	73.0045549570387	-1.92642633589012	0.279246022574643	-4.83572934136508	1.32658325071798e-06	4.76312545376276e-05	CD320_OC_VS_MAC_C0-C3
AOAH	49.9102353470729	-2.21904413066499	0.3363136734473	-4.82146872266478	1.42505067561863e-06	5.09253958419187e-05	CD320_OC_VS_MAC_C0-C3
DPP7	282.097891292369	-1.54889955866383	0.203532225588961	-4.8205141137819	1.43188725388794e-06	5.09294734058923e-05	CD320_OC_VS_MAC_C0-C3
NUCB2	287.226198755668	-1.44472072719894	0.183088283869692	-4.81053767658349	1.50524825190224e-06	5.32886016654735e-05	CD320_OC_VS_MAC_C0-C3
CCT3	559.977807071689	1.18914228145327	0.127613567082276	4.79942294921393	1.59123438256027e-06	5.6070658987333e-05	CD320_OC_VS_MAC_C0-C3
OSM	113.696960159929	-1.69092758842771	0.235440334486791	-4.79844220108118	1.5990443715964e-06	5.60850007371033e-05	CD320_OC_VS_MAC_C0-C3
VWA5A	43.4347629243058	-2.23985174750946	0.344897807783935	-4.79284354194531	1.64433860783974e-06	5.71445380412562e-05	CD320_OC_VS_MAC_C0-C3
CD302	240.663146879281	-1.39858148623636	0.17355301148091	-4.7930750420184	1.64244152989723e-06	5.71445380412562e-05	CD320_OC_VS_MAC_C0-C3
EEF1AKMT4	16.0317360739468	2.33291532884698	0.385197022941998	4.78786696469411	1.68563323847791e-06	5.83121343137383e-05	CD320_OC_VS_MAC_C0-C3
DHX37	48.5072573521253	1.45674540001141	0.18348779175757	4.77916568653201	1.76024095542385e-06	6.0616297628596e-05	CD320_OC_VS_MAC_C0-C3
NID2	27.5017708964423	-2.91320033819406	0.498208430865996	-4.77420466037029	1.80418835970612e-06	6.18485566205138e-05	CD320_OC_VS_MAC_C0-C3
MCM3	36.8883994753797	2.0160631433019	0.292386404431752	4.77057652124271	1.83699382259151e-06	6.26894828826723e-05	CD320_OC_VS_MAC_C0-C3
CXCL16	222.811313291825	-1.46269504702905	0.186699527934593	-4.76292991184935	1.9080212670876e-06	6.48213861858998e-05	CD320_OC_VS_MAC_C0-C3
HGF	18.9021194688552	-2.92237870365995	0.473732596550247	-4.73425135569309	2.19865118634129e-06	7.43615240523287e-05	CD320_OC_VS_MAC_C0-C3
SEC14L1	405.414002294763	-1.17153970886453	0.125686171353457	-4.7292384547923	2.25363569289073e-06	7.58824178192896e-05	CD320_OC_VS_MAC_C0-C3
TUFM	181.836251283055	1.19616657793348	0.131365959272794	4.72245472487557	2.33014972894158e-06	7.81115679046965e-05	CD320_OC_VS_MAC_C0-C3
TIMP2	259.81689245172	-1.62706924285589	0.22621864270452	-4.71899928401311	2.37007654260777e-06	7.90999995013061e-05	CD320_OC_VS_MAC_C0-C3
SLC7A11	16.1192663715922	-2.90973473191956	0.463280607626192	-4.71807568536778	2.38085925660087e-06	7.91113584561763e-05	CD320_OC_VS_MAC_C0-C3
ENSCAFG00000001149	42.1718698860865	-2.35361433470974	0.373733565580533	-4.70788240534327	2.50303419975219e-06	8.28078039184393e-05	CD320_OC_VS_MAC_C0-C3
LSM7	446.131258576935	1.12987818646653	0.118127051150006	4.69651447249944	2.64638492876501e-06	8.71696183492337e-05	CD320_OC_VS_MAC_C0-C3
LPCAT2	87.0432079460151	-1.84271489963884	0.271989473835107	-4.69333943007769	2.68780971894884e-06	8.8150850349595e-05	CD320_OC_VS_MAC_C0-C3
CYSTM1	460.091636958654	-1.30359905246329	0.155890008840824	-4.68640109943541	2.78051087760458e-06	9.07980621066046e-05	CD320_OC_VS_MAC_C0-C3
LETM1	71.3165636203441	1.367296749043	0.169929118548759	4.66081169362783	3.14964787722289e-06	0.000102410868316913	CD320_OC_VS_MAC_C0-C3
PARP1	195.823203344355	1.29833100896814	0.155342324733441	4.64531293766387	3.39561335447925e-06	0.000109936610143311	CD320_OC_VS_MAC_C0-C3
PTGS2	179.141250139768	-1.94632246451721	0.300652696870143	-4.63040337751261	3.64954056321052e-06	0.00011765497577397	CD320_OC_VS_MAC_C0-C3
ENSCAFG00000002202	107.251136237278	1.37533303286117	0.174173490706783	4.62912097788646	3.67221197470691e-06	0.000117884228476184	CD320_OC_VS_MAC_C0-C3
UTP15	26.011409532713	1.717088555914	0.246973488044111	4.62749896414995	3.70108082803859e-06	0.00011830965549882	CD320_OC_VS_MAC_C0-C3
GNL3	132.548399997828	1.39485107770304	0.176016720983615	4.62201030254027	3.80039134998805e-06	0.000120973801964325	CD320_OC_VS_MAC_C0-C3
RNASEL	40.2231115483533	-2.18504607932676	0.34993005640071	-4.61945271893333	3.84753540026962e-06	0.000121962042646203	CD320_OC_VS_MAC_C0-C3
VASH2	11.2883072160608	2.49946723700275	0.401010098653852	4.61617994654499	3.9086806321719e-06	0.000123384018622226	CD320_OC_VS_MAC_C0-C3
MPP1	810.644772221222	-1.22446401169746	0.141724929032951	-4.61462520643393	3.93805314147114e-06	0.000123795396679607	CD320_OC_VS_MAC_C0-C3
NDFIP1	1111.50197415037	-1.32315014602872	0.1636045770243	-4.6122906949144	3.98255492866369e-06	0.000124677008841141	CD320_OC_VS_MAC_C0-C3
DHRS3	84.7878947620061	-1.96754454749601	0.312817205014015	-4.60944026605929	4.03754514491161e-06	0.000125878362213376	CD320_OC_VS_MAC_C0-C3
PPM1H	168.430066269097	-1.38679333196831	0.179243231803964	-4.60483939877011	4.12784295001926e-06	0.00012816614012027	CD320_OC_VS_MAC_C0-C3
AATF	119.329530218489	1.23866878617021	0.143456216651374	4.6036945590863	4.15061076044257e-06	0.00012834704947393	CD320_OC_VS_MAC_C0-C3
C1QB	2102.24284621576	-1.78563529607169	0.576612164727712	-4.57790148571599	4.69663772386173e-06	0.000144641168276327	CD320_OC_VS_MAC_C0-C3
VARS1	139.036976323999	1.39617344312062	0.180106188369736	4.56759052503025	4.93362628152568e-06	0.000151324504894083	CD320_OC_VS_MAC_C0-C3
MS4A7	260.39771163224	-2.33471208547735	0.43904289938259	-4.56339040422929	5.03340904791356e-06	0.000153762528012069	CD320_OC_VS_MAC_C0-C3
TFEC	149.304662738398	-1.62387433953748	0.233222244512483	-4.56179368739203	5.07184709453805e-06	0.000154314512402491	CD320_OC_VS_MAC_C0-C3
ACP5	525.649247047865	-1.75424504592097	0.282565171802102	-4.55106574233344	5.33748659173497e-06	0.000161747193675937	CD320_OC_VS_MAC_C0-C3
IFRD2	40.074531579686	1.55296376986804	0.218076673605617	4.53460066552732	5.77125719596783e-06	0.000174195396480686	CD320_OC_VS_MAC_C0-C3
POLR1G	89.4412663021908	1.38149052915836	0.178125484969984	4.5327696439566	5.82152905420833e-06	0.000175015492518581	CD320_OC_VS_MAC_C0-C3
PTRH1	92.2195778056865	1.26074988782358	0.153063891772012	4.49076065013229	7.09692673038968e-06	0.000212515086598546	CD320_OC_VS_MAC_C0-C3
TBC1D1	132.284300567654	-1.51718988582806	0.20978014483623	-4.48244577768558	7.37923958917011e-06	0.000220098894202964	CD320_OC_VS_MAC_C0-C3
SLC27A6	18.0928638066759	-2.90792891617561	0.505785706173659	-4.47699178324499	7.57021619296689e-06	0.00022490963873693	CD320_OC_VS_MAC_C0-C3
AKAP7	145.91359923494	-1.4834476839217	0.205804186800495	-4.46494654275748	8.00887459088347e-06	0.000237012632423958	CD320_OC_VS_MAC_C0-C3
TNFSF13	157.46740911439	-1.47220579019041	0.201909203345446	-4.45295733163247	8.46955902097456e-06	0.000248931377052303	CD320_OC_VS_MAC_C0-C3
DUSP4	30.7675744374028	1.77896302246396	0.272997850391491	4.45276034386735	8.47733570215075e-06	0.000248931377052303	CD320_OC_VS_MAC_C0-C3
SLC2A5	17.7049700295303	-2.81713180913436	0.515730487114337	-4.44881680972759	8.63446189000148e-06	0.00025159493568712	CD320_OC_VS_MAC_C0-C3
CCT2	401.130025728191	1.0828032515643	0.113211957613234	4.44910155779529	8.62302378990375e-06	0.00025159493568712	CD320_OC_VS_MAC_C0-C3
PLA2G7	1247.52137378552	-2.14008391848703	0.399520114620276	-4.44189190591402	8.91713557349869e-06	0.000258836088524238	CD320_OC_VS_MAC_C0-C3
FAM214A	23.4061178526799	-2.22436803301277	0.365120847220855	-4.43645093032748	9.14541700587984e-06	0.000264449157391396	CD320_OC_VS_MAC_C0-C3
IL7R	477.383244380494	1.73280189527677	0.273336938908231	4.43470132761278	9.22000223833162e-06	0.000264586124839395	CD320_OC_VS_MAC_C0-C3
PTRH2	61.5369532369677	1.36342725032368	0.179457536648606	4.43542930355022	9.18889843340764e-06	0.000264586124839395	CD320_OC_VS_MAC_C0-C3
ACSF2	44.4822308392895	-2.35071796284571	0.41630027742165	-4.42529413438122	9.63109651234798e-06	0.00027534032897188	CD320_OC_VS_MAC_C0-C3
MXD1	114.682665224284	-1.69688929537118	0.255942197956394	-4.42352678046673	9.71025888866337e-06	0.000276559854663585	CD320_OC_VS_MAC_C0-C3
SLC44A2	42.6699878663888	-2.13747586160924	0.348151789333143	-4.42189186051568	9.78404247128933e-06	0.000276581737919731	CD320_OC_VS_MAC_C0-C3
BTG2	68.8421427275027	-1.78023609988132	0.271972336618167	-4.42251469221306	9.75587128617339e-06	0.000276581737919731	CD320_OC_VS_MAC_C0-C3
ENSCAFG00000002590	7.90502316962275	-3.1008997631756	0.56775137943873	-4.41957955059825	9.8893113931248e-06	0.000278518301540199	CD320_OC_VS_MAC_C0-C3
GNL2	62.1613867762736	1.34493030377202	0.175168705348836	4.41352429762251	1.01701297895116e-05	0.000284313296255868	CD320_OC_VS_MAC_C0-C3
PLAAT3	9.32265840369234	-3.12443216942295	0.551725481340514	-4.4139122810051	1.01519106623741e-05	0.000284313296255868	CD320_OC_VS_MAC_C0-C3
SLC43A3	106.165519477108	-1.64281461342299	0.246313543027321	-4.41084219198669	1.02969342753738e-05	0.00028679990466997	CD320_OC_VS_MAC_C0-C3
ENSCAFG00000046514	138.289069131861	1.31562232706893	0.169093550630924	4.39933137256619	1.08584913659378e-05	0.000301333079078185	CD320_OC_VS_MAC_C0-C3
ATP6V0A1	66.0100429255472	-1.7797251212416	0.277243124320643	-4.39815372914569	1.09175639893111e-05	0.000301866659792047	CD320_OC_VS_MAC_C0-C3
GIMAP4	40.947917895732	-2.35238270589451	0.418459599161904	-4.39361679160914	1.11480254253244e-05	0.00030711796589912	CD320_OC_VS_MAC_C0-C3
DNAJC2	43.2851732211981	1.54320700368338	0.22582876575489	4.38038700195896	1.18468715075605e-05	0.000325188038193037	CD320_OC_VS_MAC_C0-C3
NOP10	940.380186243108	0.966320292596412	0.0887828584029697	4.37213471600995	1.23037563639961e-05	0.000336509957449944	CD320_OC_VS_MAC_C0-C3
KNOP1	74.2627577447415	1.4498882036997	0.198815622393171	4.36876542334488	1.24950890437998e-05	0.000340513649625278	CD320_OC_VS_MAC_C0-C3
SERPINB2	67.7946001508407	-2.16192115977608	0.412986732831146	-4.36760772364651	1.25614844760234e-05	0.000341096080252162	CD320_OC_VS_MAC_C0-C3
HPS3	58.8414795209183	-1.67056522659127	0.253107429753028	-4.35619618098571	1.32342171591045e-05	0.000358080104276342	CD320_OC_VS_MAC_C0-C3
PLD3	25.7066125323927	-2.36427033259801	0.421465390037287	-4.34833136104283	1.37177238357862e-05	0.000368530055957151	CD320_OC_VS_MAC_C0-C3
NAA50	154.151607264668	1.24108197120624	0.152262497641792	4.34869478860164	1.36950148423406e-05	0.000368530055957151	CD320_OC_VS_MAC_C0-C3
MATK	142.076204843026	1.38038295466827	0.188365677094525	4.34722218681055	1.37872535698048e-05	0.000368566801778934	CD320_OC_VS_MAC_C0-C3
SNRPB	393.651916602293	1.09800773234585	0.120632465149244	4.34675897076175	1.38163901406042e-05	0.000368566801778934	CD320_OC_VS_MAC_C0-C3
DLA-DMA	1029.14390121175	-1.12140922618935	0.125857500449057	-4.33616201336054	1.44992092896452e-05	0.000385424595011761	CD320_OC_VS_MAC_C0-C3
ADM	22.6203482867585	-2.13553571808552	0.394743474450241	-4.3277446078433	1.50644001938236e-05	0.000399048586952475	CD320_OC_VS_MAC_C0-C3
GNS	54.8860910481424	-1.67159420901491	0.258144026107689	-4.31577453575969	1.59044249666816e-05	0.000418374734540208	CD320_OC_VS_MAC_C0-C3
XDH	10.4911875098391	-2.96232269753409	0.527924635136372	-4.31585104124339	1.58989169404765e-05	0.000418374734540208	CD320_OC_VS_MAC_C0-C3
C20H19orf38	43.4921730227902	-2.12803703009775	0.364047298744654	-4.30412851200427	1.67644334652295e-05	0.000439471792154252	CD320_OC_VS_MAC_C0-C3
GALNT12	64.9336851656022	-1.53979158507755	0.224840238523121	-4.29917564061308	1.71434573756597e-05	0.000447858045096544	CD320_OC_VS_MAC_C0-C3
APLP2	109.124423520548	-1.6890637470504	0.267953639857724	-4.29475935833424	1.74882926303332e-05	0.000453737345778781	CD320_OC_VS_MAC_C0-C3
CHAF1A	33.3173122545418	1.71259335491546	0.268344018060424	4.29523721041786	1.74506641884672e-05	0.000453737345778781	CD320_OC_VS_MAC_C0-C3
POLR1B	25.2415830059349	1.73418439987395	0.262610068520346	4.28945123707812	1.79115132810239e-05	0.000463043303443171	CD320_OC_VS_MAC_C0-C3
FARSA	67.9630222192947	1.30746670809335	0.171391163739313	4.28873687399924	1.79692095053184e-05	0.000463043303443171	CD320_OC_VS_MAC_C0-C3
RNPS1	115.871474957286	1.24466442359654	0.155432930768448	4.28727781761354	1.80876022170628e-05	0.000464514150496502	CD320_OC_VS_MAC_C0-C3
PDCD2L	46.1873502109994	1.48676342231383	0.213329049239296	4.26480392198143	2.00077829662739e-05	0.000510366881321519	CD320_OC_VS_MAC_C0-C3
SLC19A2	6.93926359471796	2.46771704452712	0.430030297643811	4.26523261483318	1.9969403816317e-05	0.000510366881321519	CD320_OC_VS_MAC_C0-C3
ENSCAFG00000013035	47.4021496116874	-2.67776808425344	0.55572279289296	-4.263689115156	2.01079162412834e-05	0.000511199910885781	CD320_OC_VS_MAC_C0-C3
AVEN	86.7012869053898	1.31844356946241	0.171967612235564	4.26228014494287	2.02351544183505e-05	0.000512714146733859	CD320_OC_VS_MAC_C0-C3
ORC6	18.4696404699863	2.17043437098224	0.385275206795929	4.261001688048	2.03512695860151e-05	0.000513937394612168	CD320_OC_VS_MAC_C0-C3
UTRN	51.4317994217494	-1.66865146223818	0.257926525005789	-4.25928868383936	2.05078471455975e-05	0.000516170930149657	CD320_OC_VS_MAC_C0-C3
DDX46	351.0437057895	1.11731251518487	0.127413127283826	4.2536397828295	2.10323543136774e-05	0.000527619590332516	CD320_OC_VS_MAC_C0-C3
GRN	1352.69210660869	-1.27931898582319	0.167436310975398	-4.2505487813824	2.13247383831012e-05	0.000533188838252062	CD320_OC_VS_MAC_C0-C3
CD86	780.493618345927	-1.28345977391961	0.170350006250808	-4.23585075088305	2.27687980539379e-05	0.000567422414659978	CD320_OC_VS_MAC_C0-C3
MRPL35	128.672310926294	1.16765932915198	0.140020800314943	4.22964277820493	2.34062686577394e-05	0.000579496376964161	CD320_OC_VS_MAC_C0-C3
IFI30	820.737000686615	-1.39289686934977	0.198265790574072	-4.23027378424908	2.33407060114594e-05	0.000579496376964161	CD320_OC_VS_MAC_C0-C3
WIPI1	32.6721406271783	-2.12460274333477	0.366995298992789	-4.22372238669896	2.40300024040188e-05	0.000593000971377351	CD320_OC_VS_MAC_C0-C3
SAT2	15.3063793157934	-2.544184228023	0.459914624319764	-4.21853841249293	2.45891084126671e-05	0.000604828199137553	CD320_OC_VS_MAC_C0-C3
EPB41L3	91.1368199516549	-1.49831159227013	0.220799851538861	-4.21062216586201	2.54668363247942e-05	0.000622376619344003	CD320_OC_VS_MAC_C0-C3
STOM	139.189859655294	-1.47365974750925	0.21653148339838	-4.21077054673476	2.54501136683737e-05	0.000622376619344003	CD320_OC_VS_MAC_C0-C3
S100P	1397.22577279681	-1.26279291943214	0.164429265952814	-4.20434530415313	2.61838945632975e-05	0.000637843039265409	CD320_OC_VS_MAC_C0-C3
STAB1	276.047911396343	-1.84500387297542	0.33575808131386	-4.1973282160882	2.70082377588484e-05	0.000655815414298191	CD320_OC_VS_MAC_C0-C3
FOLH1	30.3929383851271	-2.50790373858986	0.472181824236005	-4.19546676615879	2.72310214637474e-05	0.000659112519518691	CD320_OC_VS_MAC_C0-C3
SLC8A1	86.2816056706048	-1.84760405955698	0.312842573875516	-4.19399350741092	2.74085829638729e-05	0.000659198173124765	CD320_OC_VS_MAC_C0-C3
IGF1	28.5159225274075	-2.69807770408816	0.624286768262403	-4.19461789810141	2.73331955519259e-05	0.000659198173124765	CD320_OC_VS_MAC_C0-C3
KLRG1	44.6567878748682	-2.2321892791287	0.411332661767335	-4.18450439731443	2.85788915465103e-05	0.000685169880874563	CD320_OC_VS_MAC_C0-C3
DSE	89.4656889275164	-1.7562590927753	0.285696813454346	-4.18354793321949	2.86994542923658e-05	0.000685889797220703	CD320_OC_VS_MAC_C0-C3
BACE2	54.6417651246829	-1.80388466908072	0.313788845982088	-4.17149389854401	3.02609161256118e-05	0.00072093302065294	CD320_OC_VS_MAC_C0-C3
ILF2	310.757378660441	1.13211799926158	0.133589483262727	4.16754476523728	3.07898060151211e-05	0.000731233762917108	CD320_OC_VS_MAC_C0-C3
EIF4EBP3	214.680836275967	1.1419731603916	0.136245495146831	4.1639114002585	3.12841552304723e-05	0.000740652375081431	CD320_OC_VS_MAC_C0-C3
GEMIN6	93.3266601876793	1.35631033894096	0.186628041631376	4.15997752733324	3.18278909328616e-05	0.000751177886938816	CD320_OC_VS_MAC_C0-C3
CCDC186	64.6898245130229	-1.57627144523713	0.242020433443313	-4.15520918656481	3.24990067796784e-05	0.000764635016654794	CD320_OC_VS_MAC_C0-C3
MTHFD1L	46.6656832300993	1.41651641446369	0.204226526368857	4.1542169070249	3.26403440757948e-05	0.000765582807177157	CD320_OC_VS_MAC_C0-C3
GIMAP8	30.1972667317778	-1.92482547723961	0.323251782225371	-4.14996856657258	3.3252093520934e-05	0.000777524260847518	CD320_OC_VS_MAC_C0-C3
LSR	12.6997417272987	-2.56077376315631	0.467917945010585	-4.1469296346664	3.36963564543467e-05	0.000785487989225017	CD320_OC_VS_MAC_C0-C3
SULT1C4	107.754356113939	-1.63300371750824	0.258405550011301	-4.13875467493071	3.49196100187389e-05	0.000811506029147135	CD320_OC_VS_MAC_C0-C3
CORO2A	9.04784078358342	-2.88729289997038	0.538317702555465	-4.13390879726418	3.56645049894224e-05	0.000826282231803865	CD320_OC_VS_MAC_C0-C3
BMP2K	128.33645898247	-1.3029301075986	0.177151023578901	-4.13223740815657	3.59249077529019e-05	0.000829777747365808	CD320_OC_VS_MAC_C0-C3
SAA1	1714.46402859056	-2.37987244116541	0.562144424271582	-4.12125618518425	3.76812119562744e-05	0.00086769866802655	CD320_OC_VS_MAC_C0-C3
P2RX4	21.8905719667869	-2.12973981137336	0.392123970027098	-4.11238178500787	3.91598001778894e-05	0.000899014079235423	CD320_OC_VS_MAC_C0-C3
WSB1	82.4035685529221	-1.40651151830941	0.204653372162262	-4.10659275732727	4.01538257385243e-05	0.000919049497870272	CD320_OC_VS_MAC_C0-C3
SLC1A3	7.72463780536144	-2.87358058583489	0.552232586432826	-4.10440723562474	4.05352879585709e-05	0.000924679086427495	CD320_OC_VS_MAC_C0-C3
AP2A2	215.716211542251	-1.38586203280171	0.200913568843947	-4.10378856911104	4.06438933184208e-05	0.000924679086427495	CD320_OC_VS_MAC_C0-C3
DHRS7	709.642326787935	-0.997837508624885	0.102654698741943	-4.09890583676846	4.15107862285703e-05	0.000941574001400145	CD320_OC_VS_MAC_C0-C3
GDE1	118.161742097314	-1.56765794527014	0.258652742619932	-4.09380940740304	4.24343164916845e-05	0.000959648900719408	CD320_OC_VS_MAC_C0-C3
FCGR1A	454.313723913767	-1.39956193622562	0.209205765344854	-4.09194569962367	4.27768830892349e-05	0.000964516863940605	CD320_OC_VS_MAC_C0-C3
MMP2	13.0227351862638	-2.90495831053735	0.526868609166653	-4.08858184667935	4.3401841297949e-05	0.000975704301701073	CD320_OC_VS_MAC_C0-C3
RNF151	18.421773034506	1.76658313679911	0.296914719643971	4.07464330422776	4.60849280933272e-05	0.00103295684980783	CD320_OC_VS_MAC_C0-C3
F13A1	39.4795541536802	-2.05978374777156	0.408059035351028	-4.07314234625956	4.63830560691255e-05	0.0010365723680817	CD320_OC_VS_MAC_C0-C3
TIMM10	204.859330838078	1.15807165198408	0.143108892966977	4.07155990464402	4.66993487427786e-05	0.00104057137080968	CD320_OC_VS_MAC_C0-C3
ENSCAFG00000024817	118.090539863797	-1.46978076730174	0.220421424459291	-4.06039905230848	4.89889148071484e-05	0.00108838715125794	CD320_OC_VS_MAC_C0-C3
FUCA1	831.617700323386	-1.20483774459645	0.156142864670051	-4.05420769480423	5.03045079956214e-05	0.00111434781454628	CD320_OC_VS_MAC_C0-C3
PWP1	130.549355899943	1.41293569079431	0.205387548505078	4.05142193447607	5.09073113772949e-05	0.00112441338482328	CD320_OC_VS_MAC_C0-C3
ZNF462	16.9013430383827	1.99012662437575	0.360362108556094	4.03591952017587	5.43888590825311e-05	0.00119781975700365	CD320_OC_VS_MAC_C0-C3
PM20D2	437.315834913202	-0.99402814945439	0.10358829061734	-4.02605790090522	5.67197279557847e-05	0.00124553234490732	CD320_OC_VS_MAC_C0-C3
RRS1	26.9022736128371	2.04342466402073	0.347514020132734	4.02326801250837	5.73961179136918e-05	0.00125674274368245	CD320_OC_VS_MAC_C0-C3
CTSS	6800.72438287394	-1.46379844235283	0.23300124750058	-4.01789594823881	5.87201142278059e-05	0.00128202762360189	CD320_OC_VS_MAC_C0-C3
ENSCAFG00000008879	372.485930110226	0.975775522830454	0.0990093294345487	4.01664549460615	5.90324236888682e-05	0.00128514264904272	CD320_OC_VS_MAC_C0-C3
RAB11FIP5	8.19216437908447	-2.79125879753382	0.544509336290901	-4.01281369129021	5.99992676649548e-05	0.00130243855252565	CD320_OC_VS_MAC_C0-C3
TBRG4	88.0642184256474	1.32323932305809	0.186899690939956	4.01214023834011	6.0170735663144e-05	0.00130243855252565	CD320_OC_VS_MAC_C0-C3
BRIX1	170.428463693116	1.28708124383354	0.176317807373644	4.00953762565577	6.08377588533041e-05	0.00131312496032089	CD320_OC_VS_MAC_C0-C3
MTR	44.8440788623953	1.32558810237057	0.188623583801377	3.99970919638502	6.34203655799365e-05	0.00136497923191363	CD320_OC_VS_MAC_C0-C3
PABPC4	79.8502800983615	1.35620946203231	0.197783742991513	3.98409779941691	6.77369741433951e-05	0.00145375443657326	CD320_OC_VS_MAC_C0-C3
PSTPIP2	94.8782744762481	-1.55634166960854	0.247517606363762	-3.97523901632626	7.03086082400587e-05	0.00150468366109233	CD320_OC_VS_MAC_C0-C3
ENSCAFG00000035349	410.181379333935	0.965083194349816	0.0977527117827545	3.96853322023512	7.2316377296268e-05	0.00154329260393388	CD320_OC_VS_MAC_C0-C3
LACTB2	236.124319622654	-1.23622493916124	0.169585980403083	-3.96487156565602	7.34354756691594e-05	0.00156277293165604	CD320_OC_VS_MAC_C0-C3
IFI44	95.796692461086	-1.56784745737536	0.267548008654317	-3.96156249482015	7.44608866178151e-05	0.0015801559580296	CD320_OC_VS_MAC_C0-C3
TSPAN8	13.2388180298675	-2.8327805963683	0.515041984840873	-3.9580557502778	7.5562323331529e-05	0.00158587749339052	CD320_OC_VS_MAC_C0-C3
EGFL7	59.1228654959226	-1.71012509398441	0.297112758681701	-3.95814343758133	7.55345947182439e-05	0.00158587749339052	CD320_OC_VS_MAC_C0-C3
COLGALT1	122.494504366799	-1.23009748494277	0.165725171813964	-3.95826643327691	7.54957170447507e-05	0.00158587749339052	CD320_OC_VS_MAC_C0-C3
RFC4	67.940785007261	1.50087609096212	0.237481394947773	3.95803838374504	7.55678161449286e-05	0.00158587749339052	CD320_OC_VS_MAC_C0-C3
ENSCAFG00000029414	27.4336474081216	-2.11868918968295	0.395772743719088	-3.93946272935031	8.16642870108985e-05	0.00170908463644908	CD320_OC_VS_MAC_C0-C3
MMP14	194.848050925495	-1.30190212673868	0.188411905581637	-3.93735022702084	8.23863210568316e-05	0.00171944564277288	CD320_OC_VS_MAC_C0-C3
WDR74	82.6101197962898	1.37901675432476	0.204770959247854	3.93255447264355	8.40479257702422e-05	0.00174451256338453	CD320_OC_VS_MAC_C0-C3
TCF7L2	40.0210220410419	-1.75874622252448	0.298727790716134	-3.93261015968273	8.40284512000518e-05	0.00174451256338453	CD320_OC_VS_MAC_C0-C3
SLC4A7	237.872748221275	1.07192930783653	0.1264391250085	3.92640938981613	8.62233522881077e-05	0.00178477627577788	CD320_OC_VS_MAC_C0-C3
THOC6	95.5850079801546	1.2441227618394	0.172167653496427	3.92220341256356	8.77428667400447e-05	0.00181128054066098	CD320_OC_VS_MAC_C0-C3
LGALS1	4380.70393111583	-1.57284275054701	0.26729860906331	-3.9156280233219	9.01691810623455e-05	0.00185630901013133	CD320_OC_VS_MAC_C0-C3
PFKFB3	142.810989284842	-1.31561816476565	0.190347079044306	-3.91484867800226	9.04609239378995e-05	0.00185726818361389	CD320_OC_VS_MAC_C0-C3
CXHXorf38	6.87872116161635	-2.76455553301346	0.559807516223765	-3.91006469025112	9.22714064182872e-05	0.00188931939195931	CD320_OC_VS_MAC_C0-C3
NAT10	25.9333681012616	1.92414216777609	0.32377711894509	3.90505984110469	9.42020717218139e-05	0.00192365200906863	CD320_OC_VS_MAC_C0-C3
CD209	22.8941825719017	-2.15113013210972	0.419213224700165	-3.89882282126279	9.66614691840268e-05	0.00196856798531771	CD320_OC_VS_MAC_C0-C3
PITRM1	40.9872682567021	1.393035496896	0.214069633692781	3.89808660514035	9.69557437977877e-05	0.00196926733247196	CD320_OC_VS_MAC_C0-C3
IL10	29.0112671978605	-1.92671286717098	0.352853707621429	-3.87824403994918	0.000105213146687178	0.00212883802923099	CD320_OC_VS_MAC_C0-C3
N4BP2L1	7.02714044772429	-2.70108974018426	0.559778215223777	-3.87787204417171	0.000105374110475399	0.00212883802923099	CD320_OC_VS_MAC_C0-C3
HUS1	260.685381518124	1.07595973910778	0.129575950436244	3.87454550428287	0.000106823881824327	0.00215238757633271	CD320_OC_VS_MAC_C0-C3
MERTK	7.41378293660787	-2.69205834033128	0.546896286241226	-3.86178740516807	0.000112560495322841	0.00226195838876881	CD320_OC_VS_MAC_C0-C3
KCNN4	188.780682778222	1.09528262568166	0.135446587419037	3.85906870991064	0.000113819936225902	0.00228121649959639	CD320_OC_VS_MAC_C0-C3
TNFSF13B	66.0483137376844	-1.71389287979805	0.301466214881459	-3.85782144217958	0.000114402172448923	0.00228683603818745	CD320_OC_VS_MAC_C0-C3
S100A2	33.6130087128458	1.55224561318679	0.241558425579577	3.85602076273132	0.000115247703548071	0.00229767526863206	CD320_OC_VS_MAC_C0-C3
IL1A	159.426832742681	-2.04717173559565	0.463760118246863	-3.84725056701844	0.000119450788382121	0.0023752209259395	CD320_OC_VS_MAC_C0-C3
CD5L	209.266401218506	-1.45378140712833	0.618026266765404	-3.84615989494213	0.00011998348039074	0.00237956766345614	CD320_OC_VS_MAC_C0-C3
DRAM1	97.2646912082222	-1.53354944644438	0.249816636131157	-3.8388744536802	0.000123599606292374	0.00243851723247664	CD320_OC_VS_MAC_C0-C3
ENSCAFG00000028765	32824.1767443298	-1.15461280226886	0.15565586724301	-3.8390595685695	0.000123506466012237	0.00243851723247664	CD320_OC_VS_MAC_C0-C3
HYAL1	52.299744032125	-1.88068035216845	0.342612882513994	-3.83378817376852	0.000126184815508984	0.00248305496700276	CD320_OC_VS_MAC_C0-C3
HNMT	190.230671528383	-1.43348049613006	0.228898504254901	-3.82974750578839	0.00012827480881959	0.00251764236170262	CD320_OC_VS_MAC_C0-C3
NDUFAF2	82.784118167986	1.28913522265453	0.184509951000711	3.82738635105486	0.000129511148977113	0.00253533970193956	CD320_OC_VS_MAC_C0-C3
AEN	27.2362241174228	1.69620421708748	0.307586040403728	3.8265723427513	0.000129939974191039	0.00253717846513225	CD320_OC_VS_MAC_C0-C3
SLC1A5	43.5304479627723	1.39898725992683	0.219607439152915	3.81480206832753	0.000136292130248355	0.00265436806879572	CD320_OC_VS_MAC_C0-C3
DHODH	18.6459837892577	1.70690230238841	0.308686670692793	3.81383915165149	0.000136824538441	0.00265790436725389	CD320_OC_VS_MAC_C0-C3
SMPDL3B	63.398381576612	-1.71151614386331	0.295641695208173	-3.81211486551637	0.000137782815726973	0.00266967419935435	CD320_OC_VS_MAC_C0-C3
GABARAPL2	296.660869727984	-1.142240634454	0.149161982221678	-3.81009010752215	0.000138916151549826	0.00268476725546296	CD320_OC_VS_MAC_C0-C3
DDX27	158.777955182287	1.21387982975798	0.166232377476491	3.80801755180384	0.00014008533230905	0.00270047449764214	CD320_OC_VS_MAC_C0-C3
VDR	80.7067955204633	1.33848229906152	0.204533819071595	3.80449302633063	0.000142094914940215	0.00273226161316515	CD320_OC_VS_MAC_C0-C3
C3AR1	15.6851001512507	-2.37732373149493	0.487419666362868	-3.7805244229483	0.000156498365782101	0.00300159903586126	CD320_OC_VS_MAC_C0-C3
GIMAP1	15.8199174075964	-2.50609785042281	0.487034324970204	-3.77539616553703	0.000159753561472659	0.00305629540837592	CD320_OC_VS_MAC_C0-C3
ENSCAFG00000005768	778.859129993483	-1.37274525763015	0.219896535425021	-3.77169347471432	0.000162143364720284	0.00309420184161429	CD320_OC_VS_MAC_C0-C3
NPC2	2064.09058015043	-1.12324711413421	0.146504849098698	-3.76967773845125	0.000163458468670454	0.00311146070011899	CD320_OC_VS_MAC_C0-C3
FXYD6	79.0475315112371	-1.94909104398567	0.383817665682172	-3.76132543778009	0.000169015356222494	0.00320917378130731	CD320_OC_VS_MAC_C0-C3
RPL4	961.635648434511	0.832442462817981	0.0678146052831178	3.75345788049603	0.000174411849500144	0.00330336042953273	CD320_OC_VS_MAC_C0-C3
RALGPS2	29.5701278591456	-2.14847700011132	0.43302890550122	-3.74583245138202	0.000179796566362812	0.00339685482983706	CD320_OC_VS_MAC_C0-C3
EPB41	216.443205308715	-1.05802948918464	0.128962127040568	-3.74311050191609	0.00018175624983288	0.00342132340900957	CD320_OC_VS_MAC_C0-C3
SELPLG	37.1532407729029	-1.67839632035282	0.298059618802167	-3.74278091495247	0.000181994896228994	0.00342132340900957	CD320_OC_VS_MAC_C0-C3
IMP4	384.032273359919	1.03971200190528	0.1239187763501	3.73751029625874	0.000185851481471155	0.00348517530600364	CD320_OC_VS_MAC_C0-C3
PPAT	31.4212378469715	1.73860173217337	0.306875632661381	3.72677222230729	0.000193947582491575	0.00362801699989178	CD320_OC_VS_MAC_C0-C3
DAZAP1	119.254658601847	1.14128448092986	0.152927410062094	3.72349735292859	0.000196481922043747	0.00366540674079421	CD320_OC_VS_MAC_C0-C3
SSRP1	232.851551482573	1.03776114066275	0.124219975206614	3.72294297290587	0.000196914010494092	0.00366540674079421	CD320_OC_VS_MAC_C0-C3
POR	165.10446268753	-1.23357506044844	0.18010657265841	-3.72056576186111	0.000198776971456858	0.00369101552881656	CD320_OC_VS_MAC_C0-C3
MAFB	3153.49767704849	-1.06131102109005	0.131198159289588	-3.71915241096068	0.000199892415525527	0.00370265266508898	CD320_OC_VS_MAC_C0-C3
CYB561A3	14.4305057322062	-2.18815855017358	0.439413836397357	-3.70663557345316	0.000210030826000296	0.00388095984823961	CD320_OC_VS_MAC_C0-C3
TNFRSF12A	61.7133261820894	1.22982577149158	0.174856394049164	3.70285943910239	0.000213183009136676	0.0039296215990741	CD320_OC_VS_MAC_C0-C3
COMT	77.808514349828	-1.33374822609925	0.205650117578447	-3.69936018366123	0.000216143673534169	0.00397452541430792	CD320_OC_VS_MAC_C0-C3
FRMD4B	14.3162151663352	-2.33591989770547	0.466974279059103	-3.69303953346564	0.000221589559135338	0.00406480024215331	CD320_OC_VS_MAC_C0-C3
ADORA3	17.5642573247955	-2.36978517897634	0.514221452724653	-3.69009634337153	0.000224169136623375	0.00410218690593886	CD320_OC_VS_MAC_C0-C3
CHN2	78.9520821674114	-1.66319410222815	0.301317324670975	-3.6869644082026	0.000226945083733738	0.00414297820329349	CD320_OC_VS_MAC_C0-C3
PXDC1	10.1264942372842	-2.49737508371487	0.516762120477316	-3.68474172105681	0.000228934670575455	0.00416925255836454	CD320_OC_VS_MAC_C0-C3
PDAP1	133.929133707737	1.18567850027914	0.16369194893954	3.6757287880427	0.000237171382013976	0.00429858945009063	CD320_OC_VS_MAC_C0-C3
LRP1	77.6364060809122	-1.30856781560392	0.204461632691822	-3.67609883637144	0.000236827799796336	0.00429858945009063	CD320_OC_VS_MAC_C0-C3
ATP8A1	47.8931308871631	-1.59691174042175	0.278519811221186	-3.6636784039563	0.000248618908130827	0.00449531467302899	CD320_OC_VS_MAC_C0-C3
ENTPD1	9.43354866480183	-2.32262690420231	0.484861471337618	-3.6611017421729	0.000251132999655008	0.00452996096520556	CD320_OC_VS_MAC_C0-C3
SLC9A9	24.0788804352326	-1.79916335879777	0.338795452889426	-3.65800244113103	0.000254188626463267	0.00456334842200406	CD320_OC_VS_MAC_C0-C3
PSMG1	197.260534318725	1.0698510553265	0.135161357171744	3.65828487422889	0.00025390873604642	0.00456334842200406	CD320_OC_VS_MAC_C0-C3
PPP1R14A	34.7487024618697	-1.99421427555461	0.380857582954404	-3.65398571875148	0.000258200635509561	0.0046244161102138	CD320_OC_VS_MAC_C0-C3
MX2	212.854045546812	-1.44979009109153	0.268946787232424	-3.65263151475873	0.000259566580879484	0.00463791607722398	CD320_OC_VS_MAC_C0-C3
PRSS23	51.3219492988502	-1.57292728366435	0.285977844765036	-3.64840150501343	0.000263877029635774	0.00470384088593088	CD320_OC_VS_MAC_C0-C3
RCSD1	87.8504741583679	-1.36496299097125	0.218265761418966	-3.6440194406322	0.000268413132714118	0.0047649243507776	CD320_OC_VS_MAC_C0-C3
NAA15	108.826410302663	1.09139709225964	0.141451202274221	3.64387718939817	0.00026856160213596	0.0047649243507776	CD320_OC_VS_MAC_C0-C3
NAGA	136.573604111965	-1.40007036995959	0.235388661552784	-3.63990199101761	0.00027274183419331	0.00482778536413205	CD320_OC_VS_MAC_C0-C3
ENSCAFG00000041140	219.514201105174	1.08460896874167	0.137997203143161	3.63782518491893	0.000274949935931528	0.00485552614129896	CD320_OC_VS_MAC_C0-C3
CARD6	48.8610170024198	-1.50763703137849	0.261543457466908	-3.63141926824706	0.000281866834478172	0.00496610032094565	CD320_OC_VS_MAC_C0-C3
ENSCAFG00000017257	728.14949561654	-0.926106906068892	0.0961415126566761	-3.62430082885799	0.000289744202584812	0.00509304426631678	CD320_OC_VS_MAC_C0-C3
EMC8	132.885188556036	1.09318301976026	0.143721728320188	3.62031854362273	0.000294240543960069	0.00516010731722566	CD320_OC_VS_MAC_C0-C3
TMEM59	379.182608353761	-1.02079387531012	0.12289496065921	-3.61610366785666	0.000299070644052525	0.00523270022942709	CD320_OC_VS_MAC_C0-C3
DMXL2	25.305789847515	-1.94377079064542	0.373283397291227	-3.6094051849545	0.000306899921719107	0.00535731291922571	CD320_OC_VS_MAC_C0-C3
SESN3	36.6411599057881	-1.76543920622128	0.327577551340291	-3.60876425267825	0.000307659027909907	0.00535821792056426	CD320_OC_VS_MAC_C0-C3
POP1	22.5079847484063	1.69685739192253	0.306929856480202	3.60744687808971	0.000309224821399915	0.00536084038198113	CD320_OC_VS_MAC_C0-C3
CYBRD1	118.95350550762	-1.45579130661579	0.259901393528144	-3.60765339049107	0.000308978874556826	0.00536084038198113	CD320_OC_VS_MAC_C0-C3
ENSCAFG00000017708	341.093183448058	-1.03812761175548	0.128746871555063	-3.60342870047903	0.000314046921996813	0.00543200794759785	CD320_OC_VS_MAC_C0-C3
ENSCAFG00000016245	66.947223463024	-1.90743546483092	0.532917354470374	-3.59757857595705	0.000321193479043313	0.00554296536954928	CD320_OC_VS_MAC_C0-C3
APPL2	16.0773964847928	-1.98215686123149	0.395344050841773	-3.58954576200864	0.000331254677836064	0.00570360327110459	CD320_OC_VS_MAC_C0-C3
SPOUT1	68.3637683514797	1.28424966451912	0.199259262102023	3.58609857111812	0.000335662124438438	0.00576638606518279	CD320_OC_VS_MAC_C0-C3
BRI3	559.361508378344	-0.986260202203823	0.115034792028835	-3.57922533075135	0.000344614237134232	0.0059067815849071	CD320_OC_VS_MAC_C0-C3
SERPING1	13.7612178624361	-2.44796710483975	0.520902150894497	-3.56715581658632	0.000360876913623091	0.00617156545735562	CD320_OC_VS_MAC_C0-C3
UTP6	52.4162106902051	1.25446961488955	0.190103451270139	3.56432602777894	0.000364792306810331	0.00622447413602494	CD320_OC_VS_MAC_C0-C3
FGD2	67.9853732258222	-1.72068437859602	0.34694302944984	-3.5613738022585	0.000368919418089686	0.00628074946392687	CD320_OC_VS_MAC_C0-C3
TOMM5	352.271875039565	1.00171736948194	0.119773473618947	3.55821449099667	0.000373384357508146	0.00634251096968993	CD320_OC_VS_MAC_C0-C3
PRKAR2A	79.6560624039254	1.16037597854262	0.164941680161717	3.55290295509852	0.000381004992777578	0.00644940105633103	CD320_OC_VS_MAC_C0-C3
SMPD1	32.9049881080964	-1.64712905615144	0.307785417937872	-3.5526444404292	0.000381379576720737	0.00644940105633103	CD320_OC_VS_MAC_C0-C3
ADSS2	105.228202128002	1.18048801153287	0.168495796646173	3.54778405093587	0.000388486598870584	0.00655495428294776	CD320_OC_VS_MAC_C0-C3
IL16	30.1195136461941	-2.07494812174438	0.443562506630885	-3.54684422801036	0.000389875040171934	0.00656019884487773	CD320_OC_VS_MAC_C0-C3
SPINK2	70.5321065150959	-1.5371417726708	0.286332252979642	-3.54581884002768	0.000391395179235049	0.00656019884487773	CD320_OC_VS_MAC_C0-C3
ADAM9	87.564586670003	-1.30856260115197	0.213996741448925	-3.54625087772303	0.000390754008840087	0.00656019884487773	CD320_OC_VS_MAC_C0-C3
GBP1	231.796899423038	-1.47928775699874	0.285679001183613	-3.54377568631647	0.000394440684044549	0.00656765411499231	CD320_OC_VS_MAC_C0-C3
ENSCAFG00000004223	22.4623173415113	-2.1398992843237	0.438624916027809	-3.54402897069379	0.000394061942141412	0.00656765411499231	CD320_OC_VS_MAC_C0-C3
OSGEP	234.414596984656	1.03879527183222	0.131304844553802	3.54444208160624	0.000393444936981863	0.00656765411499231	CD320_OC_VS_MAC_C0-C3
EIF5B	635.191370266127	1.02468662191665	0.12710861943067	3.54199297117564	0.000397116055773426	0.00658942812260985	CD320_OC_VS_MAC_C0-C3
ENSCAFG00000014444	148.178524543043	1.00768456855884	0.123388595225132	3.54174605595139	0.000397487942454158	0.00658942812260985	CD320_OC_VS_MAC_C0-C3
C5AR1	467.181396038662	-1.41073835368563	0.247742954634097	-3.54024205397987	0.000399760202841935	0.00661262728543777	CD320_OC_VS_MAC_C0-C3
PGM2	84.2012895310945	-1.25593640054629	0.195543176450508	-3.53378266513591	0.000409657784281777	0.00676158469219769	CD320_OC_VS_MAC_C0-C3
TTC38	67.8137627554021	-1.52072547153544	0.272043806533716	-3.52114166183531	0.000429692994099301	0.00707685678977457	CD320_OC_VS_MAC_C0-C3
TREM1	158.201918913054	-1.99592273186504	0.457625382430418	-3.51481691524614	0.000440057257934093	0.00721617702620928	CD320_OC_VS_MAC_C0-C3
ME1	5.07995866046702	-2.52810337158697	0.587847342436559	-3.51498734101539	0.000439774950890455	0.00721617702620928	CD320_OC_VS_MAC_C0-C3
KAT2A	51.5214905897959	1.31641008367685	0.213292848142375	3.51040605223722	0.000447422881879472	0.00732111393762177	CD320_OC_VS_MAC_C0-C3
TLR2	49.2422921143733	-1.66508132463313	0.320002509952385	-3.50843347920709	0.00045075394334676	0.00734389650493559	CD320_OC_VS_MAC_C0-C3
POLRMT	43.4479625737495	1.37047623979987	0.233374484322881	3.50886348424057	0.000450025832103122	0.00734389650493559	CD320_OC_VS_MAC_C0-C3
NUDT14	83.3326196949633	-1.25926224143255	0.198198013488817	-3.50636785600753	0.000454266935664564	0.00738524958067539	CD320_OC_VS_MAC_C0-C3
NUPR1	133.384627581937	-1.45371301628588	0.263616205823387	-3.5011497901293	0.000463255387158981	0.00750206810926825	CD320_OC_VS_MAC_C0-C3
TREM2	1054.32788477303	-1.80608845362959	0.501261482515005	-3.50104767587921	0.000463432929664406	0.00750206810926825	CD320_OC_VS_MAC_C0-C3
MARCHF1	119.133381256079	-1.31673144510312	0.216386650370453	-3.4980456901405	0.000468680833034705	0.00757084433064163	CD320_OC_VS_MAC_C0-C3
IRF3	130.484621943011	-1.13684812538042	0.160941745483795	-3.49257112784431	0.000478394169395092	0.00771130686667493	CD320_OC_VS_MAC_C0-C3
DCSTAMP	22.173504383294	-1.93494158699796	0.423573968427125	-3.49198264911432	0.000479449390854787	0.0077119078240252	CD320_OC_VS_MAC_C0-C3
MSH6	57.3636993601802	1.39527251681439	0.235052432366397	3.48769502732939	0.000487203455278205	0.00782002834149932	CD320_OC_VS_MAC_C0-C3
SFPQ	248.310999647617	1.02341072087	0.128375569306754	3.48296642532815	0.000495890551874184	0.00794263598519835	CD320_OC_VS_MAC_C0-C3
ABCF1	197.933719716464	1.00234052555632	0.122635021856855	3.48220342079907	0.000497305756328412	0.00794849875515622	CD320_OC_VS_MAC_C0-C3
GRINA	216.622031823592	-1.08968516876467	0.148836628655193	-3.47221348628786	0.000516185673386666	0.00823288981384713	CD320_OC_VS_MAC_C0-C3
LRPPRC	133.178005380824	1.28769738794693	0.204612452086307	3.46670275929529	0.000526884184827621	0.00838587097532365	CD320_OC_VS_MAC_C0-C3
RHOB	439.637757363317	-1.14123672221935	0.167903897839811	-3.46582000261619	0.000528617047258413	0.0083958128931441	CD320_OC_VS_MAC_C0-C3
GAB2	66.9305268618816	-1.29568222705514	0.208562816609676	-3.46057895136827	0.000539015149349412	0.00854305182316138	CD320_OC_VS_MAC_C0-C3
DAPK1	18.5244161492924	-1.92831765249647	0.407110349230067	-3.4554730500384	0.00054932810477303	0.00868832927298638	CD320_OC_VS_MAC_C0-C3
METTL16	49.9835086619117	1.46684378499085	0.254686105503266	3.43802323316801	0.000585977419768656	0.00924867694201528	CD320_OC_VS_MAC_C0-C3
MARCO	225.821836274199	-1.89075130103347	0.579602795375005	-3.43608838691545	0.000590178396946695	0.00929561649743901	CD320_OC_VS_MAC_C0-C3
ENSCAFG00000015593	29.3253083338437	-1.84592672804499	0.373646676610762	-3.43413020123281	0.000594458581348309	0.00934360624957426	CD320_OC_VS_MAC_C0-C3
BYSL	35.7125776970253	1.3510785452494	0.231352320325415	3.42471742118879	0.000615439180450839	0.00965334830454566	CD320_OC_VS_MAC_C0-C3
SELENOP	58.378002237681	-2.1069195817856	0.549996129860057	-3.42379039353396	0.000617542327921263	0.00966632371142869	CD320_OC_VS_MAC_C0-C3
CHEK1	16.3865267976891	1.82533646250862	0.35987975405242	3.42205485270849	0.000621497739689557	0.00970817912554244	CD320_OC_VS_MAC_C0-C3
PDCD1LG2	7.39094996921986	-2.38422937131095	0.533759438317571	-3.41369652809879	0.000640879179626262	0.00999033058610816	CD320_OC_VS_MAC_C0-C3
TGFBI	108.351594892435	-1.58231871393621	0.329862411911195	-3.41162258033578	0.000645774585266116	0.0100459717822918	CD320_OC_VS_MAC_C0-C3
VEGFB	204.836229308678	-1.17569192280757	0.177826805414971	-3.4072118896644	0.000656301558987938	0.010188812727239	CD320_OC_VS_MAC_C0-C3
NUFIP1	65.8853598703741	1.39331747456721	0.240278971343205	3.40527533297766	0.000660973755496639	0.0102403623141974	CD320_OC_VS_MAC_C0-C3
PEPD	524.220161271635	-1.40387765527702	0.246892944768611	-3.40463094868857	0.000662535262144869	0.0102436064204276	CD320_OC_VS_MAC_C0-C3
SRGAP3	17.2219041307442	-2.04015645554691	0.431926601168761	-3.39966202508888	0.000674691928408475	0.0104103178200053	CD320_OC_VS_MAC_C0-C3
RAB8B	144.049081170125	-1.30701223274079	0.218579511088454	-3.39902799716187	0.000676257934635922	0.0104132725869954	CD320_OC_VS_MAC_C0-C3
DDX31	31.2421227644659	1.30882500887918	0.221571582600341	3.39586494409533	0.000684121064921503	0.0105129841538444	CD320_OC_VS_MAC_C0-C3
MCOLN2	11.7981584869928	1.75508923872354	0.363569837533891	3.39213371864586	0.000693505861701818	0.0106356283567874	CD320_OC_VS_MAC_C0-C3
ARL4C	1082.15518928046	-0.957799469476941	0.113015354771405	-3.38672010802654	0.00070733510736807	0.0108257995422636	CD320_OC_VS_MAC_C0-C3
IL1B	76.2050313657315	-1.99575131604517	0.535885914230897	-3.37846536846293	0.00072891612865421	0.0110888927523781	CD320_OC_VS_MAC_C0-C3
MKNK1	25.5603061367533	-1.70962376139615	0.337634313980241	-3.37879249971719	0.000728049371606961	0.0110888927523781	CD320_OC_VS_MAC_C0-C3
CAT	286.612391122351	-1.26665070257142	0.209177346682887	-3.37954574147154	0.000726057244129031	0.0110888927523781	CD320_OC_VS_MAC_C0-C3
PCOLCE2	42.5231624756871	-2.03023593704025	0.594348499966788	-3.37698746957471	0.00073284388516993	0.0111263031544036	CD320_OC_VS_MAC_C0-C3
GASK1A	35.6214774535625	1.72606726378279	0.324572320749608	3.37180584770142	0.00074677071594589	0.0113150698880121	CD320_OC_VS_MAC_C0-C3
CRYAB	165.728894205437	-1.45896559062233	0.328649868712659	-3.36879274071516	0.000754981767081567	0.011416650433952	CD320_OC_VS_MAC_C0-C3
DOCK11	85.0477981559563	-1.20784655967803	0.191024084626119	-3.3582176252939	0.000784468253277549	0.0118389073442843	CD320_OC_VS_MAC_C0-C3
SLC26A11	12.3650871476264	-2.21828533078008	0.48194642292472	-3.35576722345514	0.000791451538399303	0.0119205504073819	CD320_OC_VS_MAC_C0-C3
TMEM132A	41.6405604739457	-1.65754708514411	0.319138649313768	-3.35505761135378	0.000793484576146654	0.0119274586287441	CD320_OC_VS_MAC_C0-C3
TIMM44	24.5747339456543	1.41842107395487	0.256056020980696	3.35195292787555	0.00080243661235346	0.0120307819319813	CD320_OC_VS_MAC_C0-C3
EIF3J	541.420087332306	1.15647237946685	0.172256495400511	3.35157445928247	0.000803534273704135	0.0120307819319813	CD320_OC_VS_MAC_C0-C3
ENSCAFG00000030466	77.6081145017783	-1.54913559628172	0.305628312656474	-3.33732842664671	0.000845879292018019	0.0126398057521272	CD320_OC_VS_MAC_C0-C3
TRMT61B	28.6455297529299	1.57940302877634	0.297742996222296	3.33394606507439	0.000856232588720917	0.0127693269530505	CD320_OC_VS_MAC_C0-C3
TLR1	31.2628998482384	-1.6170376375354	0.31323864276536	-3.32911871402898	0.000871212612722807	0.0129672038388762	CD320_OC_VS_MAC_C0-C3
ZMYND19	26.8448742988032	1.53723001983769	0.287921606858449	3.32812764588814	0.000874317962052026	0.0129879076088356	CD320_OC_VS_MAC_C0-C3
QTRT1	18.849252802274	1.54145681389462	0.302006203890512	3.32409866895163	0.000887048056685034	0.0131512252004811	CD320_OC_VS_MAC_C0-C3
BCCIP	209.768814867231	1.03019569918876	0.136716333212848	3.32082327459307	0.000897523494236186	0.0132805429537761	CD320_OC_VS_MAC_C0-C3
TLE4	18.9361176795821	-1.8429022365168	0.385131506705124	-3.31804973465959	0.000906483422691398	0.013386975458694	CD320_OC_VS_MAC_C0-C3
OAZ3	11.0758507175418	-2.44512076037314	0.549852855495452	-3.3162945780846	0.000912196213842721	0.0134451332997519	CD320_OC_VS_MAC_C0-C3
LY86	228.898320406515	-1.23885573759819	0.203517529523448	-3.31563894073068	0.000914338768481641	0.0134505446796445	CD320_OC_VS_MAC_C0-C3
GADD45GIP1	287.449236582837	1.04259601583935	0.141112370626752	3.31148407683756	0.000928025212273868	0.0136254244344706	CD320_OC_VS_MAC_C0-C3
SMN	224.262176696127	0.982090426060508	0.12273743792353	3.30967511204854	0.000934043190744312	0.0136872557312938	CD320_OC_VS_MAC_C0-C3
CERT1	80.296151444429	-1.18606681308538	0.187369915751105	-3.29793856956959	0.000973974402801026	0.0141910123212956	CD320_OC_VS_MAC_C0-C3
DDX10	105.809790860842	1.18905330005281	0.185867566793337	3.29791968277585	0.000974039916456402	0.0141910123212956	CD320_OC_VS_MAC_C0-C3
SLCO4A1	15.9896679265429	1.7841914693447	0.363159133874633	3.29799296214165	0.000973785751105764	0.0141910123212956	CD320_OC_VS_MAC_C0-C3
NHP2	448.893181954555	0.912882319502126	0.101999538013956	3.29718967860251	0.000976575251211358	0.014200641272893	CD320_OC_VS_MAC_C0-C3
ENSCAFG00000029953	24.2412188606296	-1.98864759061262	0.468867193858088	-3.29158716026926	0.000996237401497746	0.0144588018271014	CD320_OC_VS_MAC_C0-C3
CYBB	201.414040082433	-1.12033547294721	0.165827396479992	-3.29056555647763	0.000999862010034911	0.0144836607801615	CD320_OC_VS_MAC_C0-C3
TEFM	25.2258209158645	1.54710107078089	0.301619488830969	3.28886590639914	0.00100591936182034	0.014543597490746	CD320_OC_VS_MAC_C0-C3
ENSCAFG00000032162	48.6426542606281	-1.52611480453327	0.286548022278052	-3.2870630790652	0.00101238153829009	0.0146091476839728	CD320_OC_VS_MAC_C0-C3
TIMP3	11.5760622501161	2.24886436704224	0.466381225820981	3.27972973517414	0.00103906573384786	0.0149657072236339	CD320_OC_VS_MAC_C0-C3
TMA16	155.966653996287	1.11348736992304	0.162737070929455	3.27761954168704	0.00104686392408791	0.0150494138309108	CD320_OC_VS_MAC_C0-C3
DTHD1	14.6372638593908	-2.33789908968513	0.54111073044741	-3.27565751637374	0.00105416310929097	0.0151256434014931	CD320_OC_VS_MAC_C0-C3
OFD1	55.5209745838529	-1.37864655443148	0.245529809736604	-3.27192210614285	0.00106819001552049	0.0152979348914617	CD320_OC_VS_MAC_C0-C3
CLDN1	27.642568221795	-1.79611387489375	0.627280205161025	-3.26939022869937	0.0010777954759717	0.015406374577286	CD320_OC_VS_MAC_C0-C3
SLC37A2	560.697337414292	-1.32910869877906	0.243267509851149	-3.26602211918796	0.00109069729475419	0.015561436356041	CD320_OC_VS_MAC_C0-C3
PNO1	25.3450553586469	1.40194518836984	0.260278458213688	3.256293201693	0.00112877122939051	0.0160743812666588	CD320_OC_VS_MAC_C0-C3
STOML2	193.562250830035	0.971453912101038	0.121057612270668	3.25488985274288	0.0011343635151509	0.0161237110521262	CD320_OC_VS_MAC_C0-C3
SYK	178.502223327098	-1.10263926741859	0.161939916311618	-3.25197657890827	0.0011460546511622	0.0162593820921439	CD320_OC_VS_MAC_C0-C3
ENSCAFG00000005091	85.9832549466051	1.14192412046741	0.178213906616346	3.23695364999457	0.00120813032565788	0.0169235974906931	CD320_OC_VS_MAC_C0-C3
TRMT61A	31.7866815969121	1.37710103601172	0.254520515757871	3.23763072581548	0.00120526706308164	0.0169235974906931	CD320_OC_VS_MAC_C0-C3
C17H1orf162	134.832614259563	-1.4068260725597	0.281350360327634	-3.2379706356184	0.00120383199489362	0.0169235974906931	CD320_OC_VS_MAC_C0-C3
CD2	182.399916244793	-1.69439827913298	0.449994859158354	-3.23815919643531	0.00120303658916797	0.0169235974906931	CD320_OC_VS_MAC_C0-C3
ENSCAFG00000016496	47.3136354937303	1.24888088928708	0.211953894196331	3.23686415170309	0.00120850927170868	0.0169235974906931	CD320_OC_VS_MAC_C0-C3
MRI1	30.0596172722325	1.40944349401735	0.26667729261987	3.23863659925515	0.00120102493191643	0.0169235974906931	CD320_OC_VS_MAC_C0-C3
ACSL5	136.153905741932	1.22137131591116	0.2008056335488	3.23911906980538	0.00119899507803877	0.0169235974906931	CD320_OC_VS_MAC_C0-C3
LCP2	46.4097393509352	-1.62167391761374	0.333163734280984	-3.23133848055526	0.00123211938179768	0.0172223919492605	CD320_OC_VS_MAC_C0-C3
BASP1	57.7588770259507	-1.50675759807391	0.304899432183612	-3.22398307015188	0.00126420873398757	0.0176383892609389	CD320_OC_VS_MAC_C0-C3
FAM167A	7.67334510750434	-2.23941589095918	0.517770113569296	-3.22225357344594	0.00127186519358258	0.0177125932106279	CD320_OC_VS_MAC_C0-C3
NOB1	90.7851952970835	1.29210002079507	0.219305412000073	3.21905481210742	0.00128613898175944	0.0178785117904762	CD320_OC_VS_MAC_C0-C3
EBPL	128.31461156179	1.04243480123595	0.145242135491959	3.2159823405559	0.00129998831394489	0.0180049569770503	CD320_OC_VS_MAC_C0-C3
ALYREF	256.452217311462	0.955513175123049	0.119211543695564	3.21601216239893	0.00129985323142117	0.0180049569770503	CD320_OC_VS_MAC_C0-C3
ENSCAFG00000025115	134.030843979461	-1.41854204764353	0.282105037976761	-3.21348824774431	0.00131133164388281	0.0181289206825843	CD320_OC_VS_MAC_C0-C3
DDX60	191.868361498496	-1.36945925646579	0.288068131322185	-3.20206453271775	0.00136446427251337	0.0188291098880898	CD320_OC_VS_MAC_C0-C3
AKR1E2	25.4591207599479	-1.70102842854298	0.368834506424431	-3.1933645434577	0.00140625296039865	0.0193353401596736	CD320_OC_VS_MAC_C0-C3
GAR1	65.0969881450507	1.12024948412379	0.172317332952394	3.19379423889905	0.00140416160842107	0.0193353401596736	CD320_OC_VS_MAC_C0-C3
ADAMDEC1	7.17255847250219	-2.5236487958603	0.570887186060402	-3.19089989330157	0.00141830413431229	0.0194657103651267	CD320_OC_VS_MAC_C0-C3
ENSCAFG00000030475	83.3480064332805	-1.38291293538408	0.257397741570301	-3.18947544151778	0.00142531248961651	0.0194912769338172	CD320_OC_VS_MAC_C0-C3
PUS1	119.644102328398	1.01424378417326	0.139577719758384	3.1898799372175	0.00142331911710396	0.0194912769338172	CD320_OC_VS_MAC_C0-C3
SECISBP2L	55.1085830765434	-1.32082621939033	0.235623058573759	-3.18894226681368	0.00142794392992934	0.019492077861522	CD320_OC_VS_MAC_C0-C3
IL2RA	5.91363707133105	-2.37165711000117	0.571675418434231	-3.18674199328265	0.00143885064582155	0.0196056339797555	CD320_OC_VS_MAC_C0-C3
SNX13	51.7050276049216	-1.28290511602032	0.226489748418925	-3.18597721803367	0.00144265957121578	0.0196222422110067	CD320_OC_VS_MAC_C0-C3
NOL9	13.8474502816128	1.59199654686121	0.319825528845564	3.18278632638782	0.0014586521463268	0.0198042090691251	CD320_OC_VS_MAC_C0-C3
GGA2	25.9594855664996	-1.54891261764113	0.3217300043889	-3.18105594053693	0.00146739291761434	0.0198872428333564	CD320_OC_VS_MAC_C0-C3
AMD1	89.9990790914634	1.17135023827961	0.186792329533917	3.1776855923455	0.00148455641806164	0.0200491033165059	CD320_OC_VS_MAC_C0-C3
AMDHD1	418.045757647683	0.944308935610278	0.115324607439911	3.17767147644603	0.00148462869067579	0.0200491033165059	CD320_OC_VS_MAC_C0-C3
BDH2	17.2859113773224	-1.80168256430468	0.400338291571501	-3.17522590944428	0.00149719890459461	0.020182880607133	CD320_OC_VS_MAC_C0-C3
ENSCAFG00000032728	612.086967859009	1.02768363377383	0.14220316009912	3.17327549674569	0.00150729423107799	0.0202469168344803	CD320_OC_VS_MAC_C0-C3
PDCD4	50.6396727637513	-1.39007163817695	0.255147362512145	-3.17346240181305	0.00150632410162218	0.0202469168344803	CD320_OC_VS_MAC_C0-C3
TNFAIP3	65.6350172927367	-1.38959096690367	0.259376754908909	-3.16782534246118	0.00153583758340893	0.0205938151007187	CD320_OC_VS_MAC_C0-C3
POLR2H	235.867201319284	0.936631354388503	0.113912660362124	3.16613138895883	0.00154480999211319	0.0206775273855999	CD320_OC_VS_MAC_C0-C3
SERPINB1	1341.87063684654	0.922836685541015	0.109065819771153	3.16486233924026	0.00155156340304595	0.0207312951348784	CD320_OC_VS_MAC_C0-C3
RAB42	8.12965750692828	-2.24020015518089	0.537973479110133	-3.16255574653325	0.00156390789399402	0.0208594475438357	CD320_OC_VS_MAC_C0-C3
EPHX1	106.091427773879	-1.25786188424925	0.218489542655747	-3.15008846679853	0.00163221029634599	0.0217322059843888	CD320_OC_VS_MAC_C0-C3
BMS1	83.0875255632431	1.25587163315826	0.216322878288408	3.14516380297081	0.00165993860318548	0.0220626225574267	CD320_OC_VS_MAC_C0-C3
HSPB2	36.9119539123781	-1.72290454792961	0.384929229417809	-3.14358105820792	0.00166894186012821	0.0221434387606503	CD320_OC_VS_MAC_C0-C3
RAB13	675.598092228268	0.974547206652685	0.12601830839262	3.14207606937369	0.00167754446072486	0.0222186657944956	CD320_OC_VS_MAC_C0-C3
NRP1	72.7355111244518	-1.38632015261574	0.266196655978108	-3.13893650955934	0.00169562182011346	0.0223798447895114	CD320_OC_VS_MAC_C0-C3
ENSCAFG00000005494	9.83035795182859	-2.02775873803993	0.508157902817699	-3.13900564150267	0.00169522184148276	0.0223798447895114	CD320_OC_VS_MAC_C0-C3
HNRNPR	231.911220009394	1.06883916903135	0.157958543501514	3.13700328683768	0.00170684213738828	0.0224887583180063	CD320_OC_VS_MAC_C0-C3
CALCOCO2	165.84141531232	-1.08024156758096	0.162904451885726	-3.13582645986148	0.00171370577194907	0.0225399911949413	CD320_OC_VS_MAC_C0-C3
GNPDA1	129.275797282161	-1.11968495607393	0.177716426571436	-3.1350439417548	0.00171828371135315	0.0225610353504531	CD320_OC_VS_MAC_C0-C3
AKAP13	215.65878459436	-1.13443958986271	0.182329783457252	-3.1314699906891	0.001739335609635	0.0227979352570844	CD320_OC_VS_MAC_C0-C3
ENSCAFG00000024944	571.391851376042	-1.1523357325561	0.192997091090219	-3.12999820863162	0.00174807369124287	0.0228728951379205	CD320_OC_VS_MAC_C0-C3
GABARAPL1	76.9429541812551	-1.32607018283425	0.245015985691849	-3.12722642540774	0.00176463965311638	0.0230498448482926	CD320_OC_VS_MAC_C0-C3
HSPB1	1079.80440570491	-0.973509235805276	0.131071229591049	-3.12526640439519	0.00177644098269442	0.0231242558159672	CD320_OC_VS_MAC_C0-C3
DHRS1	44.1434234387207	-1.30384106235245	0.239336699873434	-3.1255862663323	0.00177451014634255	0.0231242558159672	CD320_OC_VS_MAC_C0-C3
RPS6KA2	9.69824059269389	-2.18766533132848	0.556393839144871	-3.11854401280789	0.00181746994895542	0.0236177570039215	CD320_OC_VS_MAC_C0-C3
CD4	13.4462102971937	-2.23863447848503	0.562164243025685	-3.11658179645662	0.00182960915907002	0.0237347927895796	CD320_OC_VS_MAC_C0-C3
HSD3B7	12.5573582010021	-1.85269728868057	0.421370589033568	-3.11366904922437	0.00184776623794118	0.0239293624250297	CD320_OC_VS_MAC_C0-C3
ENSCAFG00000009583	147.135006983638	0.992445145241764	0.134057880763722	3.10601744836917	0.00189625526135912	0.0245154093175029	CD320_OC_VS_MAC_C0-C3
HSP90AB1	4348.5990480335	0.866526366601147	0.0933915272210521	3.10104701187282	0.00192837672071858	0.0248882147123747	CD320_OC_VS_MAC_C0-C3
TACC3	72.4803877692297	-1.31567566994852	0.242605144350852	-3.09777955267109	0.00194976405921813	0.0250620721152964	CD320_OC_VS_MAC_C0-C3
SCG3	170.91909032844	-1.23590894095951	0.222279535030221	-3.09747452331251	0.00195177171964425	0.0250620721152964	CD320_OC_VS_MAC_C0-C3
FAM13A	13.4614091003932	-1.94150980797006	0.445596099168813	-3.098297127603	0.00194636179119293	0.0250620721152964	CD320_OC_VS_MAC_C0-C3
HSPA4	223.157468087893	0.911294834584156	0.10759691605886	3.09294136324148	0.00198183289400246	0.0254050186209181	CD320_OC_VS_MAC_C0-C3
IL18BP	466.227404859369	-1.32394060913137	0.244406960899222	-3.09034141122728	0.00199926539072267	0.0255851935812752	CD320_OC_VS_MAC_C0-C3
ENSCAFG00000004830	25.6111242519156	1.34004472820558	0.250629177124878	3.0882912988865	0.0020131103642395	0.0257060749255985	CD320_OC_VS_MAC_C0-C3
CLEC12A	148.493874994146	-1.33859632140772	0.267315681031108	-3.08793913991792	0.00201549742684866	0.0257060749255985	CD320_OC_VS_MAC_C0-C3
DPH2	22.0051497862839	1.50224482582631	0.304958246854554	3.08614500854976	0.0020276990827687	0.0258182323547154	CD320_OC_VS_MAC_C0-C3
EPB41L2	25.7188663209808	-1.69218055321746	0.372350067569821	-3.08102065346577	0.00206292338954271	0.0262165509956485	CD320_OC_VS_MAC_C0-C3
ILF3	269.849502436144	1.08313222703625	0.164182081388981	3.08059088018599	0.00206590297576586	0.0262165509956485	CD320_OC_VS_MAC_C0-C3
EXOSC3	36.8241985337671	1.21497151191264	0.21140162715858	3.08007242677705	0.00206950262843828	0.0262183142358669	CD320_OC_VS_MAC_C0-C3
CRYZ	10.6944441548864	-1.91387438477712	0.448811093408765	-3.07846196763579	0.00208072086733043	0.0262955584008537	CD320_OC_VS_MAC_C0-C3
WDFY3	55.5855870622341	-1.35914022777831	0.258396091284711	-3.07820134215827	0.00208254158401692	0.0262955584008537	CD320_OC_VS_MAC_C0-C3
ENSCAFG00000043280	51.6737038508774	-1.52837185457499	0.324384573778868	-3.07617598213936	0.00209674053112469	0.0264307924522474	CD320_OC_VS_MAC_C0-C3
NUDC	190.674554040459	1.02855677946783	0.14822198266659	3.07564461838065	0.00210048037359621	0.0264339523427988	CD320_OC_VS_MAC_C0-C3
MARS1	60.6929912167639	1.16820781637569	0.195298854573084	3.07059629300326	0.00213631787266846	0.0268403718131613	CD320_OC_VS_MAC_C0-C3
CNBP	1360.88756239614	0.935384840034758	0.117464506460989	3.06680863507281	0.00216357321141036	0.027137799088816	CD320_OC_VS_MAC_C0-C3
EIF4E	46.2120725156292	1.35928901875059	0.24834218156723	3.06585582631545	0.00217047945934649	0.027179425428114	CD320_OC_VS_MAC_C0-C3
PPM1J	19.0355663311693	1.47196730741183	0.304970562069935	3.06287511209222	0.00219221529067276	0.0274063086503909	CD320_OC_VS_MAC_C0-C3
TIMM50	223.769397871377	0.966874964748774	0.128124086108897	3.05856951760169	0.0022239647300272	0.0277574247029425	CD320_OC_VS_MAC_C0-C3
CCL7	966.696529965443	-1.65638493970089	0.42169083987351	-3.0559695350127	0.00224334048513077	0.0279532031502478	CD320_OC_VS_MAC_C0-C3
TGFBR2	18.8348875622984	-1.69989520116534	0.367460856680914	-3.05514332011073	0.00224952996623441	0.0279843005323348	CD320_OC_VS_MAC_C0-C3
SCARB2	422.784352688763	-1.10538513395747	0.17701357456021	-3.05193724035518	0.00227369634357004	0.0282385631129289	CD320_OC_VS_MAC_C0-C3
ATG4C	38.4242328705827	-1.36819870027398	0.266504586395136	-3.04928943603553	0.00229383369198746	0.0284420360891931	CD320_OC_VS_MAC_C0-C3
PLXDC2	82.0231297088047	-1.41395629332981	0.284497033961801	-3.04766685568834	0.0023062544986388	0.0285493203949143	CD320_OC_VS_MAC_C0-C3
SLC16A1	28.7756954789895	1.30485553077137	0.23558865498278	3.04438091738884	0.00233159715845802	0.0288159544412364	CD320_OC_VS_MAC_C0-C3
FCHO2	30.1552690646033	-1.44944710811269	0.290666516265165	-3.03933718980572	0.00237099317986462	0.0292551210596977	CD320_OC_VS_MAC_C0-C3
INHBA	47.5631682840422	1.54585157949381	0.31247657959681	3.03354988007724	0.00241694751871207	0.0297736494337604	CD320_OC_VS_MAC_C0-C3
ADGRE1	11.0820152989887	-2.13426852257521	0.548245062705748	-3.03147541567656	0.00243361737234432	0.0299303331377931	CD320_OC_VS_MAC_C0-C3
AKT3	15.2742301190982	-1.83066435494918	0.427270143546807	-3.02636356148397	0.00247514497732822	0.030391731520646	CD320_OC_VS_MAC_C0-C3
CCL8	190.53135785299	-1.20482395630222	0.604236817900465	-3.01901506076192	0.00253597924280071	0.0310380916695609	CD320_OC_VS_MAC_C0-C3
ZMIZ2	82.5237808357818	1.15471491426951	0.196558472609413	3.01925758683011	0.00253394987199173	0.0310380916695609	CD320_OC_VS_MAC_C0-C3
EIF2B1	78.6774095943792	1.26481292225396	0.232684959991508	3.01589363755262	0.00256223120920184	0.0313088123240534	CD320_OC_VS_MAC_C0-C3
MCM6	90.007434272044	1.1915656646815	0.206371932794754	3.0153606917358	0.00256673817838926	0.0313133791295927	CD320_OC_VS_MAC_C0-C3
EGR1	175.969273651472	-1.22004556045913	0.223276022212843	-3.00680749420635	0.00264006892624586	0.0321562093010268	CD320_OC_VS_MAC_C0-C3
LSM5	175.944859593678	1.01402722457136	0.145304823790254	3.0034161985054	0.0026696706096405	0.0324645658726107	CD320_OC_VS_MAC_C0-C3
SYTL1	15.6707879972302	1.58280825313912	0.327815175424899	2.99954529067213	0.00270382921899137	0.0328272598767286	CD320_OC_VS_MAC_C0-C3
TTLL12	83.1830526223721	1.14206639425334	0.188028768433075	2.99529743366218	0.00274177343726526	0.0332346808971546	CD320_OC_VS_MAC_C0-C3
ABTB1	29.6038120639896	-1.47222664995002	0.300934205712723	-2.9946874863551	0.00274726158837576	0.0332480092548479	CD320_OC_VS_MAC_C0-C3
YIF1B	200.948211409878	-1.15626408492625	0.197899165375367	-2.99358555770213	0.00275720191160777	0.0333150904024569	CD320_OC_VS_MAC_C0-C3
AGPAT3	62.9039864901125	-1.45852591572074	0.302722245652208	-2.98398388373583	0.00284521757573383	0.0343238349582157	CD320_OC_VS_MAC_C0-C3
RAN	791.085114063291	0.847741198055489	0.0905297645596242	2.98151422677588	0.00286826719446239	0.034546887544113	CD320_OC_VS_MAC_C0-C3
MRRF	17.9454788402185	1.5044908791333	0.32299252595617	2.97721747005706	0.00290877602720605	0.0349663968854734	CD320_OC_VS_MAC_C0-C3
TRIM34	57.7152188538696	-1.355332395751	0.270025657145779	-2.97684332965154	0.00291232793489093	0.0349663968854734	CD320_OC_VS_MAC_C0-C3
BCO2	11.3671149435876	-1.97984410009008	0.564010296928241	-2.97068260375072	0.00297138698841468	0.0355627611757182	CD320_OC_VS_MAC_C0-C3
SLC2A3	54.103792098087	-1.45966505147054	0.309277255386301	-2.97074460823537	0.00297078718558824	0.0355627611757182	CD320_OC_VS_MAC_C0-C3
PRPS2	18.6168103804058	1.41104288586025	0.282992880555152	2.96558761326656	0.00302105281791326	0.0360433010212769	CD320_OC_VS_MAC_C0-C3
MCL1	205.211351240781	-1.04199705239728	0.158465263545894	-2.9658373966599	0.00301860039261578	0.0360433010212769	CD320_OC_VS_MAC_C0-C3
CEP170	61.9349092832124	-1.20676219470748	0.217565433758555	-2.96441498534563	0.00303259023411493	0.0361240622856206	CD320_OC_VS_MAC_C0-C3
JUP	22.9778520871146	-1.60894345274655	0.457051800284056	-2.96230897241631	0.00305341212351644	0.0363010534833082	CD320_OC_VS_MAC_C0-C3
RASAL3	18.0948575299973	-1.6413757884059	0.363709160560084	-2.96194421082574	0.00305703169513604	0.0363010534833082	CD320_OC_VS_MAC_C0-C3
NBR1	123.020151231606	-1.19716299667612	0.212152444470106	-2.95790073894177	0.00309741847034144	0.0367230709410121	CD320_OC_VS_MAC_C0-C3
ENSCAFG00000019588	30.7881947707407	1.34098550123152	0.271660103804302	2.95442659800328	0.00313250661229651	0.0370270122019666	CD320_OC_VS_MAC_C0-C3
LARS1	183.840263277889	0.926531331399651	0.11785962989504	2.95439481248956	0.00313282930589501	0.0370270122019666	CD320_OC_VS_MAC_C0-C3
ENSCAFG00000004595	15.0048008871727	-1.8738607422703	0.442735036586227	-2.95192949067789	0.00315795032439761	0.0372657813981874	CD320_OC_VS_MAC_C0-C3
CARHSP1	47.3845909527715	-1.49425584837326	0.320507644859755	-2.94922253691642	0.00318574489784379	0.0375353084697739	CD320_OC_VS_MAC_C0-C3
TXNDC16	10.7917780627532	-1.94416707686235	0.472219709808168	-2.94800247267721	0.00319834506479908	0.0376252518803072	CD320_OC_VS_MAC_C0-C3
HOPX	178.748136248315	1.10277569061051	0.180424050783	2.94546259439164	0.00322472136375877	0.0378499532947929	CD320_OC_VS_MAC_C0-C3
NRIP1	22.6944684610616	-1.7487455269316	0.404604929233885	-2.94520208087947	0.00322743793933952	0.0378499532947929	CD320_OC_VS_MAC_C0-C3
DTX3L	60.3496806940928	-1.27399753479296	0.24264645112595	-2.94411967384217	0.00323874737915533	0.0379238796668946	CD320_OC_VS_MAC_C0-C3
NIBAN2	11.2559787711655	1.62386957685569	0.356826181889494	2.94102565440002	0.00327127439742469	0.0382456401772985	CD320_OC_VS_MAC_C0-C3
FCMR	5.8532022794342	-2.11492364318868	0.546831403892501	-2.93620640177752	0.00332253169981228	0.0387850541722309	CD320_OC_VS_MAC_C0-C3
ENSCAFG00000016129	106.671396875666	1.0291391352904	0.155912642806124	2.93496034338258	0.00333590318990884	0.038881234718076	CD320_OC_VS_MAC_C0-C3
ENSCAFG00000005812	23.6663148505693	1.36185364161159	0.279257253685605	2.93255124756951	0.0033618943303561	0.0390639746116224	CD320_OC_VS_MAC_C0-C3
IDO1	20.0433205533775	-2.04920864646138	0.628507917198094	-2.93266794538872	0.00336063106871427	0.0390639746116224	CD320_OC_VS_MAC_C0-C3
ZMYND15	6.36672592520162	-2.16133520218558	0.567389859401204	-2.9308375835753	0.0033804947203405	0.039219950997396	CD320_OC_VS_MAC_C0-C3
M6PR	121.760769569982	-1.02864000665947	0.155957899572401	-2.92908849939889	0.00339957614830455	0.0393810227821946	CD320_OC_VS_MAC_C0-C3
SYNE2	31.5679859999424	-1.78048634775194	0.408274873892719	-2.92412836570804	0.00345422268918955	0.0399529635012215	CD320_OC_VS_MAC_C0-C3
VLDLR	7.3940859287712	-2.08809812864115	0.520877704264091	-2.92144882008201	0.0034840751370273	0.0401773431917473	CD320_OC_VS_MAC_C0-C3
TAF4B	8.75447913041607	1.6722361356817	0.366950312029649	2.92143511584577	0.00348422841565179	0.0401773431917473	CD320_OC_VS_MAC_C0-C3
LPAR6	39.6899080100349	-1.4404282745894	0.296974692018708	-2.91762415552942	0.00352709201823976	0.0406098011097028	CD320_OC_VS_MAC_C0-C3
DNAJB4	58.1372744157066	-1.38669596336296	0.345956718803535	-2.915475387404	0.00355147118140227	0.0407665843489449	CD320_OC_VS_MAC_C0-C3
DDX56	93.5407076187972	1.16385767034234	0.204138896422657	2.91575353015198	0.00354830685786878	0.0407665843489449	CD320_OC_VS_MAC_C0-C3
POLR3K	132.924188788629	1.07441442466412	0.175510711635208	2.91456943246481	0.00356179569106421	0.0408232438056013	CD320_OC_VS_MAC_C0-C3
TTC27	40.4939523137796	1.25799334892699	0.233483940002366	2.91356585543996	0.0035732645995775	0.0408792838797565	CD320_OC_VS_MAC_C0-C3
IL1RAP	22.3181803115058	-1.58139651476822	0.374868599014078	-2.91319799479815	0.00357747692875904	0.0408792838797565	CD320_OC_VS_MAC_C0-C3
SLC41A1	24.2404222506866	-1.46672088543277	0.31058989170838	-2.9122278002898	0.00358860818807057	0.0409447223385883	CD320_OC_VS_MAC_C0-C3
HIPK2	34.6659120317023	-1.39950372786353	0.283145241781208	-2.90927998475291	0.00362262268862339	0.0412706608857306	CD320_OC_VS_MAC_C0-C3
ENSCAFG00000013864	356.909205882386	1.03216544720859	0.158251685805404	2.90723010155217	0.00364644861545387	0.0414797217878056	CD320_OC_VS_MAC_C0-C3
ENSCAFG00000029582	10.9039422671991	-1.92498009140372	0.461718927956746	-2.90116243998668	0.00371781098030525	0.0422280899352213	CD320_OC_VS_MAC_C0-C3
PHACTR1	111.990793551052	-1.28372050120454	0.25278124820859	-2.89354572434627	0.00380918824668392	0.0432012128096966	CD320_OC_VS_MAC_C0-C3
CCDC171	18.348419127493	-1.57430858080235	0.395468075227185	-2.88873688567547	0.00386792570227217	0.0437364255528566	CD320_OC_VS_MAC_C0-C3
MRPL21	919.059377834223	0.877150416719422	0.104282364694531	2.88916644192795	0.00386264562595931	0.0437364255528566	CD320_OC_VS_MAC_C0-C3
CREBRF	33.5097400411083	-1.39986843137729	0.288807083116406	-2.88749299745507	0.00388325249686185	0.0438442934668038	CD320_OC_VS_MAC_C0-C3
SERPINA1	588.188103963511	-1.0414552716413	0.163171675718366	-2.88591982800463	0.00390271559108749	0.043998472199522	CD320_OC_VS_MAC_C0-C3
RBM19	101.10105664289	1.06902798809552	0.171161873814359	2.8849008819141	0.00391536912622382	0.0440755371475061	CD320_OC_VS_MAC_C0-C3
DISC1	5.61025867690217	-2.13725357284603	0.56077639957822	-2.88396331850435	0.00392704493456073	0.0440759887766401	CD320_OC_VS_MAC_C0-C3
FRY	6.72853334202786	-2.06495464758169	0.526707694717499	-2.88410015743329	0.00392533886255887	0.0440759887766401	CD320_OC_VS_MAC_C0-C3
OSTM1	96.6506510581155	-1.06713961615054	0.173635459778874	-2.87967101511718	0.00398090331146455	0.0446143838574785	CD320_OC_VS_MAC_C0-C3
PSEN2	56.9571856699601	-1.27709004899033	0.267508496076273	-2.87631859571474	0.00402343385892843	0.0450244238039022	CD320_OC_VS_MAC_C0-C3
MMP9	170.995081653658	-1.29078064629731	0.329412953998517	-2.87526263325681	0.00403691553005188	0.0451086608490753	CD320_OC_VS_MAC_C0-C3
SRI	191.887870718541	-1.01043863702447	0.150605862430553	-2.8730248956461	0.00406562076797465	0.0453625080090957	CD320_OC_VS_MAC_C0-C3
CPQ	21.0642374380109	-1.51115426600357	0.347087909687701	-2.87091632451297	0.00409283848728698	0.0455990358524796	CD320_OC_VS_MAC_C0-C3
NKX3-1	11.4793553281256	-1.88836103434115	0.468676833726415	-2.86833892923143	0.00412633240557005	0.0458471909387579	CD320_OC_VS_MAC_C0-C3
CDKN1B	45.0010979904638	-1.42887592978355	0.306388298825056	-2.86827123545267	0.00412721544617646	0.0458471909387579	CD320_OC_VS_MAC_C0-C3
CSF1	25.8005661530694	-1.52713749846351	0.358804538906628	-2.86441888503178	0.00417775139026008	0.0463406215704398	CD320_OC_VS_MAC_C0-C3
TSEN54	54.205851959688	1.21711343673081	0.226142892135361	2.86180026374568	0.00421242281030855	0.0466568935831836	CD320_OC_VS_MAC_C0-C3
TRAP1	118.148201358762	1.00814201929286	0.151608094800812	2.86133706739145	0.00421858278182218	0.0466569097154524	CD320_OC_VS_MAC_C0-C3
ENSCAFG00000028453	109.357734227454	-1.14396249794741	0.202497069768871	-2.85530210766772	0.00429959083368882	0.0474835279242369	CD320_OC_VS_MAC_C0-C3
SMARCA2	41.8446282136799	-1.31103437673983	0.26053878181425	-2.85407375755275	0.0043162509010248	0.0475973950727769	CD320_OC_VS_MAC_C0-C3
GEMIN5	54.5656214249154	1.18162254394974	0.213137342258816	2.8536165654788	0.00432246671199453	0.0475973950727769	CD320_OC_VS_MAC_C0-C3
ENSCAFG00000019758	21.2520480625399	1.5175892454989	0.32960336070114	2.85180220058601	0.00434721422448518	0.0478004281055148	CD320_OC_VS_MAC_C0-C3
SHMT2	92.9297322091976	1.17792920828705	0.213809846335154	2.85014486270768	0.00436993210563803	0.0479805878729184	CD320_OC_VS_MAC_C0-C3
ENSCAFG00000035134	85.0017952976851	1.06154606563976	0.174727690350536	2.84822561657689	0.00439637451727756	0.0480739087666314	CD320_OC_VS_MAC_C0-C3
WBP2	157.230932462579	-1.03187747478801	0.160297601295502	-2.84834589130034	0.00439471318265004	0.0480739087666314	CD320_OC_VS_MAC_C0-C3
QTRT2	11.0093636698741	1.56023035197751	0.355989563223747	2.84814646326	0.00439746815935528	0.0480739087666314	CD320_OC_VS_MAC_C0-C3
FAM91A1	22.7350675444208	-1.48359967638695	0.337072335880611	-2.83774960652552	0.00454328081005674	0.0495963910907635	CD320_OC_VS_MAC_C0-C3
ABCC5	14.7815984904324	-1.77817609597113	0.489512857414961	-2.83502022640317	0.00458227844250906	0.0499501316265448	CD320_OC_VS_MAC_C0-C3
CD68	374.303534530529	-4.39937346132274	0.185675477974611	-20.5221602977624	1.36509618603964e-93	8.60966164535199e-90	CD320_OC_VS_MATURE_OC
PLAUR	178.672641593181	3.30335387001569	0.159279747649761	17.0318714784666	4.76554652928804e-65	1.50281509801098e-61	CD320_OC_VS_MATURE_OC
ATP6V1B2	267.533351289228	-3.81349520790682	0.196204779422247	-16.4254536880274	1.25739841375137e-60	2.64347059850996e-57	CD320_OC_VS_MATURE_OC
KIDINS220	225.455375712474	-3.78351181433716	0.208901408380999	-15.2750531626914	1.12136544328999e-52	1.76811296270748e-49	CD320_OC_VS_MATURE_OC
SNX10	355.71565012895	-3.57837850554758	0.19729876159622	-15.1795175989475	4.83323196750761e-52	6.0966388038141e-49	CD320_OC_VS_MATURE_OC
ATP6V0E1	1574.88940889849	-1.97699010894198	0.0923088434802166	-15.140149854702	8.80129235827787e-52	9.25162515060975e-49	CD320_OC_VS_MATURE_OC
HMGA1	152.838568733689	2.77816162109225	0.14660154903359	14.9867492949807	8.96341183495358e-51	8.07603406329318e-48	CD320_OC_VS_MATURE_OC
ATP6V1C1	326.677100506783	-3.24363183764643	0.180503794495251	-14.7420849447219	3.45937546035142e-49	2.72728512855455e-46	CD320_OC_VS_MATURE_OC
SLC25A4	297.543235546797	-3.49604306103126	0.202516255766908	-14.3631521344958	8.81259922515985e-47	6.17567370145368e-44	CD320_OC_VS_MATURE_OC
PID1	90.8108333095597	4.90943831102991	0.29791058858105	14.3272022092639	1.47962349687435e-46	9.3319853947865e-44	CD320_OC_VS_MATURE_OC
EMB	486.834638324823	-4.35151572641375	0.271152215145431	-13.8800138301737	8.37277931499272e-44	4.80064719451447e-41	CD320_OC_VS_MATURE_OC
HYAL1	167.765014595021	-5.31128222471054	0.340403857676556	-13.6545531252475	1.89649154423545e-42	9.9676434745775e-40	CD320_OC_VS_MATURE_OC
ENSCAFG00000012982	958.047591763736	-7.08642853801953	0.485577500874581	-13.3466569269876	1.23885031011993e-40	6.01032992763571e-38	CD320_OC_VS_MATURE_OC
CAMTA2	143.971333265384	-5.19075219014438	0.345415827422112	-13.0916837680084	3.67372565803723e-39	1.65501340894577e-36	CD320_OC_VS_MATURE_OC
IL7R	132.559214545236	5.85508330813396	0.393715147427028	13.0823651612007	4.15313352381413e-39	1.74625420897971e-36	CD320_OC_VS_MATURE_OC
SLC9B2	97.6576692302996	-6.40059005368987	0.430851889518258	-12.9933552216755	1.33445927269075e-38	5.26027164553784e-36	CD320_OC_VS_MATURE_OC
ENSCAFG00000005768	556.524358579261	-2.52786760380982	0.154677485396417	-12.6135249913843	1.77856437222474e-36	6.59847382095377e-34	CD320_OC_VS_MATURE_OC
TNIP3	58.2079088500464	7.12157243757714	0.496946989502673	12.3985848966103	2.65979288544476e-35	9.3196187380556e-33	CD320_OC_VS_MATURE_OC
GLDN	46.7446686203136	5.95002050754689	0.419860132529494	12.3567719183284	4.47779720041099e-35	1.48639299699958e-32	CD320_OC_VS_MATURE_OC
DKC1	103.670885643055	2.78901732254725	0.17865355276452	12.3517180689649	4.76821302792354e-35	1.50365597835569e-32	CD320_OC_VS_MATURE_OC
DLA-DQA1	152.495702585972	4.77729578750873	0.337843150346139	12.3425074077882	5.34645206876804e-35	1.60571777132e-32	CD320_OC_VS_MATURE_OC
CD37	94.3487585663829	3.37463375687609	0.227578965056367	12.2037098355405	2.96978497711881e-34	8.5138335684947e-32	CD320_OC_VS_MATURE_OC
OXR1	90.9902740139831	-3.83601154843893	0.266637241817468	-12.1253158412765	7.75606026705408e-34	2.12684661323087e-31	CD320_OC_VS_MATURE_OC
HOPX	44.3039337299175	5.27686621479631	0.378115083206746	12.0030346273918	3.4250383061649e-33	8.64068663879282e-31	CD320_OC_VS_MATURE_OC
CXCR4	191.365977139183	3.57085430487201	0.248572344348096	12.0038781971806	3.39029713770821e-33	8.64068663879282e-31	CD320_OC_VS_MATURE_OC
GGTA1	88.6115507087808	2.91351622848553	0.196587074105913	11.8549568042042	2.02828794975401e-32	4.92015849965327e-30	CD320_OC_VS_MATURE_OC
ENSCAFG00000018277	4250.06812163784	-3.64771075757242	0.261918861409493	-11.7506895368348	7.00449318382901e-32	1.63619772260776e-29	CD320_OC_VS_MATURE_OC
RGS10	669.760144114811	-3.11055522873475	0.217596056869429	-11.7130285339322	1.09304286232575e-31	2.46207904738876e-29	CD320_OC_VS_MATURE_OC
CTSK	1922.81581766053	-5.39100144341418	0.423619802162139	-11.6188661627106	3.30493169553113e-31	7.18765662197064e-29	CD320_OC_VS_MATURE_OC
OLR1	25.7009764083389	5.86381805632739	0.442324668193145	11.5654561231805	6.16627465490685e-31	1.29635647494992e-28	CD320_OC_VS_MATURE_OC
ARHGAP45	677.786379368307	3.47877988526593	0.249173446901559	11.5503975256085	7.34797751581787e-31	1.49495787716978e-28	CD320_OC_VS_MATURE_OC
HLA-DQB2	969.345720407601	4.60531404780752	0.360624934985766	11.4082266306275	3.80405645094023e-30	7.49755751127502e-28	CD320_OC_VS_MATURE_OC
HSD3B7	49.0122837431192	-5.53230482473027	0.420108105313553	-11.241024656539	2.56388991588686e-29	4.9001374846965e-27	CD320_OC_VS_MATURE_OC
ATP6V1A	58.8284691001111	-3.92643478778445	0.297882644173749	-11.1325616944335	8.70959178580342e-29	1.61562927626654e-26	CD320_OC_VS_MATURE_OC
ACP5	15713.4993446061	-7.56377803045877	0.677739905927676	-11.0054310459763	3.59791195107426e-28	6.48343733583581e-26	CD320_OC_VS_MATURE_OC
ARHGAP18	299.407845791813	-3.11739366858581	0.232617388897618	-10.9466106801394	6.89806365295259e-28	1.20850242942144e-25	CD320_OC_VS_MATURE_OC
PPFIBP1	39.5006628866545	-4.84193867066241	0.381798213116505	-10.921485128267	9.09955692937344e-28	1.55110555550157e-25	CD320_OC_VS_MATURE_OC
AIG1	103.984005957018	-2.68814708336702	0.192731759807268	-10.9121960098813	1.00791681142326e-27	1.67287666569645e-25	CD320_OC_VS_MATURE_OC
TIMP2	225.324000046796	-3.05698629859956	0.227166947334009	-10.8776492890728	1.47312955292609e-27	2.38231489494996e-25	CD320_OC_VS_MATURE_OC
MAFB	406.228756532718	3.06064126871396	0.229106926976965	10.8597038225851	1.79329880999114e-27	2.82758389865354e-25	CD320_OC_VS_MATURE_OC
APEX1	193.098529124505	2.20952793664613	0.151019511189325	10.805327534713	3.24795783331909e-27	4.99630976944964e-25	CD320_OC_VS_MATURE_OC
DLA-DRA	1073.3180252643	4.83598170625941	0.403094014134913	10.7825864694213	4.16020623817616e-27	6.24724303432787e-25	CD320_OC_VS_MATURE_OC
ENSCAFG00000019360	3152.69783006762	-2.47787794255469	0.179200648061372	-10.6000250407901	2.97900450524292e-26	4.36943753827142e-24	CD320_OC_VS_MATURE_OC
SLC4A2	264.57057686802	-4.12329730076131	0.334029925417462	-10.4413036753997	1.60589967046433e-25	2.30191118673148e-23	CD320_OC_VS_MATURE_OC
PSME2	199.237851627178	2.64019139983501	0.198218915276886	10.4134868839772	2.15192229447765e-25	3.01603864694901e-23	CD320_OC_VS_MATURE_OC
OCSTAMP	64.1719315013576	-7.28695408551611	0.58524973676643	-10.3744205418396	3.2417304917444e-25	4.44469439378954e-23	CD320_OC_VS_MATURE_OC
SLC37A2	729.209326626371	-3.57700840087991	0.294999677888992	-10.2661028758724	1.00169758947995e-24	1.34419291422341e-22	CD320_OC_VS_MATURE_OC
ACTN1	117.201687434678	-3.06757762939179	0.24207744927713	-10.2553290090379	1.11993952494512e-24	1.47155387163101e-22	CD320_OC_VS_MATURE_OC
ATP6V1D	116.077531162087	-2.66309986512049	0.205196154852613	-10.1328278530063	3.95055956574018e-24	5.08493452675986e-22	CD320_OC_VS_MATURE_OC
CD74	172.768430808296	3.49449132366857	0.290605194498848	10.1163984708082	4.67295142793093e-24	5.89446093119207e-22	CD320_OC_VS_MATURE_OC
TCIRG1	576.115441728518	-2.12910803218891	0.153297255743338	-10.1070763043501	5.13951580850975e-24	6.3558678831904e-22	CD320_OC_VS_MATURE_OC
AKAP6	31.761286823405	-5.11026554243958	0.434305653716301	-10.0686421384523	7.60203392129194e-24	9.0464203663374e-22	CD320_OC_VS_MATURE_OC
RFTN2	41.280775391393	-6.00791182977856	0.497780325173353	-10.0701812667886	7.48400248351416e-24	9.0464203663374e-22	CD320_OC_VS_MATURE_OC
MYO1B	213.246543953595	-2.93131112739859	0.236182356967351	-9.96623700574971	2.14190679473744e-23	2.50166780637204e-21	CD320_OC_VS_MATURE_OC
DCSTAMP	47.3420972698088	-5.07106556880959	0.439688114214194	-9.92522325058458	3.23378250887292e-23	3.70826659699301e-21	CD320_OC_VS_MATURE_OC
MRC1	217.795177257376	3.06861921212462	0.253372784364205	9.88906878138447	4.64326886597856e-23	5.22948156030836e-21	CD320_OC_VS_MATURE_OC
BBLN	401.282212524446	-2.05623020667156	0.149375751428974	-9.88206126598053	4.97978596585849e-23	5.51008948888938e-21	CD320_OC_VS_MATURE_OC
GNPTAB	161.93451707936	-2.52384739541654	0.197195349921062	-9.85177380444892	6.73447833304391e-23	7.32316462870827e-21	CD320_OC_VS_MATURE_OC
ENSCAFG00000023735	57.9088208841723	4.78868947857208	0.424938779329541	9.81013481616532	1.01832418726229e-22	1.0885712964514e-20	CD320_OC_VS_MATURE_OC
CXCL14	25.8900264779732	6.56098577420686	0.568503877634905	9.79901469039205	1.13689191503901e-22	1.19506288469184e-20	CD320_OC_VS_MATURE_OC
S100A2	168.318928897814	-3.96160683083263	0.345547802834033	-9.78362627065389	1.32380681935972e-22	1.3687294442134e-20	CD320_OC_VS_MATURE_OC
REM1	45.9756015019843	-5.29042015335058	0.461630437731406	-9.74754133092323	1.8898991031942e-22	1.90708755279955e-20	CD320_OC_VS_MATURE_OC
RGS4	90.2114736289217	-5.10381811065008	0.448424309350059	-9.74673471444303	1.90497091844572e-22	1.90708755279955e-20	CD320_OC_VS_MATURE_OC
INSIG1	51.1476578862385	-3.27940828746135	0.275689031392881	-9.73265371928739	2.18808793690354e-22	2.15629228407041e-20	CD320_OC_VS_MATURE_OC
AGAP3	58.6515563396547	-3.30575356477314	0.279349447114399	-9.71955140772085	2.48875490210246e-22	2.41485802577849e-20	CD320_OC_VS_MATURE_OC
MMP9	5296.28237900148	-7.05396987881565	0.751506870615984	-9.68338690841717	3.54764411089656e-22	3.39015021324615e-20	CD320_OC_VS_MATURE_OC
ENSCAFG00000025332	109.50049276662	-2.30644124643405	0.179386213347919	-9.6439354213105	5.21494703121408e-22	4.90905536206973e-20	CD320_OC_VS_MATURE_OC
CTSS	781.951261212227	2.72592090510139	0.224906845980393	9.57243827224759	1.04413625645073e-21	9.68436377858048e-20	CD320_OC_VS_MATURE_OC
ENSCAFG00000013366	725.16305081222	-1.37474042092478	0.0831476277611386	-9.56906807845899	1.07873614814105e-21	9.86027374829794e-20	CD320_OC_VS_MATURE_OC
ALOX5AP	87.1182172355149	3.58678426039763	0.321862370083207	9.4285334279729	4.15862656494038e-21	3.74692253501128e-19	CD320_OC_VS_MATURE_OC
EMP3	616.375727864676	2.31296431011837	0.184027828326796	9.4211084483743	4.4635078336581e-21	3.96497801505375e-19	CD320_OC_VS_MATURE_OC
CLCN7	69.3221423867283	-3.4017099374155	0.297840209466441	-9.40642633983895	5.13292258105912e-21	4.49629759982498e-19	CD320_OC_VS_MATURE_OC
EXT1	87.2631095137392	-4.29657113000648	0.3920182801083	-9.401638311595	5.37199961409705e-21	4.64126048850823e-19	CD320_OC_VS_MATURE_OC
DLA-DMA	123.883187156543	4.1495024910302	0.390794132011138	9.36363023790343	7.70430883872548e-21	6.56636160078941e-19	CD320_OC_VS_MATURE_OC
PLA2G15	64.8014864299499	-4.08461415964747	0.367673480654153	-9.3362775913274	9.97805107210781e-21	8.39087574823786e-19	CD320_OC_VS_MATURE_OC
PTPN22	55.5101579266351	-6.22467945272956	0.580632773589996	-9.32911854752654	1.06754999758769e-20	8.85926030892833e-19	CD320_OC_VS_MATURE_OC
NAA16	129.922029780393	3.53358824574787	0.312739988818414	9.32430046100107	1.1171809883011e-20	9.15072791326624e-19	CD320_OC_VS_MATURE_OC
AP1S2	60.0251664614437	3.24945307942209	0.285196034735682	9.31868168815526	1.17794750022951e-20	9.5247626717276e-19	CD320_OC_VS_MATURE_OC
AIF1	253.356932195425	3.23958244509075	0.292286642295099	9.22390951705302	2.86460776030614e-20	2.28697229674061e-18	CD320_OC_VS_MATURE_OC
ENSCAFG00000016151	119.24325343141	-2.49894353388095	0.208885386725813	-9.20219482909766	3.50711728753637e-20	2.76492359156149e-18	CD320_OC_VS_MATURE_OC
ANPEP	184.089329748855	-3.25558143421211	0.293442898855414	-9.17597840608858	4.47492013257632e-20	3.48436065137764e-18	CD320_OC_VS_MATURE_OC
ENSCAFG00000004260	659.530530650757	-1.67107791217608	0.119933778728744	-9.1048491109564	8.63864331475493e-20	6.64438090075114e-18	CD320_OC_VS_MATURE_OC
MYO1D	43.8395465391269	-6.20258715244773	0.579548953342679	-9.02667375453586	1.7696904934094e-19	1.34475155926904e-17	CD320_OC_VS_MATURE_OC
SERPINB8	103.533073753521	-2.74227872150103	0.241000481064368	-8.99924077201256	2.27283964554116e-19	1.70652376719382e-17	CD320_OC_VS_MATURE_OC
ATP6V1H	224.800685077037	-2.63014370103722	0.230541668773908	-8.91318969965116	4.95850407157662e-19	3.67921002110985e-17	CD320_OC_VS_MATURE_OC
CD48	211.321351732328	2.55586502787064	0.224309429184845	8.86653985672731	7.54539416846297e-19	5.53358151401115e-17	CD320_OC_VS_MATURE_OC
FNBP1L	58.0294719340883	-3.52352881222128	0.33000843890175	-8.8583101071499	8.1236471964409e-19	5.889177341144e-17	CD320_OC_VS_MATURE_OC
AK1	64.4349680606832	-2.95002211924481	0.267232804336251	-8.85262788929508	8.54822938519609e-19	6.12655485595815e-17	CD320_OC_VS_MATURE_OC
ENSCAFG00000024944	72.8049457107323	3.74766484723423	0.363636265326421	8.85093110617557	8.67921254073277e-19	6.15053859487658e-17	CD320_OC_VS_MATURE_OC
CFP	44.6885799815556	4.80230070746183	0.468275663048828	8.80984729400185	1.25316454423244e-18	8.78189864497108e-17	CD320_OC_VS_MATURE_OC
BPI	387.717182645849	2.4601473095342	0.215277455417149	8.80761058421075	1.27841664797661e-18	8.86041076789946e-17	CD320_OC_VS_MATURE_OC
HAVCR1	46.7999314700419	2.9373236808611	0.266249313704477	8.79115079523595	1.480357137159e-18	1.01484918087628e-16	CD320_OC_VS_MATURE_OC
DPP4	338.99408129075	-7.11868357406732	0.730156577310893	-8.77882785112573	1.65187140444291e-18	1.12025300514209e-16	CD320_OC_VS_MATURE_OC
CLEC5A	18.5381813367301	6.66282759859683	0.654272265134317	8.72357522342223	2.69552880076373e-18	1.80858512195924e-16	CD320_OC_VS_MATURE_OC
ENSCAFG00000032470	34.1237208715837	-4.36482602594225	0.425170257288273	-8.64612546717107	5.32775333999923e-18	3.53706740161844e-16	CD320_OC_VS_MATURE_OC
[truncated: 3,560 more rows]
