# Supplementary material for: Single-cell RNA sequencing reveals the cellular and molecular heterogeneity of treatment-naïve primary osteosarcoma in dogs
Source: Commun Biol. 2024 Apr 24;7:496. doi: 10.1038/s42003-024-06182-w (PMC11043452; doi:10.1038/s42003-024-06182-w)
Supplement: Supplementary file 7 — Supplementary Data 4 [file 42003_2024_6182_MOESM7_ESM.csv]

cluster	gene	p_val	avg_log2FC	pct.1	pct.2	p_val_adj	UniProt.description	Surfaceome.Label	Surfaceome.Label.Source
CD4_naive	CCR7	8.58E-199	2.054014861	0.603	0.055	1.42E-194	C-C chemokine receptor type 7	surface	pos. trainingset
CD4_naive	LEF1	2.42E-169	1.299174992	0.411	0.026	3.99E-165	Lymphoid enhancer-binding factor 1
CD4_naive	SELL	5.99E-155	2.116622846	0.856	0.165	9.89E-151	L-selectin	surface	machine learning
CD4_naive	CSTA	1.94E-126	1.684203873	0.435	0.043	3.20E-122	Cystatin-A
CD4_naive	ENSCAFG00000009523	2.67E-86	0.773058905	1	0.999	4.41E-82	NA	NA	NA
CD4_naive	CD79A	3.10E-84	0.814744774	1	1	5.12E-80	B-cell antigen receptor complex-associated protein alpha chain	surface	pos. trainingset
CD4_naive	TCF7	5.02E-83	1.115990186	0.421	0.063	8.28E-79	Transcription factor 7
CD4_naive	ENSCAFG00000019044	1.75E-71	0.801879065	1	0.998	2.88E-67	NA	NA	NA
CD4_naive	NACA	7.95E-69	0.75337015	1	0.989	1.31E-64	Nascent polypeptide-associated complex subunit alpha, muscle-specific form
CD4_naive	NACA	7.95E-69	0.75337015	1	0.989	1.31E-64	Nascent polypeptide-associated complex subunit alpha
CD4_naive	IL7R	3.20E-66	1.317690533	0.789	0.25	5.29E-62	Interleukin-7 receptor subunit alpha	surface	pos. trainingset
CD4_naive	DYRK1B	1.96E-60	0.680855354	1	0.998	3.24E-56	Dual specificity tyrosine-phosphorylation-regulated kinase 1B
CD4_naive	CD52	1.13E-58	1.18330323	0.478	0.105	1.87E-54	CAMPATH-1 antigen	surface	GPI (UniProt)
CD4_naive	ENSCAFG00000046992	9.74E-58	0.648182309	1	0.998	1.61E-53	NA	NA	NA
CD4_naive	ENSCAFG00000018784	1.36E-55	0.740731636	1	0.992	2.24E-51	NA	NA	NA
CD4_naive	UBA52	2.04E-55	0.529156036	1	0.999	3.36E-51	Ubiquitin-60S ribosomal protein L40
CD4_naive	RGS10	3.03E-55	1.40123452	0.541	0.154	5.00E-51	Regulator of G-protein signaling 10
CD4_naive	FAU	1.01E-51	0.510464982	1	0.999	1.66E-47	Ubiquitin-like protein FUBI
CD4_naive	FAU	1.01E-51	0.510464982	1	0.999	1.66E-47	40S ribosomal protein S30
CD4_naive	SPTBN1	2.93E-51	1.064383528	0.445	0.107	4.84E-47	Spectrin beta chain, non-erythrocytic 1
CD4_naive	ENSCAFG00000015122	2.81E-49	0.57324702	1	0.994	4.64E-45	NA	NA	NA
CD4_naive	TRIM22	1.87E-48	1.009395498	0.407	0.094	3.09E-44	E3 ubiquitin-protein ligase TRIM22
CD4_naive	ENSCAFG00000031952	1.16E-47	0.52087828	1	0.997	1.91E-43	NA	NA	NA
CD4_naive	ENSCAFG00000008873	6.27E-44	1.084611267	0.995	0.899	1.03E-39	NA	NA	NA
CD4_naive	ENSCAFG00000043173	4.44E-40	0.530343457	1	0.996	7.33E-36	NA	NA	NA
CD4_naive	ENSCAFG00000044682	4.77E-37	0.785331233	1	0.954	7.87E-33	NA	NA	NA
CD4_naive	LTB	3.36E-34	0.803666052	0.952	0.656	5.54E-30	Lymphotoxin-beta		machine learning
CD4_naive	PLAC8	1.09E-33	0.996950231	0.694	0.334	1.79E-29	Placenta-specific gene 8 protein
CD4_naive	CTPS1	1.86E-33	1.016502817	0.354	0.101	3.07E-29	CTP synthase 1
CD4_naive	S1PR1	2.10E-30	0.745193097	0.373	0.109	3.47E-26	Sphingosine 1-phosphate receptor 1	surface	pos. trainingset
CD4_naive	ENSCAFG00000015834	3.51E-30	0.66093928	0.952	0.872	5.79E-26	NA	NA	NA
CD4_naive	ENSCAFG00000029884	8.57E-30	0.345403298	1	1	1.41E-25	NA	NA	NA
CD4_naive	EEF1A1	1.18E-29	0.565443919	1	0.976	1.94E-25	Elongation factor 1-alpha 1
CD4_naive	SATB1	1.60E-27	0.749893663	0.292	0.078	2.63E-23	DNA-binding protein SATB1
CD4_naive	TNFSF8	1.31E-25	0.788198818	0.44	0.164	2.16E-21	Tumor necrosis factor ligand superfamily member 8	surface	machine learning
CD4_naive	NOP53	6.82E-22	0.61043681	0.947	0.77	1.12E-17	NA	NA	NA
CD4_naive	ENSCAFG00000017688	2.41E-21	0.383770523	0.995	0.985	3.98E-17	NA	NA	NA
CD4_naive	EIF3G	7.93E-21	0.648046887	0.914	0.71	1.31E-16	Eukaryotic translation initiation factor 3 subunit G
CD4_naive	ENSCAFG00000049043	1.05E-20	0.303088025	1	0.999	1.74E-16	NA	NA	NA
CD4_naive	PIK3R1	2.25E-20	0.724445626	0.766	0.461	3.71E-16	Phosphatidylinositol 3-kinase regulatory subunit alpha
CD4_naive	TFPT	6.27E-19	0.328705243	0.995	0.992	1.03E-14	TCF3 fusion partner
CD4_naive	CAMK4	2.39E-18	0.715093022	0.421	0.185	3.95E-14	Calcium/calmodulin-dependent protein kinase type IV
CD4_naive	ENSCAFG00000002215	1.59E-17	0.509444975	0.923	0.821	2.62E-13	NA	NA	NA
CD4_naive	PDE4B	1.89E-17	0.670244374	0.622	0.356	3.12E-13	cAMP-specific 3',5'-cyclic phosphodiesterase 4B
CD4_naive	ENSCAFG00000048619	3.05E-17	0.375308013	1	0.99	5.04E-13	NA	NA	NA
CD4_naive	ENSCAFG00000042176	6.21E-15	0.589953543	0.833	0.706	1.03E-10	NA	NA	NA
CD4_naive	COQ10B	7.70E-15	0.409849561	0.962	0.813	1.27E-10	Coenzyme Q-binding protein COQ10 homolog B, mitochondrial
CD4_naive	RCAN3	1.45E-13	0.579945834	0.273	0.112	2.39E-09	Calcipressin-3
CD4_naive	PTGER4	1.79E-13	0.58447934	0.411	0.2	2.96E-09	Prostaglandin E2 receptor EP4 subtype	surface	pos. trainingset
CD4_naive	RASGRP2	2.14E-13	0.63780129	0.254	0.101	3.52E-09	RAS guanyl-releasing protein 2
CD4_naive	ENSCAFG00000043730	7.83E-13	0.43361618	0.904	0.808	1.29E-08	NA	NA	NA
CD4_naive	EIF4B	2.18E-12	0.494318877	0.871	0.742	3.59E-08	Eukaryotic translation initiation factor 4B
CD4_naive	EPB41	6.56E-12	0.474426947	0.708	0.492	1.08E-07	Protein 4.1
CD4_naive	ENSCAFG00000016065	7.29E-12	0.636535224	0.675	0.48	1.20E-07	NA	NA	NA
CD4_naive	RASA3	8.53E-12	0.509962449	0.464	0.255	1.41E-07	Ras GTPase-activating protein 3
CD4_naive	SRPK2	1.34E-11	0.49459516	0.354	0.176	2.21E-07	SRSF protein kinase 2
CD4_naive	EEF1D	1.46E-11	0.330151758	1	0.929	2.40E-07	Elongation factor 1-delta
CD4_naive	EEF1B2	2.36E-11	0.33982895	1	0.97	3.90E-07	Elongation factor 1-beta
CD4_naive	ENSCAFG00000043193	2.62E-11	0.4905745	0.88	0.768	4.32E-07	NA	NA	NA
CD4_naive	ENSCAFG00000005978	2.87E-11	0.577110633	0.646	0.463	4.73E-07	NA	NA	NA
CD4_naive	GPR171	3.21E-11	0.480241939	0.325	0.155	5.30E-07	Probable G-protein coupled receptor 171	surface	pos. trainingset
CD4_naive	RIPOR2	4.04E-11	0.394149513	0.292	0.127	6.67E-07	NA	NA	NA
CD4_naive	TMEM156	5.28E-11	0.505403667	0.263	0.115	8.71E-07	Transmembrane protein 156	nonsurface	machine learning
CD4_naive	CREM	9.50E-11	0.5960578	0.593	0.394	1.57E-06	cAMP-responsive element modulator
CD4_naive	CXCR4	3.54E-10	0.408304199	0.904	0.741	5.84E-06	C-X-C chemokine receptor type 4	surface	machine learning
CD4_naive	OGA	1.37E-09	0.449135862	0.651	0.432	2.27E-05	NA	NA	NA
CD4_naive	ITGA1	2.07E-09	0.525631537	0.301	0.153	3.42E-05	Integrin alpha-1	surface	pos. trainingset
CD4_naive	EIF3K	8.66E-09	0.266092123	0.99	0.952	0.000142898	Eukaryotic translation initiation factor 3 subunit K
CD4_naive	ADD3	1.05E-08	0.424519295	0.435	0.26	0.000172924	Gamma-adducin
CD4_naive	UQCC3	1.40E-08	0.428810076	0.287	0.148	0.000231047	Ubiquinol-cytochrome-c reductase complex assembly factor 3	nonsurface	machine learning
CD4_naive	NPM1	2.58E-08	0.306479086	0.971	0.836	0.0004257	Nucleophosmin
CD4_naive	SERPINB1	3.33E-08	0.495566335	0.56	0.369	0.000550162	Leukocyte elastase inhibitor
CD4_naive	MMD	2.77E-07	0.349440847	0.282	0.153	0.004569919	Monocyte to macrophage differentiation factor		machine learning
CD4_naive	ICAM2	3.23E-07	0.427152017	0.402	0.254	0.00533363	Intercellular adhesion molecule 2	surface	machine learning
CD4_naive	TNRC6B	4.35E-07	0.402419553	0.411	0.255	0.00718291	Trinucleotide repeat-containing gene 6B protein
CD4_naive	IMPDH2	4.40E-07	0.384334768	0.411	0.257	0.007256277	Inosine-5'-monophosphate dehydrogenase 2
CD4_naive	CEBPZ	5.35E-07	0.334015276	0.545	0.376	0.008827047	CCAAT/enhancer-binding protein zeta
CD4_act	IL7R	0	2.324423181	0.781	0.17	0	Interleukin-7 receptor subunit alpha	surface	pos. trainingset
CD4_act	CD52	4.18E-206	1.530078489	0.42	0.06	6.90E-202	CAMPATH-1 antigen	surface	GPI (UniProt)
CD4_act	CD79A	3.89E-169	0.598371266	1	1	6.41E-165	B-cell antigen receptor complex-associated protein alpha chain	surface	pos. trainingset
CD4_act	ENSCAFG00000009523	5.37E-146	0.461722505	1	0.999	8.87E-142	NA	NA	NA
CD4_act	LTB	3.16E-119	1.076616651	0.902	0.621	5.21E-115	Lymphotoxin-beta		machine learning
CD4_act	ENSCAFG00000019044	4.11E-117	0.494470389	1	0.998	6.78E-113	NA	NA	NA
CD4_act	TMSB10	1.78E-107	0.655333625	1	0.994	2.94E-103	Thymosin beta-10
CD4_act	S1PR1	2.89E-98	0.907902943	0.323	0.079	4.76E-94	Sphingosine 1-phosphate receptor 1	surface	pos. trainingset
CD4_act	ENSCAFG00000046009	1.13E-97	0.785782191	0.939	0.814	1.87E-93	NA	NA	NA
CD4_act	CD40LG	1.35E-91	0.880196577	0.321	0.081	2.22E-87	CD40 ligand	surface	pos. trainingset
CD4_act	FGL2	1.59E-84	0.917318597	0.422	0.145	2.63E-80	Fibroleukin
CD4_act	ENSCAFG00000046992	2.39E-82	0.376739954	1	0.998	3.94E-78	NA	NA	NA
CD4_act	ENSCAFG00000018784	1.89E-79	0.425854591	0.999	0.991	3.12E-75	NA	NA	NA
CD4_act	DYRK1B	2.99E-79	0.364555844	0.999	0.998	4.94E-75	Dual specificity tyrosine-phosphorylation-regulated kinase 1B
CD4_act	UBA52	9.38E-75	0.303476143	1	0.999	1.55E-70	Ubiquitin-60S ribosomal protein L40
CD4_act	NACA	1.58E-72	0.378749766	0.998	0.988	2.61E-68	Nascent polypeptide-associated complex subunit alpha, muscle-specific form
CD4_act	NACA	1.58E-72	0.378749766	0.998	0.988	2.61E-68	Nascent polypeptide-associated complex subunit alpha
CD4_act	FAU	2.73E-69	0.306866384	1	0.999	4.50E-65	Ubiquitin-like protein FUBI
CD4_act	FAU	2.73E-69	0.306866384	1	0.999	4.50E-65	40S ribosomal protein S30
CD4_act	ATP6V0E1	1.99E-64	0.541825412	0.963	0.891	3.29E-60	V-type proton ATPase subunit e 1	nonsurface	machine learning
CD4_act	ENSCAFG00000044682	2.63E-64	0.537479008	0.989	0.949	4.34E-60	NA	NA	NA
CD4_act	ENSCAFG00000031952	3.35E-64	0.305641196	1	0.996	5.52E-60	NA	NA	NA
CD4_act	ENSCAFG00000015122	1.43E-61	0.333775822	0.997	0.994	2.36E-57	NA	NA	NA
CD4_act	SPTBN1	1.05E-59	0.656727497	0.28	0.089	1.73E-55	Spectrin beta chain, non-erythrocytic 1
CD4_act	EMP3	1.54E-58	0.627817673	0.823	0.595	2.54E-54	Epithelial membrane protein 3	surface	machine learning
CD4_act	LGALS3	2.43E-53	0.700432576	0.673	0.428	4.02E-49	Galectin-3
CD4_act	PTGER4	3.90E-51	0.696084241	0.39	0.172	6.43E-47	Prostaglandin E2 receptor EP4 subtype	surface	pos. trainingset
CD4_act	EEF1A1	2.14E-50	0.385342138	0.993	0.974	3.54E-46	Elongation factor 1-alpha 1
CD4_act	ENSCAFG00000043173	7.16E-47	0.287392036	1	0.995	1.18E-42	NA	NA	NA
CD4_act	UNC93B1	3.52E-44	0.69251933	0.323	0.141	5.81E-40	Protein unc-93 homolog B1	surface	machine learning
CD4_act	PLAC8	7.12E-44	0.627720784	0.537	0.311	1.18E-39	Placenta-specific gene 8 protein
CD4_act	RASA3	9.22E-44	0.708929261	0.434	0.229	1.52E-39	Ras GTPase-activating protein 3
CD4_act	CAMK4	1.71E-43	0.650168779	0.353	0.162	2.83E-39	Calcium/calmodulin-dependent protein kinase type IV
CD4_act	ENSCAFG00000015834	9.70E-41	0.408356218	0.929	0.864	1.60E-36	NA	NA	NA
CD4_act	BHLHE40	1.60E-40	0.655626603	0.311	0.135	2.64E-36	Class E basic helix-loop-helix protein 40
CD4_act	HMGN3	1.87E-40	0.680444634	0.549	0.361	3.08E-36	High mobility group nucleosome-binding domain-containing protein 3
CD4_act	TSPO	2.52E-39	0.598122797	0.642	0.43	4.16E-35	Translocator protein	nonsurface	neg. trainingset
CD4_act	TSPO	2.52E-39	0.598122797	0.642	0.43	4.16E-35	Putative peripheral benzodiazepine receptor-related protein
CD4_act	RBP4	2.58E-39	0.758495244	0.26	0.105	4.25E-35	Retinol-binding protein 4
CD4_act	GPX1	2.74E-38	0.424921254	0.956	0.893	4.52E-34	Glutathione peroxidase 1
CD4_act	CREM	6.73E-35	0.599924697	0.569	0.369	1.11E-30	cAMP-responsive element modulator
CD4_act	PDE4B	2.50E-33	0.598877974	0.528	0.335	4.12E-29	cAMP-specific 3',5'-cyclic phosphodiesterase 4B
CD4_act	CXCR4	9.50E-33	0.41914009	0.891	0.718	1.57E-28	C-X-C chemokine receptor type 4	surface	machine learning
CD4_act	FCGRT	2.38E-29	0.501929596	0.327	0.17	3.92E-25	IgG receptor FcRn large subunit p51	surface	pos. trainingset
CD4_act	ENSCAFG00000043193	5.20E-28	0.397705032	0.844	0.758	8.57E-24	NA	NA	NA
CD4_act	S100A8	2.08E-27	0.391107261	0.98	0.917	3.42E-23	Protein S100-A8
CD4_act	JAK1	7.07E-27	0.358692026	0.87	0.771	1.17E-22	Tyrosine-protein kinase JAK1
CD4_act	EMB	4.99E-26	0.506645392	0.579	0.422	8.24E-22	Embigin	surface	pos. trainingset
CD4_act	ENSCAFG00000042176	1.09E-25	0.412346257	0.808	0.692	1.80E-21	NA	NA	NA
CD4_act	ST3GAL6	3.84E-25	0.455294438	0.257	0.125	6.33E-21	Type 2 lactosamine alpha-2,3-sialyltransferase	nonsurface	machine learning
CD4_act	ENSCAFG00000016065	7.31E-23	0.459795595	0.617	0.461	1.21E-18	NA	NA	NA
CD4_act	PRDX4	1.22E-21	0.440249583	0.584	0.445	2.02E-17	Peroxiredoxin-4
CD4_act	ENSCAFG00000008873	1.95E-21	0.38615557	0.939	0.896	3.21E-17	NA	NA	NA
CD4_act	DLA-DRA	4.13E-20	0.286968228	0.932	0.873	6.82E-16	NA	NA	NA
CD4_act	CPNE3	1.82E-19	0.472908629	0.258	0.142	3.00E-15	Copine-3
CD4_act	EPB41	1.29E-18	0.41173483	0.608	0.479	2.13E-14	Protein 4.1
CD4_act	ETS1	1.71E-18	0.302378717	0.843	0.775	2.82E-14	Protein C-ets-1
CD4_act	ITGA4	2.69E-18	0.455087572	0.272	0.158	4.44E-14	Integrin alpha-4	surface	machine learning
CD4_act	PDCD4	5.22E-18	0.406968645	0.42	0.282	8.61E-14	Programmed cell death protein 4
CD4_act	MACF1	1.80E-17	0.357979571	0.728	0.618	2.98E-13	Microtubule-actin cross-linking factor 1, isoforms 1/2/3/5
CD4_act	ARL4C	2.90E-17	0.470154667	0.638	0.511	4.78E-13	ADP-ribosylation factor-like protein 4C
CD4_act	NOP53	3.84E-16	0.274403891	0.826	0.767	6.33E-12	NA	NA	NA
CD4_act	ZCCHC2	5.05E-16	0.447708837	0.394	0.269	8.34E-12	Zinc finger CCHC domain-containing protein 2
CD4_act	ICAM2	7.84E-16	0.403746487	0.358	0.24	1.29E-11	Intercellular adhesion molecule 2	surface	machine learning
CD4_act	LYSMD2	4.50E-15	0.363758162	0.338	0.221	7.43E-11	LysM and putative peptidoglycan-binding domain-containing protein 2
CD4_act	PHACTR2	4.72E-15	0.272276583	0.351	0.225	7.79E-11	Phosphatase and actin regulator 2
CD4_act	SERPINB1	4.77E-14	0.32657433	0.484	0.355	7.87E-10	Leukocyte elastase inhibitor
CD4_act	TESPA1	7.07E-14	0.365892875	0.303	0.197	1.17E-09	Protein TESPA1
CD4_act	DHRS7	2.30E-13	0.317465574	0.618	0.508	3.80E-09	Dehydrogenase/reductase SDR family member 7
CD4_act	CKAP4	1.25E-12	0.341847754	0.273	0.175	2.06E-08	Cytoskeleton-associated protein 4	nonsurface	machine learning
CD4_act	MAN1A1	3.03E-12	0.331787975	0.442	0.336	5.00E-08	Mannosyl-oligosaccharide 1,2-alpha-mannosidase IA	nonsurface	neg. trainingset
CD4_act	NFIC	5.87E-12	0.352605144	0.308	0.209	9.69E-08	Nuclear factor 1 C-type
CD4_act	ENSCAFG00000014028	1.00E-11	0.297834089	0.326	0.222	1.65E-07	NA	NA	NA
CD4_act	FAIM	2.40E-11	0.329603452	0.352	0.254	3.96E-07	Fas apoptotic inhibitory molecule 1
CD4_act	SELL	2.98E-11	0.32338905	0.274	0.176	4.92E-07	L-selectin	surface	machine learning
CD4_act	HOPX	3.82E-11	0.279050703	0.508	0.394	6.31E-07	Homeodomain-only protein
CD4_act	ICOS	9.62E-11	0.347940281	0.364	0.265	1.59E-06	Inducible T-cell costimulator	surface	machine learning
CD4_act	USP21	1.03E-10	0.264982656	0.676	0.597	1.70E-06	Ubiquitin carboxyl-terminal hydrolase 21
CD4_act	SLA	3.86E-10	0.2677176	0.757	0.673	6.37E-06	Src-like-adapter
CD4_act	STK17A	4.80E-10	0.306996078	0.303	0.215	7.92E-06	Serine/threonine-protein kinase 17A
CD4_act	ANTXR2	6.01E-10	0.287214756	0.518	0.421	9.92E-06	Anthrax toxin receptor 2	surface	machine learning
CD4_act	ADD3	1.50E-09	0.305317797	0.341	0.252	2.48E-05	Gamma-adducin
CD4_act	FUCA1	1.58E-09	0.295650079	0.334	0.249	2.61E-05	Tissue alpha-L-fucosidase
CD4_act	TNRC6B	3.17E-09	0.277260003	0.337	0.247	5.23E-05	Trinucleotide repeat-containing gene 6B protein
CD4_act	GADD45B	4.86E-09	0.43455834	0.521	0.444	8.02E-05	Growth arrest and DNA damage-inducible protein GADD45 beta
CD4_act	GLRX	7.52E-09	0.390632526	0.702	0.65	0.00012399	Glutaredoxin-1
CD4_act	TIPARP	1.07E-08	0.318602714	0.371	0.288	0.000175769	TCDD-inducible poly [ADP-ribose] polymerase
CD4_act	IAH1	2.18E-08	0.281338424	0.326	0.242	0.000359531	Isoamyl acetate-hydrolyzing esterase 1 homolog
CD4_act	ANXA1	2.62E-08	0.440785338	0.594	0.517	0.000432136	Annexin A1
CD4_act	TRIM34	2.69E-08	0.310469973	0.354	0.277	0.000443327	Tripartite motif-containing protein 34
CD4_act	CEBPZ	3.21E-08	0.303006575	0.448	0.37	0.000529619	CCAAT/enhancer-binding protein zeta
CD4_act	UTRN	4.00E-08	0.259175495	0.301	0.221	0.000659406	Utrophin
CD4_act	CLINT1	6.42E-08	0.25518739	0.333	0.255	0.001059777	Clathrin interactor 1
CD4_act	STK38	9.08E-08	0.266017782	0.252	0.18	0.00149813	Serine/threonine-protein kinase 38
CD4_act	ENSCAFG00000000842	9.97E-08	0.267015307	0.344	0.261	0.001644498	NA	NA	NA
CD4_act	JMJD1C	1.03E-07	0.254562199	0.537	0.453	0.001705685	Probable JmjC domain-containing histone demethylation protein 2C
CD4_act	TPM4	1.84E-07	0.330513781	0.33	0.259	0.003037739	Tropomyosin alpha-4 chain
CD4_act	SMCHD1	1.95E-07	0.290567909	0.414	0.344	0.003214089	Structural maintenance of chromosomes flexible hinge domain-containing protein 1
CD4_act	NTAN1	2.87E-07	0.255658196	0.422	0.344	0.004729995	Protein N-terminal asparagine amidohydrolase
CD4_act	IKZF1	3.30E-07	0.284975719	0.457	0.387	0.005450624	DNA-binding protein Ikaros
CD4_act	EIF1B	4.91E-07	0.280259845	0.521	0.449	0.008103282	Eukaryotic translation initiation factor 1b
CD4_act	SLC38A2	5.75E-07	0.258970457	0.409	0.337	0.009491952	Sodium-coupled neutral amino acid transporter 2	surface	machine learning
CD4_reg	TNFRSF4	0	2.727360361	0.824	0.237	0	Tumor necrosis factor receptor superfamily member 4	surface	machine learning
CD4_reg	CTLA4	1.88E-301	2.367498029	0.794	0.218	3.10E-297	Cytotoxic T-lymphocyte protein 4	surface	machine learning
CD4_reg	TNFRSF18	1.11E-266	2.120723279	0.894	0.378	1.83E-262	Tumor necrosis factor receptor superfamily member 18	surface	machine learning
CD4_reg	ARID5B	4.99E-182	1.658971584	0.752	0.303	8.23E-178	AT-rich interactive domain-containing protein 5B
CD4_reg	SERPINB1	4.22E-104	1.219156647	0.654	0.328	6.97E-100	Leukocyte elastase inhibitor
CD4_reg	SAT1	1.50E-102	1.189476678	0.878	0.69	2.48E-98	Diamine acetyltransferase 1
CD4_reg	JDP2	7.67E-100	1.116882066	0.471	0.162	1.27E-95	Jun dimerization protein 2
CD4_reg	GATA3	4.21E-94	1.186984508	0.448	0.155	6.95E-90	Trans-acting T-cell-specific transcription factor GATA-3
CD4_reg	IL21R	3.93E-93	0.900337456	0.294	0.067	6.48E-89	Interleukin-21 receptor	surface	machine learning
CD4_reg	METRNL	6.29E-93	1.196193472	0.645	0.315	1.04E-88	Meteorin-like protein
CD4_reg	FAS	3.29E-92	1.106094127	0.528	0.223	5.43E-88	Tumor necrosis factor receptor superfamily member 6	surface	pos. trainingset
CD4_reg	PHACTR2	3.79E-91	1.044587996	0.505	0.2	6.25E-87	Phosphatase and actin regulator 2
CD4_reg	OCIAD2	4.06E-89	1.159469241	0.56	0.247	6.69E-85	OCIA domain-containing protein 2
CD4_reg	S100A8	4.10E-89	0.674631872	0.996	0.916	6.76E-85	Protein S100-A8
CD4_reg	MGLL	7.84E-89	1.281665541	0.571	0.272	1.29E-84	Monoglyceride lipase
CD4_reg	S100A5	9.48E-88	0.923727067	0.917	0.676	1.56E-83	Protein S100-A5
CD4_reg	FTH1.1	1.39E-85	0.623117579	0.996	0.995	2.29E-81	NA	NA	NA
CD4_reg	PRDM1	1.18E-78	1.127841494	0.674	0.393	1.95E-74	PR domain zinc finger protein 1
CD4_reg	TMX4	2.14E-72	0.734042729	0.261	0.065	3.53E-68	Thioredoxin-related transmembrane protein 4	surface	machine learning
CD4_reg	RGS1	1.47E-70	1.01843938	0.926	0.714	2.42E-66	Regulator of G-protein signaling 1
CD4_reg	NFKBIA	6.95E-69	1.128188768	0.64	0.371	1.15E-64	NF-kappa-B inhibitor alpha
CD4_reg	SRGN	6.29E-67	0.985518295	0.591	0.321	1.04E-62	Serglycin
CD4_reg	SOD1	7.45E-65	0.976894462	0.65	0.42	1.23E-60	Superoxide dismutase [Cu-Zn]
CD4_reg	BCL2A1	2.84E-64	0.825253135	0.941	0.852	4.68E-60	Bcl-2-related protein A1
CD4_reg	ICOS	1.35E-62	0.943654032	0.501	0.243	2.23E-58	Inducible T-cell costimulator	surface	machine learning
CD4_reg	NSMCE1	9.60E-62	0.963086299	0.465	0.228	1.58E-57	Non-structural maintenance of chromosomes element 1 homolog
CD4_reg	GALC	2.26E-56	0.705848815	0.25	0.075	3.73E-52	Galactocerebrosidase
CD4_reg	CD28	2.31E-55	0.830767401	0.482	0.24	3.81E-51	T-cell-specific surface glycoprotein CD28	surface	machine learning
CD4_reg	CD4	1.34E-51	0.681688191	0.278	0.095	2.22E-47	T-cell surface glycoprotein CD4	surface	pos. trainingset
CD4_reg	RAB13	5.81E-51	0.846324855	0.32	0.126	9.59E-47	Ras-related protein Rab-13
CD4_reg	JAK2	1.80E-50	0.845805998	0.554	0.326	2.97E-46	Tyrosine-protein kinase JAK2
CD4_reg	CHCHD10	6.55E-49	0.734417188	0.674	0.452	1.08E-44	Coiled-coil-helix-coiled-coil-helix domain-containing protein 10, mitochondrial
CD4_reg	ISG20	1.49E-48	0.702720018	0.788	0.62	2.46E-44	Interferon-stimulated gene 20 kDa protein
CD4_reg	LTB	3.03E-48	0.758206587	0.846	0.636	5.00E-44	Lymphotoxin-beta		machine learning
CD4_reg	ZBTB38	3.26E-48	0.806681147	0.417	0.203	5.39E-44	Zinc finger and BTB domain-containing protein 38
CD4_reg	ENSCAFG00000017655	5.35E-47	0.696674447	0.75	0.569	8.82E-43	NA	NA	NA
CD4_reg	ENSCAFG00000024183	1.06E-45	0.79935835	0.53	0.31	1.75E-41	NA	NA	NA
CD4_reg	DLA88	9.32E-45	0.76051732	0.976	0.965	1.54E-40	NA	NA	NA
CD4_reg	HSPB1	1.20E-41	0.806198923	0.53	0.312	1.98E-37	Heat shock protein beta-1
CD4_reg	GGTA1	1.30E-41	0.722775093	0.607	0.402	2.15E-37	NA	NA	NA
CD4_reg	PTPN2	1.48E-41	0.72974244	0.491	0.286	2.45E-37	Tyrosine-protein phosphatase non-receptor type 2	nonsurface	neg. trainingset
CD4_reg	FAM126A	3.59E-41	0.652640334	0.261	0.099	5.93E-37	Hyccin
CD4_reg	OPTN	5.20E-41	0.664361049	0.71	0.531	8.58E-37	Optineurin
CD4_reg	TXNL1	2.29E-38	0.60076948	0.668	0.508	3.77E-34	Thioredoxin-like protein 1
CD4_reg	CTSC	6.49E-38	0.843219731	0.552	0.369	1.07E-33	Dipeptidyl peptidase 1
CD4_reg	ENO1	4.85E-37	0.531168563	0.867	0.755	8.00E-33	Alpha-enolase
CD4_reg	ZFAND5	1.41E-35	0.769383329	0.723	0.578	2.32E-31	AN1-type zinc finger protein 5
CD4_reg	IFGGB2	1.20E-34	0.979638427	0.415	0.234	1.97E-30	NA	NA	NA
CD4_reg	ENSCAFG00000006485	7.94E-34	0.402427395	0.98	0.893	1.31E-29	NA	NA	NA
CD4_reg	HIVEP3	1.49E-33	0.714976725	0.262	0.113	2.46E-29	Transcription factor HIVEP3
CD4_reg	PSMA6	2.01E-33	0.694019169	0.666	0.514	3.32E-29	Proteasome subunit alpha type-6
CD4_reg	TRIB1	2.33E-33	0.62699107	0.323	0.157	3.84E-29	Tribbles homolog 1
CD4_reg	ITGB1	8.36E-33	0.691168999	0.785	0.655	1.38E-28	Integrin beta-1	surface	pos. trainingset
CD4_reg	PHC2	5.43E-32	0.638880038	0.259	0.115	8.96E-28	Polyhomeotic-like protein 2
CD4_reg	CD3D	6.61E-32	0.399969316	0.957	0.9	1.09E-27	T-cell surface glycoprotein CD3 delta chain	surface	machine learning
CD4_reg	GRN	2.82E-31	0.640712036	0.406	0.234	4.66E-27	Granulins
CD4_reg	GBP1	3.01E-31	0.862264474	0.574	0.407	4.97E-27	Interferon-induced guanylate-binding protein 1	nonsurface	machine learning
CD4_reg	TMEM176A	3.42E-31	0.582063818	0.388	0.207	5.64E-27	Transmembrane protein 176A		machine learning
CD4_reg	ENSCAFG00000023111	1.34E-29	0.563108256	0.922	0.893	2.21E-25	NA	NA	NA
CD4_reg	IL2RB	4.31E-29	0.574856951	0.69	0.531	7.11E-25	Interleukin-2 receptor subunit beta	surface	machine learning
CD4_reg	CLINT1	9.71E-29	0.688450688	0.407	0.243	1.60E-24	Clathrin interactor 1
CD4_reg	PDCD4	1.18E-27	0.617934226	0.443	0.28	1.94E-23	Programmed cell death protein 4
CD4_reg	IFI30	2.05E-27	0.648201675	0.348	0.195	3.37E-23	Gamma-interferon-inducible lysosomal thiol reductase
CD4_reg	ENSCAFG00000025063	3.00E-27	0.574035946	0.421	0.257	4.95E-23	NA	NA	NA
CD4_reg	JAK1	4.41E-27	0.44555409	0.859	0.775	7.28E-23	Tyrosine-protein kinase JAK1
CD4_reg	ZNF292	1.40E-26	0.564681165	0.637	0.466	2.31E-22	Zinc finger protein 292
CD4_reg	DCXR	1.48E-26	0.540288991	0.266	0.128	2.44E-22	L-xylulose reductase
CD4_reg	BTG2	6.81E-26	0.538185273	0.29	0.149	1.12E-21	Protein BTG2
CD4_reg	MRPL19	3.02E-24	0.51505664	0.265	0.134	4.99E-20	39S ribosomal protein L19, mitochondrial
CD4_reg	TKT	4.71E-24	0.543517804	0.609	0.481	7.77E-20	Transketolase
CD4_reg	NFKB2	5.39E-24	0.578628111	0.29	0.157	8.90E-20	Nuclear factor NF-kappa-B p100 subunit
CD4_reg	BDP1	8.56E-24	0.904459789	0.476	0.342	1.41E-19	Transcription factor TFIIIB component B'' homolog	nonsurface	neg. trainingset
CD4_reg	IL6ST	4.39E-23	0.53868446	0.288	0.153	7.25E-19	Interleukin-6 receptor subunit beta	surface	pos. trainingset
CD4_reg	CD3E	4.76E-23	0.318072646	0.982	0.952	7.86E-19	T-cell surface glycoprotein CD3 epsilon chain		machine learning
CD4_reg	ELOB	9.27E-23	0.330280495	0.921	0.891	1.53E-18	NA	NA	NA
CD4_reg	GABARAP	9.99E-23	0.334458313	0.898	0.843	1.65E-18	Gamma-aminobutyric acid receptor-associated protein
CD4_reg	ENSCAFG00000042554	3.84E-22	0.277104287	0.993	0.983	6.34E-18	NA	NA	NA
CD4_reg	ACTB	4.65E-22	0.321518401	0.991	0.976	7.68E-18	Actin, cytoplasmic 1
CD4_reg	GALK1	5.74E-22	0.310435703	0.999	0.995	9.47E-18	Galactokinase
CD4_reg	MARK3	6.53E-22	0.444790793	0.817	0.731	1.08E-17	MAP/microtubule affinity-regulating kinase 3
CD4_reg	CYTH1	6.93E-22	0.513118445	0.268	0.141	1.14E-17	Cytohesin-1
CD4_reg	IRF1	9.01E-22	0.620698111	0.467	0.323	1.49E-17	Interferon regulatory factor 1
CD4_reg	RDX	1.28E-21	0.513163055	0.741	0.642	2.12E-17	Radixin
CD4_reg	SLC41A1	2.76E-21	0.514099253	0.406	0.261	4.55E-17	Solute carrier family 41 member 1	surface	pos. trainingset
CD4_reg	NINJ1	6.55E-21	0.546767251	0.417	0.274	1.08E-16	Ninjurin-1		machine learning
CD4_reg	SYTL3	9.55E-21	0.510268656	0.63	0.505	1.57E-16	Synaptotagmin-like protein 3
CD4_reg	TACC3	1.35E-20	0.528543977	0.446	0.299	2.22E-16	Transforming acidic coiled-coil-containing protein 3
CD4_reg	DUSP4	2.29E-20	0.462263446	0.29	0.162	3.78E-16	Dual specificity protein phosphatase 4
CD4_reg	GYPC	3.10E-20	0.495987373	0.439	0.298	5.12E-16	Glycophorin-C	surface	pos. trainingset
CD4_reg	SAMSN1	5.78E-20	0.501582732	0.321	0.189	9.53E-16	SAM domain-containing protein SAMSN-1
CD4_reg	CPD	5.36E-19	0.537698823	0.307	0.183	8.85E-15	Carboxypeptidase D	surface	machine learning
CD4_reg	CCND2	5.86E-19	0.451135782	0.318	0.187	9.66E-15	G1/S-specific cyclin-D2
CD4_reg	ANKRD12	8.37E-19	0.4390902	0.815	0.742	1.38E-14	Ankyrin repeat domain-containing protein 12
CD4_reg	NCOA4	9.84E-19	0.504279543	0.29	0.17	1.62E-14	Nuclear receptor coactivator 4
CD4_reg	HIKESHI	9.87E-19	0.552182606	0.443	0.32	1.63E-14	NA	NA	NA
CD4_reg	ENSCAFG00000044300	1.41E-18	0.489660326	0.377	0.247	2.33E-14	NA	NA	NA
CD4_reg	RELB	1.67E-18	0.505632716	0.28	0.161	2.75E-14	Transcription factor RelB
CD4_reg	ENSCAFG00000043577	2.07E-18	0.334234763	0.856	0.812	3.42E-14	NA	NA	NA
CD4_reg	ENSCAFG00000014028	6.01E-18	0.562895191	0.35	0.219	9.92E-14	NA	NA	NA
CD4_reg	ENSCAFG00000014478	2.82E-17	0.403480469	0.987	0.974	4.65E-13	NA	NA	NA
CD4_reg	CD37	3.52E-17	0.417836438	0.723	0.617	5.81E-13	Leukocyte antigen CD37	surface	machine learning
CD4_reg	APOBR	5.32E-17	0.457352386	0.329	0.204	8.78E-13	Apolipoprotein B receptor
CD4_reg	PAXX	6.43E-17	0.408684357	0.684	0.585	1.06E-12	NA	NA	NA
CD4_reg	KLF6	6.87E-17	0.449385757	0.92	0.877	1.13E-12	Krueppel-like factor 6
CD4_reg	H3-3A	7.91E-17	0.313928078	0.915	0.894	1.30E-12	NA	NA	NA
CD4_reg	EED	8.90E-17	0.528281848	0.283	0.173	1.47E-12	Polycomb protein EED
CD4_reg	YWHAB	9.13E-17	0.321569874	0.874	0.837	1.51E-12	14-3-3 protein beta/alpha
CD4_reg	PFN1	1.71E-16	0.271505506	0.95	0.935	2.82E-12	Profilin-1
CD4_reg	LSP1	3.16E-16	0.339561577	0.887	0.832	5.21E-12	Lymphocyte-specific protein 1
CD4_reg	TPM4	3.41E-16	0.386215099	0.384	0.251	5.63E-12	Tropomyosin alpha-4 chain
CD4_reg	CCR5	4.93E-16	0.429108017	0.351	0.227	8.13E-12	C-C chemokine receptor type 5	surface	machine learning
CD4_reg	MACF1	8.80E-16	0.446927917	0.707	0.624	1.45E-11	Microtubule-actin cross-linking factor 1, isoforms 1/2/3/5
CD4_reg	TAP1	9.85E-16	0.275330826	0.941	0.912	1.62E-11	Antigen peptide transporter 1		machine learning
CD4_reg	GLRX	1.73E-15	0.52096325	0.748	0.642	2.85E-11	Glutaredoxin-1
CD4_reg	PSMB1	1.74E-15	0.297080504	0.862	0.802	2.88E-11	Proteasome subunit beta type-1
CD4_reg	PLIN2	3.38E-15	0.483369021	0.693	0.62	5.58E-11	Perilipin-2
CD4_reg	RALBP1	3.43E-15	0.31937237	0.87	0.817	5.67E-11	RalA-binding protein 1
CD4_reg	CACYBP	5.84E-15	0.35778063	0.634	0.523	9.63E-11	Calcyclin-binding protein
CD4_reg	COX17	8.28E-15	0.428634635	0.662	0.583	1.37E-10	Cytochrome c oxidase copper chaperone
CD4_reg	ST13	8.79E-15	0.418056009	0.656	0.559	1.45E-10	Hsc70-interacting protein
CD4_reg	LPIN2	1.02E-14	0.532640638	0.3	0.197	1.68E-10	Phosphatidate phosphatase LPIN2
CD4_reg	SLA	2.22E-14	0.364504048	0.755	0.675	3.66E-10	Src-like-adapter
CD4_reg	SP140	2.60E-14	0.481567265	0.323	0.217	4.29E-10	Nuclear body protein SP140
CD4_reg	NDUFV2	3.20E-14	0.423690907	0.506	0.396	5.27E-10	NADH dehydrogenase [ubiquinone] flavoprotein 2, mitochondrial
CD4_reg	YPEL3	3.26E-14	0.362023978	0.485	0.353	5.38E-10	Protein yippee-like 3
CD4_reg	SELENOW	9.72E-14	0.306852476	0.871	0.82	1.60E-09	NA	NA	NA
CD4_reg	ATOX1	9.77E-14	0.362708426	0.68	0.594	1.61E-09	Copper transport protein ATOX1
CD4_reg	ENSCAFG00000008221	1.25E-13	0.421263366	0.612	0.512	2.06E-09	NA	NA	NA
CD4_reg	CSK	1.28E-13	0.419295513	0.568	0.472	2.11E-09	Tyrosine-protein kinase CSK
CD4_reg	NIBAN1	5.43E-13	0.401897222	0.384	0.273	8.95E-09	NA	NA	NA
CD4_reg	PQBP1	7.61E-13	0.408151889	0.345	0.243	1.25E-08	Polyglutamine-binding protein 1
CD4_reg	PAK2	1.33E-12	0.353669899	0.667	0.575	2.19E-08	Serine/threonine-protein kinase PAK 2
CD4_reg	IQGAP2	2.05E-12	0.381579802	0.263	0.169	3.39E-08	Ras GTPase-activating-like protein IQGAP2
CD4_reg	VPS28	2.21E-12	0.250423362	0.799	0.732	3.65E-08	Vacuolar protein sorting-associated protein 28 homolog
CD4_reg	ACP5	2.56E-12	0.291978622	0.727	0.631	4.22E-08	Tartrate-resistant acid phosphatase type 5
CD4_reg	LAMTOR4	3.64E-12	0.31047807	0.695	0.616	6.00E-08	Ragulator complex protein LAMTOR4
CD4_reg	VAMP5	5.15E-12	0.384957921	0.374	0.272	8.49E-08	Vesicle-associated membrane protein 5	nonsurface	machine learning
CD4_reg	SMARCA2	7.10E-12	0.352669217	0.267	0.173	1.17E-07	Probable global transcription activator SNF2L2
CD4_reg	ENSCAFG00000000061	1.99E-11	0.375532469	0.601	0.533	3.28E-07	NA	NA	NA
CD4_reg	ARGLU1	2.00E-11	0.422908117	0.452	0.359	3.30E-07	Arginine and glutamate-rich protein 1
CD4_reg	RAB11FIP1	2.05E-11	0.412834395	0.274	0.182	3.38E-07	Rab11 family-interacting protein 1
CD4_reg	ZCCHC2	2.99E-11	0.419240152	0.373	0.275	4.93E-07	Zinc finger CCHC domain-containing protein 2
CD4_reg	RCSD1	3.32E-11	0.358773767	0.396	0.296	5.49E-07	CapZ-interacting protein
CD4_reg	UQCRB	3.40E-11	0.311811418	0.716	0.644	5.61E-07	Cytochrome b-c1 complex subunit 7
CD4_reg	SEPTIN7	4.07E-11	0.286700045	0.805	0.76	6.71E-07	NA	NA	NA
CD4_reg	SYNGR2	4.09E-11	0.404213957	0.382	0.287	6.75E-07	Synaptogyrin-2		machine learning
CD4_reg	CBLB	5.79E-11	0.353887704	0.35	0.251	9.55E-07	E3 ubiquitin-protein ligase CBL-B
CD4_reg	CREM	6.23E-11	0.43973818	0.489	0.387	1.03E-06	cAMP-responsive element modulator
CD4_reg	CYTIP	6.58E-11	0.364582452	0.423	0.317	1.09E-06	Cytohesin-interacting protein
CD4_reg	RIPK3	7.65E-11	0.356923648	0.335	0.241	1.26E-06	Receptor-interacting serine/threonine-protein kinase 3
CD4_reg	PPP2R5A	1.68E-10	0.334557828	0.305	0.211	2.78E-06	Serine/threonine-protein phosphatase 2A 56 kDa regulatory subunit alpha isoform
CD4_reg	ENSCAFG00000018497	2.12E-10	0.262904533	0.745	0.673	3.50E-06	NA	NA	NA
CD4_reg	STK39	2.69E-10	0.327162679	0.25	0.165	4.43E-06	STE20/SPS1-related proline-alanine-rich protein kinase
CD4_reg	VASP	2.83E-10	0.339808215	0.502	0.415	4.67E-06	Vasodilator-stimulated phosphoprotein
CD4_reg	MTDH	2.92E-10	0.260871334	0.871	0.834	4.82E-06	Protein LYRIC	nonsurface	machine learning
CD4_reg	SP110	3.40E-10	0.35606998	0.427	0.33	5.61E-06	Sp110 nuclear body protein
CD4_reg	PPP1R15A	4.13E-10	0.341832889	0.44	0.344	6.82E-06	Protein phosphatase 1 regulatory subunit 15A
CD4_reg	ENSCAFG00000046229	6.72E-10	0.316823306	0.32	0.225	1.11E-05	NA	NA	NA
CD4_reg	N4BP1	7.04E-10	0.295772696	0.255	0.168	1.16E-05	NEDD4-binding protein 1
CD4_reg	CALM3	9.00E-10	0.306154598	0.599	0.489	1.48E-05	NA	NA	NA
CD4_reg	ASXL1	1.01E-09	0.415849579	0.287	0.204	1.67E-05	Putative Polycomb group protein ASXL1
CD4_reg	PSMB2	1.02E-09	0.2847182	0.709	0.647	1.69E-05	Proteasome subunit beta type-2
CD4_reg	IQGAP1	1.26E-09	0.319470472	0.717	0.648	2.08E-05	Ras GTPase-activating-like protein IQGAP1
CD4_reg	TPI1	1.27E-09	0.27659968	0.773	0.703	2.10E-05	Triosephosphate isomerase
CD4_reg	OXR1	1.28E-09	0.436241224	0.272	0.192	2.12E-05	Oxidation resistance protein 1
CD4_reg	APRT	2.04E-09	0.32392763	0.65	0.577	3.37E-05	Adenine phosphoribosyltransferase
CD4_reg	ARHGDIB	2.85E-09	0.392602802	0.471	0.384	4.70E-05	Rho GDP-dissociation inhibitor 2
CD4_reg	CNPPD1	3.16E-09	0.36343913	0.288	0.208	5.21E-05	Protein CNPPD1		machine learning
CD4_reg	ARL4C	3.50E-09	0.361190652	0.593	0.521	5.78E-05	ADP-ribosylation factor-like protein 4C
CD4_reg	PARL	3.54E-09	0.32903511	0.329	0.246	5.84E-05	Presenilins-associated rhomboid-like protein, mitochondrial	nonsurface	neg. trainingset
CD4_reg	PPP2R5E	3.66E-09	0.371624794	0.309	0.225	6.03E-05	Serine/threonine-protein phosphatase 2A 56 kDa regulatory subunit epsilon isoform
CD4_reg	SH3KBP1	3.83E-09	0.347401409	0.455	0.369	6.32E-05	SH3 domain-containing kinase-binding protein 1
CD4_reg	SMAP1	4.04E-09	0.308064934	0.362	0.271	6.66E-05	Stromal membrane-associated protein 1
CD4_reg	FAM107B	4.09E-09	0.373685397	0.418	0.333	6.75E-05	Protein FAM107B
CD4_reg	SMARCA5	4.23E-09	0.399225212	0.63	0.565	6.98E-05	SWI/SNF-related matrix-associated actin-dependent regulator of chromatin subfamily A member 5
CD4_reg	USP48	4.36E-09	0.383095696	0.341	0.258	7.19E-05	Ubiquitin carboxyl-terminal hydrolase 48
CD4_reg	AARS1	4.39E-09	0.380232851	0.268	0.192	7.24E-05	NA	NA	NA
CD4_reg	NDFIP1	6.23E-09	0.276563336	0.709	0.656	0.000102842	NEDD4 family-interacting protein 1	nonsurface	neg. trainingset
CD4_reg	ENSCAFG00000025128	8.22E-09	0.355116343	0.33	0.25	0.000135542	NA	NA	NA
CD4_reg	TMEM165	8.24E-09	0.386711777	0.376	0.298	0.000135901	Transmembrane protein 165	nonsurface	machine learning
CD4_reg	ENSCAFG00000031333	2.18E-08	0.283298353	0.387	0.3	0.000359097	NA	NA	NA
CD4_reg	UBE2B	2.27E-08	0.25955294	0.65	0.59	0.000374066	Ubiquitin-conjugating enzyme E2 B
CD4_reg	CHMP2A	2.34E-08	0.306187271	0.441	0.356	0.000386786	Charged multivesicular body protein 2a
CD4_reg	PDCD1	2.89E-08	0.27027677	0.406	0.307	0.000476351	Programmed cell death protein 1	surface	machine learning
CD4_reg	YY1	3.63E-08	0.331533132	0.494	0.422	0.000598644	Transcriptional repressor protein YY1
CD4_reg	TANK	3.64E-08	0.341294723	0.283	0.205	0.000600312	TRAF family member-associated NF-kappa-B activator
CD4_reg	NR3C1	4.86E-08	0.312579286	0.54	0.47	0.000802641	Glucocorticoid receptor	nonsurface	machine learning
CD4_reg	LRRFIP1	5.09E-08	0.270409681	0.751	0.713	0.000839206	Leucine-rich repeat flightless-interacting protein 1
CD4_reg	HSD17B10	6.11E-08	0.297627321	0.487	0.413	0.001007281	3-hydroxyacyl-CoA dehydrogenase type-2
CD4_reg	VPS26A	7.40E-08	0.288082293	0.26	0.183	0.001221554	Vacuolar protein sorting-associated protein 26A
CD4_reg	MRPS25	8.44E-08	0.2892242	0.45	0.37	0.001392876	28S ribosomal protein S25, mitochondrial
CD4_reg	NEDD9	9.64E-08	0.318890224	0.259	0.184	0.001591311	Enhancer of filamentation 1
CD4_reg	NFKBIB	1.15E-07	0.293346917	0.439	0.358	0.001890468	NF-kappa-B inhibitor beta
CD4_reg	PPP1R35	1.26E-07	0.27310095	0.465	0.378	0.002072979	Protein phosphatase 1 regulatory subunit 35
CD4_reg	ENSCAFG00000011993	1.37E-07	0.2873099	0.391	0.31	0.002266991	NA	NA	NA
CD4_reg	SAMD9L	1.70E-07	0.324283872	0.45	0.365	0.002807863	Sterile alpha motif domain-containing protein 9-like
CD4_reg	CSNK1A1	1.81E-07	0.290310291	0.428	0.351	0.002986126	Casein kinase I isoform alpha
CD4_reg	IRF3	2.00E-07	0.288415507	0.439	0.36	0.003306438	Interferon regulatory factor 3
CD4_reg	PNPO	2.24E-07	0.276990516	0.277	0.203	0.003694175	Pyridoxine-5'-phosphate oxidase
CD4_reg	PSMB10	2.25E-07	0.25547749	0.662	0.588	0.003716798	Proteasome subunit beta type-10
CD4_reg	ZNF326	2.60E-07	0.305331597	0.28	0.208	0.004285209	DBIRD complex subunit ZNF326
CD4_reg	MRPS9	2.88E-07	0.285823411	0.371	0.296	0.004753353	28S ribosomal protein S9, mitochondrial
CD4_reg	ENSCAFG00000017257	3.10E-07	0.325362523	0.309	0.235	0.005110225	NA	NA	NA
CD4_reg	PITPNB	3.22E-07	0.275408197	0.345	0.27	0.005316809	Phosphatidylinositol transfer protein beta isoform
CD4_reg	MSN	3.44E-07	0.309243358	0.605	0.537	0.005668706	Moesin
CD4_reg	ASPSCR1	3.58E-07	0.254774382	0.299	0.224	0.005898748	Tether containing UBX domain for GLUT4
CD4_reg	C1GALT1	3.65E-07	0.3182879	0.29	0.22	0.006029738	Glycoprotein-N-acetylgalactosamine 3-beta-galactosyltransferase 1	nonsurface	machine learning
CD4_reg	CCDC186	3.67E-07	0.300317577	0.363	0.289	0.006058954	Coiled-coil domain-containing protein 186
CD4_reg	ENSCAFG00000040846	4.11E-07	0.260324426	0.493	0.416	0.006774468	NA	NA	NA
CD4_fh	CXCL13	2.38E-100	2.316187494	0.3	0.029	3.93E-96	C-X-C motif chemokine 13
CD4_fh	TNFRSF4	5.49E-89	1.467186296	0.856	0.299	9.06E-85	Tumor necrosis factor receptor superfamily member 4	surface	machine learning
CD4_fh	TNFSF8	2.48E-87	1.776889328	0.595	0.154	4.09E-83	Tumor necrosis factor ligand superfamily member 8	surface	machine learning
CD4_fh	STRA6	1.82E-83	0.845016144	0.284	0.032	3.00E-79	Stimulated by retinoic acid gene 6 protein homolog		machine learning
CD4_fh	IL4I1	4.75E-78	1.2263762	0.276	0.033	7.84E-74	L-amino-acid oxidase
CD4_fh	ANXA4	2.80E-71	1.264290877	0.479	0.111	4.62E-67	Annexin A4
CD4_fh	ENSCAFG00000031706	3.32E-66	1.671653525	0.844	0.447	5.47E-62	NA	NA	NA
CD4_fh	RGS10	1.09E-57	1.404057144	0.514	0.151	1.80E-53	Regulator of G-protein signaling 10
CD4_fh	TNFRSF18	1.31E-45	1.062605106	0.864	0.435	2.17E-41	Tumor necrosis factor receptor superfamily member 18	surface	machine learning
CD4_fh	SAMHD1	3.35E-43	1.057331617	0.276	0.059	5.53E-39	Deoxynucleoside triphosphate triphosphohydrolase SAMHD1
CD4_fh	PDCD1	6.55E-43	1.136306643	0.673	0.305	1.08E-38	Programmed cell death protein 1	surface	machine learning
CD4_fh	CD40LG	9.04E-42	0.894327416	0.389	0.107	1.49E-37	CD40 ligand	surface	pos. trainingset
CD4_fh	S100A5	9.05E-41	1.068243521	0.938	0.701	1.49E-36	Protein S100-A5
CD4_fh	TOX2	8.79E-39	0.838733891	0.315	0.081	1.45E-34	TOX high mobility group box family member 2
CD4_fh	KSR2	2.83E-36	0.799874375	0.268	0.063	4.66E-32	Kinase suppressor of Ras 2
CD4_fh	S100A8	5.43E-32	0.672812733	1	0.924	8.97E-28	Protein S100-A8
CD4_fh	CD4	5.11E-31	0.815635351	0.35	0.111	8.43E-27	T-cell surface glycoprotein CD4	surface	pos. trainingset
CD4_fh	NDFIP1	6.20E-31	0.81939226	0.86	0.655	1.02E-26	NEDD4 family-interacting protein 1	nonsurface	neg. trainingset
CD4_fh	TCF7	1.93E-30	0.743375805	0.261	0.067	3.18E-26	Transcription factor 7
CD4_fh	ENSCAFG00000014028	1.48E-27	0.891928044	0.502	0.226	2.44E-23	NA	NA	NA
CD4_fh	NFKBIA	2.17E-26	1.011167365	0.673	0.398	3.58E-22	NF-kappa-B inhibitor alpha
CD4_fh	TESPA1	8.34E-26	0.901756684	0.455	0.203	1.38E-21	Protein TESPA1
CD4_fh	CD37	1.07E-25	0.780294442	0.848	0.622	1.77E-21	Leukocyte antigen CD37	surface	machine learning
CD4_fh	NTAN1	1.82E-25	0.826709128	0.623	0.344	3.00E-21	Protein N-terminal asparagine amidohydrolase
CD4_fh	CTSC	1.05E-24	0.765931851	0.658	0.383	1.74E-20	Dipeptidyl peptidase 1
CD4_fh	TMEM176A	2.18E-24	0.770464524	0.494	0.221	3.59E-20	Transmembrane protein 176A		machine learning
CD4_fh	LTB	3.43E-24	0.977852978	0.86	0.658	5.66E-20	Lymphotoxin-beta		machine learning
CD4_fh	NHP2	3.29E-23	0.858650664	0.708	0.468	5.42E-19	H/ACA ribonucleoprotein complex subunit 2
CD4_fh	ENSCAFG00000042212	3.29E-22	0.281347536	1	1	5.43E-18	NA	NA	NA
CD4_fh	ZNRF1	8.17E-22	0.684521999	0.471	0.222	1.35E-17	E3 ubiquitin-protein ligase ZNRF1
CD4_fh	ENSCAFG00000029652	2.04E-21	0.724887779	0.374	0.155	3.37E-17	NA	NA	NA
CD4_fh	CALM3	1.35E-20	0.675533939	0.763	0.492	2.23E-16	NA	NA	NA
CD4_fh	TOX	1.87E-20	0.80347438	0.424	0.197	3.09E-16	Thymocyte selection-associated high mobility group box protein TOX
CD4_fh	RBPJ	2.10E-20	0.754235385	0.521	0.278	3.46E-16	Recombining binding protein suppressor of hairless
CD4_fh	LXN	4.09E-20	0.597044563	0.366	0.152	6.74E-16	Latexin
CD4_fh	REL	6.31E-20	0.953926758	0.556	0.34	1.04E-15	Proto-oncogene c-Rel
CD4_fh	ENSCAFG00000043577	3.21E-19	0.562556739	0.895	0.815	5.30E-15	NA	NA	NA
CD4_fh	IFI30	7.82E-19	0.637665133	0.44	0.207	1.29E-14	Gamma-interferon-inducible lysosomal thiol reductase
CD4_fh	ADK	8.79E-19	0.677769572	0.401	0.189	1.45E-14	Adenosine kinase
CD4_fh	ANXA1	5.00E-18	0.720323653	0.747	0.519	8.26E-14	Annexin A1
CD4_fh	CTLA4	6.22E-18	0.356977608	0.564	0.292	1.03E-13	Cytotoxic T-lymphocyte protein 4	surface	machine learning
CD4_fh	MAN1A1	9.04E-18	0.765520951	0.576	0.342	1.49E-13	Mannosyl-oligosaccharide 1,2-alpha-mannosidase IA	nonsurface	neg. trainingset
CD4_fh	SUMO2	1.02E-17	0.460323795	0.953	0.869	1.69E-13	Small ubiquitin-related modifier 2
CD4_fh	ENSCAFG00000042554	1.10E-17	0.385435975	0.996	0.984	1.82E-13	NA	NA	NA
CD4_fh	CXCR4	2.17E-16	0.691192307	0.875	0.74	3.58E-12	C-X-C chemokine receptor type 4	surface	machine learning
CD4_fh	LBH	1.27E-15	0.560097514	0.296	0.126	2.09E-11	Protein LBH
CD4_fh	CD3E	1.32E-15	0.346277624	0.996	0.955	2.18E-11	T-cell surface glycoprotein CD3 epsilon chain		machine learning
CD4_fh	CTSW	1.41E-15	0.637333589	0.471	0.253	2.32E-11	Cathepsin W
CD4_fh	TAP1	2.45E-15	0.4402426	0.981	0.913	4.05E-11	Antigen peptide transporter 1		machine learning
CD4_fh	STAT4	2.89E-15	0.690682842	0.568	0.356	4.77E-11	Signal transducer and activator of transcription 4
CD4_fh	SLC41A1	8.30E-15	0.540816153	0.49	0.272	1.37E-10	Solute carrier family 41 member 1	surface	pos. trainingset
CD4_fh	SELENOW	8.97E-15	0.490014062	0.918	0.824	1.48E-10	NA	NA	NA
CD4_fh	SH2D1A	1.53E-14	0.778850373	0.603	0.397	2.52E-10	SH2 domain-containing protein 1A
CD4_fh	PFDN5	1.54E-14	0.389312941	0.957	0.93	2.54E-10	Prefoldin subunit 5
CD4_fh	METRNL	1.84E-14	1.048156072	0.541	0.356	3.04E-10	Meteorin-like protein
CD4_fh	SKAP1	8.44E-14	0.540976188	0.786	0.644	1.39E-09	Src kinase-associated phosphoprotein 1
CD4_fh	SAT1	1.37E-13	0.63755267	0.872	0.711	2.26E-09	Diamine acetyltransferase 1
CD4_fh	PHACTR2	1.61E-13	0.672180017	0.424	0.237	2.65E-09	Phosphatase and actin regulator 2
CD4_fh	NDUFV2	1.87E-13	0.501374936	0.626	0.402	3.09E-09	NADH dehydrogenase [ubiquinone] flavoprotein 2, mitochondrial
CD4_fh	ENSCAFG00000046564	2.64E-13	0.359416292	0.969	0.914	4.35E-09	NA	NA	NA
CD4_fh	MAN2A1	4.63E-13	0.514952471	0.315	0.152	7.65E-09	Alpha-mannosidase 2	nonsurface	machine learning
CD4_fh	SH3BGRL3	9.07E-13	0.385925786	0.981	0.959	1.50E-08	SH3 domain-binding glutamic acid-rich-like protein 3
CD4_fh	EMP3	1.18E-12	0.498715017	0.821	0.623	1.95E-08	Epithelial membrane protein 3	surface	machine learning
CD4_fh	SMIM20	1.43E-12	0.511660807	0.58	0.381	2.36E-08	Small integral membrane protein 20	nonsurface	machine learning
CD4_fh	PIGX	1.93E-12	0.545673158	0.37	0.199	3.19E-08	Phosphatidylinositol-glycan biosynthesis class X protein		machine learning
CD4_fh	ENSCAFG00000049827	1.97E-12	0.515841316	0.743	0.584	3.24E-08	NA	NA	NA
CD4_fh	CISD3	2.51E-12	0.652742001	0.576	0.388	4.14E-08	CDGSH iron-sulfur domain-containing protein 3, mitochondrial
CD4_fh	ZBTB41	3.27E-12	0.561748104	0.296	0.142	5.40E-08	Zinc finger and BTB domain-containing protein 41
CD4_fh	FTH1.1	3.65E-12	0.440919243	0.996	0.995	6.03E-08	NA	NA	NA
CD4_fh	MGLL	5.70E-12	0.556630033	0.502	0.308	9.40E-08	Monoglyceride lipase
CD4_fh	NT5C	6.24E-12	0.61629733	0.661	0.505	1.03E-07	5'(3')-deoxyribonucleotidase, cytosolic type
CD4_fh	ANKRD12	1.15E-11	0.557837444	0.864	0.747	1.89E-07	Ankyrin repeat domain-containing protein 12
CD4_fh	SP140	1.58E-11	0.585398858	0.389	0.225	2.60E-07	Nuclear body protein SP140
CD4_fh	OGT	1.59E-11	0.571397271	0.576	0.379	2.62E-07	UDP-N-acetylglucosamine--peptide N-acetylglucosaminyltransferase 110 kDa subunit
CD4_fh	DDX5	2.01E-11	0.364808251	0.969	0.949	3.32E-07	Probable ATP-dependent RNA helicase DDX5
CD4_fh	PIH1D1	6.16E-11	0.575494488	0.296	0.153	1.02E-06	PIH1 domain-containing protein 1
CD4_fh	SYNGR2	7.33E-11	0.49142015	0.463	0.293	1.21E-06	Synaptogyrin-2		machine learning
CD4_fh	CNDP2	7.37E-11	0.515772355	0.444	0.27	1.22E-06	Cytosolic non-specific dipeptidase
CD4_fh	S100A11	8.94E-11	0.409817437	0.895	0.807	1.48E-06	Protein S100-A11
CD4_fh	ENSCAFG00000014478	1.17E-10	0.40257241	0.996	0.975	1.93E-06	NA	NA	NA
CD4_fh	NFKBIB	2.07E-10	0.444320739	0.549	0.361	3.42E-06	NF-kappa-B inhibitor beta
CD4_fh	ENSCAFG00000047376	2.14E-10	0.462155763	0.397	0.231	3.53E-06	NA	NA	NA
CD4_fh	NAB1	2.29E-10	0.518348392	0.342	0.189	3.79E-06	NGFI-A-binding protein 1
CD4_fh	GMFG	2.64E-10	0.359563821	0.949	0.894	4.35E-06	Glia maturation factor gamma
CD4_fh	MYCBP2	3.26E-10	0.431355416	0.786	0.652	5.37E-06	E3 ubiquitin-protein ligase MYCBP2
CD4_fh	GABARAP	3.42E-10	0.314008315	0.953	0.846	5.64E-06	Gamma-aminobutyric acid receptor-associated protein
CD4_fh	NR3C1	4.81E-10	0.593411644	0.634	0.473	7.93E-06	Glucocorticoid receptor	nonsurface	machine learning
CD4_fh	CD2	6.10E-10	0.467128001	0.887	0.757	1.01E-05	T-cell surface antigen CD2	surface	machine learning
CD4_fh	SMDT1	6.51E-10	0.421165627	0.747	0.61	1.07E-05	Essential MCU regulator, mitochondrial	nonsurface	machine learning
CD4_fh	MRPS6	8.25E-10	0.488456505	0.381	0.218	1.36E-05	28S ribosomal protein S6, mitochondrial
CD4_fh	VPS28	1.03E-09	0.403165333	0.852	0.737	1.70E-05	Vacuolar protein sorting-associated protein 28 homolog
CD4_fh	HIVEP1	1.05E-09	0.473300879	0.304	0.16	1.74E-05	Zinc finger protein 40
CD4_fh	ICOS	1.49E-09	0.365325824	0.455	0.273	2.46E-05	Inducible T-cell costimulator	surface	machine learning
CD4_fh	MRPL14	1.70E-09	0.429845969	0.568	0.391	2.80E-05	39S ribosomal protein L14, mitochondrial
CD4_fh	PCMTD1	1.76E-09	0.389965089	0.261	0.13	2.90E-05	Protein-L-isoaspartate O-methyltransferase domain-containing protein 1
CD4_fh	ENSCAFG00000040846	1.81E-09	0.383231262	0.599	0.419	2.99E-05	NA	NA	NA
CD4_fh	ENSCAFG00000017824	3.35E-09	0.485734384	0.545	0.39	5.52E-05	NA	NA	NA
CD4_fh	ENSCAFG00000006485	5.68E-09	0.270317101	1	0.902	9.38E-05	NA	NA	NA
CD4_fh	CNBP	6.19E-09	0.283435787	0.946	0.9	0.000102104	Cellular nucleic acid-binding protein
CD4_fh	MSN	6.69E-09	0.416674781	0.673	0.541	0.000110301	Moesin
CD4_fh	REEP3	6.97E-09	0.393550186	0.385	0.225	0.000114923	Receptor expression-enhancing protein 3	nonsurface	machine learning
CD4_fh	EVA1B	1.07E-08	0.538234174	0.576	0.412	0.000177279	Protein eva-1 homolog B	nonsurface	machine learning
CD4_fh	SH3KBP1	1.49E-08	0.554693222	0.518	0.375	0.000245159	SH3 domain-containing kinase-binding protein 1
CD4_fh	KLF6	2.11E-08	0.313254619	0.961	0.879	0.000347869	Krueppel-like factor 6
CD4_fh	COTL1	2.53E-08	0.468290978	0.389	0.245	0.000417671	Coactosin-like protein
CD4_fh	ITPR2	2.58E-08	0.373264635	0.44	0.284	0.00042625	Inositol 1,4,5-trisphosphate receptor type 2	nonsurface	neg. trainingset
CD4_fh	DYNLRB1	2.83E-08	0.34114716	0.759	0.604	0.000467253	Dynein light chain roadblock-type 1
CD4_fh	LRRFIP1	4.53E-08	0.394401327	0.821	0.714	0.000746605	Leucine-rich repeat flightless-interacting protein 1
CD4_fh	BTG1	6.15E-08	0.463303076	0.607	0.452	0.001013889	Protein BTG1
CD4_fh	BHLHE40	1.01E-07	0.345401089	0.284	0.158	0.001659841	Class E basic helix-loop-helix protein 40
CD4_fh	DLA-79	1.19E-07	0.422552998	0.732	0.612	0.001968677	NA	NA	NA
CD4_fh	GADD45A	1.45E-07	0.42336797	0.272	0.152	0.002393846	Growth arrest and DNA damage-inducible protein GADD45 alpha
CD4_fh	TSTD1	1.53E-07	0.45129056	0.533	0.393	0.002527636	Thiosulfate sulfurtransferase/rhodanese-like domain-containing protein 1
CD4_fh	UBL5	1.65E-07	0.298735911	0.907	0.83	0.002718954	Ubiquitin-like protein 5
CD4_fh	ANGPTL6	1.80E-07	0.366567474	0.292	0.169	0.002966494	Angiopoietin-related protein 6
CD4_fh	ENSCAFG00000042747	1.96E-07	0.393792427	0.607	0.466	0.003230438	NA	NA	NA
CD4_fh	MCTS1	2.09E-07	0.337408282	0.323	0.194	0.003444903	Malignant T-cell-amplified sequence 1
CD4_fh	SARAF	2.45E-07	0.402450798	0.615	0.479	0.00404903	Store-operated calcium entry-associated regulatory factor	nonsurface	neg. trainingset
CD4_fh	PAXX	2.60E-07	0.364244248	0.72	0.594	0.004287683	NA	NA	NA
CD4_fh	BBLN	3.07E-07	0.340566012	0.767	0.677	0.005059156	NA	NA	NA
CD4_fh	SLC2A4RG	3.15E-07	0.393756594	0.51	0.366	0.005198072	SLC2A4 regulator
CD4_fh	MTDH	3.40E-07	0.344612742	0.891	0.837	0.005617325	Protein LYRIC	nonsurface	machine learning
CD4_fh	ETS1	4.57E-07	0.369624104	0.872	0.782	0.007535058	Protein C-ets-1
CD4_fh	MVP	5.31E-07	0.257663686	0.311	0.181	0.008755288	Major vault protein
CD8_eff	KLRB1	0	2.631992176	0.674	0.089	0	Killer cell lectin-like receptor subfamily B member 1	surface	machine learning
CD8_eff	GZMB	0	2.366699689	0.896	0.305	0	Granzyme B
CD8_eff	NCR3	0	2.195706066	0.516	0.038	0	Natural cytotoxicity triggering receptor 3	surface	pos. trainingset
CD8_eff	ENSCAFG00000009113	7.84E-177	1.471011249	0.963	0.737	1.29E-172	NA	NA	NA
CD8_eff	GZMA	5.36E-175	1.470087596	0.733	0.262	8.85E-171	Granzyme A
CD8_eff	ENSCAFG00000028587	4.68E-142	1.151497362	0.261	0.029	7.72E-138	NA	NA	NA
CD8_eff	KLRD1	3.80E-130	1.082960082	0.35	0.071	6.27E-126	Natural killer cells antigen CD94		machine learning
CD8_eff	ADGRG1	5.98E-114	1.150360964	0.408	0.113	9.86E-110	NA	NA	NA
CD8_eff	CCL4	8.99E-109	1.195957634	0.943	0.531	1.48E-104	C-C motif chemokine 4
CD8_eff	PCBD1	1.10E-100	1.146727786	0.605	0.305	1.81E-96	Pterin-4-alpha-carbinolamine dehydratase
CD8_eff	TRAT1	2.51E-95	0.99673483	0.315	0.08	4.15E-91	T-cell receptor-associated transmembrane adapter 1	surface	pos. trainingset
CD8_eff	ENSCAFG00000028940	5.83E-92	0.927898075	0.303	0.075	9.62E-88	NA	NA	NA
CD8_eff	ENSCAFG00000041010	6.61E-83	1.366668785	0.594	0.289	1.09E-78	NA	NA	NA
CD8_eff	CD96	2.11E-81	1.066422567	0.558	0.279	3.48E-77	T-cell surface protein tactile	surface	machine learning
CD8_eff	NR4A1	6.64E-80	1.036849927	0.638	0.382	1.10E-75	Nuclear receptor subfamily 4 group A member 1	nonsurface	neg. trainingset
CD8_eff	B2M	2.66E-76	0.441735301	1	1	4.38E-72	Beta-2-microglobulin
CD8_eff	FASLG	1.67E-71	0.928563475	0.461	0.204	2.75E-67	Tumor necrosis factor ligand superfamily member 6	surface	machine learning
CD8_eff	CCL5	1.99E-68	0.661133964	0.873	0.543	3.29E-64	C-C motif chemokine 5
CD8_eff	SLAMF7	1.40E-63	0.75647833	0.301	0.1	2.30E-59	SLAM family member 7	surface	machine learning
CD8_eff	SYNE1	2.49E-63	0.905052469	0.386	0.163	4.11E-59	Nesprin-1	nonsurface	machine learning
CD8_eff	KLRK1	1.25E-60	0.814306084	0.377	0.151	2.07E-56	NKG2-D type II integral membrane protein	surface	machine learning
CD8_eff	IL12RB2	5.65E-57	0.775369235	0.29	0.1	9.33E-53	Interleukin-12 receptor subunit beta-2	surface	machine learning
CD8_eff	PTPN6	1.66E-45	0.468993543	0.906	0.892	2.74E-41	Tyrosine-protein phosphatase non-receptor type 6
CD8_eff	PLEK	2.93E-45	0.758856711	0.342	0.156	4.83E-41	Pleckstrin
CD8_eff	PIK3R1	5.33E-42	0.775909928	0.626	0.442	8.80E-38	Phosphatidylinositol 3-kinase regulatory subunit alpha
CD8_eff	SLC25A6	1.47E-41	0.327151951	0.989	0.987	2.43E-37	ADP/ATP translocase 3	nonsurface	neg. trainingset
CD8_eff	YBX3	7.84E-41	0.736543387	0.358	0.177	1.29E-36	Y-box-binding protein 3
CD8_eff	ZEB2	2.82E-37	0.68131666	0.292	0.133	4.65E-33	Zinc finger E-box-binding homeobox 2
CD8_eff	EZR	1.38E-35	0.407918416	0.983	0.962	2.28E-31	Ezrin
CD8_eff	BCL2A1	6.25E-35	0.498715075	0.922	0.854	1.03E-30	Bcl-2-related protein A1
CD8_eff	HOPX	1.46E-34	0.674796794	0.551	0.386	2.42E-30	Homeodomain-only protein
CD8_eff	TGFB1	2.51E-33	0.621589949	0.517	0.351	4.14E-29	Transforming growth factor beta-1
CD8_eff	ENSCAFG00000044253	1.73E-31	0.627874925	0.324	0.17	2.86E-27	NA	NA	NA
CD8_eff	TESC	6.95E-30	0.575612696	0.541	0.376	1.15E-25	Calcineurin B homologous protein 3
CD8_eff	EEF1A1	3.73E-28	0.327247187	0.982	0.976	6.16E-24	Elongation factor 1-alpha 1
CD8_eff	ATP1B1	4.80E-27	0.573233247	0.402	0.246	7.91E-23	Sodium/potassium-transporting ATPase subunit beta-1	surface	pos. trainingset
CD8_eff	TPT1	6.29E-27	0.257942883	0.992	0.996	1.04E-22	Translationally-controlled tumor protein
CD8_eff	CD7	1.87E-26	0.733725924	0.625	0.512	3.09E-22	T-cell antigen CD7	surface	machine learning
CD8_eff	SEPTIN11	2.41E-26	0.606200251	0.401	0.259	3.98E-22	NA	NA	NA
CD8_eff	DDIT4	8.86E-26	0.576511345	0.646	0.534	1.46E-21	DNA damage-inducible transcript 4 protein
CD8_eff	ENSCAFG00000015798	4.71E-25	0.473077451	0.685	0.565	7.77E-21	NA	NA	NA
CD8_eff	ENSCAFG00000008873	1.05E-24	0.375990106	0.923	0.899	1.74E-20	NA	NA	NA
CD8_eff	ITGB7	1.63E-23	0.49725263	0.576	0.437	2.69E-19	Integrin beta-7	surface	machine learning
CD8_eff	COQ10B.1	6.12E-22	0.575309124	0.493	0.369	1.01E-17	NA	NA	NA
CD8_eff	CTSA	6.08E-21	0.529051427	0.461	0.34	1.00E-16	Lysosomal protective protein
CD8_eff	AOAH	6.32E-21	0.478024657	0.256	0.138	1.04E-16	Acyloxyacyl hydrolase
CD8_eff	CXCR4	1.18E-20	0.305488788	0.846	0.727	1.94E-16	C-X-C chemokine receptor type 4	surface	machine learning
CD8_eff	CD8A	1.62E-20	0.502416697	0.287	0.166	2.68E-16	T-cell surface glycoprotein CD8 alpha chain	surface	pos. trainingset
CD8_eff	CXCL8	5.03E-20	0.575840385	0.373	0.24	8.30E-16	Interleukin-8
CD8_eff	UAP1	2.07E-19	0.568400515	0.393	0.275	3.42E-15	UDP-N-acetylhexosamine pyrophosphorylase
CD8_eff	ENSCAFG00000043730	2.15E-18	0.322612545	0.842	0.806	3.55E-14	NA	NA	NA
CD8_eff	STK26	6.67E-18	0.646299595	0.34	0.235	1.10E-13	Serine/threonine-protein kinase 26
CD8_eff	ENSCAFG00000045333	4.41E-17	0.425702305	0.999	0.994	7.28E-13	NA	NA	NA
CD8_eff	GLRX	6.62E-17	0.355884951	0.744	0.641	1.09E-12	Glutaredoxin-1
CD8_eff	SELL	3.38E-16	0.543182197	0.286	0.173	5.58E-12	L-selectin	surface	machine learning
CD8_eff	ENSCAFG00000007461	4.11E-16	0.377273653	0.416	0.273	6.79E-12	NA	NA	NA
CD8_eff	IL2RB	4.70E-16	0.435362285	0.621	0.542	7.76E-12	Interleukin-2 receptor subunit beta	surface	machine learning
CD8_eff	SNRPG	8.87E-16	0.259640973	0.922	0.907	1.46E-11	Small nuclear ribonucleoprotein G
CD8_eff	TRMT112	3.11E-15	0.367839995	0.731	0.652	5.12E-11	Multifunctional methyltransferase subunit TRM112-like protein
CD8_eff	CTSW	6.28E-15	0.476939885	0.356	0.245	1.04E-10	Cathepsin W
CD8_eff	CAPG	5.31E-14	0.306290376	0.791	0.721	8.76E-10	Macrophage-capping protein
CD8_eff	ZNF593	2.47E-13	0.505635437	0.514	0.446	4.08E-09	Zinc finger protein 593
CD8_eff	SH2D1A	3.43E-13	0.339060376	0.493	0.39	5.66E-09	SH2 domain-containing protein 1A
CD8_eff	TIMP1	1.63E-12	0.410064314	0.601	0.517	2.69E-08	Metalloproteinase inhibitor 1
CD8_eff	GIMAP8	2.60E-12	0.362398725	0.256	0.165	4.29E-08	GTPase IMAP family member 8
CD8_eff	PPP3CA	3.44E-12	0.423019918	0.257	0.17	5.67E-08	Serine/threonine-protein phosphatase 2B catalytic subunit alpha isoform
CD8_eff	SSBP4	6.86E-12	0.350752332	0.52	0.443	1.13E-07	Single-stranded DNA-binding protein 4
CD8_eff	APBB1IP	2.18E-11	0.324007848	0.591	0.52	3.60E-07	Amyloid beta A4 precursor protein-binding family B member 1-interacting protein
CD8_eff	STARD10	1.20E-10	0.342041112	0.294	0.209	1.97E-06	PCTP-like protein
CD8_eff	ANTXR2	2.28E-10	0.338494522	0.512	0.422	3.77E-06	Anthrax toxin receptor 2	surface	machine learning
CD8_eff	TBCB	3.31E-10	0.383017681	0.433	0.363	5.47E-06	Tubulin-folding cofactor B
CD8_eff	ENSCAFG00000042176	4.62E-10	0.277692259	0.73	0.707	7.62E-06	NA	NA	NA
CD8_eff	CD3G	5.40E-10	0.395631898	0.605	0.568	8.91E-06	T-cell surface glycoprotein CD3 gamma chain	surface	machine learning
CD8_eff	ITM2B	1.42E-09	0.407062032	0.442	0.381	2.34E-05	Integral membrane protein 2B	surface	pos. trainingset
CD8_eff	FABP3	2.01E-09	0.294003647	0.335	0.245	3.32E-05	Fatty acid-binding protein, heart
CD8_eff	IGF2R	1.80E-08	0.430379076	0.319	0.252	0.000297722	Cation-independent mannose-6-phosphate receptor	surface	machine learning
CD8_eff	EMD	2.95E-08	0.430590397	0.354	0.297	0.00048602	Emerin	nonsurface	neg. trainingset
CD8_eff	HERPUD1	3.21E-08	0.260469526	0.62	0.569	0.00052886	Homocysteine-responsive endoplasmic reticulum-resident ubiquitin-like domain member 1 protein	nonsurface	machine learning
CD8_eff	ENSCAFG00000019401	9.10E-08	0.364145024	0.337	0.279	0.001501493	NA	NA	NA
CD8_eff	HPRT1	2.16E-07	0.366104171	0.337	0.282	0.003564741	Hypoxanthine-guanine phosphoribosyltransferase
CD8_eff	GCSH	3.12E-07	0.30428792	0.441	0.382	0.005140022	Glycine cleavage system H protein, mitochondrial
CD8_eff	UBL4A	3.85E-07	0.379972714	0.402	0.358	0.0063479	Ubiquitin-like protein 4A
CD8_ex	GZMK	0	2.286732969	0.858	0.364	0	Granzyme K
CD8_ex	CCL5	0	1.976406443	0.918	0.486	0	C-C motif chemokine 5
CD8_ex	CCL4	2.28E-250	1.310016998	0.947	0.479	3.77E-246	C-C motif chemokine 4
CD8_ex	ENSCAFG00000007461	2.75E-142	1.228320768	0.547	0.21	4.54E-138	NA	NA	NA
CD8_ex	HLA-DQB2	1.17E-86	0.582000019	0.982	0.953	1.93E-82	HLA class II histocompatibility antigen, DQ beta 2 chain	surface	pos. trainingset
CD8_ex	LAG3	2.97E-70	0.858445604	0.453	0.228	4.90E-66	Lymphocyte activation gene 3 protein	surface	machine learning
CD8_ex	CD2	5.11E-69	0.680093332	0.845	0.735	8.44E-65	T-cell surface antigen CD2	surface	machine learning
CD8_ex	GZMA	4.21E-60	0.84418305	0.52	0.277	6.95E-56	Granzyme A
CD8_ex	CD8A	6.17E-55	0.694457942	0.318	0.14	1.02E-50	T-cell surface glycoprotein CD8 alpha chain	surface	pos. trainingset
CD8_ex	CCL3	2.04E-44	0.945093362	0.295	0.137	3.37E-40	C-C motif chemokine 3
CD8_ex	ENSCAFG00000046442	6.42E-44	0.433533711	0.918	0.885	1.06E-39	NA	NA	NA
CD8_ex	SEC14L1	6.00E-35	0.759731276	0.511	0.381	9.90E-31	SEC14-like protein 1
CD8_ex	PTPRC	2.11E-32	0.32680332	0.96	0.949	3.48E-28	Receptor-type tyrosine-protein phosphatase C	surface	machine learning
CD8_ex	CD3D	6.92E-31	0.390588513	0.931	0.901	1.14E-26	T-cell surface glycoprotein CD3 delta chain	surface	machine learning
CD8_ex	LCP1	7.69E-31	0.350988935	0.97	0.949	1.27E-26	Plastin-2
CD8_ex	CRIP1	3.14E-30	0.3408901	0.994	0.991	5.18E-26	Cysteine-rich protein 1
CD8_ex	CORO1B	1.76E-28	0.388026874	0.897	0.861	2.90E-24	Coronin-1B
CD8_ex	CD3E	2.21E-26	0.260324499	0.974	0.951	3.65E-22	T-cell surface glycoprotein CD3 epsilon chain		machine learning
CD8_ex	DLA-DMA	7.13E-26	0.529630371	0.467	0.35	1.18E-21	NA	NA	NA
CD8_ex	ENSCAFG00000031706	1.49E-25	0.612852054	0.564	0.431	2.46E-21	NA	NA	NA
CD8_ex	ARPC3	1.21E-23	0.318821381	0.879	0.843	2.00E-19	Actin-related protein 2/3 complex subunit 3
CD8_ex	RALBP1	1.00E-22	0.319612603	0.861	0.812	1.65E-18	RalA-binding protein 1
CD8_ex	CLIC1	1.19E-22	0.25821664	0.933	0.913	1.97E-18	Chloride intracellular channel protein 1
CD8_ex	ENSCAFG00000006485	3.49E-22	0.253350001	0.965	0.886	5.76E-18	NA	NA	NA
CD8_ex	ENSCAFG00000041010	1.56E-21	0.425621759	0.442	0.304	2.57E-17	NA	NA	NA
CD8_ex	DLA-DRA	4.46E-21	0.295362065	0.912	0.873	7.35E-17	NA	NA	NA
CD8_ex	KLRK1	1.66E-17	0.443393412	0.26	0.164	2.73E-13	NKG2-D type II integral membrane protein	surface	machine learning
CD8_ex	CD96	5.30E-17	0.339527525	0.411	0.296	8.74E-13	T-cell surface protein tactile	surface	machine learning
CD8_ex	GPATCH2	7.61E-17	0.536635879	0.356	0.272	1.26E-12	G patch domain-containing protein 2
CD8_ex	CTSW	1.21E-16	0.438772018	0.338	0.237	2.00E-12	Cathepsin W
CD8_ex	ENSCAFG00000014478	4.03E-16	0.250014831	0.984	0.973	6.65E-12	NA	NA	NA
CD8_ex	PDCD1	3.32E-14	0.438617802	0.385	0.3	5.49E-10	Programmed cell death protein 1	surface	machine learning
CD8_ex	ENSCAFG00000046009	1.89E-13	0.306221415	0.881	0.818	3.13E-09	NA	NA	NA
CD8_ex	CD48	3.30E-12	0.364541619	0.568	0.522	5.44E-08	CD48 antigen	surface	GPI (UniProt)
CD8_ex	S100PBP	7.12E-12	0.342544894	0.362	0.285	1.17E-07	S100P-binding protein
CD8_ex	NIBAN1	1.76E-11	0.383941255	0.342	0.271	2.90E-07	NA	NA	NA
CD8_ex	TMEM176A	2.15E-11	0.534087658	0.285	0.216	3.54E-07	Transmembrane protein 176A		machine learning
CD8_ex	CTSS	5.43E-11	0.28014388	0.522	0.453	8.95E-07	Cathepsin S
CD8_ex	ENSCAFG00000028765	2.13E-10	0.27076434	0.849	0.839	3.52E-06	NA	NA	NA
CD8_ex	CD74	2.51E-10	0.333887182	0.459	0.403	4.14E-06	HLA class II histocompatibility antigen gamma chain	surface	machine learning
CD8_ex	CD7	9.10E-10	0.25054281	0.57	0.517	1.50E-05	T-cell antigen CD7	surface	machine learning
CD8_ex	CDADC1	1.38E-09	0.266083075	0.599	0.554	2.28E-05	Cytidine and dCMP deaminase domain-containing protein 1
CD8_ex	TP53I13	4.18E-09	0.353190934	0.365	0.307	6.90E-05	Tumor protein p53-inducible protein 13	surface	machine learning
CD8_ex	APBB1IP	9.24E-09	0.303050711	0.556	0.523	0.000152395	Amyloid beta A4 precursor protein-binding family B member 1-interacting protein
CD8_ex	MYH9	3.38E-08	0.258209659	0.782	0.784	0.000556888	Myosin-9
CD8_ex	CLEC2B	5.68E-08	0.307049914	0.279	0.221	0.000937544	C-type lectin domain family 2 member B		machine learning
CD8_ex	RESF1	2.54E-07	0.315452576	0.426	0.383	0.004190703	NA	NA	NA
CD8_ex	TAPBPL	3.58E-07	0.311069003	0.25	0.2	0.005908525	Tapasin-related protein		machine learning
CD8_ex	DOCK10	4.43E-07	0.3257031	0.437	0.407	0.007309483	Dedicator of cytokinesis protein 10
CD8_SPP1_hi	ENSCAFG00000000641	3.94E-155	3.185367851	0.881	0.231	6.50E-151	NA	NA	NA
CD8_SPP1_hi	DNAJB1	1.87E-116	3.195546836	0.897	0.363	3.08E-112	DnaJ homolog subfamily B member 1
CD8_SPP1_hi	ENSCAFG00000043646	1.92E-84	2.617036936	0.952	0.749	3.17E-80	NA	NA	NA
CD8_SPP1_hi	HSP90AA1	9.86E-81	2.461942231	0.968	0.842	1.63E-76	Heat shock protein HSP 90-alpha
CD8_SPP1_hi	HSPA8	1.25E-73	2.072157358	0.976	0.904	2.06E-69	Heat shock cognate 71 kDa protein
CD8_SPP1_hi	C6H7orf50	2.26E-71	2.093511661	0.496	0.128	3.73E-67	NA	NA	NA
CD8_SPP1_hi	HSPH1	4.84E-68	2.454291134	0.591	0.192	7.99E-64	Heat shock protein 105 kDa
CD8_SPP1_hi	GALK1	2.49E-34	0.781411524	0.996	0.996	4.11E-30	Galactokinase
CD8_SPP1_hi	ENSCAFG00000046815	1.82E-33	0.942332476	0.25	0.06	3.01E-29	NA	NA	NA
CD8_SPP1_hi	DNAJA1	2.82E-32	1.306668623	0.786	0.623	4.65E-28	DnaJ homolog subfamily A member 1
CD8_SPP1_hi	PPP1R15A	2.71E-31	1.60036194	0.607	0.346	4.47E-27	Protein phosphatase 1 regulatory subunit 15A
CD8_SPP1_hi	UBB	4.22E-27	0.859859833	0.972	0.913	6.96E-23	Polyubiquitin-B
CD8_SPP1_hi	HSP90AB1	2.34E-25	0.959147114	0.948	0.933	3.86E-21	Heat shock protein HSP 90-beta
CD8_SPP1_hi	FOS	4.53E-25	1.587473372	0.675	0.446	7.47E-21	Proto-oncogene c-Fos
CD8_SPP1_hi	HSPB1	6.26E-24	1.756654376	0.548	0.335	1.03E-19	Heat shock protein beta-1
CD8_SPP1_hi	ENSCAFG00000010865	1.09E-22	1.248820018	0.536	0.323	1.80E-18	NA	NA	NA
CD8_SPP1_hi	COQ10B	1.78E-22	0.97082021	0.889	0.815	2.94E-18	Coenzyme Q-binding protein COQ10 homolog B, mitochondrial
CD8_SPP1_hi	HERPUD1	1.13E-20	0.968696826	0.714	0.571	1.86E-16	Homocysteine-responsive endoplasmic reticulum-resident ubiquitin-like domain member 1 protein	nonsurface	machine learning
CD8_SPP1_hi	KLF6	4.09E-18	0.736055155	0.925	0.881	6.74E-14	Krueppel-like factor 6
CD8_SPP1_hi	ACP5	5.86E-14	0.933813123	0.73	0.641	9.66E-10	Tartrate-resistant acid phosphatase type 5
CD8_SPP1_hi	MMP9	1.04E-13	0.998780525	0.476	0.3	1.72E-09	Matrix metalloproteinase-9
CD8_SPP1_hi	COL1A2	2.21E-13	0.602311452	0.861	0.774	3.64E-09	Collagen alpha-2(I) chain
CD8_SPP1_hi	GZMB	1.05E-12	0.828076826	0.591	0.394	1.74E-08	Granzyme B
CD8_SPP1_hi	RGS2	7.10E-12	1.234613554	0.409	0.261	1.17E-07	Regulator of G-protein signaling 2
CD8_SPP1_hi	ODC1	8.31E-12	0.853473134	0.726	0.642	1.37E-07	Ornithine decarboxylase
CD8_SPP1_hi	SPP1	1.06E-10	0.62422654	0.278	0.142	1.75E-06	Osteopontin
CD8_SPP1_hi	CSTB	1.39E-10	0.518251575	0.869	0.859	2.29E-06	Cystatin-B
CD8_SPP1_hi	ENSCAFG00000018277	1.74E-10	0.878953729	0.488	0.349	2.88E-06	NA	NA	NA
CD8_SPP1_hi	IBSP	2.13E-10	0.991531296	0.417	0.273	3.52E-06	Bone sialoprotein 2
CD8_SPP1_hi	CTSK	8.66E-10	0.638587553	0.306	0.169	1.43E-05	Cathepsin K
CD8_SPP1_hi	COL1A1	1.56E-09	0.630857035	0.587	0.449	2.58E-05	Collagen alpha-1(I) chain
CD8_SPP1_hi	CACYBP	5.85E-09	0.694007023	0.599	0.537	9.65E-05	Calcyclin-binding protein
CD8_SPP1_hi	FOSB	1.32E-08	0.622989683	0.389	0.253	0.000217908	Protein fosB
CD8_SPP1_hi	ST13	2.96E-08	0.659696511	0.631	0.571	0.000487652	Hsc70-interacting protein
CD8_SPP1_hi	ATP5F1B	5.68E-08	0.545908502	0.663	0.617	0.000936889	NA	NA	NA
CD8_SPP1_hi	PLIN2	7.91E-08	0.788956189	0.667	0.629	0.001304258	Perilipin-2
T_IFN	ISG15	8.00E-164	4.495309058	0.983	0.234	1.32E-159	Ubiquitin-like protein ISG15
T_IFN	MX2	2.04E-150	3.301870644	0.931	0.216	3.37E-146	Interferon-induced GTP-binding protein Mx2
T_IFN	OAS1	1.60E-134	2.705322612	0.856	0.19	2.65E-130	2'-5'-oligoadenylate synthase 1
T_IFN	DDX58	6.47E-123	1.706627099	0.489	0.051	1.07E-118	Probable ATP-dependent RNA helicase DDX58
T_IFN	ENSCAFG00000006557	2.52E-114	1.689059283	0.46	0.048	4.16E-110	NA	NA	NA
T_IFN	EPSTI1	1.72E-98	1.891801912	0.626	0.112	2.83E-94	Epithelial-stromal interaction protein 1
T_IFN	IFI44	6.87E-91	1.962525728	0.833	0.25	1.13E-86	Interferon-induced protein 44
T_IFN	ISG20	2.31E-79	2.294452676	0.966	0.635	3.80E-75	Interferon-stimulated gene 20 kDa protein
T_IFN	ENSCAFG00000016252	1.85E-72	1.659687061	0.557	0.117	3.06E-68	NA	NA	NA
T_IFN	XAF1	1.87E-72	1.745155175	0.649	0.163	3.08E-68	XIAP-associated factor 1
T_IFN	KCNH7	1.21E-60	1.704423421	0.667	0.204	1.99E-56	Potassium voltage-gated channel subfamily H member 7	nonsurface	machine learning
T_IFN	IFI44L	1.32E-57	1.591489583	0.621	0.182	2.18E-53	Interferon-induced protein 44-like
T_IFN	SAMD9L	5.72E-55	1.663216711	0.805	0.364	9.43E-51	Sterile alpha motif domain-containing protein 9-like
T_IFN	IFI35	8.55E-44	1.468745278	0.626	0.234	1.41E-39	Interferon-induced 35 kDa protein
T_IFN	ENSCAFG00000025115	2.30E-42	1.441490639	0.874	0.547	3.79E-38	NA	NA	NA
T_IFN	IFIT1	7.15E-40	1.183164318	0.264	0.045	1.18E-35	Interferon-induced protein with tetratricopeptide repeats 1
T_IFN	ENSCAFG00000050027	3.22E-39	1.416126246	0.695	0.302	5.31E-35	NA	NA	NA
T_IFN	DTX3L	2.47E-37	1.242931672	0.437	0.122	4.08E-33	E3 ubiquitin-protein ligase DTX3L
T_IFN	HERC6	2.59E-37	1.066121991	0.345	0.078	4.27E-33	Probable E3 ubiquitin-protein ligase HERC6	nonsurface	neg. trainingset
T_IFN	ZNFX1	1.94E-36	1.353149765	0.494	0.16	3.21E-32	NFX1-type zinc finger-containing protein 1
T_IFN	GBP1	1.03E-32	1.299930208	0.782	0.42	1.70E-28	Interferon-induced guanylate-binding protein 1	nonsurface	machine learning
T_IFN	ENSCAFG00000048887	3.82E-32	1.191722144	0.379	0.105	6.31E-28	NA	NA	NA
T_IFN	IFGGB2	1.54E-31	1.487037686	0.586	0.25	2.54E-27	NA	NA	NA
T_IFN	TRIM25	1.03E-30	1.181896282	0.534	0.214	1.69E-26	E3 ubiquitin/ISG15 ligase TRIM25
T_IFN	NUCB2	2.60E-29	1.041393319	0.908	0.751	4.28E-25	Nucleobindin-2
T_IFN	ENSCAFG00000006485	1.24E-26	0.712307813	0.983	0.904	2.04E-22	NA	NA	NA
T_IFN	TAP1	1.90E-26	0.670659977	0.983	0.914	3.14E-22	Antigen peptide transporter 1		machine learning
T_IFN	ENSCAFG00000000502	2.86E-26	0.883784797	0.287	0.072	4.73E-22	NA	NA	NA
T_IFN	TRANK1	1.43E-24	1.012506451	0.345	0.107	2.36E-20	TPR and ankyrin repeat-containing protein 1
T_IFN	TRAFD1	1.65E-24	0.922023224	0.443	0.161	2.73E-20	TRAF-type zinc finger domain-containing protein 1
T_IFN	SHFL	2.09E-24	1.156623315	0.471	0.195	3.44E-20	NA	NA	NA
T_IFN	LGALS9	8.50E-24	1.087860476	0.569	0.272	1.40E-19	Galectin-9
T_IFN	TMEM140	5.18E-19	0.910925499	0.42	0.176	8.55E-15	Transmembrane protein 140	surface	machine learning
T_IFN	BST2	1.22E-18	0.779850118	0.287	0.092	2.01E-14	Bone marrow stromal antigen 2	surface	GPI (UniProt)
T_IFN	SMCHD1	5.22E-18	0.997921943	0.592	0.348	8.60E-14	Structural maintenance of chromosomes flexible hinge domain-containing protein 1
T_IFN	SPATS2L	6.79E-18	0.989772857	0.575	0.323	1.12E-13	SPATS2-like protein
T_IFN	PSMF1	3.36E-17	0.771158766	0.264	0.086	5.55E-13	Proteasome inhibitor PI31 subunit
T_IFN	VIM	1.01E-16	0.604377972	1	0.987	1.66E-12	Vimentin
T_IFN	TRIM22	1.08E-16	0.82993928	0.287	0.1	1.78E-12	E3 ubiquitin-protein ligase TRIM22
T_IFN	NUP153	1.47E-16	0.961543419	0.379	0.167	2.42E-12	Nuclear pore complex protein Nup153
T_IFN	RASAL2	5.54E-16	1.022938335	0.379	0.168	9.14E-12	Ras GTPase-activating protein nGAP
T_IFN	TNFSF10	7.71E-16	0.931930963	0.477	0.244	1.27E-11	Tumor necrosis factor ligand superfamily member 10		machine learning
T_IFN	ENSCAFG00000046009	1.28E-15	0.824213796	0.925	0.831	2.11E-11	NA	NA	NA
T_IFN	REV3L	1.64E-15	0.891555655	0.506	0.274	2.71E-11	DNA polymerase zeta catalytic subunit
T_IFN	MNDA	2.52E-15	0.709810624	0.839	0.683	4.16E-11	Myeloid cell nuclear differentiation antigen
T_IFN	OASL	2.22E-14	0.802744717	0.264	0.095	3.67E-10	2'-5'-oligoadenylate synthase-like protein
T_IFN	MRPS21	7.70E-14	0.92702716	0.5	0.297	1.27E-09	28S ribosomal protein S21, mitochondrial
T_IFN	PSMB10	1.06E-13	0.666207835	0.793	0.593	1.76E-09	Proteasome subunit beta type-10
T_IFN	GSDMD	4.35E-13	0.870484898	0.534	0.328	7.18E-09	Gasdermin-D
T_IFN	ENSCAFG00000011993	8.83E-13	0.758653514	0.529	0.316	1.46E-08	NA	NA	NA
T_IFN	TOX4	1.91E-12	0.926598742	0.563	0.385	3.15E-08	TOX high mobility group box family member 4
T_IFN	SP100	1.12E-11	0.770106771	0.621	0.45	1.84E-07	Nuclear autoantigen Sp-100
T_IFN	RGS1	1.20E-11	0.676132692	0.879	0.741	1.99E-07	Regulator of G-protein signaling 1
T_IFN	STAT1	1.77E-11	0.66907818	0.523	0.314	2.91E-07	Signal transducer and activator of transcription 1-alpha/beta
T_IFN	ATP5IF1	1.91E-09	0.550632091	0.868	0.804	3.16E-05	NA	NA	NA
T_IFN	ENSCAFG00000032012	5.77E-09	0.661676136	0.437	0.269	9.51E-05	NA	NA	NA
T_IFN	HLA-DQB2	1.09E-08	0.417732397	0.994	0.96	0.000180017	HLA class II histocompatibility antigen, DQ beta 2 chain	surface	pos. trainingset
T_IFN	ENSCAFG00000037735	1.89E-08	0.374852064	0.994	0.981	0.000312262	NA	NA	NA
T_IFN	TAPBP	3.42E-08	0.673784378	0.534	0.397	0.00056431	Tapasin		machine learning
T_IFN	OPTN	3.70E-08	0.66800789	0.707	0.553	0.000610128	Optineurin
T_IFN	CTSS	6.59E-08	0.632282584	0.621	0.466	0.001086484	Cathepsin S
T_IFN	ZC3HAV1	7.21E-08	0.579858231	0.259	0.126	0.00118952	Zinc finger CCCH-type antiviral protein 1
T_IFN	APOL6	2.06E-07	0.545879458	0.27	0.141	0.003394538	Apolipoprotein L6	nonsurface	machine learning
T_IFN	GALK1	2.12E-07	0.340470955	1	0.995	0.00350357	Galactokinase
T_IFN	PLAC8	2.66E-07	0.703107472	0.494	0.343	0.004391225	Placenta-specific gene 8 protein
T_IFN	PSMB9	2.87E-07	0.466577227	0.954	0.873	0.004728619	Proteasome subunit beta type-9
T_IFN	LPIN2	4.93E-07	0.679767026	0.339	0.208	0.008126589	Phosphatidate phosphatase LPIN2
T_IFN	TMBIM6	5.33E-07	0.433291735	0.851	0.765	0.008789581	Bax inhibitor 1	nonsurface	machine learning
T_IFN	SAT1	5.70E-07	0.477750242	0.822	0.715	0.009399059	Diamine acetyltransferase 1
T_cycling	STMN1	0	3.215333771	0.992	0.31	0	Stathmin
T_cycling	CENPF	0	3.041536955	0.814	0.048	0	Centromere protein F
T_cycling	TOP2A	0	2.963400832	0.791	0.065	0	DNA topoisomerase 2-alpha
T_cycling	MKI67	0	2.778701833	0.842	0.03	0	Antigen KI-67
T_cycling	ENSCAFG00000030087	0	2.509212174	0.883	0.052	0	NA	NA	NA
T_cycling	H1-5	0	2.407283176	0.693	0.037	0	NA	NA	NA
T_cycling	SMC2	0	2.123492863	0.852	0.059	0	Structural maintenance of chromosomes protein 2
T_cycling	SPC24	0	2.108465096	0.859	0.033	0	Kinetochore protein Spc24
T_cycling	ASPM	0	2.028128391	0.68	0.043	0	Abnormal spindle-like microcephaly-associated protein
T_cycling	CDC20	0	2.012174599	0.68	0.027	0	Cell division cycle protein 20 homolog
T_cycling	ENSCAFG00000017264	0	1.98719308	0.809	0.114	0	NA	NA	NA
T_cycling	TK1	0	1.935859976	0.838	0.092	0	Thymidine kinase, cytosolic
T_cycling	NUF2	0	1.896819471	0.721	0.019	0	Kinetochore protein Nuf2
T_cycling	DUT	0	1.872802728	0.816	0.096	0	Deoxyuridine 5'-triphosphate nucleotidohydrolase, mitochondrial
T_cycling	TPX2	0	1.87224707	0.797	0.049	0	Targeting protein for Xklp2
T_cycling	ENSCAFG00000048539	0	1.851147693	0.828	0.08	0	NA	NA	NA
T_cycling	KIF11	0	1.80713597	0.727	0.028	0	Kinesin-like protein KIF11
T_cycling	CENPE	0	1.765654887	0.699	0.046	0	Centromere-associated protein E
T_cycling	KNL1	0	1.750194521	0.74	0.051	0	NA	NA	NA
T_cycling	RRM2	0	1.640408466	0.668	0.02	0	Ribonucleoside-diphosphate reductase subunit M2	nonsurface	machine learning
T_cycling	HMMR	0	1.604330469	0.689	0.067	0	Hyaluronan mediated motility receptor
T_cycling	CKS1B	0	1.588576857	0.793	0.069	0	Cyclin-dependent kinases regulatory subunit 1
T_cycling	CENPW	0	1.522041008	0.834	0.109	0	Centromere protein W
T_cycling	KIF15	0	1.491754282	0.65	0.015	0	Kinesin-like protein KIF15
T_cycling	CLSPN	0	1.481486323	0.605	0.012	0	Claspin
T_cycling	CCNB2	0	1.440415388	0.621	0.017	0	G2/mitotic-specific cyclin-B2
T_cycling	HMGB3	0	1.429028381	0.709	0.048	0	High mobility group protein B3
T_cycling	NDC80	0	1.413764044	0.639	0.034	0	Kinetochore protein NDC80 homolog
T_cycling	NUSAP1	0	1.358524122	0.582	0.025	0	Nucleolar and spindle-associated protein 1
T_cycling	BRCA2	0	1.349115103	0.643	0.022	0	Breast cancer type 2 susceptibility protein
T_cycling	ENSCAFG00000007705	0	1.289900878	0.482	0.022	0	NA	NA	NA
T_cycling	DLGAP5	0	1.238478337	0.533	0.019	0	Disks large-associated protein 5
T_cycling	CDKN3	0	1.231680839	0.553	0.013	0	Cyclin-dependent kinase inhibitor 3
T_cycling	MYBL2	0	1.209365616	0.596	0.02	0	Myb-related protein B
T_cycling	ENSCAFG00000016482	0	1.184484537	0.619	0.016	0	NA	NA	NA
T_cycling	NCAPG	0	1.167927053	0.602	0.022	0	Condensin complex subunit 3
T_cycling	KIF23	0	1.151327497	0.559	0.016	0	Kinesin-like protein KIF23
T_cycling	ORC6	0	1.133247972	0.59	0.02	0	Origin recognition complex subunit 6
T_cycling	GTSE1	0	1.126638743	0.529	0.006	0	G2 and S phase-expressed protein 1
T_cycling	KIFC1	0	1.120496157	0.607	0.017	0	Kinesin-like protein KIFC1
T_cycling	INCENP	0	1.098488161	0.602	0.051	0	Inner centromere protein
T_cycling	ARHGEF39	0	1.083060322	0.539	0.018	0	Rho guanine nucleotide exchange factor 39
T_cycling	KIF22	0	1.046392147	0.555	0.017	0	Kinesin-like protein KIF22
T_cycling	CKAP2L	0	1.036026393	0.494	0.004	0	Cytoskeleton-associated protein 2-like
T_cycling	SGO1	0	1.020153052	0.539	0.016	0	NA	NA	NA
T_cycling	ENSCAFG00000002332	0	1.003386548	0.469	0.021	0	NA	NA	NA
T_cycling	PLK1	0	0.986740961	0.436	0.015	0	Serine/threonine-protein kinase PLK1
T_cycling	AURKA	0	0.98613217	0.475	0.022	0	Aurora kinase A
T_cycling	CCNA2	0	0.973317231	0.494	0.006	0	Cyclin-A2
T_cycling	CDK1	0	0.952216427	0.535	0.035	0	Cyclin-dependent kinase 1
T_cycling	MTFR2	0	0.890348932	0.506	0.017	0	Mitochondrial fission regulator 2
T_cycling	CEP55	0	0.890174587	0.504	0.014	0	Centrosomal protein of 55 kDa
T_cycling	DIAPH3	0	0.869889429	0.496	0.009	0	Protein diaphanous homolog 3
T_cycling	BUB1B	0	0.863326659	0.43	0.014	0	Mitotic checkpoint serine/threonine-protein kinase BUB1 beta
T_cycling	UBE2C	0	0.862536184	0.395	0.006	0	Ubiquitin-conjugating enzyme E2 C
T_cycling	RAD51AP1	0	0.848979486	0.488	0.013	0	RAD51-associated protein 1
T_cycling	RACGAP1	0	0.818677296	0.453	0.017	0	Rac GTPase-activating protein 1
T_cycling	CENPU	0	0.810500157	0.422	0.009	0	Centromere protein U
T_cycling	UHRF1	0	0.800280873	0.467	0.012	0	E3 ubiquitin-protein ligase UHRF1
T_cycling	CDCA3	0	0.784989132	0.406	0.011	0	Cell division cycle-associated protein 3
T_cycling	CENPP	0	0.761215031	0.51	0.02	0	Centromere protein P
T_cycling	ESCO2	0	0.727066335	0.395	0.008	0	N-acetyltransferase ESCO2
T_cycling	MCM10	0	0.724922693	0.426	0.011	0	Protein MCM10 homolog
T_cycling	BUB1	0	0.700589293	0.383	0.005	0	Mitotic checkpoint serine/threonine-protein kinase BUB1
T_cycling	SKA3	0	0.689419301	0.42	0.016	0	Spindle and kinetochore-associated protein 3
T_cycling	HJURP	0	0.652433497	0.346	0.002	0	Holliday junction recognition protein
T_cycling	CDCA8	0	0.60806575	0.35	0.003	0	Borealin
T_cycling	RAD51	0	0.585922381	0.381	0.005	0	DNA repair protein RAD51 homolog 1
T_cycling	E2F8	0	0.574998273	0.326	0.003	0	Transcription factor E2F8
T_cycling	CENPK	0	0.532641677	0.371	0.008	0	Centromere protein K
T_cycling	ENSCAFG00000010412	5.21E-305	0.645901891	0.35	0.008	8.60E-301	NA	NA	NA
T_cycling	PRC1	1.51E-304	0.676320501	0.377	0.011	2.49E-300	Protein regulator of cytokinesis 1
T_cycling	CDC6	1.73E-298	0.579731679	0.316	0.005	2.86E-294	Cell division control protein 6 homolog
T_cycling	NCAPD2	2.97E-294	0.860118914	0.527	0.038	4.90E-290	Condensin complex subunit 1
T_cycling	FANCD2	7.10E-293	0.586889535	0.35	0.009	1.17E-288	Fanconi anemia group D2 protein	nonsurface	neg. trainingset
T_cycling	KIF4A	3.99E-291	0.82598829	0.5	0.033	6.59E-287	Chromosome-associated kinesin KIF4A
T_cycling	MCM7	1.73E-288	1.149419674	0.633	0.066	2.85E-284	DNA replication licensing factor MCM7
T_cycling	CHAF1A	1.20E-286	0.870782123	0.527	0.04	1.98E-282	Chromatin assembly factor 1 subunit A
T_cycling	SKA2	1.11E-285	1.139422193	0.711	0.087	1.82E-281	Spindle and kinetochore-associated protein 2
T_cycling	AURKB	4.64E-280	1.48359996	0.701	0.095	7.66E-276	Aurora kinase B
T_cycling	TTK	6.67E-279	0.512674736	0.291	0.004	1.10E-274	Dual specificity protein kinase TTK
T_cycling	POLA2	1.36E-278	0.662178665	0.459	0.028	2.24E-274	DNA polymerase alpha subunit B
T_cycling	ENSCAFG00000043319	1.63E-277	1.185266797	0.656	0.075	2.69E-273	NA	NA	NA
T_cycling	NSD2	7.42E-277	0.870528792	0.631	0.065	1.22E-272	NA	NA	NA
T_cycling	IQGAP3	2.07E-272	0.449065637	0.287	0.004	3.42E-268	Ras GTPase-activating-like protein IQGAP3
T_cycling	NMRAL1	5.80E-268	1.306949281	0.699	0.097	9.57E-264	NmrA-like family domain-containing protein 1
T_cycling	KIF14	8.79E-268	0.621601141	0.277	0.003	1.45E-263	Kinesin-like protein KIF14
T_cycling	CENPM	1.69E-266	0.545273132	0.324	0.009	2.79E-262	Centromere protein M
T_cycling	CENPH	4.29E-265	0.403489291	0.307	0.007	7.07E-261	Centromere protein H
T_cycling	KIF20B	1.88E-263	1.396631349	0.732	0.108	3.10E-259	Kinesin-like protein KIF20B
T_cycling	LIG1	3.07E-261	1.017312692	0.588	0.062	5.07E-257	DNA ligase 1
T_cycling	RAD18	9.02E-258	0.648170639	0.453	0.031	1.49E-253	E3 ubiquitin-protein ligase RAD18
T_cycling	CDC45	4.99E-256	0.377432805	0.266	0.003	8.23E-252	Cell division control protein 45 homolog
T_cycling	EZH2	3.73E-252	0.892548633	0.537	0.051	6.16E-248	Histone-lysine N-methyltransferase EZH2
T_cycling	RRM1	3.90E-252	0.866612036	0.557	0.056	6.44E-248	Ribonucleoside-diphosphate reductase large subunit
T_cycling	REXO5	9.58E-252	0.470152487	0.301	0.008	1.58E-247	NA	NA	NA
T_cycling	ENSCAFG00000008661	2.34E-250	1.263572268	0.67	0.09	3.86E-246	NA	NA	NA
T_cycling	ENSCAFG00000030875	1.87E-249	1.619297298	0.742	0.124	3.09E-245	NA	NA	NA
T_cycling	CKAP2	2.46E-249	0.968672266	0.588	0.064	4.06E-245	Cytoskeleton-associated protein 2
T_cycling	MCM3	3.94E-249	0.971099428	0.502	0.045	6.50E-245	DNA replication licensing factor MCM3
T_cycling	H2AZ1	2.68E-248	2.271600871	0.99	0.613	4.42E-244	NA	NA	NA
T_cycling	TUBA1B	1.70E-247	2.970816093	0.996	0.809	2.80E-243	Tubulin alpha-1B chain
T_cycling	GMNN	5.23E-245	1.104007108	0.777	0.126	8.63E-241	Geminin
T_cycling	ECT2	4.75E-243	0.63296706	0.379	0.021	7.84E-239	Protein ECT2
T_cycling	ENSCAFG00000000443	5.13E-242	2.017268567	0.867	0.22	8.47E-238	NA	NA	NA
T_cycling	TRIP13	4.19E-240	0.484460289	0.334	0.014	6.92E-236	Pachytene checkpoint protein 2 homolog
T_cycling	TUBB6	8.04E-237	1.18869603	0.57	0.067	1.33E-232	Tubulin beta-6 chain
T_cycling	SPC25	1.56E-236	0.498222064	0.332	0.014	2.58E-232	Kinetochore protein Spc25
T_cycling	ENSCAFG00000050001	1.23E-234	1.675045125	0.641	0.094	2.02E-230	NA	NA	NA
T_cycling	NCAPH	2.97E-234	0.432719399	0.303	0.01	4.90E-230	Condensin complex subunit 2
T_cycling	FANCM	1.68E-226	0.363444383	0.266	0.006	2.77E-222	Fanconi anemia group M protein
T_cycling	DDX39A	2.37E-226	1.344429803	0.844	0.181	3.91E-222	ATP-dependent RNA helicase DDX39A
T_cycling	MND1	4.62E-226	0.400402906	0.285	0.009	7.62E-222	Meiotic nuclear division protein 1 homolog
T_cycling	HELLS	1.86E-225	0.714747342	0.422	0.033	3.06E-221	Lymphoid-specific helicase
T_cycling	CDCA2	8.74E-224	0.452076676	0.268	0.007	1.44E-219	Cell division cycle-associated protein 2
T_cycling	RFC4	1.40E-223	0.903190863	0.588	0.075	2.30E-219	Replication factor C subunit 4
T_cycling	HMGB1	1.91E-221	1.576286574	0.998	0.959	3.15E-217	High mobility group protein B1
T_cycling	TMPO	1.11E-220	1.424748984	0.826	0.178	1.83E-216	Lamina-associated polypeptide 2, isoforms beta/gamma	nonsurface	machine learning
T_cycling	TMPO	1.11E-220	1.424748984	0.826	0.178	1.83E-216	Lamina-associated polypeptide 2, isoform alpha
T_cycling	ANLN	3.65E-220	0.533632504	0.311	0.013	6.03E-216	Actin-binding protein anillin
T_cycling	PCNA	6.54E-217	0.849387974	0.502	0.053	1.08E-212	Proliferating cell nuclear antigen
T_cycling	RNASEH2C	1.49E-216	0.9897297	0.727	0.122	2.46E-212	Ribonuclease H2 subunit C
T_cycling	DHDDS	2.75E-216	1.792727476	0.994	0.788	4.53E-212	Dehydrodolichyl diphosphate syntase complex subunit DHDDS
T_cycling	CIP2A	5.77E-216	0.550689686	0.436	0.037	9.53E-212	NA	NA	NA
T_cycling	ZWINT	3.23E-214	0.433968746	0.262	0.007	5.33E-210	ZW10 interactor
T_cycling	MCM6	1.55E-213	1.150379674	0.689	0.117	2.55E-209	DNA replication licensing factor MCM6
T_cycling	ENSCAFG00000011598	8.64E-212	0.584024239	0.328	0.018	1.43E-207	NA	NA	NA
T_cycling	RFC3	5.65E-208	0.647213464	0.502	0.055	9.32E-204	Replication factor C subunit 3
T_cycling	NCAPG2	3.05E-207	0.45539677	0.32	0.017	5.03E-203	Condensin-2 complex subunit G2	nonsurface	neg. trainingset
T_cycling	POLE	4.18E-200	0.347063604	0.252	0.008	6.90E-196	DNA polymerase epsilon catalytic subunit A	nonsurface	neg. trainingset
T_cycling	GINS1	5.76E-199	0.371726219	0.295	0.014	9.50E-195	DNA replication complex GINS protein PSF1
T_cycling	LMNB1	2.31E-198	0.90613275	0.613	0.092	3.81E-194	Lamin-B1
T_cycling	HMGB2	5.62E-198	1.917819267	0.994	0.853	9.28E-194	High mobility group protein B2
T_cycling	SASS6	2.23E-197	0.52048994	0.352	0.025	3.69E-193	Spindle assembly abnormal protein 6 homolog
T_cycling	NCAPD3	1.59E-194	0.649540775	0.516	0.063	2.63E-190	Condensin-2 complex subunit D3
T_cycling	POC1A	3.83E-194	0.397616964	0.285	0.013	6.32E-190	POC1 centriolar protein homolog A
T_cycling	CCNE2	5.25E-194	0.571035352	0.342	0.024	8.66E-190	G1/S-specific cyclin-E2
T_cycling	RFC2	2.57E-193	0.799376933	0.65	0.105	4.23E-189	Replication factor C subunit 2
T_cycling	CHEK1	1.19E-191	0.438039378	0.316	0.019	1.97E-187	Serine/threonine-protein kinase Chk1
T_cycling	TYMS	1.88E-188	1.419550068	0.783	0.194	3.10E-184	Thymidylate synthase
T_cycling	USP1	6.55E-187	1.062355842	0.795	0.174	1.08E-182	Ubiquitin carboxyl-terminal hydrolase 1
T_cycling	ENSCAFG00000005091	1.12E-184	0.636342205	0.498	0.062	1.85E-180	NA	NA	NA
T_cycling	CBX5	5.04E-184	0.966449299	0.727	0.142	8.31E-180	Chromobox protein homolog 5
T_cycling	FABP3	6.88E-184	1.564340318	0.791	0.208	1.14E-179	Fatty acid-binding protein, heart
T_cycling	ACOT7	1.04E-183	0.750646635	0.668	0.114	1.72E-179	Cytosolic acyl coenzyme A thioester hydrolase
T_cycling	DNMT1	8.35E-182	1.198996274	0.762	0.172	1.38E-177	DNA (cytosine-5)-methyltransferase 1
T_cycling	PTMA	3.99E-181	1.007557618	1	0.998	6.58E-177	Prothymosin alpha
T_cycling	GINS4	1.60E-180	0.350458963	0.268	0.013	2.64E-176	DNA replication complex GINS protein SLD5
T_cycling	DNPH1	2.63E-177	0.382153745	0.303	0.02	4.33E-173	2'-deoxynucleoside 5'-phosphate N-hydrolase 1
T_cycling	CDT1	7.06E-176	0.512254458	0.439	0.05	1.16E-171	DNA replication factor Cdt1
T_cycling	SHMT2	1.34E-175	0.533353191	0.436	0.049	2.20E-171	Serine hydroxymethyltransferase, mitochondrial
T_cycling	CENPQ	6.25E-174	0.475114932	0.352	0.03	1.03E-169	Centromere protein Q
T_cycling	RCC1	1.16E-168	0.347331553	0.262	0.014	1.92E-164	Regulator of chromosome condensation
T_cycling	H2AZ2	2.41E-168	1.481875706	0.953	0.416	3.97E-164	NA	NA	NA
T_cycling	MIS18BP1	1.08E-167	0.894202396	0.707	0.141	1.78E-163	Mis18-binding protein 1
T_cycling	NUDT1	2.62E-167	0.969804428	0.656	0.129	4.32E-163	7,8-dihydro-8-oxoguanine triphosphatase
T_cycling	TUBG1	4.30E-167	0.504950605	0.461	0.058	7.10E-163	Tubulin gamma-1 chain
T_cycling	GINS2	4.31E-167	0.354954781	0.283	0.018	7.11E-163	DNA replication complex GINS protein PSF2
T_cycling	PSAT1	7.59E-166	0.371854697	0.277	0.017	1.25E-161	Phosphoserine aminotransferase
T_cycling	SMC1A	1.17E-161	1.065278191	0.764	0.182	1.93E-157	Structural maintenance of chromosomes protein 1A
T_cycling	SGO2	2.29E-160	0.74831914	0.506	0.076	3.78E-156	NA	NA	NA
T_cycling	ATAD2	3.28E-160	0.98562791	0.725	0.161	5.41E-156	ATPase family AAA domain-containing protein 2
T_cycling	CKAP5	1.02E-158	0.659647728	0.471	0.066	1.68E-154	Cytoskeleton-associated protein 5
T_cycling	PRIM2	4.60E-155	0.422999704	0.35	0.035	7.59E-151	DNA primase large subunit
T_cycling	BARD1	1.42E-154	0.904054701	0.662	0.138	2.35E-150	BRCA1-associated RING domain protein 1
T_cycling	RCC2	2.21E-154	0.629026117	0.578	0.101	3.64E-150	Protein RCC2
T_cycling	REEP4	4.88E-154	0.650038772	0.389	0.046	8.05E-150	Receptor expression-enhancing protein 4	nonsurface	machine learning
T_cycling	SLC43A3	4.36E-153	0.368577041	0.309	0.026	7.20E-149	Solute carrier family 43 member 3	surface	machine learning
T_cycling	NUCKS1	2.58E-149	1.347249571	0.98	0.716	4.25E-145	Nuclear ubiquitous casein and cyclin-dependent kinase substrate 1
T_cycling	UCHL3	4.11E-149	0.620593646	0.57	0.101	6.78E-145	Ubiquitin carboxyl-terminal hydrolase isozyme L3
T_cycling	NT5DC2	6.74E-148	0.368175813	0.291	0.024	1.11E-143	5'-nucleotidase domain-containing protein 2
T_cycling	POLA1	7.39E-148	0.548847253	0.428	0.058	1.22E-143	DNA polymerase alpha catalytic subunit
T_cycling	AAAS	2.17E-147	0.365050901	0.352	0.038	3.59E-143	Aladin
T_cycling	HAUS1	2.26E-146	0.639150438	0.494	0.079	3.72E-142	HAUS augmin-like complex subunit 1
T_cycling	POLD3	2.40E-146	0.449654194	0.357	0.039	3.97E-142	DNA polymerase delta subunit 3
T_cycling	NUP37	6.88E-146	0.479004264	0.467	0.069	1.14E-141	Nucleoporin Nup37
T_cycling	DNAJC9	8.52E-145	0.667930713	0.543	0.095	1.41E-140	DnaJ homolog subfamily C member 9
T_cycling	MSH2	1.11E-144	0.364271265	0.275	0.021	1.84E-140	DNA mismatch repair protein Msh2
T_cycling	RAN	2.14E-144	1.221967811	0.955	0.499	3.53E-140	GTP-binding nuclear protein Ran
T_cycling	HDGF	1.01E-143	0.694402541	0.594	0.114	1.66E-139	Hepatoma-derived growth factor
T_cycling	AP1M1	2.07E-142	0.590773523	0.572	0.105	3.41E-138	AP-1 complex subunit mu-1
T_cycling	VRK1	2.43E-142	0.459396843	0.389	0.049	4.01E-138	Serine/threonine-protein kinase VRK1
T_cycling	POLD1	5.39E-142	0.297747447	0.299	0.027	8.89E-138	DNA polymerase delta catalytic subunit
T_cycling	MAD2L2	2.11E-141	0.524111589	0.475	0.074	3.48E-137	Mitotic spindle assembly checkpoint protein MAD2B
T_cycling	CALM3	1.12E-139	1.315058724	0.955	0.461	1.85E-135	NA	NA	NA
T_cycling	SMC4	1.49E-138	1.368812481	0.885	0.344	2.46E-134	Structural maintenance of chromosomes protein 4
T_cycling	ENSCAFG00000032392	2.19E-137	1.213843909	0.988	0.779	3.62E-133	NA	NA	NA
T_cycling	ENSCAFG00000024295	2.89E-137	0.897055039	0.531	0.099	4.77E-133	NA	NA	NA
T_cycling	MCM4	5.60E-137	0.456848919	0.357	0.043	9.24E-133	DNA replication licensing factor MCM4
T_cycling	ACTB	5.85E-136	1.054241612	0.998	0.976	9.66E-132	Actin, cytoplasmic 1
T_cycling	GGCT	1.07E-133	0.331521647	0.348	0.041	1.76E-129	Gamma-glutamylcyclotransferase
T_cycling	NASP	2.59E-133	1.003899197	0.76	0.214	4.27E-129	Nuclear autoantigenic sperm protein
T_cycling	RANBP1	3.85E-133	0.564506615	0.533	0.097	6.36E-129	Ran-specific GTPase-activating protein
T_cycling	TECR	6.10E-133	0.55790424	0.566	0.109	1.01E-128	Very-long-chain enoyl-CoA reductase	nonsurface	neg. trainingset
T_cycling	WDHD1	1.07E-131	0.321666574	0.285	0.027	1.77E-127	WD repeat and HMG-box DNA-binding protein 1
T_cycling	LSM5	5.02E-130	0.926459659	0.777	0.221	8.28E-126	U6 snRNA-associated Sm-like protein LSm5
T_cycling	RNASEH2A	8.36E-130	0.340714849	0.256	0.021	1.38E-125	Ribonuclease H2 subunit A
T_cycling	THYN1	1.10E-129	0.475669847	0.453	0.073	1.81E-125	Thymocyte nuclear protein 1
T_cycling	ODF2	4.44E-129	0.483160521	0.318	0.036	7.33E-125	Outer dense fiber protein 2
T_cycling	ATAD5	2.50E-128	0.684351301	0.66	0.15	4.13E-124	ATPase family AAA domain-containing protein 5
T_cycling	CDK4	7.67E-128	1.023471313	0.789	0.248	1.27E-123	Cyclin-dependent kinase 4
T_cycling	CASP2	4.98E-126	0.343068145	0.348	0.044	8.22E-122	Caspase-2
T_cycling	SSRP1	3.27E-125	0.867093492	0.74	0.206	5.39E-121	FACT complex subunit SSRP1
T_cycling	RANGAP1	2.49E-124	0.41874946	0.326	0.039	4.11E-120	Ran GTPase-activating protein 1
T_cycling	CEP152	6.69E-124	0.410633095	0.342	0.044	1.10E-119	Centrosomal protein of 152 kDa
T_cycling	HMGA1	7.84E-124	0.766872009	0.52	0.106	1.29E-119	High mobility group protein HMG-I/HMG-Y
T_cycling	MTHFD1	1.01E-123	0.447233375	0.467	0.081	1.66E-119	C-1-tetrahydrofolate synthase, cytoplasmic
T_cycling	CCSAP	2.47E-123	0.395597817	0.258	0.023	4.08E-119	Centriole, cilia and spindle-associated protein
T_cycling	NEIL1	2.81E-123	0.361410905	0.295	0.032	4.63E-119	Endonuclease 8-like 1
T_cycling	BUB3	8.24E-123	0.725650239	0.648	0.154	1.36E-118	Mitotic checkpoint protein BUB3
T_cycling	KATNA1	4.23E-122	0.45980664	0.463	0.081	6.98E-118	Katanin p60 ATPase-containing subunit A1
T_cycling	H1-4	2.32E-119	0.957778221	0.596	0.139	3.82E-115	NA	NA	NA
T_cycling	SNRNP40	2.46E-118	0.508013537	0.584	0.125	4.06E-114	U5 small nuclear ribonucleoprotein 40 kDa protein
T_cycling	SMC3	3.00E-118	1.092158669	0.84	0.306	4.94E-114	Structural maintenance of chromosomes protein 3
T_cycling	DCTPP1	6.53E-118	0.433471768	0.318	0.04	1.08E-113	dCTP pyrophosphatase 1
T_cycling	CCDC167	2.96E-117	0.456987843	0.502	0.096	4.88E-113	Coiled-coil domain-containing protein 167	nonsurface	machine learning
T_cycling	RBBP7	6.30E-116	0.816436337	0.754	0.216	1.04E-111	Histone-binding protein RBBP7
T_cycling	NAP1L1	6.69E-116	1.041973994	0.965	0.63	1.10E-111	Nucleosome assembly protein 1-like 1
T_cycling	MIIP	1.17E-115	0.325873653	0.266	0.027	1.94E-111	Migration and invasion-inhibitory protein
T_cycling	PYCR3	2.30E-115	0.366858454	0.357	0.051	3.80E-111	NA	NA	NA
T_cycling	CFL1	4.56E-115	0.836662321	0.992	0.954	7.52E-111	Cofilin-1
T_cycling	SPCS3	6.35E-115	1.148154123	0.926	0.492	1.05E-110	Signal peptidase complex subunit 3	nonsurface	machine learning
T_cycling	HIRIP3	9.45E-115	0.412166245	0.389	0.061	1.56E-110	HIRA-interacting protein 3
T_cycling	TRAPPC1	2.93E-114	0.294745519	0.291	0.034	4.84E-110	Trafficking protein particle complex subunit 1
T_cycling	GALE	4.38E-114	0.430351607	0.432	0.076	7.23E-110	UDP-glucose 4-epimerase
T_cycling	SRSF2	9.81E-114	0.357667275	0.379	0.058	1.62E-109	Serine/arginine-rich splicing factor 2
T_cycling	PPIH	2.80E-113	0.503531504	0.564	0.121	4.62E-109	Peptidyl-prolyl cis-trans isomerase H
T_cycling	RBBP8	4.01E-113	0.347028175	0.359	0.053	6.62E-109	DNA endonuclease RBBP8
T_cycling	TMEM126A	7.32E-113	0.472843371	0.48	0.092	1.21E-108	Transmembrane protein 126A	nonsurface	machine learning
T_cycling	ACOT13	7.66E-113	0.529647226	0.537	0.113	1.26E-108	Acyl-coenzyme A thioesterase 13
T_cycling	CEP83	5.63E-111	0.531350645	0.52	0.109	9.29E-107	Centrosomal protein of 83 kDa
T_cycling	AJUBA	1.95E-109	0.29529195	0.381	0.061	3.22E-105	LIM domain-containing protein ajuba
T_cycling	CEP44	1.07E-108	0.331630224	0.275	0.032	1.76E-104	Centrosomal protein of 44 kDa
T_cycling	RUVBL2	8.32E-108	0.297388368	0.371	0.058	1.37E-103	RuvB-like 2
T_cycling	TOPBP1	1.33E-107	0.457731937	0.514	0.107	2.20E-103	DNA topoisomerase 2-binding protein 1
T_cycling	CIB2	1.80E-107	0.424249058	0.498	0.101	2.98E-103	Calcium and integrin-binding family member 2
T_cycling	POLD2	2.38E-107	0.286120975	0.322	0.045	3.93E-103	DNA polymerase delta subunit 2
T_cycling	ENSCAFG00000024864	2.78E-107	0.463928415	0.352	0.055	4.58E-103	NA	NA	NA
T_cycling	THOC6	1.01E-105	0.334758943	0.371	0.06	1.67E-101	THO complex subunit 6 homolog
T_cycling	TUBB4B	2.16E-105	1.105924097	0.824	0.325	3.57E-101	Tubulin beta-4B chain
T_cycling	IFT27	2.91E-105	0.375070539	0.406	0.072	4.81E-101	Intraflagellar transport protein 27 homolog
T_cycling	ZW10	5.57E-105	0.30783954	0.355	0.055	9.20E-101	Centromere/kinetochore protein zw10 homolog
T_cycling	ACTG1	1.08E-104	0.838413466	1	0.983	1.79E-100	Actin, cytoplasmic 2
T_cycling	NCBP1	3.01E-104	0.31730425	0.309	0.043	4.97E-100	Nuclear cap-binding protein subunit 1
T_cycling	SRM	3.06E-104	0.600065218	0.504	0.111	5.04E-100	Spermidine synthase
T_cycling	ENSCAFG00000035134	4.74E-104	0.389851084	0.408	0.074	7.83E-100	NA	NA	NA
T_cycling	EMC8	4.00E-103	0.550445748	0.555	0.13	6.59E-99	ER membrane protein complex subunit 8
T_cycling	TIPIN	2.81E-102	0.445702984	0.455	0.091	4.64E-98	TIMELESS-interacting protein
T_cycling	H2AC18	2.97E-102	1.685789026	0.871	0.433	4.90E-98	NA	NA	NA
T_cycling	ENSCAFG00000049566	1.37E-100	0.974403328	0.828	0.317	2.26E-96	NA	NA	NA
T_cycling	MRPS12	1.72E-100	0.636679461	0.701	0.197	2.84E-96	28S ribosomal protein S12, mitochondrial
T_cycling	ENSCAFG00000046600	1.95E-100	1.846469694	0.949	0.604	3.21E-96	NA	NA	NA
T_cycling	ALDH16A1	2.18E-100	0.262285825	0.252	0.029	3.60E-96	Aldehyde dehydrogenase family 16 member A1
T_cycling	ENSCAFG00000032036	3.03E-100	0.56911077	0.623	0.161	4.99E-96	NA	NA	NA
T_cycling	ATIC	6.75E-99	0.528870382	0.57	0.138	1.11E-94	Bifunctional purine biosynthesis protein PURH
T_cycling	MTHFD1L	1.05E-98	0.294925393	0.311	0.046	1.74E-94	Monofunctional C1-tetrahydrofolate synthase, mitochondrial
T_cycling	NUP85	3.85E-98	0.321516903	0.406	0.075	6.35E-94	Nuclear pore complex protein Nup85
T_cycling	NRM	8.42E-98	0.640133177	0.725	0.213	1.39E-93	Nurim	nonsurface	neg. trainingset
T_cycling	FDPS	1.33E-97	0.66356143	0.74	0.221	2.20E-93	Farnesyl pyrophosphate synthase	nonsurface	machine learning
T_cycling	RAD21	3.40E-97	0.912262079	0.822	0.292	5.61E-93	Double-strand-break repair protein rad21 homolog
T_cycling	AIFM1	5.25E-97	0.399165445	0.426	0.084	8.67E-93	Apoptosis-inducing factor 1, mitochondrial	nonsurface	neg. trainingset
T_cycling	EXOSC8	1.21E-96	0.274525163	0.35	0.058	2.00E-92	Exosome complex component RRP43
T_cycling	PA2G4	1.88E-96	1.034493541	0.801	0.336	3.11E-92	Proliferation-associated protein 2G4
T_cycling	THEM4	3.22E-96	0.380377906	0.404	0.077	5.32E-92	Acyl-coenzyme A thioesterase THEM4
T_cycling	SUZ12	9.90E-96	0.533127385	0.592	0.151	1.63E-91	Polycomb protein SUZ12
T_cycling	ENSCAFG00000046564	5.87E-95	0.750665078	0.99	0.91	9.68E-91	NA	NA	NA
T_cycling	MACROH2A1	1.09E-94	0.295208131	0.418	0.081	1.79E-90	NA	NA	NA
T_cycling	CCT8	3.36E-94	0.683444812	0.701	0.212	5.55E-90	T-complex protein 1 subunit theta
T_cycling	CYC1	3.72E-94	0.660760096	0.678	0.198	6.14E-90	Cytochrome c1, heme protein, mitochondrial	nonsurface	neg. trainingset
T_cycling	PSMD14	1.00E-93	0.291667969	0.422	0.084	1.66E-89	26S proteasome non-ATPase regulatory subunit 14
T_cycling	PRDX3	1.50E-93	0.538191384	0.582	0.149	2.48E-89	Thioredoxin-dependent peroxide reductase, mitochondrial
T_cycling	HNRNPAB	1.91E-93	0.864575957	0.82	0.319	3.16E-89	Heterogeneous nuclear ribonucleoprotein A/B
T_cycling	HNRNPA2B1	2.86E-93	1.017812787	0.957	0.586	4.72E-89	Heterogeneous nuclear ribonucleoproteins A2/B1
T_cycling	PCBD2	1.54E-92	0.3861983	0.5	0.113	2.54E-88	Pterin-4-alpha-carbinolamine dehydratase 2
T_cycling	NUP93	1.76E-92	0.309250926	0.314	0.049	2.91E-88	Nuclear pore complex protein Nup93	nonsurface	neg. trainingset
T_cycling	LRRC45	3.35E-92	0.337881309	0.416	0.083	5.53E-88	Leucine-rich repeat-containing protein 45
T_cycling	MRPL24	1.13E-91	0.392208714	0.498	0.114	1.86E-87	39S ribosomal protein L24, mitochondrial
T_cycling	MTX1	2.93E-91	0.310644348	0.398	0.077	4.84E-87	Metaxin-1	nonsurface	machine learning
T_cycling	UBE2S	1.07E-90	1.092150773	0.912	0.465	1.76E-86	Ubiquitin-conjugating enzyme E2 S
T_cycling	LYAR	1.45E-90	0.538693979	0.475	0.11	2.39E-86	Cell growth-regulating nucleolar protein
T_cycling	HPF1	1.97E-90	0.424302219	0.428	0.091	3.25E-86	NA	NA	NA
T_cycling	THOC3	2.04E-90	0.288166829	0.377	0.071	3.37E-86	THO complex subunit 3
T_cycling	SRSF10	2.98E-90	0.443854676	0.578	0.148	4.92E-86	Serine/arginine-rich splicing factor 10
T_cycling	CNIH4	7.55E-90	0.324059757	0.408	0.082	1.25E-85	Protein cornichon homolog 4	nonsurface	machine learning
T_cycling	ESD	2.12E-89	0.375548447	0.496	0.116	3.49E-85	S-formylglutathione hydrolase
T_cycling	PSMD1	2.46E-89	0.647562981	0.672	0.202	4.06E-85	26S proteasome non-ATPase regulatory subunit 1	nonsurface	machine learning
T_cycling	ILF2	4.33E-89	0.787693443	0.832	0.315	7.15E-85	Interleukin enhancer-binding factor 2
T_cycling	QDPR	7.13E-89	0.459560099	0.502	0.12	1.18E-84	Dihydropteridine reductase
T_cycling	ENSCAFG00000017118	7.62E-89	0.636226586	0.68	0.205	1.26E-84	NA	NA	NA
T_cycling	MTCH2	1.87E-88	0.351015788	0.408	0.084	3.09E-84	Mitochondrial carrier homolog 2
T_cycling	RBMX	2.51E-88	0.359011974	0.506	0.119	4.14E-84	RNA-binding motif protein, X chromosome
T_cycling	AK2	2.68E-88	0.406169221	0.467	0.105	4.43E-84	Adenylate kinase 2, mitochondrial
T_cycling	RNASEH2B	3.29E-88	0.801722445	0.779	0.281	5.43E-84	Ribonuclease H2 subunit B
T_cycling	IMPDH2	8.94E-88	0.737614143	0.682	0.221	1.47E-83	Inosine-5'-monophosphate dehydrogenase 2
T_cycling	BID	1.80E-87	0.253626647	0.402	0.081	2.97E-83	BH3-interacting domain death agonist
T_cycling	ACADM	3.04E-87	0.403933145	0.463	0.104	5.01E-83	Medium-chain specific acyl-CoA dehydrogenase, mitochondrial
T_cycling	PSMD9	3.38E-87	0.363947254	0.484	0.111	5.57E-83	26S proteasome non-ATPase regulatory subunit 9
T_cycling	NUP205	5.63E-87	0.253764819	0.348	0.063	9.29E-83	Nuclear pore complex protein Nup205	nonsurface	neg. trainingset
T_cycling	DEK	1.57E-86	0.912456251	0.893	0.445	2.58E-82	Protein DEK
T_cycling	TEX30	1.97E-86	0.338583742	0.41	0.086	3.24E-82	Testis-expressed sequence 30 protein
T_cycling	CRELD2	3.46E-86	0.409355483	0.486	0.115	5.71E-82	Cysteine-rich with EGF-like domain protein 2
T_cycling	TTF2	3.64E-86	0.264070929	0.311	0.052	6.01E-82	Transcription termination factor 2
T_cycling	CORO1A	5.10E-86	0.953678195	0.965	0.789	8.41E-82	Coronin-1A
T_cycling	GMPPB	7.87E-86	0.372497241	0.371	0.073	1.30E-81	Mannose-1-phosphate guanyltransferase beta
T_cycling	DAZAP1	1.08E-85	0.38310678	0.539	0.135	1.78E-81	DAZ-associated protein 1
T_cycling	ENSCAFG00000010923	1.83E-85	0.5216858	0.439	0.099	3.03E-81	NA	NA	NA
T_cycling	CSE1L	5.08E-85	0.272099322	0.389	0.078	8.38E-81	Exportin-2
T_cycling	ALDH5A1	2.23E-84	0.250184887	0.258	0.037	3.69E-80	Succinate-semialdehyde dehydrogenase, mitochondrial
T_cycling	ENSCAFG00000001675	2.68E-84	0.487525294	0.529	0.137	4.42E-80	NA	NA	NA
T_cycling	ADA	3.68E-84	0.335487091	0.393	0.082	6.07E-80	Adenosine deaminase
T_cycling	RNF8	4.44E-84	0.271673813	0.377	0.075	7.33E-80	E3 ubiquitin-protein ligase RNF8
T_cycling	SRRT	4.81E-84	0.438947198	0.611	0.169	7.93E-80	Serrate RNA effector molecule homolog
T_cycling	UCHL5	7.59E-84	0.575818176	0.672	0.203	1.25E-79	Ubiquitin carboxyl-terminal hydrolase isozyme L5
T_cycling	HARS1	2.00E-83	0.305116965	0.426	0.093	3.31E-79	NA	NA	NA
T_cycling	SRSF7	2.14E-83	0.286384709	0.428	0.094	3.53E-79	Serine/arginine-rich splicing factor 7
T_cycling	PFN1	2.37E-83	0.677018758	0.994	0.931	3.90E-79	Profilin-1
T_cycling	HMGN1	2.77E-83	0.419145673	0.523	0.132	4.57E-79	Non-histone chromosomal protein HMG-14
T_cycling	MSH6	4.56E-82	0.583266334	0.436	0.104	7.53E-78	DNA mismatch repair protein Msh6
T_cycling	CASP8AP2	5.35E-82	0.412399734	0.469	0.113	8.84E-78	CASP8-associated protein 2
T_cycling	HRAS	6.28E-82	0.366993245	0.471	0.112	1.04E-77	GTPase HRas
T_cycling	NAA50	7.43E-82	0.383002696	0.494	0.122	1.23E-77	N-alpha-acetyltransferase 50
T_cycling	ENSCAFG00000023205	1.15E-81	0.502052427	0.676	0.202	1.90E-77	NA	NA	NA
T_cycling	TNPO2	1.22E-81	0.301357033	0.352	0.069	2.01E-77	Transportin-2
T_cycling	CBWD1	1.01E-80	0.379893161	0.523	0.135	1.67E-76	COBW domain-containing protein 1
T_cycling	HDGFL2	1.03E-80	0.318332433	0.463	0.11	1.70E-76	NA	NA	NA
T_cycling	LSM3	1.50E-80	0.627856522	0.76	0.259	2.48E-76	U6 snRNA-associated Sm-like protein LSm3
T_cycling	CLNS1A	2.53E-80	0.312043695	0.449	0.104	4.18E-76	Methylosome subunit pICln
T_cycling	DHX15	3.11E-80	0.290199231	0.445	0.103	5.13E-76	Putative pre-mRNA-splicing factor ATP-dependent RNA helicase DHX15
T_cycling	SNRPD1	6.60E-80	0.757030079	0.957	0.653	1.09E-75	Small nuclear ribonucleoprotein Sm D1
T_cycling	UBE2A	1.10E-79	0.287941261	0.453	0.106	1.81E-75	Ubiquitin-conjugating enzyme E2 A
T_cycling	ENSCAFG00000015686	1.33E-79	0.560582696	0.67	0.208	2.20E-75	NA	NA	NA
T_cycling	LUC7L2	1.58E-79	0.709882467	0.797	0.298	2.60E-75	Putative RNA-binding protein Luc7-like 2
T_cycling	HNRNPA3	3.12E-79	0.88466179	0.936	0.548	5.15E-75	Heterogeneous nuclear ribonucleoprotein A3
T_cycling	DYNLL1.1	4.89E-79	0.654630958	0.701	0.234	8.06E-75	NA	NA	NA
T_cycling	DAP3	7.87E-79	0.38922194	0.514	0.134	1.30E-74	28S ribosomal protein S29, mitochondrial
T_cycling	RBM10	1.31E-78	0.266645534	0.361	0.074	2.16E-74	RNA-binding protein 10
T_cycling	CCT6A	2.14E-78	0.802273834	0.881	0.437	3.53E-74	T-complex protein 1 subunit zeta
T_cycling	UFD1	2.93E-78	0.484211838	0.713	0.223	4.83E-74	NA	NA	NA
T_cycling	IDH3A	3.22E-78	0.302107945	0.402	0.088	5.32E-74	Isocitrate dehydrogenase [NAD] subunit alpha, mitochondrial
T_cycling	NOP56	4.47E-78	0.656438136	0.664	0.218	7.38E-74	Nucleolar protein 56
T_cycling	PPM1G	7.50E-78	0.502332511	0.605	0.176	1.24E-73	Protein phosphatase 1G
T_cycling	ANAPC15	1.35E-77	0.472498773	0.629	0.187	2.22E-73	Anaphase-promoting complex subunit 15
T_cycling	AMDHD1	1.48E-77	0.800924162	0.865	0.407	2.45E-73	Probable imidazolonepropionase	nonsurface	machine learning
T_cycling	KHDRBS1	3.96E-77	0.55712145	0.676	0.215	6.53E-73	KH domain-containing, RNA-binding, signal transduction-associated protein 1
T_cycling	SARS1	4.01E-77	0.342551437	0.514	0.133	6.62E-73	NA	NA	NA
T_cycling	DBI	4.13E-77	0.73664613	0.975	0.757	6.82E-73	Acyl-CoA-binding protein
T_cycling	SRSF4	5.61E-77	0.380599919	0.516	0.136	9.25E-73	Serine/arginine-rich splicing factor 4
T_cycling	PSMA5	6.34E-77	0.557423405	0.672	0.217	1.05E-72	Proteasome subunit alpha type-5
T_cycling	TACC3	1.96E-76	0.651720344	0.768	0.277	3.23E-72	Transforming acidic coiled-coil-containing protein 3
T_cycling	SRSF3	2.11E-76	0.287434056	0.441	0.104	3.47E-72	Serine/arginine-rich splicing factor 3
T_cycling	NME1	3.38E-76	1.098940942	0.824	0.413	5.58E-72	Nucleoside diphosphate kinase A
T_cycling	LCP1	3.67E-76	0.688248999	0.994	0.95	6.05E-72	Plastin-2
T_cycling	ENSCAFG00000003222	5.25E-76	0.48210875	0.658	0.202	8.66E-72	NA	NA	NA
T_cycling	DPP3	7.07E-76	0.256054709	0.33	0.065	1.17E-71	Dipeptidyl peptidase 3
T_cycling	ARFRP1	8.30E-76	0.397937536	0.559	0.156	1.37E-71	ADP-ribosylation factor-related protein 1
T_cycling	TP53	1.06E-75	0.27406141	0.363	0.077	1.74E-71	Cellular tumor antigen p53
T_cycling	ILF3	1.16E-75	0.53485976	0.717	0.236	1.91E-71	Interleukin enhancer-binding factor 3
T_cycling	SRPK1	1.40E-75	0.479225613	0.691	0.216	2.30E-71	SRSF protein kinase 1
T_cycling	HNRNPUL1	1.72E-75	0.56514261	0.768	0.263	2.83E-71	Heterogeneous nuclear ribonucleoprotein U-like protein 1
T_cycling	NSMCE2	1.90E-75	0.29770481	0.51	0.132	3.14E-71	E3 SUMO-protein ligase NSE2
T_cycling	OSGEP	2.88E-75	0.381658317	0.508	0.135	4.74E-71	Probable tRNA N6-adenosine threonylcarbamoyltransferase
T_cycling	G2E3	5.29E-75	0.328356291	0.375	0.082	8.73E-71	G2/M phase-specific E3 ubiquitin-protein ligase
T_cycling	TOMM34	5.85E-75	0.276348025	0.41	0.095	9.66E-71	Mitochondrial import receptor subunit TOM34
T_cycling	RBM34	1.20E-74	0.558192126	0.762	0.263	1.97E-70	RNA-binding protein 34
T_cycling	ENSCAFG00000035349	1.62E-74	0.748502428	0.832	0.38	2.67E-70	NA	NA	NA
T_cycling	ENSCAFG00000002202	2.66E-74	0.270410675	0.406	0.093	4.38E-70	NA	NA	NA
T_cycling	SIVA1	4.67E-74	0.822342637	0.725	0.277	7.71E-70	Apoptosis regulatory protein Siva
T_cycling	NDUFS8	5.32E-74	0.7433865	0.906	0.441	8.77E-70	NADH dehydrogenase [ubiquinone] iron-sulfur protein 8, mitochondrial
T_cycling	GRPEL1	7.62E-74	0.298846987	0.439	0.107	1.26E-69	GrpE protein homolog 1, mitochondrial
T_cycling	CSNK1G1	1.05E-73	0.654956958	0.99	0.861	1.73E-69	Casein kinase I isoform gamma-1
T_cycling	ENSCAFG00000032363	2.32E-73	0.605324529	0.682	0.229	3.83E-69	NA	NA	NA
T_cycling	RIDA	3.09E-73	0.420967595	0.639	0.195	5.09E-69	NA	NA	NA
T_cycling	PRPF31	3.10E-73	0.317508013	0.512	0.136	5.11E-69	U4/U6 small nuclear ribonucleoprotein Prp31
T_cycling	ENSCAFG00000031706	5.12E-73	1.015281278	0.857	0.427	8.44E-69	NA	NA	NA
T_cycling	XPO1	1.01E-72	0.257771589	0.377	0.084	1.67E-68	Exportin-1
T_cycling	EXOSC4	1.66E-72	0.496942976	0.689	0.226	2.74E-68	Exosome complex component RRP41
T_cycling	LBHD1	2.15E-72	0.54669385	0.658	0.217	3.54E-68	LBH domain-containing protein 1
T_cycling	ENSCAFG00000045775	2.64E-72	0.724979199	0.838	0.367	4.36E-68	NA	NA	NA
T_cycling	PPP1CA	2.82E-72	0.386576608	0.506	0.138	4.65E-68	Serine/threonine-protein phosphatase PP1-alpha catalytic subunit
T_cycling	CCHCR1	3.89E-72	0.306506801	0.289	0.054	6.42E-68	Coiled-coil alpha-helical rod protein 1
T_cycling	SLC25A5	4.31E-72	0.843112413	0.887	0.526	7.12E-68	ADP/ATP translocase 2	nonsurface	machine learning
T_cycling	TRAP1	5.74E-72	0.26013982	0.4	0.093	9.47E-68	Heat shock protein 75 kDa, mitochondrial
T_cycling	RIOK1	1.03E-71	0.291838111	0.416	0.1	1.70E-67	Serine/threonine-protein kinase RIO1
T_cycling	HMBS	1.43E-71	0.264905462	0.42	0.101	2.35E-67	Porphobilinogen deaminase
T_cycling	CCAR1	1.45E-71	0.457213921	0.691	0.224	2.39E-67	Cell division cycle and apoptosis regulator protein 1
T_cycling	ENSCAFG00000015217	2.19E-71	0.728473044	0.805	0.326	3.61E-67	NA	NA	NA
T_cycling	FBL	3.04E-71	0.704279789	0.713	0.274	5.02E-67	rRNA 2'-O-methyltransferase fibrillarin
T_cycling	NELFE	6.59E-71	0.255018579	0.51	0.137	1.09E-66	Negative elongation factor E
T_cycling	EFTUD2	8.35E-71	0.290760025	0.461	0.119	1.38E-66	116 kDa U5 small nuclear ribonucleoprotein component
T_cycling	PDS5B	1.50E-70	0.307219404	0.387	0.09	2.48E-66	Sister chromatid cohesion protein PDS5 homolog B
T_cycling	ENSCAFG00000002897	1.60E-70	0.50345894	0.73	0.253	2.64E-66	NA	NA	NA
T_cycling	PSMD2	1.71E-70	0.555164927	0.691	0.234	2.82E-66	26S proteasome non-ATPase regulatory subunit 2	nonsurface	machine learning
T_cycling	HNRNPD	4.08E-70	0.739023998	0.951	0.669	6.74E-66	Heterogeneous nuclear ribonucleoprotein D0
T_cycling	NONO	4.30E-70	0.369958901	0.475	0.127	7.09E-66	Non-POU domain-containing octamer-binding protein
T_cycling	TES	1.84E-69	0.268209992	0.383	0.089	3.03E-65	Testin
T_cycling	COX5B	2.15E-69	0.660794913	0.986	0.763	3.55E-65	Cytochrome c oxidase subunit 5B, mitochondrial
T_cycling	MRPL35	2.34E-69	0.262716262	0.395	0.094	3.86E-65	39S ribosomal protein L35, mitochondrial
T_cycling	NANS	4.18E-69	0.707146005	0.945	0.601	6.90E-65	Sialic acid synthase
T_cycling	DKC1	6.16E-69	0.490127053	0.512	0.15	1.02E-64	H/ACA ribonucleoprotein complex subunit 4
T_cycling	MED21	6.34E-69	0.253445392	0.383	0.09	1.05E-64	Mediator of RNA polymerase II transcription subunit 21
T_cycling	ENSCAFG00000031628	1.21E-68	0.422073049	0.627	0.198	1.99E-64	NA	NA	NA
T_cycling	RSL1D1	1.24E-68	0.549011722	0.559	0.175	2.05E-64	Ribosomal L1 domain-containing protein 1
T_cycling	ENSCAFG00000019401	1.43E-68	0.474525828	0.725	0.246	2.36E-64	NA	NA	NA
T_cycling	POLR2G	1.46E-68	0.515046187	0.703	0.243	2.41E-64	DNA-directed RNA polymerase II subunit RPB7
T_cycling	UMPS	1.53E-68	0.342131987	0.549	0.159	2.52E-64	Uridine 5'-monophosphate synthase
T_cycling	SMG1	1.67E-68	1.040295479	0.791	0.345	2.75E-64	Serine/threonine-protein kinase SMG1
T_cycling	ENSCAFG00000043616	4.31E-68	0.714867573	0.959	0.705	7.12E-64	NA	NA	NA
T_cycling	TCERG1	5.59E-68	0.388521624	0.602	0.187	9.22E-64	Transcription elongation regulator 1
T_cycling	COX5A	9.48E-68	0.704946937	0.951	0.656	1.56E-63	Cytochrome c oxidase subunit 5A, mitochondrial
T_cycling	ENSCAFG00000013366	1.11E-67	0.658082754	0.965	0.777	1.83E-63	NA	NA	NA
T_cycling	YIF1B	2.07E-67	0.274833408	0.404	0.1	3.41E-63	Protein YIF1B	nonsurface	machine learning
T_cycling	BAZ1B	2.54E-67	0.373974453	0.592	0.181	4.20E-63	Tyrosine-protein kinase BAZ1B
T_cycling	RUVBL1	2.84E-67	0.285608618	0.434	0.112	4.69E-63	RuvB-like 1
T_cycling	IPO5	3.54E-67	0.324559774	0.408	0.102	5.84E-63	Importin-5
T_cycling	ENSCAFG00000010086	4.85E-67	0.702664856	0.855	0.387	8.01E-63	NA	NA	NA
T_cycling	RAD50	6.75E-67	0.425018844	0.615	0.196	1.11E-62	DNA repair protein RAD50
T_cycling	SNRPA1	1.04E-66	0.271066955	0.32	0.068	1.71E-62	U2 small nuclear ribonucleoprotein A'
T_cycling	PCMT1	1.07E-66	0.339749289	0.617	0.19	1.77E-62	Protein-L-isoaspartate(D-aspartate) O-methyltransferase
T_cycling	RSRC1	1.38E-66	0.395237223	0.617	0.194	2.28E-62	Serine/Arginine-related protein 53
T_cycling	EIF1AX	1.82E-66	0.420431605	0.578	0.179	3.01E-62	Eukaryotic translation initiation factor 1A, X-chromosomal
T_cycling	PPA1	1.94E-66	0.552476526	0.631	0.218	3.19E-62	Inorganic pyrophosphatase
T_cycling	SPNS3	4.72E-66	0.297229867	0.365	0.086	7.79E-62	Protein spinster homolog 3	surface	machine learning
T_cycling	SMARCA4	4.76E-66	0.310403809	0.484	0.133	7.86E-62	Transcription activator BRG1
T_cycling	ACADSB	5.28E-66	0.288840696	0.467	0.127	8.71E-62	Short/branched chain specific acyl-CoA dehydrogenase, mitochondrial
T_cycling	SAP30	6.69E-66	0.301186725	0.518	0.149	1.10E-61	Histone deacetylase complex subunit SAP30
T_cycling	CS	7.48E-66	0.264788719	0.422	0.108	1.23E-61	Citrate synthase, mitochondrial	nonsurface	neg. trainingset
T_cycling	GMPS	1.38E-65	0.52552952	0.701	0.25	2.28E-61	GMP synthase [glutamine-hydrolyzing]
T_cycling	PFKP	4.07E-65	0.451543286	0.607	0.197	6.71E-61	ATP-dependent 6-phosphofructokinase, platelet type
T_cycling	ARPC5L	6.13E-65	0.525148901	0.781	0.289	1.01E-60	Actin-related protein 2/3 complex subunit 5-like protein
T_cycling	MRPL51	6.82E-65	0.323297863	0.436	0.117	1.12E-60	39S ribosomal protein L51, mitochondrial
T_cycling	SUPT16H	7.01E-65	0.43798851	0.572	0.179	1.16E-60	FACT complex subunit SPT16
T_cycling	SSNA1	1.11E-64	0.440093957	0.656	0.219	1.82E-60	Sjoegren syndrome nuclear autoantigen 1
T_cycling	UPF3B	1.18E-64	0.303388821	0.559	0.169	1.95E-60	Regulator of nonsense transcripts 3B
T_cycling	EIF4E2	2.07E-64	0.33550572	0.625	0.197	3.42E-60	Eukaryotic translation initiation factor 4E type 2
T_cycling	CAPRIN1	3.27E-64	0.500241401	0.689	0.243	5.39E-60	Caprin-1
T_cycling	CTCF	3.45E-64	0.414371934	0.66	0.219	5.69E-60	Transcriptional repressor CTCF
T_cycling	LSM7	4.98E-64	0.585638534	0.734	0.281	8.21E-60	U6 snRNA-associated Sm-like protein LSm7
T_cycling	LEO1	6.19E-64	0.364619	0.531	0.16	1.02E-59	RNA polymerase-associated protein LEO1
T_cycling	FN3KRP	3.37E-63	0.294039453	0.496	0.142	5.56E-59	Ketosamine-3-kinase
T_cycling	FAM50A	3.76E-63	0.264076264	0.461	0.127	6.21E-59	Protein FAM50A
T_cycling	DCPS	4.34E-63	0.328457137	0.619	0.195	7.16E-59	m7GpppX diphosphatase
T_cycling	EIPR1	4.77E-63	0.278960199	0.51	0.148	7.87E-59	NA	NA	NA
T_cycling	DUS1L	6.32E-63	0.365734031	0.584	0.182	1.04E-58	tRNA-dihydrouridine(16/17) synthase [NAD(P)(+)]-like
T_cycling	DUSP11	6.80E-63	0.414782963	0.605	0.196	1.12E-58	RNA/RNP complex-1-interacting phosphatase
T_cycling	ILK	7.86E-63	0.258680859	0.529	0.156	1.30E-58	Integrin-linked protein kinase
T_cycling	HDAC2	1.10E-62	0.475770022	0.668	0.231	1.81E-58	Histone deacetylase 2
T_cycling	KIF2A	1.20E-62	0.453135902	0.666	0.228	1.98E-58	Kinesin-like protein KIF2A
T_cycling	FKBP3	1.25E-62	0.290403177	0.457	0.127	2.06E-58	Peptidyl-prolyl cis-trans isomerase FKBP3
T_cycling	RNPS1	1.68E-62	0.36607351	0.531	0.161	2.77E-58	RNA-binding protein with serine-rich domain 1
T_cycling	POP5	2.64E-62	0.295085661	0.471	0.133	4.35E-58	Ribonuclease P/MRP protein subunit POP5
T_cycling	SRI	3.38E-62	0.477505538	0.721	0.262	5.58E-58	Sorcin
T_cycling	SUCLG1	4.33E-62	0.387772819	0.584	0.186	7.14E-58	Succinyl-CoA ligase [ADP/GDP-forming] subunit alpha, mitochondrial
T_cycling	ENSCAFG00000016129	5.75E-62	0.252512672	0.453	0.125	9.49E-58	NA	NA	NA
T_cycling	SMC6	7.01E-62	0.779634555	0.893	0.499	1.16E-57	Structural maintenance of chromosomes protein 6
T_cycling	ENSCAFG00000032063	9.35E-62	0.447725673	0.639	0.218	1.54E-57	NA	NA	NA
T_cycling	RBBP4	9.62E-62	0.320830211	0.494	0.144	1.59E-57	Histone-binding protein RBBP4
T_cycling	KMT5A	2.02E-61	0.291564023	0.529	0.158	3.34E-57	NA	NA	NA
T_cycling	HAT1	2.57E-61	0.306705028	0.539	0.163	4.24E-57	Histone acetyltransferase type B catalytic subunit
T_cycling	SH3BP1	3.02E-61	0.378161521	0.633	0.211	4.98E-57	SH3 domain-binding protein 1
T_cycling	MRPL20	3.30E-61	0.723120613	0.91	0.549	5.45E-57	39S ribosomal protein L20, mitochondrial
T_cycling	CAND1	4.41E-61	0.255253621	0.494	0.142	7.27E-57	Cullin-associated NEDD8-dissociated protein 1
T_cycling	MRPL39	5.47E-61	0.509537337	0.713	0.267	9.03E-57	39S ribosomal protein L39, mitochondrial
T_cycling	PSMB2	5.76E-61	0.631099967	0.955	0.627	9.51E-57	Proteasome subunit beta type-2
T_cycling	PFDN1	9.57E-61	0.273787521	0.615	0.194	1.58E-56	Prefoldin subunit 1
T_cycling	NOP58	1.17E-60	0.534149605	0.705	0.267	1.93E-56	Nucleolar protein 58
T_cycling	DYNC1LI1	1.33E-60	0.312677186	0.541	0.165	2.20E-56	Cytoplasmic dynein 1 light intermediate chain 1
T_cycling	RUNDC3B	1.47E-60	0.355179082	0.582	0.188	2.43E-56	RUN domain-containing protein 3B
T_cycling	NOP14	1.72E-60	0.315428601	0.447	0.126	2.84E-56	Nucleolar protein 14
T_cycling	PSMA7	1.81E-60	0.619440934	0.973	0.794	2.98E-56	Proteasome subunit alpha type-7
T_cycling	MKKS	2.02E-60	0.508010669	0.744	0.277	3.33E-56	McKusick-Kaufman/Bardet-Biedl syndromes putative chaperonin
T_cycling	TAF15	2.04E-60	0.491617836	0.715	0.262	3.36E-56	TATA-binding protein-associated factor 2N
T_cycling	NCAPH2	2.35E-60	0.280090859	0.551	0.17	3.87E-56	Condensin-2 complex subunit H2
T_cycling	NDUFS3	3.11E-60	0.325017965	0.59	0.189	5.13E-56	NADH dehydrogenase [ubiquinone] iron-sulfur protein 3, mitochondrial
T_cycling	TSFM	3.59E-60	0.402967018	0.625	0.208	5.93E-56	Elongation factor Ts, mitochondrial
T_cycling	SNX5	3.64E-60	0.300246887	0.494	0.145	6.01E-56	Sorting nexin-5
T_cycling	EWSR1	3.95E-60	0.363350279	0.621	0.204	6.52E-56	RNA-binding protein EWS
T_cycling	STOML2	3.96E-60	0.323285197	0.48	0.14	6.54E-56	Stomatin-like protein 2, mitochondrial
T_cycling	UQCRC1	1.70E-59	0.413547321	0.668	0.233	2.80E-55	Cytochrome b-c1 complex subunit 1, mitochondrial
T_cycling	PSMA2	5.79E-59	0.636782505	0.848	0.411	9.55E-55	Proteasome subunit alpha type-2
T_cycling	ENSCAFG00000010572	6.41E-59	0.628296116	0.941	0.63	1.06E-54	NA	NA	NA
T_cycling	SUDS3	6.53E-59	0.295834755	0.555	0.174	1.08E-54	Sin3 histone deacetylase corepressor complex component SDS3
T_cycling	UCP2	6.75E-59	0.267776749	0.33	0.079	1.11E-54	Mitochondrial uncoupling protein 2	nonsurface	neg. trainingset
T_cycling	ITGB1BP1	8.15E-59	0.490551106	0.748	0.285	1.34E-54	Integrin beta-1-binding protein 1
T_cycling	ENSCAFG00000030143	1.17E-58	0.461523098	0.75	0.281	1.93E-54	NA	NA	NA
T_cycling	MYCBP	1.23E-58	0.283637742	0.477	0.141	2.03E-54	C-Myc-binding protein
T_cycling	PSMG1	1.32E-58	0.255085357	0.469	0.136	2.17E-54	Proteasome assembly chaperone 1
T_cycling	PIH1D1	1.40E-58	0.251677759	0.457	0.13	2.32E-54	PIH1 domain-containing protein 1
T_cycling	GLRX3	1.74E-58	0.539306095	0.752	0.303	2.88E-54	Glutaredoxin-3
T_cycling	PDIA6	1.95E-58	0.263057431	0.492	0.145	3.22E-54	Protein disulfide-isomerase A6
T_cycling	PRPSAP1	3.27E-58	0.282757501	0.398	0.107	5.40E-54	Phosphoribosyl pyrophosphate synthase-associated protein 1
T_cycling	NAXE	7.05E-58	0.320245183	0.559	0.177	1.16E-53	NA	NA	NA
T_cycling	SNRPC	1.05E-57	0.593760933	0.834	0.362	1.74E-53	U1 small nuclear ribonucleoprotein C
T_cycling	TPI1	1.39E-57	0.666171396	0.961	0.689	2.30E-53	Triosephosphate isomerase
T_cycling	IFI35	1.41E-57	0.34220422	0.623	0.21	2.33E-53	Interferon-induced 35 kDa protein
T_cycling	ENSCAFG00000033667	1.88E-57	0.581400595	0.857	0.376	3.10E-53	NA	NA	NA
T_cycling	ALYREF	1.98E-57	0.622376197	0.842	0.392	3.27E-53	THO complex subunit 4
T_cycling	ENSCAFG00000014991	2.20E-57	0.526938461	0.814	0.331	3.63E-53	NA	NA	NA
T_cycling	POLR2E	2.96E-57	0.578852251	0.789	0.342	4.89E-53	DNA-directed RNA polymerases I, II, and III subunit RPABC1
T_cycling	AHSA1	3.05E-57	0.368752903	0.631	0.215	5.03E-53	Activator of 90 kDa heat shock protein ATPase homolog 1
T_cycling	ENSCAFG00000032226	5.03E-57	0.474706642	0.672	0.248	8.31E-53	NA	NA	NA
T_cycling	NUDC	5.67E-57	0.412947029	0.656	0.233	9.35E-53	Nuclear migration protein nudC
T_cycling	ENSCAFG00000015065	5.74E-57	0.477389969	0.793	0.313	9.47E-53	NA	NA	NA
T_cycling	CD70	7.24E-57	0.323255618	0.361	0.095	1.19E-52	CD70 antigen	surface	machine learning
T_cycling	RTN3	8.71E-57	0.54365277	0.809	0.337	1.44E-52	Reticulon-3
T_cycling	SNRPB	8.78E-57	0.618663879	0.848	0.399	1.45E-52	Small nuclear ribonucleoprotein-associated proteins B and B'
T_cycling	SARNP	9.45E-57	0.558432291	0.857	0.38	1.56E-52	SAP domain-containing ribonucleoprotein
T_cycling	LDHB	1.78E-56	0.334903489	0.523	0.166	2.94E-52	L-lactate dehydrogenase B chain
T_cycling	CDC123	2.89E-56	0.261080154	0.564	0.179	4.77E-52	Cell division cycle protein 123 homolog
T_cycling	DRAM2	1.02E-55	0.290080621	0.471	0.143	1.68E-51	DNA damage-regulated autophagy modulator protein 2	nonsurface	neg. trainingset
T_cycling	C1QBP	2.39E-55	0.414738813	0.461	0.143	3.94E-51	Complement component 1 Q subcomponent-binding protein, mitochondrial
T_cycling	ERH	5.19E-55	0.621743893	0.906	0.583	8.56E-51	Enhancer of rudimentary homolog
T_cycling	GNB1	5.42E-55	0.284492039	0.549	0.178	8.94E-51	Guanine nucleotide-binding protein G(I)/G(S)/G(T) subunit beta-1
T_cycling	SLC25A39	8.88E-55	0.25194591	0.422	0.121	1.47E-50	Solute carrier family 25 member 39	nonsurface	neg. trainingset
T_cycling	PSMB5	1.10E-54	0.329142822	0.58	0.195	1.82E-50	Proteasome subunit beta type-5
T_cycling	ENSCAFG00000014370	1.25E-54	0.25123489	0.535	0.17	2.06E-50	NA	NA	NA
T_cycling	IMPA1	1.26E-54	0.297269635	0.482	0.148	2.09E-50	Inositol monophosphatase 1
T_cycling	UBA2	6.07E-54	0.358956571	0.645	0.231	1.00E-49	SUMO-activating enzyme subunit 2
T_cycling	CHCHD2	8.49E-54	0.507356451	0.973	0.85	1.40E-49	Coiled-coil-helix-coiled-coil-helix domain-containing protein 2, mitochondrial
T_cycling	ENO1	1.07E-53	0.682458314	0.977	0.752	1.77E-49	Alpha-enolase
T_cycling	RIOK2	1.18E-53	0.303785664	0.578	0.195	1.94E-49	Serine/threonine-protein kinase RIO2
T_cycling	CYRIB	1.19E-53	0.256398666	0.523	0.166	1.96E-49	NA	NA	NA
T_cycling	GADD45GIP1	1.26E-53	0.264092532	0.533	0.172	2.08E-49	Growth arrest and DNA damage-inducible proteins-interacting protein 1
T_cycling	WDR1	1.43E-53	0.520925112	0.83	0.354	2.37E-49	WD repeat-containing protein 1
T_cycling	PDCL3	4.04E-53	0.260259428	0.508	0.162	6.66E-49	Phosducin-like protein 3
T_cycling	DIS3	4.43E-53	0.257551218	0.52	0.168	7.30E-49	Exosome complex exonuclease RRP44
T_cycling	PSMC2	6.36E-53	0.350750918	0.666	0.242	1.05E-48	26S protease regulatory subunit 7
T_cycling	NOLC1	7.69E-53	0.308307404	0.506	0.163	1.27E-48	Nucleolar and coiled-body phosphoprotein 1
T_cycling	PSMB1	8.26E-53	0.552708502	0.971	0.795	1.36E-48	Proteasome subunit beta type-1
T_cycling	HADHA	8.54E-53	0.26858623	0.547	0.18	1.41E-48	Trifunctional enzyme subunit alpha, mitochondrial
T_cycling	GSPT1	9.04E-53	0.43871698	0.678	0.26	1.49E-48	Eukaryotic peptide chain release factor GTP-binding subunit ERF3A
T_cycling	NDUFV1	9.58E-53	0.40011631	0.654	0.239	1.58E-48	NADH dehydrogenase [ubiquinone] flavoprotein 1, mitochondrial
T_cycling	RFC1	1.67E-52	0.306481872	0.574	0.196	2.76E-48	Replication factor C subunit 1
T_cycling	EIF2S1	1.84E-52	0.39107485	0.617	0.221	3.03E-48	Eukaryotic translation initiation factor 2 subunit 1
T_cycling	UBA6	3.63E-52	0.383683549	0.738	0.282	5.98E-48	Ubiquitin-like modifier-activating enzyme 6
T_cycling	CHCHD1	1.32E-51	0.353774101	0.664	0.243	2.17E-47	Coiled-coil-helix-coiled-coil-helix domain-containing protein 1
T_cycling	UBE2K	1.36E-51	0.349783514	0.693	0.258	2.24E-47	Ubiquitin-conjugating enzyme E2 K
T_cycling	AURKAIP1	1.48E-51	0.35668911	0.625	0.222	2.44E-47	Aurora kinase A-interacting protein
T_cycling	HDLBP	1.78E-51	0.250437621	0.527	0.171	2.94E-47	Vigilin
T_cycling	ELOC	1.83E-51	0.34426826	0.705	0.26	3.02E-47	NA	NA	NA
T_cycling	MRPL32	2.34E-51	0.259440268	0.506	0.163	3.86E-47	39S ribosomal protein L32, mitochondrial
T_cycling	COMMD4	2.70E-51	0.407025435	0.709	0.272	4.45E-47	COMM domain-containing protein 4
T_cycling	MRPL27	2.83E-51	0.439433626	0.777	0.319	4.67E-47	39S ribosomal protein L27, mitochondrial
T_cycling	MRPL40	9.64E-51	0.484076822	0.807	0.343	1.59E-46	39S ribosomal protein L40, mitochondrial
T_cycling	CCT5	1.02E-50	0.639339627	0.832	0.421	1.68E-46	T-complex protein 1 subunit epsilon
T_cycling	NDUFA8	1.07E-50	0.450445862	0.762	0.312	1.76E-46	NADH dehydrogenase [ubiquinone] 1 alpha subcomplex subunit 8
T_cycling	NDUFB4	1.12E-50	0.596856184	0.928	0.558	1.84E-46	NADH dehydrogenase [ubiquinone] 1 beta subcomplex subunit 4	nonsurface	neg. trainingset
T_cycling	ENSCAFG00000032728	1.57E-50	0.673866164	0.893	0.545	2.59E-46	NA	NA	NA
T_cycling	ENSCAFG00000002646	2.33E-50	0.506616718	0.791	0.333	3.85E-46	NA	NA	NA
T_cycling	NDUFS7	2.39E-50	0.555373052	0.871	0.415	3.95E-46	NADH dehydrogenase [ubiquinone] iron-sulfur protein 7, mitochondrial
T_cycling	ARHGDIA	2.61E-50	0.577966405	0.959	0.603	4.31E-46	Rho GDP-dissociation inhibitor 1
T_cycling	PPAN	5.65E-50	0.288071254	0.561	0.194	9.33E-46	Suppressor of SWI4 1 homolog
T_cycling	ENSCAFG00000031286	6.33E-50	0.444234828	0.797	0.332	1.04E-45	NA	NA	NA
T_cycling	HSBP1	6.94E-50	0.431715755	0.777	0.318	1.15E-45	Heat shock factor-binding protein 1
T_cycling	SDHC	8.64E-50	0.270934777	0.586	0.202	1.43E-45	Succinate dehydrogenase cytochrome b560 subunit, mitochondrial	nonsurface	neg. trainingset
T_cycling	HTATSF1	1.99E-49	0.270529584	0.541	0.185	3.29E-45	HIV Tat-specific factor 1
T_cycling	PSMC4	2.88E-49	0.271866517	0.545	0.185	4.76E-45	26S protease regulatory subunit 6B
T_cycling	TXNL4A	1.07E-48	0.352246885	0.605	0.22	1.76E-44	Thioredoxin-like protein 4A
T_cycling	EBNA1BP2	1.18E-48	0.454440373	0.594	0.227	1.94E-44	Probable rRNA-processing protein EBP2
T_cycling	LARP7	1.79E-48	0.447962359	0.736	0.303	2.96E-44	La-related protein 7
T_cycling	SNRNP70	1.79E-48	0.367194435	0.707	0.274	2.96E-44	U1 small nuclear ribonucleoprotein 70 kDa
T_cycling	CFAP298-TCP10L	1.87E-48	0.362129326	0.682	0.262	3.08E-44	NA	NA	NA
T_cycling	ENSCAFG00000049108	2.33E-48	0.576815763	0.924	0.661	3.84E-44	NA	NA	NA
T_cycling	FDX1	4.38E-48	0.431124837	0.744	0.305	7.22E-44	Adrenodoxin, mitochondrial
T_cycling	ENSCAFG00000041860	5.67E-48	0.340468337	0.627	0.23	9.35E-44	NA	NA	NA
T_cycling	ADK	6.20E-48	0.297168032	0.506	0.169	1.02E-43	Adenosine kinase
T_cycling	SNF8	1.29E-47	0.374910412	0.717	0.277	2.13E-43	Vacuolar-sorting protein SNF8
T_cycling	PSMD13	1.51E-47	0.402197546	0.768	0.314	2.49E-43	26S proteasome non-ATPase regulatory subunit 13
T_cycling	POLE3	2.32E-47	0.261864646	0.582	0.208	3.82E-43	DNA polymerase epsilon subunit 3
T_cycling	ENSCAFG00000029155	2.79E-47	0.521764781	0.973	0.747	4.60E-43	NA	NA	NA
T_cycling	HNRNPM	2.95E-47	0.594341789	0.91	0.558	4.87E-43	Heterogeneous nuclear ribonucleoprotein M
T_cycling	PPP4C	3.20E-47	0.386178364	0.732	0.294	5.28E-43	Serine/threonine-protein phosphatase 4 catalytic subunit
T_cycling	ENSCAFG00000002541	3.93E-47	0.588701646	0.934	0.65	6.48E-43	NA	NA	NA
T_cycling	COTL1	5.18E-47	0.351293628	0.588	0.219	8.54E-43	Coactosin-like protein
T_cycling	GTF3A	5.60E-47	0.35663924	0.648	0.248	9.24E-43	Transcription factor IIIA
T_cycling	ENSCAFG00000008879	6.02E-47	0.409204266	0.689	0.28	9.93E-43	NA	NA	NA
T_cycling	FUS	7.10E-47	0.370395671	0.758	0.309	1.17E-42	RNA-binding protein FUS
T_cycling	PPA2	8.65E-47	0.289516836	0.578	0.208	1.43E-42	Inorganic pyrophosphatase 2, mitochondrial
T_cycling	NT5C	1.37E-46	0.5821695	0.889	0.476	2.26E-42	5'(3')-deoxyribonucleotidase, cytosolic type
T_cycling	GAPDH	1.57E-46	0.624552495	0.959	0.737	2.59E-42	Glyceraldehyde-3-phosphate dehydrogenase
T_cycling	ANP32A	1.77E-46	0.547444073	0.875	0.466	2.92E-42	Acidic leucine-rich nuclear phosphoprotein 32 family member A
T_cycling	SIRT5	2.20E-46	0.576743906	0.857	0.464	3.62E-42	NAD-dependent protein deacylase sirtuin-5, mitochondrial
T_cycling	SYNCRIP	2.93E-46	0.429310431	0.746	0.319	4.84E-42	Heterogeneous nuclear ribonucleoprotein Q
T_cycling	YWHAB	4.74E-46	0.466511046	0.986	0.829	7.81E-42	14-3-3 protein beta/alpha
T_cycling	ENSCAFG00000014444	6.26E-46	0.255519725	0.535	0.187	1.03E-41	NA	NA	NA
T_cycling	TXNRD1	9.66E-46	0.361314218	0.639	0.249	1.59E-41	Thioredoxin reductase 1, cytoplasmic
T_cycling	SRP72	1.37E-45	0.300837186	0.588	0.216	2.26E-41	Signal recognition particle subunit SRP72
T_cycling	CDC5L	2.20E-45	0.372669106	0.762	0.317	3.63E-41	Cell division cycle 5-like protein
T_cycling	NPM1	3.02E-45	0.658145401	0.957	0.83	4.99E-41	Nucleophosmin
T_cycling	LUC7L3	4.02E-45	0.312279893	0.617	0.235	6.64E-41	Luc7-like protein 3
T_cycling	ENSCAFG00000016140	4.65E-45	0.37363908	0.695	0.28	7.67E-41	NA	NA	NA
T_cycling	VDAC1	4.92E-45	0.325205635	0.652	0.25	8.11E-41	Voltage-dependent anion-selective channel protein 1
T_cycling	ENSCAFG00000018753	5.29E-45	0.53286837	0.918	0.537	8.73E-41	NA	NA	NA
T_cycling	ZC3H13	8.35E-45	0.288200797	0.582	0.217	1.38E-40	Zinc finger CCCH domain-containing protein 13
T_cycling	CLIC1	1.41E-44	0.524467218	0.996	0.91	2.33E-40	Chloride intracellular channel protein 1
T_cycling	EPRS1	3.87E-44	0.403177198	0.656	0.267	6.38E-40	NA	NA	NA
T_cycling	TCP1	3.87E-44	0.475255649	0.779	0.363	6.39E-40	T-complex protein 1 subunit alpha
T_cycling	ENSCAFG00000005504	4.00E-44	0.397074627	0.781	0.339	6.60E-40	NA	NA	NA
T_cycling	MRTO4	4.38E-44	0.311162608	0.449	0.154	7.23E-40	mRNA turnover protein 4 homolog
T_cycling	SELENOW	4.54E-44	0.530778618	0.988	0.812	7.49E-40	NA	NA	NA
T_cycling	APEX1	7.20E-44	0.435369166	0.527	0.202	1.19E-39	DNA-(apurinic or apyrimidinic site) lyase
T_cycling	LSM4	9.64E-44	0.316182109	0.605	0.23	1.59E-39	U6 snRNA-associated Sm-like protein LSm4
T_cycling	DDX46	1.00E-43	0.443357204	0.799	0.363	1.65E-39	Probable ATP-dependent RNA helicase DDX46
T_cycling	TWF2	1.51E-43	0.351592909	0.721	0.292	2.49E-39	Twinfilin-2
T_cycling	POLR2H	2.37E-43	0.276867939	0.658	0.255	3.91E-39	DNA-directed RNA polymerases I, II, and III subunit RPABC3
T_cycling	VPS29	2.60E-43	0.315152983	0.705	0.28	4.29E-39	Vacuolar protein sorting-associated protein 29
T_cycling	CCT3	2.82E-43	0.481214748	0.783	0.362	4.65E-39	T-complex protein 1 subunit gamma
T_cycling	ENSCAFG00000006913	2.84E-43	0.478718985	0.984	0.84	4.68E-39	NA	NA	NA
T_cycling	PRMT1	5.84E-43	0.42219892	0.727	0.315	9.63E-39	Protein arginine N-methyltransferase 1
T_cycling	HSDL2	6.10E-43	0.45207997	0.773	0.349	1.01E-38	Hydroxysteroid dehydrogenase-like protein 2
T_cycling	NDUFA6	6.33E-43	0.449069908	0.85	0.395	1.04E-38	NADH dehydrogenase [ubiquinone] 1 alpha subcomplex subunit 6
T_cycling	PSIP1	6.51E-43	0.588540599	0.957	0.698	1.07E-38	PC4 and SFRS1-interacting protein
T_cycling	ACAT1	9.02E-43	0.255396158	0.627	0.239	1.49E-38	Acetyl-CoA acetyltransferase, mitochondrial
T_cycling	PUF60	1.03E-42	0.39599394	0.795	0.347	1.70E-38	Poly(U)-binding-splicing factor PUF60
T_cycling	LGALS9	1.09E-42	0.413219146	0.613	0.249	1.79E-38	Galectin-9
T_cycling	PAFAH1B3	1.30E-42	0.299294217	0.531	0.196	2.14E-38	Platelet-activating factor acetylhydrolase IB subunit gamma
T_cycling	PABPN1	1.30E-42	0.51592443	0.877	0.454	2.15E-38	Polyadenylate-binding protein 2
T_cycling	MDH1	1.41E-42	0.477237315	0.84	0.411	2.33E-38	Malate dehydrogenase, cytoplasmic
T_cycling	ENSCAFG00000045786	1.52E-42	0.319211775	0.375	0.121	2.50E-38	NA	NA	NA
T_cycling	HNRNPU	2.44E-42	0.545903333	0.805	0.416	4.02E-38	Heterogeneous nuclear ribonucleoprotein U
T_cycling	VDAC2	4.31E-42	0.531959625	0.893	0.536	7.11E-38	Voltage-dependent anion-selective channel protein 2
T_cycling	SECISBP2	4.79E-42	0.406897048	0.705	0.298	7.91E-38	Selenocysteine insertion sequence-binding protein 2
T_cycling	NHP2	7.13E-42	0.564480746	0.824	0.445	1.18E-37	H/ACA ribonucleoprotein complex subunit 2
T_cycling	ZNF326	8.98E-42	0.271994105	0.516	0.19	1.48E-37	DBIRD complex subunit ZNF326
T_cycling	ATG3	1.21E-41	0.406790755	0.76	0.334	1.99E-37	Ubiquitin-like-conjugating enzyme ATG3
T_cycling	UQCRC2	1.72E-41	0.271453228	0.629	0.24	2.84E-37	Cytochrome b-c1 complex subunit 2, mitochondrial
T_cycling	GUK1	1.86E-41	0.447652933	0.789	0.359	3.08E-37	Guanylate kinase
T_cycling	NME2	2.48E-41	0.43066586	0.98	0.904	4.10E-37	Nucleoside diphosphate kinase B
T_cycling	LMAN2	2.78E-41	0.351889199	0.789	0.339	4.59E-37	Vesicular integral-membrane protein VIP36	surface	machine learning
T_cycling	PTGR1	5.03E-41	0.44675469	0.764	0.349	8.30E-37	Prostaglandin reductase 1
T_cycling	PSMD7	7.28E-41	0.410418984	0.809	0.372	1.20E-36	26S proteasome non-ATPase regulatory subunit 7
T_cycling	AP2S1	7.95E-41	0.468789772	0.879	0.428	1.31E-36	AP-2 complex subunit sigma
T_cycling	UBE2V1	1.19E-40	0.252562386	0.617	0.238	1.96E-36	Ubiquitin-conjugating enzyme E2 variant 1
T_cycling	MRPL22	1.97E-40	0.262428599	0.658	0.259	3.26E-36	39S ribosomal protein L22, mitochondrial
T_cycling	PRPF19	2.23E-40	0.277033662	0.615	0.238	3.68E-36	Pre-mRNA-processing factor 19
T_cycling	PSMA6	2.84E-40	0.479069045	0.898	0.501	4.69E-36	Proteasome subunit alpha type-6
T_cycling	ATP5PF	3.29E-40	0.483538277	0.953	0.717	5.44E-36	NA	NA	NA
T_cycling	EFCAB8	3.48E-40	0.353939898	0.746	0.316	5.75E-36	EF-hand calcium-binding domain-containing protein 8
T_cycling	TPR	3.51E-40	0.467344797	0.869	0.466	5.79E-36	Nucleoprotein TPR
T_cycling	MRPL58	3.75E-40	0.25911019	0.613	0.236	6.19E-36	NA	NA	NA
T_cycling	PSMB3	3.85E-40	0.498372404	0.887	0.498	6.36E-36	Proteasome subunit beta type-3
T_cycling	TXNDC17	5.37E-40	0.538952883	0.955	0.645	8.87E-36	Thioredoxin domain-containing protein 17
T_cycling	RBBP6	7.85E-40	0.250493293	0.574	0.222	1.30E-35	E3 ubiquitin-protein ligase RBBP6
T_cycling	TOMM5	8.94E-40	0.346125731	0.734	0.318	1.47E-35	Mitochondrial import receptor subunit TOM5 homolog	nonsurface	machine learning
T_cycling	YWHAH	1.49E-39	0.389331902	0.73	0.322	2.45E-35	14-3-3 protein eta
T_cycling	ENSCAFG00000048610	2.11E-39	0.508975788	0.898	0.53	3.49E-35	NA	NA	NA
T_cycling	METAP2	2.76E-39	0.43482437	0.809	0.395	4.55E-35	Methionine aminopeptidase 2
T_cycling	ENSCAFG00000003326	2.78E-39	0.377907644	0.791	0.358	4.59E-35	NA	NA	NA
T_cycling	ATP5F1A	2.94E-39	0.523371059	0.902	0.563	4.85E-35	NA	NA	NA
T_cycling	PPP1R35	3.29E-39	0.387456942	0.787	0.352	5.43E-35	Protein phosphatase 1 regulatory subunit 35
T_cycling	NDUFS6	3.65E-39	0.46770141	0.871	0.462	6.02E-35	NADH dehydrogenase [ubiquinone] iron-sulfur protein 6, mitochondrial
T_cycling	GNAS	4.12E-39	0.406914612	0.996	0.944	6.80E-35	Neuroendocrine secretory protein 55
T_cycling	GNAS	4.12E-39	0.406914612	0.996	0.944	6.80E-35	Guanine nucleotide-binding protein G(s) subunit alpha isoforms short
T_cycling	GNAS	4.12E-39	0.406914612	0.996	0.944	6.80E-35	Protein ALEX
T_cycling	GNAS	4.12E-39	0.406914612	0.996	0.944	6.80E-35	Guanine nucleotide-binding protein G(s) subunit alpha isoforms XLas
T_cycling	ATP5MC1	5.38E-39	0.586851105	0.889	0.546	8.87E-35	NA	NA	NA
T_cycling	PRELID1	5.65E-39	0.277098404	0.611	0.242	9.32E-35	PRELI domain-containing protein 1, mitochondrial
T_cycling	ENSCAFG00000010865	7.40E-39	0.493927653	0.662	0.301	1.22E-34	NA	NA	NA
T_cycling	RPN2	2.43E-38	0.353787464	0.77	0.341	4.02E-34	Dolichyl-diphosphooligosaccharide--protein glycosyltransferase subunit 2	nonsurface	machine learning
T_cycling	ACTR3	2.57E-38	0.516810309	0.939	0.687	4.24E-34	Actin-related protein 3
T_cycling	TPM4	3.13E-38	0.307939088	0.59	0.239	5.17E-34	Tropomyosin alpha-4 chain
T_cycling	NAA38	3.29E-38	0.250253914	0.703	0.287	5.43E-34	N-alpha-acetyltransferase 38, NatC auxiliary subunit
T_cycling	TKT	3.35E-38	0.482417274	0.859	0.465	5.53E-34	Transketolase
T_cycling	MGLL	3.51E-38	0.381330056	0.641	0.285	5.79E-34	Monoglyceride lipase
T_cycling	RRP1B	6.74E-38	0.260349279	0.676	0.28	1.11E-33	Ribosomal RNA processing protein 1 homolog B
T_cycling	COX4I1	1.05E-37	0.401964454	0.984	0.901	1.73E-33	Cytochrome c oxidase subunit 4 isoform 1, mitochondrial	nonsurface	neg. trainingset
T_cycling	NMT1	1.15E-37	0.300659686	0.703	0.298	1.90E-33	Glycylpeptide N-tetradecanoyltransferase 1
T_cycling	HP1BP3	1.34E-37	0.525247416	0.838	0.426	2.21E-33	Heterochromatin protein 1-binding protein 3
T_cycling	SEC11A	1.93E-37	0.328516678	0.777	0.341	3.19E-33	Signal peptidase complex catalytic subunit SEC11A	nonsurface	machine learning
T_cycling	ENSCAFG00000017655	2.25E-37	0.503351335	0.906	0.566	3.72E-33	NA	NA	NA
T_cycling	ANP32E	3.05E-37	0.409664164	0.777	0.365	5.03E-33	Acidic leucine-rich nuclear phosphoprotein 32 family member E
T_cycling	MRPS26	3.26E-37	0.278234087	0.68	0.282	5.38E-33	28S ribosomal protein S26, mitochondrial
T_cycling	VCP	3.97E-37	0.355498771	0.752	0.335	6.54E-33	Transitional endoplasmic reticulum ATPase
T_cycling	ENSCAFG00000042602	4.00E-37	0.290156781	0.717	0.302	6.59E-33	NA	NA	NA
T_cycling	ENSCAFG00000017667	5.16E-37	0.406823308	0.662	0.292	8.51E-33	NA	NA	NA
T_cycling	ENSCAFG00000009211	5.55E-37	0.297326121	0.643	0.27	9.16E-33	NA	NA	NA
T_cycling	CD2BP2	5.74E-37	0.404954407	0.82	0.385	9.48E-33	CD2 antigen cytoplasmic tail-binding protein 2
T_cycling	EIF6	1.27E-36	0.309007225	0.674	0.284	2.09E-32	Eukaryotic translation initiation factor 6
T_cycling	SFPQ	1.85E-36	0.442005194	0.803	0.389	3.06E-32	Splicing factor, proline- and glutamine-rich
T_cycling	TACC1	2.48E-36	0.304768861	0.648	0.275	4.09E-32	Transforming acidic coiled-coil-containing protein 1
T_cycling	EIF4A1	2.84E-36	0.479701098	0.977	0.868	4.69E-32	Eukaryotic initiation factor 4A-I
T_cycling	SPATS2L	3.73E-36	0.326800672	0.678	0.297	6.16E-32	SPATS2-like protein
T_cycling	MANF	7.71E-36	0.465351603	0.818	0.409	1.27E-31	Mesencephalic astrocyte-derived neurotrophic factor
T_cycling	COPS6	8.36E-36	0.272119544	0.711	0.301	1.38E-31	COP9 signalosome complex subunit 6	nonsurface	neg. trainingset
T_cycling	MAPRE2	1.12E-35	0.265340617	0.732	0.312	1.85E-31	Microtubule-associated protein RP/EB family member 2
T_cycling	ATOX1	2.28E-35	0.469444246	0.932	0.576	3.76E-31	Copper transport protein ATOX1
T_cycling	PGLS	5.33E-35	0.324318743	0.764	0.346	8.79E-31	6-phosphogluconolactonase
T_cycling	PRDX1	8.46E-35	0.491265333	0.922	0.662	1.40E-30	Peroxiredoxin-1
T_cycling	PSMA3	1.27E-34	0.407097426	0.795	0.39	2.09E-30	Proteasome subunit alpha type-3
T_cycling	C17orf49	3.08E-34	0.378236299	0.857	0.411	5.07E-30	NA	NA	NA
T_cycling	CCT2	4.44E-34	0.383677768	0.725	0.349	7.32E-30	T-complex protein 1 subunit beta
T_cycling	UQCRB	7.88E-34	0.429417263	0.93	0.628	1.30E-29	Cytochrome b-c1 complex subunit 7
T_cycling	ENSCAFG00000013515	8.02E-34	0.325043649	0.691	0.308	1.32E-29	NA	NA	NA
T_cycling	PSMD4	2.48E-33	0.371749036	0.83	0.408	4.09E-29	26S proteasome non-ATPase regulatory subunit 4
T_cycling	GSTP1	3.52E-33	0.351234251	0.717	0.329	5.80E-29	Glutathione S-transferase P
T_cycling	TPM3	3.88E-33	0.475498778	0.883	0.533	6.40E-29	Tropomyosin alpha-3 chain
T_cycling	CANX	5.87E-33	0.291919946	0.693	0.311	9.68E-29	Calnexin	nonsurface	neg. trainingset
T_cycling	CHD4	7.66E-33	0.272685895	0.693	0.31	1.26E-28	Chromodomain-helicase-DNA-binding protein 4
T_cycling	PSMD8	9.18E-33	0.289991273	0.773	0.35	1.51E-28	26S proteasome non-ATPase regulatory subunit 8
T_cycling	ATP5F1C	1.01E-32	0.43854039	0.861	0.498	1.66E-28	NA	NA	NA
T_cycling	EIF2S2	3.53E-32	0.386279008	0.887	0.496	5.82E-28	Eukaryotic translation initiation factor 2 subunit 2
T_cycling	PSME2	3.67E-32	0.436766686	0.906	0.567	6.05E-28	Proteasome activator complex subunit 2
T_cycling	CCT4	3.97E-32	0.362425467	0.725	0.349	6.56E-28	T-complex protein 1 subunit delta
T_cycling	EIF3A	4.93E-32	0.466857373	0.801	0.447	8.14E-28	Eukaryotic translation initiation factor 3 subunit A
T_cycling	ENSCAFG00000013864	5.49E-32	0.456608903	0.879	0.52	9.06E-28	NA	NA	NA
T_cycling	ENSCAFG00000047363	5.84E-32	0.458595514	0.9	0.607	9.63E-28	NA	NA	NA
T_cycling	ACTR2	8.76E-32	0.255680059	0.678	0.298	1.45E-27	Actin-related protein 2
T_cycling	NCL	1.03E-31	0.616399905	0.975	0.824	1.70E-27	Nucleolin
T_cycling	PSMB6	1.21E-31	0.436102876	0.904	0.548	2.00E-27	Proteasome subunit beta type-6
T_cycling	USP14	1.57E-31	0.288215874	0.615	0.27	2.60E-27	Ubiquitin carboxyl-terminal hydrolase 14
T_cycling	SHARPIN	3.63E-31	0.276338774	0.723	0.325	5.99E-27	Sharpin
T_cycling	TCEA1	7.57E-31	0.337679553	0.83	0.422	1.25E-26	Transcription elongation factor A protein 1
T_cycling	PRPF40A	1.79E-30	0.347789099	0.855	0.445	2.95E-26	Pre-mRNA-processing factor 40 homolog A
T_cycling	ATP5F1B	2.14E-30	0.3969309	0.908	0.591	3.52E-26	NA	NA	NA
T_cycling	SF3B2	3.83E-30	0.406865055	0.846	0.462	6.32E-26	Splicing factor 3B subunit 2
T_cycling	HNRNPR	4.39E-30	0.311370801	0.744	0.354	7.24E-26	Heterogeneous nuclear ribonucleoprotein R
T_cycling	ENSCAFG00000004842	8.37E-30	0.39930101	0.836	0.47	1.38E-25	NA	NA	NA
T_cycling	ATP5F1D	2.32E-29	0.438075419	0.877	0.534	3.83E-25	NA	NA	NA
T_cycling	ENSCAFG00000046386	2.63E-29	0.40034	0.953	0.733	4.33E-25	NA	NA	NA
T_cycling	CALR	2.89E-29	0.307621161	0.662	0.309	4.76E-25	Calreticulin
T_cycling	RBM8A	4.18E-29	0.349955701	0.863	0.454	6.90E-25	RNA-binding protein 8A
T_cycling	ENSCAFG00000008221	6.47E-29	0.413710499	0.877	0.493	1.07E-24	NA	NA	NA
T_cycling	ENSCAFG00000047865	9.20E-29	0.357983422	0.879	0.497	1.52E-24	NA	NA	NA
T_cycling	DOCK2	1.00E-28	0.267085152	0.744	0.355	1.66E-24	Dedicator of cytokinesis protein 2
T_cycling	SRSF11	1.26E-28	0.252604585	0.732	0.345	2.08E-24	Serine/arginine-rich splicing factor 11
T_cycling	ENSCAFG00000015284	1.44E-28	0.259885046	0.764	0.365	2.37E-24	NA	NA	NA
T_cycling	EIF3I	1.56E-28	0.380108655	0.873	0.528	2.58E-24	Eukaryotic translation initiation factor 3 subunit I
T_cycling	ARHGDIB	1.59E-28	0.344505794	0.744	0.363	2.62E-24	Rho GDP-dissociation inhibitor 2
T_cycling	CLTA	1.63E-28	0.375658383	0.965	0.729	2.70E-24	Clathrin light chain A
T_cycling	HYPK	1.70E-28	0.333656114	0.791	0.402	2.80E-24	Huntingtin-interacting protein K
T_cycling	ENSCAFG00000046637	1.81E-28	0.362850863	0.99	0.892	2.98E-24	NA	NA	NA
T_cycling	ENSCAFG00000042572	2.51E-28	0.374296742	0.902	0.556	4.14E-24	NA	NA	NA
T_cycling	ENSCAFG00000019501	1.01E-27	0.350476647	0.828	0.44	1.66E-23	NA	NA	NA
T_cycling	SERBP1	1.18E-27	0.423325424	0.971	0.774	1.95E-23	Plasminogen activator inhibitor 1 RNA-binding protein
T_cycling	RBM25	1.19E-27	0.319028762	0.803	0.416	1.96E-23	RNA-binding protein 25
T_cycling	ND4L	2.24E-27	0.250484775	0.701	0.332	3.70E-23	NA	NA	NA
T_cycling	ZC3H15	2.59E-27	0.252238528	0.721	0.344	4.27E-23	Zinc finger CCCH domain-containing protein 15
T_cycling	TMED3	4.28E-27	0.259908598	0.752	0.366	7.05E-23	Transmembrane emp24 domain-containing protein 3	nonsurface	neg. trainingset
T_cycling	NOP10	1.23E-26	0.380008421	0.795	0.448	2.03E-22	H/ACA ribonucleoprotein complex subunit 3
T_cycling	MRPS34	1.58E-26	0.273263308	0.758	0.365	2.61E-22	28S ribosomal protein S34, mitochondrial
T_cycling	PSMC5	1.97E-26	0.263390662	0.717	0.339	3.25E-22	26S protease regulatory subunit 8
T_cycling	ENSCAFG00000002703	5.72E-26	0.25662825	0.822	0.406	9.44E-22	NA	NA	NA
T_cycling	HNRNPH1	5.75E-26	0.26000033	0.777	0.38	9.49E-22	Heterogeneous nuclear ribonucleoprotein H
T_cycling	ARPC2	8.18E-26	0.386447154	0.943	0.744	1.35E-21	Actin-related protein 2/3 complex subunit 2
T_cycling	CYBA	1.07E-25	0.388209604	0.949	0.716	1.76E-21	Cytochrome b-245 light chain	nonsurface	machine learning
T_cycling	MRPS25	1.43E-25	0.26095778	0.721	0.349	2.35E-21	28S ribosomal protein S25, mitochondrial
T_cycling	SEM1	2.19E-25	0.373231039	0.957	0.717	3.61E-21	NA	NA	NA
T_cycling	MX2	3.31E-25	0.322309241	0.473	0.216	5.46E-21	Interferon-induced GTP-binding protein Mx2
T_cycling	ENSCAFG00000019472	3.54E-25	0.42452137	0.799	0.499	5.83E-21	NA	NA	NA
T_cycling	SRRM1	4.03E-25	0.252934708	0.764	0.373	6.65E-21	Serine/arginine repetitive matrix protein 1
T_cycling	ENSCAFG00000049156	6.31E-25	0.361768662	0.92	0.618	1.04E-20	NA	NA	NA
T_cycling	CACYBP	1.25E-24	0.281302587	0.879	0.506	2.07E-20	Calcyclin-binding protein
T_cycling	RBX1	1.43E-24	0.329901854	0.891	0.488	2.35E-20	E3 ubiquitin-protein ligase RBX1
T_cycling	EIF4A3	1.98E-24	0.290389296	0.816	0.422	3.26E-20	Eukaryotic initiation factor 4A-III
T_cycling	PDCD5	7.69E-24	0.317696846	0.855	0.525	1.27E-19	Programmed cell death protein 5
T_cycling	SEC61B	8.30E-24	0.399928778	0.943	0.669	1.37E-19	Protein transport protein Sec61 subunit beta	nonsurface	neg. trainingset
T_cycling	PRICKLE2	2.17E-23	0.255578561	0.77	0.389	3.57E-19	Prickle-like protein 2
T_cycling	ENSCAFG00000028908	2.38E-23	0.260670753	0.842	0.462	3.92E-19	NA	NA	NA
T_cycling	SSR3	5.02E-23	0.368463098	0.953	0.733	8.28E-19	Translocon-associated protein subunit gamma	nonsurface	neg. trainingset
T_cycling	PPP1R14B	8.09E-23	0.32420097	0.627	0.322	1.33E-18	Protein phosphatase 1 regulatory subunit 14B
T_cycling	THRAP3	8.52E-23	0.276667214	0.715	0.375	1.41E-18	Thyroid hormone receptor-associated protein 3
T_cycling	LSP1	1.51E-22	0.363769152	0.957	0.829	2.48E-18	Lymphocyte-specific protein 1
T_cycling	DNAJC8	2.06E-22	0.283761689	0.871	0.487	3.40E-18	DnaJ homolog subfamily C member 8
T_cycling	COPE	3.16E-22	0.328871392	0.91	0.547	5.22E-18	Coatomer subunit epsilon
T_cycling	ETFB	4.58E-22	0.265773803	0.807	0.426	7.55E-18	Electron transfer flavoprotein subunit beta
T_cycling	TMSB10	1.60E-21	0.293966602	1	0.994	2.64E-17	Thymosin beta-10
T_cycling	ENSCAFG00000044677	4.23E-21	0.268774478	0.99	0.908	6.98E-17	NA	NA	NA
T_cycling	MTDH	5.05E-21	0.317620877	0.98	0.826	8.34E-17	Protein LYRIC	nonsurface	machine learning
T_cycling	ENSCAFG00000006580	9.60E-21	0.325333974	0.857	0.521	1.58E-16	NA	NA	NA
T_cycling	COX8A	4.80E-20	0.262267039	0.777	0.432	7.92E-16	Cytochrome c oxidase subunit 8A, mitochondrial	nonsurface	neg. trainingset
T_cycling	GNAI2	1.14E-19	0.317503497	0.852	0.514	1.88E-15	Guanine nucleotide-binding protein G(i) subunit alpha-2
T_cycling	COQ10B	1.22E-19	0.403402121	0.943	0.807	2.01E-15	Coenzyme Q-binding protein COQ10 homolog B, mitochondrial
T_cycling	CNN2	1.42E-19	0.323122182	0.887	0.588	2.33E-15	Calponin-2
T_cycling	H3-3A	1.50E-19	0.294275753	0.994	0.888	2.48E-15	NA	NA	NA
T_cycling	RACK1	4.28E-19	0.294620324	0.98	0.882	7.06E-15	NA	NA	NA
T_cycling	TMEM147	5.71E-19	0.293990117	0.906	0.577	9.43E-15	Transmembrane protein 147	nonsurface	neg. trainingset
T_cycling	TAP1	5.80E-19	0.263963659	0.986	0.91	9.57E-15	Antigen peptide transporter 1		machine learning
T_cycling	MAFB	8.45E-19	0.263373863	0.371	0.171	1.39E-14	Transcription factor MafB
T_cycling	PSMB4	9.06E-19	0.262835046	0.875	0.507	1.49E-14	Proteasome subunit beta type-4
T_cycling	NDUFB8	1.95E-18	0.277166005	0.895	0.587	3.22E-14	NADH dehydrogenase [ubiquinone] 1 beta subcomplex subunit 8, mitochondrial	nonsurface	neg. trainingset
T_cycling	HNRNPK	2.92E-18	0.264662831	0.98	0.793	4.82E-14	Heterogeneous nuclear ribonucleoprotein K
T_cycling	MNDA	8.18E-18	0.314043232	0.943	0.663	1.35E-13	Myeloid cell nuclear differentiation antigen
T_cycling	JPT1	1.32E-17	0.396037103	0.893	0.596	2.17E-13	NA	NA	NA
T_cycling	ENSCAFG00000006821	3.42E-17	0.264726972	0.908	0.616	5.64E-13	NA	NA	NA
T_cycling	HSP90AB1	6.32E-17	0.41609068	0.984	0.928	1.04E-12	Heat shock protein HSP 90-beta
T_cycling	MATR3	7.94E-17	0.272281387	0.908	0.635	1.31E-12	Matrin-3
T_cycling	ATP5PB	2.77E-16	0.267865659	0.893	0.606	4.56E-12	NA	NA	NA
T_cycling	GSTO1	5.72E-16	0.280367503	0.848	0.542	9.44E-12	Glutathione S-transferase omega-1
T_cycling	SUMO2	7.49E-16	0.252489654	0.988	0.861	1.24E-11	Small ubiquitin-related modifier 2
T_cycling	ENSCAFG00000008311	8.28E-16	0.25710533	0.945	0.726	1.37E-11	NA	NA	NA
T_cycling	ENSCAFG00000018497	1.76E-15	0.257735262	0.922	0.66	2.91E-11	NA	NA	NA
T_cycling	HSP90B1	3.84E-15	0.332917923	0.982	0.831	6.33E-11	Endoplasmin
T_cycling	FYB1	8.36E-15	0.263585333	0.871	0.54	1.38E-10	NA	NA	NA
T_cycling	CRIP1	9.63E-15	0.366342815	0.996	0.991	1.59E-10	Cysteine-rich protein 1
T_cycling	ANXA2	2.71E-14	0.357855002	0.697	0.433	4.46E-10	Annexin A2
T_cycling	ENSCAFG00000041010	3.96E-14	0.334229518	0.529	0.321	6.53E-10	NA	NA	NA
T_cycling	VPS28	6.46E-14	0.258238672	0.949	0.722	1.07E-09	Vacuolar protein sorting-associated protein 28 homolog
T_cycling	ENSCAFG00000039767	5.35E-13	0.257804545	0.898	0.627	8.83E-09	NA	NA	NA
T_cycling	HSPA8	1.56E-12	0.253123906	0.992	0.899	2.57E-08	Heat shock cognate 71 kDa protein
T_cycling	LGALS1	4.32E-12	0.304026713	0.982	0.84	7.13E-08	Galectin-1
T_cycling	PSMB9	4.73E-12	0.258840827	0.973	0.866	7.80E-08	Proteasome subunit beta type-9
NK	F2RL3	8.48E-102	2.407876902	0.63	0.034	1.40E-97	Proteinase-activated receptor 4	surface	pos. trainingset
NK	ENSCAFG00000029542	2.48E-84	3.18716028	0.739	0.057	4.09E-80	NA	NA	NA
NK	ENSCAFG00000028587	1.01E-58	2.118283201	0.652	0.063	1.67E-54	NA	NA	NA
NK	RARRES2	8.98E-57	1.786207255	0.5	0.038	1.48E-52	Retinoic acid receptor responder protein 2
NK	MAP3K8	6.62E-54	1.957265516	0.674	0.076	1.09E-49	Mitogen-activated protein kinase kinase kinase 8
NK	NCR3	2.54E-39	2.311823001	0.717	0.112	4.19E-35	Natural cytotoxicity triggering receptor 3	surface	pos. trainingset
NK	KLRB1	3.72E-33	2.038745745	0.848	0.18	6.13E-29	Killer cell lectin-like receptor subfamily B member 1	surface	machine learning
NK	FCER1G	2.48E-21	1.082159574	0.391	0.057	4.09E-17	High affinity immunoglobulin epsilon receptor subunit gamma	nonsurface	machine learning
NK	CRTAM	3.15E-21	2.385160242	0.587	0.133	5.19E-17	Cytotoxic and regulatory T-cell molecule	surface	machine learning
NK	CDR2	3.71E-20	0.830660129	0.283	0.033	6.12E-16	Cerebellar degeneration-related protein 2
NK	CTSW	2.41E-19	1.666198455	0.783	0.259	3.98E-15	Cathepsin W
NK	BAZ2B	3.92E-19	0.960450208	0.283	0.035	6.46E-15	Bromodomain adjacent to zinc finger domain protein 2B
NK	ZBTB16	4.28E-19	0.942024058	0.261	0.03	7.07E-15	Zinc finger and BTB domain-containing protein 16
NK	GALT	5.42E-16	0.878271072	0.304	0.047	8.95E-12	Galactose-1-phosphate uridylyltransferase
NK	NFKBID	3.59E-15	1.882004613	0.739	0.342	5.92E-11	NF-kappa-B inhibitor delta
NK	GPRC5C	4.36E-15	0.728322479	0.304	0.048	7.20E-11	G-protein coupled receptor family C group 5 member C	surface	machine learning
NK	PIK3R1	5.71E-15	1.722335549	0.87	0.469	9.42E-11	Phosphatidylinositol 3-kinase regulatory subunit alpha
NK	AHR	9.42E-15	0.799082405	0.304	0.049	1.55E-10	Aryl hydrocarbon receptor
NK	IL2RB	1.20E-14	1.572528776	0.87	0.553	1.99E-10	Interleukin-2 receptor subunit beta	surface	machine learning
NK	NR4A1	2.77E-14	1.578005837	0.848	0.421	4.57E-10	Nuclear receptor subfamily 4 group A member 1	nonsurface	neg. trainingset
NK	ADIRF	4.22E-14	1.983340164	0.478	0.127	6.96E-10	Adipogenesis regulatory factor
NK	PDE3B	4.45E-14	0.990044417	0.348	0.067	7.35E-10	cGMP-inhibited 3',5'-cyclic phosphodiesterase B	nonsurface	machine learning
NK	PRDX6	5.16E-14	1.750800706	0.957	0.607	8.51E-10	Peroxiredoxin-6
NK	IL12RB2	6.80E-13	1.090572091	0.478	0.129	1.12E-08	Interleukin-12 receptor subunit beta-2	surface	machine learning
NK	SYTL3	1.19E-11	1.229318406	0.891	0.521	1.96E-07	Synaptotagmin-like protein 3
NK	NFKBIA	1.42E-11	1.270320746	0.826	0.408	2.34E-07	NF-kappa-B inhibitor alpha
NK	ENSCAFG00000028940	2.38E-10	0.774951472	0.413	0.111	3.93E-06	NA	NA	NA
NK	SLC2A1	2.85E-10	0.838358652	0.326	0.077	4.71E-06	Solute carrier family 2, facilitated glucose transporter member 1	surface	pos. trainingset
NK	CXCR4	2.86E-10	1.247535416	0.913	0.745	4.72E-06	C-X-C chemokine receptor type 4	surface	machine learning
NK	LTB	3.39E-10	1.363549956	0.913	0.665	5.59E-06	Lymphotoxin-beta		machine learning
NK	KDM6B	8.04E-10	1.029200174	0.457	0.143	1.33E-05	Lysine-specific demethylase 6B
NK	FGL2	1.77E-09	1.216789238	0.522	0.188	2.93E-05	Fibroleukin
NK	MAP2K1	2.99E-09	0.803931345	0.348	0.094	4.93E-05	Dual specificity mitogen-activated protein kinase kinase 1
NK	ARL5B	7.14E-09	0.957263101	0.5	0.184	0.000117825	ADP-ribosylation factor-like protein 5B
NK	IL18R1	7.73E-09	0.766607905	0.304	0.077	0.00012757	Interleukin-18 receptor 1	surface	machine learning
NK	NR4A3	8.10E-09	1.097727971	0.413	0.135	0.000133589	Nuclear receptor subfamily 4 group A member 3
NK	MYC	1.07E-08	0.815969159	0.261	0.061	0.000176539	Myc proto-oncogene protein
NK	RGS1	1.11E-08	1.033899505	0.957	0.744	0.00018377	Regulator of G-protein signaling 1
NK	PPM1H	1.39E-08	0.611930987	0.261	0.06	0.000229917	Protein phosphatase 1H
NK	CD96	1.63E-08	0.898421821	0.696	0.322	0.00026847	T-cell surface protein tactile	surface	machine learning
NK	VAV3	2.85E-08	0.903242644	0.391	0.127	0.000469699	Guanine nucleotide exchange factor VAV3
NK	CASP3	3.09E-08	0.924307765	0.326	0.095	0.000509223	Caspase-3
NK	MAN1A1	3.97E-08	1.323866948	0.652	0.351	0.00065523	Mannosyl-oligosaccharide 1,2-alpha-mannosidase IA	nonsurface	neg. trainingset
NK	REL	1.15E-07	1.146297997	0.674	0.348	0.001902415	Proto-oncogene c-Rel
NK	ZFAND5	1.66E-07	0.837919269	0.891	0.598	0.002740798	AN1-type zinc finger protein 5
NK	KLRA1	1.71E-07	0.866081841	0.261	0.066	0.002824892	NA	NA	NA
NK	ATP1B1	2.78E-07	1.045441413	0.565	0.269	0.004582654	Sodium/potassium-transporting ATPase subunit beta-1	surface	pos. trainingset
NK	CRYBG1	3.96E-07	0.690736026	0.457	0.174	0.006534172	NA	NA	NA
NK	SYNGR1	5.41E-07	0.793535713	0.261	0.071	0.008933247	Synaptogyrin-1		machine learning
NK	ITGB1	5.96E-07	0.854806192	0.891	0.672	0.009834016	Integrin beta-1	surface	pos. trainingset
