# Supplementary material for: Single-cell RNA sequencing reveals the cellular and molecular heterogeneity of treatment-naïve primary osteosarcoma in dogs
Source: Commun Biol. 2024 Apr 24;7:496. doi: 10.1038/s42003-024-06182-w (PMC11043452; doi:10.1038/s42003-024-06182-w)
Supplement: Supplementary file 8 — Supplementary Data 5 [file 42003_2024_6182_MOESM8_ESM.csv]

cluster	gene	p_val	avg_log2FC	pct.1	pct.2	p_val_adj	UniProt.description	Surfaceome.Label	Surfaceome.Label.Source
CD4-_TIM	PLBD1	0	3.052075429	0.94	0.31	0	Phospholipase B-like 1
CD4-_TIM	LYZ	0	2.677093093	1	0.79	0	Lysozyme C
CD4-_TIM	ARHGAP45	0	2.065942446	1	0.892	0	NA	NA	NA
CD4-_TIM	C30H15orf48	0	1.918784472	0.892	0.33	0	NA	NA	NA
CD4-_TIM	RETN	0	1.875352662	0.895	0.282	0	Resistin
CD4-_TIM	SELL	0	1.816223519	0.799	0.11	0	L-selectin	surface	machine learning
CD4-_TIM	VCAN	0	1.726660286	0.924	0.342	0	Versican core protein
CD4-_TIM	PRSS57	0	1.655978175	0.87	0.171	0	Serine protease 57
CD4-_TIM	SNAI1	0	1.646288259	0.932	0.406	0	Zinc finger protein SNAI1
CD4-_TIM	IL1B	0	1.529788129	0.73	0.161	0	Interleukin-1 beta
CD4-_TIM	CFP	0	1.353640268	0.917	0.391	0	Properdin
CD4-_TIM	TREM1	0	1.318998597	0.942	0.397	0	Triggering receptor expressed on myeloid cells 1	surface	machine learning
CD4-_TIM	AOAH	0	1.264239908	0.747	0.203	0	Acyloxyacyl hydrolase
CD4-_TIM	SERPINB10	0	1.250637231	0.708	0.101	0	Serpin B10
CD4-_TIM	EREG	0	1.163093795	0.519	0.075	0	Proepiregulin	surface	pos. trainingset
CD4-_TIM	ITGB7	0	1.138029466	0.639	0.158	0	Integrin beta-7	surface	machine learning
CD4-_TIM	PADI3	0	1.095195037	0.522	0.075	0	Protein-arginine deiminase type-3
CD4-_TIM	LSP1	0	1.038595213	0.946	0.346	0	Lymphocyte-specific protein 1
CD4-_TIM	S100P	3.65E-289	1.485922655	0.998	0.735	6.02E-285	Protein S100-P
CD4-_TIM	TIMP1	3.22E-286	1.460533691	1	0.923	5.32E-282	Metalloproteinase inhibitor 1
CD4-_TIM	TNFSF13	1.12E-284	1.277872621	0.883	0.442	1.85E-280	Tumor necrosis factor ligand superfamily member 13	nonsurface	machine learning
CD4-_TIM	GADD45A	4.04E-280	1.516320834	0.989	0.712	6.66E-276	Growth arrest and DNA damage-inducible protein GADD45 alpha
CD4-_TIM	LCN2	1.06E-268	0.978680245	0.336	0.038	1.75E-264	Neutrophil gelatinase-associated lipocalin
CD4-_TIM	TFPT	4.26E-268	0.664471105	1	0.996	7.03E-264	TCF3 fusion partner
CD4-_TIM	CEACAM28	1.31E-260	0.806786719	0.584	0.133	2.16E-256	NA	NA	NA
CD4-_TIM	TESC	6.70E-257	0.755847389	0.39	0.057	1.11E-252	Calcineurin B homologous protein 3
CD4-_TIM	FAU	1.22E-256	0.539266565	1	0.998	2.02E-252	Ubiquitin-like protein FUBI
CD4-_TIM	FAU	1.22E-256	0.539266565	1	0.998	2.02E-252	40S ribosomal protein S30
CD4-_TIM	NOD2	1.89E-252	0.879043595	0.538	0.127	3.11E-248	Nucleotide-binding oligomerization domain-containing protein 2
CD4-_TIM	SLAMF9	7.65E-244	1.210763607	0.932	0.483	1.26E-239	SLAM family member 9	surface	machine learning
CD4-_TIM	EEF1A1	3.16E-241	0.814258769	0.999	0.989	5.21E-237	Elongation factor 1-alpha 1
CD4-_TIM	ENSCAFG00000045333	7.64E-241	0.633004915	1	0.997	1.26E-236	NA	NA	NA
CD4-_TIM	ENSCAFG00000019044	1.90E-239	0.654062344	0.999	0.997	3.13E-235	NA	NA	NA
CD4-_TIM	SERPINA1	9.94E-236	1.12081986	0.988	0.683	1.64E-231	Alpha-1-antitrypsin
CD4-_TIM	CXCL8	4.04E-234	1.663518751	0.967	0.689	6.66E-230	Interleukin-8
CD4-_TIM	MAFB	3.94E-233	1.165787504	1	0.856	6.50E-229	Transcription factor MafB
CD4-_TIM	ENSCAFG00000045013	9.40E-230	0.886088407	0.994	0.956	1.55E-225	NA	NA	NA
CD4-_TIM	LY86	7.79E-224	1.059339638	0.903	0.528	1.29E-219	Lymphocyte antigen 86
CD4-_TIM	LYST	1.20E-222	1.189771015	0.699	0.297	1.98E-218	Lysosomal-trafficking regulator
CD4-_TIM	EMB	4.89E-222	1.014138683	0.948	0.605	8.07E-218	Embigin	surface	pos. trainingset
CD4-_TIM	CORO1A	1.06E-217	1.074560559	0.949	0.687	1.76E-213	Coronin-1A
CD4-_TIM	FGL2	1.13E-217	1.155571934	0.843	0.443	1.87E-213	Fibroleukin
CD4-_TIM	TPT1	4.78E-217	0.813270034	1	0.996	7.89E-213	Translationally-controlled tumor protein
CD4-_TIM	MS4A2	4.61E-216	0.892666941	0.318	0.044	7.61E-212	High affinity immunoglobulin epsilon receptor subunit beta		machine learning
CD4-_TIM	CRIP1	3.79E-213	0.994274946	1	0.985	6.26E-209	Cysteine-rich protein 1
CD4-_TIM	EIF3K	1.35E-211	0.602430073	1	0.989	2.23E-207	Eukaryotic translation initiation factor 3 subunit K
CD4-_TIM	KLF3	1.61E-210	1.225405238	0.788	0.414	2.66E-206	Krueppel-like factor 3
CD4-_TIM	AP1S2	9.91E-210	1.050008884	0.914	0.662	1.63E-205	AP-1 complex subunit sigma-2
CD4-_TIM	ENSCAFG00000009523	2.82E-209	0.470760657	1	0.998	4.65E-205	NA	NA	NA
CD4-_TIM	OSM	8.62E-209	1.550308233	0.738	0.317	1.42E-204	Oncostatin-M
CD4-_TIM	SULF2	1.52E-208	0.994435408	0.743	0.341	2.51E-204	Extracellular sulfatase Sulf-2
CD4-_TIM	C5AR1	3.96E-208	1.283409767	0.932	0.606	6.54E-204	C5a anaphylatoxin chemotactic receptor 1	surface	pos. trainingset
CD4-_TIM	TKT	1.06E-205	0.825588864	0.989	0.863	1.75E-201	Transketolase
CD4-_TIM	PM20D2	4.44E-203	1.123555643	0.953	0.792	7.33E-199	Peptidase M20 domain-containing protein 2
CD4-_TIM	EMP3	1.08E-198	0.894772055	0.996	0.926	1.79E-194	Epithelial membrane protein 3	surface	machine learning
CD4-_TIM	C9H17orf64	2.33E-198	1.047125364	0.609	0.21	3.85E-194	NA	NA	NA
CD4-_TIM	NACA	6.13E-197	0.571004604	1	0.993	1.01E-192	Nascent polypeptide-associated complex subunit alpha, muscle-specific form
CD4-_TIM	NACA	6.13E-197	0.571004604	1	0.993	1.01E-192	Nascent polypeptide-associated complex subunit alpha
CD4-_TIM	PYGL	1.09E-194	0.587009293	0.342	0.06	1.80E-190	Glycogen phosphorylase, liver form
CD4-_TIM	PTGER2	2.16E-193	0.940112586	0.511	0.145	3.56E-189	Prostaglandin E2 receptor EP2 subtype	surface	pos. trainingset
CD4-_TIM	NR4A1	2.34E-190	1.340839142	0.928	0.668	3.86E-186	Nuclear receptor subfamily 4 group A member 1	nonsurface	neg. trainingset
CD4-_TIM	GMFG	2.87E-190	0.735861441	0.998	0.965	4.73E-186	Glia maturation factor gamma
CD4-_TIM	TRAF3IP3	1.91E-189	0.77181189	0.51	0.15	3.16E-185	TRAF3-interacting JNK-activating modulator	nonsurface	machine learning
CD4-_TIM	SLA	3.89E-189	1.447511105	0.737	0.33	6.42E-185	Src-like-adapter
CD4-_TIM	XDH	5.67E-186	0.591113292	0.348	0.066	9.35E-182	Xanthine dehydrogenase/oxidase
CD4-_TIM	CYBA	7.94E-179	0.647763608	1	0.984	1.31E-174	Cytochrome b-245 light chain	nonsurface	machine learning
CD4-_TIM	EIF3F	2.18E-172	0.67151428	0.99	0.944	3.60E-168	Eukaryotic translation initiation factor 3 subunit F
CD4-_TIM	CYBB	3.58E-170	0.917567924	0.83	0.502	5.91E-166	Cytochrome b-245 heavy chain	surface	pos. trainingset
CD4-_TIM	PLAUR	5.99E-170	1.080382977	0.959	0.733	9.88E-166	Urokinase plasminogen activator surface receptor	surface	GPI (UniProt)
CD4-_TIM	EEF1B2	1.42E-168	0.581643122	0.999	0.979	2.34E-164	Elongation factor 1-beta
CD4-_TIM	SERPINB2	9.55E-168	1.285701846	0.353	0.071	1.58E-163	Plasminogen activator inhibitor 2
CD4-_TIM	CALCOCO2	4.70E-167	0.913261661	0.863	0.595	7.75E-163	Calcium-binding and coiled-coil domain-containing protein 2
CD4-_TIM	KDM6B	1.31E-166	1.04555129	0.778	0.457	2.16E-162	Lysine-specific demethylase 6B
CD4-_TIM	GLRX	4.39E-165	0.797305144	0.998	0.952	7.25E-161	Glutaredoxin-1
CD4-_TIM	NRG1	9.14E-164	0.593727547	0.384	0.089	1.51E-159	Pro-neuregulin-1, membrane-bound isoform	surface	machine learning
CD4-_TIM	PTPN6	3.37E-163	0.725357961	0.976	0.911	5.56E-159	Tyrosine-protein phosphatase non-receptor type 6
CD4-_TIM	ABRACL	2.89E-162	0.765626831	0.979	0.934	4.77E-158	Costars family protein ABRACL
CD4-_TIM	PLEK	5.56E-162	0.987349785	0.971	0.846	9.18E-158	Pleckstrin
CD4-_TIM	NFKBIA	1.75E-159	0.83169298	0.99	0.881	2.88E-155	NF-kappa-B inhibitor alpha
CD4-_TIM	COTL1	3.04E-159	0.842892705	0.781	0.438	5.02E-155	Coactosin-like protein
CD4-_TIM	MGST1	4.92E-159	0.820986522	0.767	0.354	8.11E-155	Microsomal glutathione S-transferase 1	nonsurface	neg. trainingset
CD4-_TIM	ABCA5	9.69E-158	0.895036152	0.568	0.224	1.60E-153	ATP-binding cassette sub-family A member 5	surface	machine learning
CD4-_TIM	PTPRC	2.53E-157	0.85552939	0.981	0.887	4.17E-153	Receptor-type tyrosine-protein phosphatase C	surface	machine learning
CD4-_TIM	IL1A	3.59E-156	1.042205596	0.689	0.293	5.93E-152	Interleukin-1 alpha
CD4-_TIM	ENSCAFG00000042176	2.38E-155	0.780755744	0.964	0.896	3.92E-151	NA	NA	NA
CD4-_TIM	ENSCAFG00000002215	3.41E-154	0.693852462	0.992	0.947	5.62E-150	NA	NA	NA
CD4-_TIM	TBC1D8	7.39E-154	0.582771264	0.344	0.078	1.22E-149	TBC1 domain family member 8
CD4-_TIM	ADD3	9.47E-154	0.788288755	0.51	0.188	1.56E-149	Gamma-adducin
CD4-_TIM	NFE2L2	8.11E-152	0.901710017	0.869	0.633	1.34E-147	Nuclear factor erythroid 2-related factor 2
CD4-_TIM	ENSCAFG00000015122	1.20E-151	0.453765355	1	0.994	1.98E-147	NA	NA	NA
CD4-_TIM	ENSCAFG00000031952	2.02E-151	0.395017307	1	0.997	3.33E-147	NA	NA	NA
CD4-_TIM	PTGS2	2.83E-151	1.516636378	0.587	0.226	4.66E-147	Prostaglandin G/H synthase 2
CD4-_TIM	LRRK2	2.15E-148	0.747109246	0.544	0.203	3.55E-144	Leucine-rich repeat serine/threonine-protein kinase 2
CD4-_TIM	PSTPIP2	1.27E-145	0.820094979	0.702	0.386	2.10E-141	Proline-serine-threonine phosphatase-interacting protein 2
CD4-_TIM	BANK1	1.62E-144	0.647029202	0.398	0.115	2.67E-140	B-cell scaffold protein with ankyrin repeats
CD4-_TIM	ENSCAFG00000017257	2.46E-142	0.692880181	0.988	0.906	4.06E-138	NA	NA	NA
CD4-_TIM	NAMPT	8.18E-141	1.031130993	0.789	0.536	1.35E-136	Nicotinamide phosphoribosyltransferase
CD4-_TIM	ENSCAFG00000049043	6.52E-139	0.423966398	1	0.997	1.08E-134	NA	NA	NA
CD4-_TIM	BTF3	1.04E-138	0.549054875	0.991	0.979	1.71E-134	Transcription factor BTF3
CD4-_TIM	SOD2	1.40E-135	0.872448574	0.875	0.675	2.30E-131	Superoxide dismutase [Mn], mitochondrial
CD4-_TIM	HBEGF	3.54E-135	1.126839286	0.568	0.218	5.84E-131	Proheparin-binding EGF-like growth factor	surface	pos. trainingset
CD4-_TIM	UBA52	1.35E-134	0.328230953	0.999	0.998	2.23E-130	Ubiquitin-60S ribosomal protein L40
CD4-_TIM	ENSCAFG00000006102	8.67E-134	0.400217599	1	0.994	1.43E-129	NA	NA	NA
CD4-_TIM	TCF7L2	2.52E-133	0.709107482	0.5	0.191	4.15E-129	Transcription factor 7-like 2
CD4-_TIM	ZFAND5	3.06E-132	0.939853256	0.98	0.936	5.05E-128	AN1-type zinc finger protein 5
CD4-_TIM	EIF1	3.17E-132	0.428126186	1	0.995	5.22E-128	Eukaryotic translation initiation factor 1
CD4-_TIM	TMC4	2.12E-131	0.945015405	0.736	0.517	3.49E-127	Transmembrane channel-like protein 4	nonsurface	machine learning
CD4-_TIM	RCSD1	2.84E-129	0.870454403	0.66	0.377	4.69E-125	CapZ-interacting protein
CD4-_TIM	NFIL3	1.51E-128	0.636295097	0.427	0.14	2.49E-124	Nuclear factor interleukin-3-regulated protein
CD4-_TIM	ABTB1	4.65E-128	0.660771845	0.476	0.179	7.67E-124	Ankyrin repeat and BTB/POZ domain-containing protein 1
CD4-_TIM	CD55	2.80E-127	0.641790008	0.363	0.099	4.62E-123	Complement decay-accelerating factor	surface	GPI (UniProt)
CD4-_TIM	C20H19orf38	2.87E-127	0.66967923	0.547	0.238	4.73E-123	NA	NA	NA
CD4-_TIM	PTGR1	9.01E-126	0.462716655	0.946	0.784	1.49E-121	Prostaglandin reductase 1
CD4-_TIM	VIM	1.59E-124	0.544209712	1	0.998	2.62E-120	Vimentin
CD4-_TIM	SORL1	3.75E-123	0.51291366	0.408	0.124	6.19E-119	Sortilin-related receptor	surface	machine learning
CD4-_TIM	ENSCAFG00000043173	2.14E-121	0.396087926	1	0.993	3.53E-117	NA	NA	NA
CD4-_TIM	ENSCAFG00000025332	2.53E-121	0.821936854	0.849	0.6	4.17E-117	NA	NA	NA
CD4-_TIM	ENSCAFG00000043730	3.52E-121	0.558390523	0.979	0.938	5.81E-117	NA	NA	NA
CD4-_TIM	SRGN	6.36E-121	0.712225462	0.748	0.453	1.05E-116	Serglycin
CD4-_TIM	ENSCAFG00000015798	5.92E-119	0.752771193	0.937	0.822	9.76E-115	NA	NA	NA
CD4-_TIM	ARL5B	6.95E-119	0.856141787	0.624	0.324	1.15E-114	ADP-ribosylation factor-like protein 5B
CD4-_TIM	BCL2A1	8.03E-117	0.658481561	0.998	0.912	1.32E-112	Bcl-2-related protein A1
CD4-_TIM	SLC25A6	1.10E-116	0.408001751	1	0.993	1.82E-112	ADP/ATP translocase 3	nonsurface	neg. trainingset
CD4-_TIM	EZR	2.35E-114	0.900202	0.961	0.879	3.89E-110	Ezrin
CD4-_TIM	SMPDL3B	1.18E-113	0.732357094	0.588	0.277	1.94E-109	Acid sphingomyelinase-like phosphodiesterase 3b
CD4-_TIM	NOP53	2.04E-111	0.598543978	0.946	0.84	3.37E-107	NA	NA	NA
CD4-_TIM	PECAM1	2.73E-111	0.821804347	0.519	0.218	4.51E-107	Platelet endothelial cell adhesion molecule	surface	pos. trainingset
CD4-_TIM	CAPG	6.49E-111	0.548269768	0.997	0.957	1.07E-106	Macrophage-capping protein
CD4-_TIM	GALK1	8.77E-109	0.541450918	0.999	0.991	1.45E-104	Galactokinase
CD4-_TIM	FN1	1.62E-108	0.839484302	0.645	0.322	2.68E-104	Fibronectin
CD4-_TIM	PGLS	3.22E-108	0.57372143	0.961	0.912	5.32E-104	6-phosphogluconolactonase
CD4-_TIM	ARID3A	5.64E-106	0.71235817	0.497	0.222	9.30E-102	AT-rich interactive domain-containing protein 3A
CD4-_TIM	MBOAT1	1.83E-105	0.744367513	0.699	0.451	3.01E-101	Lysophospholipid acyltransferase 1	nonsurface	machine learning
CD4-_TIM	TSPAN8	6.78E-104	0.430562435	0.305	0.083	1.12E-99	Tetraspanin-8	surface	machine learning
CD4-_TIM	ENSCAFG00000013713	5.32E-103	0.704548561	0.518	0.24	8.77E-99	NA	NA	NA
CD4-_TIM	DDIT4	7.31E-103	0.753103463	0.887	0.703	1.21E-98	DNA damage-inducible transcript 4 protein
CD4-_TIM	TLN1	6.88E-101	0.601494525	0.967	0.912	1.13E-96	Talin-1
CD4-_TIM	MXD1	1.23E-100	0.754907109	0.693	0.386	2.04E-96	Max dimerization protein 1
CD4-_TIM	PLIN2	1.24E-100	0.694513896	0.992	0.925	2.05E-96	Perilipin-2
CD4-_TIM	CASP4	5.43E-100	0.666419397	0.691	0.415	8.96E-96	Caspase-4
CD4-_TIM	IL1R1	1.50E-99	0.542715453	0.39	0.138	2.47E-95	Interleukin-1 receptor type 1	surface	pos. trainingset
CD4-_TIM	ATF4	7.00E-98	0.582280148	0.968	0.932	1.15E-93	Cyclic AMP-dependent transcription factor ATF-4
CD4-_TIM	SCARB2	1.81E-97	0.611721358	0.903	0.697	2.99E-93	Lysosome membrane protein 2	surface	machine learning
CD4-_TIM	ENSCAFG00000028453	2.78E-97	0.707989343	0.634	0.347	4.58E-93	NA	NA	NA
CD4-_TIM	PLK3	3.21E-97	0.792860147	0.672	0.397	5.30E-93	Serine/threonine-protein kinase PLK3
CD4-_TIM	ETHE1	6.98E-96	0.614036671	0.511	0.253	1.15E-91	Persulfide dioxygenase ETHE1, mitochondrial
CD4-_TIM	PNP	4.77E-95	0.620967913	0.568	0.307	7.87E-91	Purine nucleoside phosphorylase
CD4-_TIM	ENSCAFG00000023735	1.09E-94	0.776773669	0.758	0.45	1.80E-90	NA	NA	NA
CD4-_TIM	ENSCAFG00000017688	1.30E-94	0.369634532	1	0.993	2.15E-90	NA	NA	NA
CD4-_TIM	CAST	1.02E-93	0.602759306	0.933	0.823	1.68E-89	Calpastatin
CD4-_TIM	RGS19	3.77E-93	0.561122421	0.938	0.876	6.21E-89	Regulator of G-protein signaling 19
CD4-_TIM	HIVEP3	8.95E-93	0.781071913	0.744	0.491	1.48E-88	Transcription factor HIVEP3
CD4-_TIM	PHACTR2	1.24E-92	0.696904998	0.73	0.527	2.04E-88	Phosphatase and actin regulator 2
CD4-_TIM	NFKBID	8.38E-92	0.425424163	0.999	0.976	1.38E-87	NF-kappa-B inhibitor delta
CD4-_TIM	ANPEP	1.36E-89	0.625166849	0.753	0.491	2.25E-85	Aminopeptidase N	surface	pos. trainingset
CD4-_TIM	CD48	2.92E-89	0.535296304	0.977	0.904	4.82E-85	CD48 antigen	surface	GPI (UniProt)
CD4-_TIM	ANXA2	6.65E-87	0.495471011	0.992	0.913	1.10E-82	Annexin A2
CD4-_TIM	CD37	1.38E-86	0.567150364	0.938	0.781	2.28E-82	Leukocyte antigen CD37	surface	machine learning
CD4-_TIM	ENSCAFG00000048619	6.93E-85	0.447015527	1	0.993	1.14E-80	NA	NA	NA
CD4-_TIM	STK10	2.21E-84	0.516937117	0.415	0.177	3.65E-80	Serine/threonine-protein kinase 10
CD4-_TIM	ENSCAFG00000011362	2.56E-84	0.625772673	0.762	0.584	4.22E-80	NA	NA	NA
CD4-_TIM	RACK1	5.16E-84	0.424355224	0.997	0.974	8.51E-80	NA	NA	NA
CD4-_TIM	ARG2	7.44E-82	0.686787379	0.502	0.259	1.23E-77	Arginase-2, mitochondrial
CD4-_TIM	ENSCAFG00000025115	3.33E-81	0.65179307	0.689	0.432	5.49E-77	NA	NA	NA
CD4-_TIM	UTRN	3.48E-81	0.693942656	0.528	0.299	5.74E-77	Utrophin
CD4-_TIM	RUBCNL	3.82E-81	0.513007338	0.414	0.171	6.29E-77	NA	NA	NA
CD4-_TIM	SNX3	5.97E-81	0.411679701	0.994	0.973	9.85E-77	Sorting nexin-3
CD4-_TIM	TCEA3	5.13E-80	0.696034264	0.515	0.291	8.47E-76	Transcription elongation factor A protein 3
CD4-_TIM	CREM	2.74E-79	0.637289323	0.713	0.506	4.52E-75	cAMP-responsive element modulator
CD4-_TIM	NFKBIZ	6.12E-79	0.618727051	0.683	0.445	1.01E-74	NF-kappa-B inhibitor zeta
CD4-_TIM	PDE4B	3.56E-78	0.553719788	0.806	0.59	5.88E-74	cAMP-specific 3',5'-cyclic phosphodiesterase 4B
CD4-_TIM	CYCS	6.39E-78	0.690532796	0.94	0.856	1.05E-73	Cytochrome c
CD4-_TIM	PRDX6	2.17E-76	0.541822042	0.955	0.881	3.58E-72	Peroxiredoxin-6
CD4-_TIM	PABPC1	2.26E-75	0.569423218	0.901	0.827	3.72E-71	Polyadenylate-binding protein 1
CD4-_TIM	ENSCAFG00000008873	2.26E-75	0.4497011	0.997	0.976	3.73E-71	NA	NA	NA
CD4-_TIM	AKIRIN2	5.73E-75	0.688877029	0.819	0.716	9.46E-71	Akirin-2
CD4-_TIM	EIF3H	1.07E-74	0.507650123	0.886	0.803	1.76E-70	Eukaryotic translation initiation factor 3 subunit H
CD4-_TIM	YBX3	1.80E-74	0.577600696	0.918	0.79	2.98E-70	Y-box-binding protein 3
CD4-_TIM	PRKCB	4.53E-74	0.469057208	0.391	0.17	7.48E-70	Protein kinase C beta type
CD4-_TIM	EIF3E	6.32E-74	0.613071669	0.801	0.705	1.04E-69	Eukaryotic translation initiation factor 3 subunit E
CD4-_TIM	ENSCAFG00000024792	8.98E-74	0.570607265	0.974	0.762	1.48E-69	NA	NA	NA
CD4-_TIM	IL17RA	3.35E-73	0.593042183	0.691	0.534	5.52E-69	Interleukin-17 receptor A	surface	pos. trainingset
CD4-_TIM	CD300H	7.39E-73	0.648587198	0.875	0.601	1.22E-68	NA	NA	NA
CD4-_TIM	NLRP3	1.76E-71	0.604983833	0.585	0.362	2.90E-67	NACHT, LRR and PYD domains-containing protein 3	nonsurface	machine learning
CD4-_TIM	ATG3	2.59E-71	0.498069454	0.937	0.892	4.28E-67	Ubiquitin-like-conjugating enzyme ATG3
CD4-_TIM	SAMHD1	3.41E-71	0.552050986	0.659	0.433	5.62E-67	Deoxynucleoside triphosphate triphosphohydrolase SAMHD1
CD4-_TIM	THY1	3.89E-71	0.500351506	0.332	0.125	6.43E-67	Thy-1 membrane glycoprotein	surface	GPI (UniProt)
CD4-_TIM	TGFBI	1.57E-69	0.541769841	0.62	0.39	2.59E-65	Transforming growth factor-beta-induced protein ig-h3
CD4-_TIM	OGFRL1	3.09E-68	0.559046482	0.639	0.429	5.10E-64	Opioid growth factor receptor-like protein 1
CD4-_TIM	LACTB	4.51E-67	0.571860487	0.609	0.436	7.45E-63	Serine beta-lactamase-like protein LACTB, mitochondrial
CD4-_TIM	CSK	4.58E-66	0.609960275	0.702	0.573	7.55E-62	Tyrosine-protein kinase CSK
CD4-_TIM	GPCPD1	1.75E-65	0.638870526	0.691	0.544	2.89E-61	Glycerophosphocholine phosphodiesterase GPCPD1
CD4-_TIM	DYRK1B	6.53E-65	0.273435306	1	0.994	1.08E-60	Dual specificity tyrosine-phosphorylation-regulated kinase 1B
CD4-_TIM	ENSCAFG00000032173	1.78E-63	0.60545473	0.624	0.416	2.93E-59	NA	NA	NA
CD4-_TIM	TIPARP	2.00E-63	0.771891424	0.811	0.701	3.29E-59	TCDD-inducible poly [ADP-ribose] polymerase
CD4-_TIM	ENSCAFG00000046992	2.72E-63	0.255522014	1	0.997	4.49E-59	NA	NA	NA
CD4-_TIM	SMIM20	7.48E-63	0.525843685	0.764	0.662	1.23E-58	Small integral membrane protein 20	nonsurface	machine learning
CD4-_TIM	PTPRE	8.36E-63	0.470227707	0.765	0.565	1.38E-58	Receptor-type tyrosine-protein phosphatase epsilon		machine learning
CD4-_TIM	CDA	3.94E-62	0.38601547	0.954	0.847	6.50E-58	Cytidine deaminase
CD4-_TIM	ETS2	2.16E-60	0.487414043	0.81	0.648	3.56E-56	Protein C-ets-2
CD4-_TIM	NOCT	2.49E-60	0.480748145	0.397	0.19	4.11E-56	NA	NA	NA
CD4-_TIM	PIGX	5.56E-60	0.607210222	0.626	0.448	9.18E-56	Phosphatidylinositol-glycan biosynthesis class X protein		machine learning
CD4-_TIM	DPYD	1.96E-59	0.539470686	0.692	0.533	3.23E-55	Dihydropyrimidine dehydrogenase [NADP(+)]
CD4-_TIM	ENSCAFG00000025063	6.37E-58	0.469797959	0.858	0.766	1.05E-53	NA	NA	NA
CD4-_TIM	STBD1	1.19E-57	0.339019189	0.267	0.101	1.97E-53	Starch-binding domain-containing protein 1	nonsurface	machine learning
CD4-_TIM	SMCHD1	1.63E-57	0.52971467	0.757	0.629	2.69E-53	Structural maintenance of chromosomes flexible hinge domain-containing protein 1
CD4-_TIM	F5	4.69E-57	0.49513107	0.406	0.215	7.74E-53	Coagulation factor V
CD4-_TIM	PLEC	6.16E-57	0.557255667	0.746	0.593	1.02E-52	Plectin
CD4-_TIM	EIF3D	1.13E-56	0.421331314	0.916	0.834	1.86E-52	Eukaryotic translation initiation factor 3 subunit D
CD4-_TIM	IQGAP1	1.53E-56	0.440524168	0.961	0.914	2.52E-52	Ras GTPase-activating-like protein IQGAP1
CD4-_TIM	MAPK13	3.35E-56	0.433152967	0.466	0.245	5.53E-52	Mitogen-activated protein kinase 13
CD4-_TIM	SH2B2	4.41E-56	0.505867043	0.592	0.432	7.28E-52	SH2B adapter protein 2
CD4-_TIM	SQOR	5.09E-56	0.563876106	0.494	0.303	8.40E-52	NA	NA	NA
CD4-_TIM	TLR4	5.78E-56	0.472024446	0.514	0.308	9.53E-52	Toll-like receptor 4	surface	pos. trainingset
CD4-_TIM	CNN2	2.61E-54	0.5049178	0.639	0.478	4.31E-50	Calponin-2
CD4-_TIM	MCTS1	5.15E-54	0.472382448	0.672	0.543	8.50E-50	Malignant T-cell-amplified sequence 1
CD4-_TIM	FBXO9	6.43E-54	0.5424898	0.551	0.4	1.06E-49	F-box only protein 9
CD4-_TIM	GRK6	7.82E-54	0.469264291	0.405	0.225	1.29E-49	G protein-coupled receptor kinase 6
CD4-_TIM	ENSCAFG00000018784	8.00E-54	0.269810581	1	0.993	1.32E-49	NA	NA	NA
CD4-_TIM	HCK	1.00E-53	0.350495274	0.297	0.127	1.65E-49	Tyrosine-protein kinase HCK
CD4-_TIM	REL	3.11E-53	0.282099264	0.873	0.751	5.14E-49	Proto-oncogene c-Rel
CD4-_TIM	MAP3K8	1.33E-52	0.590929973	0.567	0.38	2.19E-48	Mitogen-activated protein kinase kinase kinase 8
CD4-_TIM	METRNL	1.86E-52	0.469541517	0.939	0.854	3.06E-48	Meteorin-like protein
CD4-_TIM	ENSCAFG00000029414	1.92E-51	0.365830229	0.343	0.163	3.16E-47	NA	NA	NA
CD4-_TIM	EIF2S3	2.05E-51	0.472604259	0.832	0.78	3.38E-47	Eukaryotic translation initiation factor 2 subunit 3
CD4-_TIM	CSF2RB	4.45E-51	0.521701161	0.646	0.483	7.34E-47	Cytokine receptor common subunit beta	surface	pos. trainingset
CD4-_TIM	S100A5	5.97E-51	0.442476705	0.923	0.835	9.85E-47	Protein S100-A5
CD4-_TIM	EIF3M	6.97E-51	0.385039329	0.938	0.884	1.15E-46	Eukaryotic translation initiation factor 3 subunit M
CD4-_TIM	EIF4A1	3.29E-50	0.258489049	0.999	0.989	5.42E-46	Eukaryotic initiation factor 4A-I
CD4-_TIM	IRF5	4.23E-48	0.37754982	0.263	0.108	6.98E-44	Interferon regulatory factor 5
CD4-_TIM	SPI1	7.26E-48	0.36522268	0.981	0.935	1.20E-43	Transcription factor PU.1
CD4-_TIM	F13A1	2.81E-47	0.281441553	0.312	0.134	4.63E-43	Coagulation factor XIII A chain
CD4-_TIM	ALAS1	3.36E-47	0.478095148	0.886	0.803	5.55E-43	5-aminolevulinate synthase, nonspecific, mitochondrial
CD4-_TIM	DDX5	6.60E-47	0.329393076	0.996	0.972	1.09E-42	Probable ATP-dependent RNA helicase DDX5
CD4-_TIM	ABI3	8.38E-47	0.469135026	0.401	0.226	1.38E-42	ABI gene family member 3
CD4-_TIM	CCNL1	3.60E-46	0.44436018	0.53	0.367	5.94E-42	Cyclin-L1
CD4-_TIM	EIF4B	5.13E-46	0.313773684	0.969	0.921	8.46E-42	Eukaryotic translation initiation factor 4B
CD4-_TIM	FXYD5	8.74E-46	0.440815315	0.796	0.681	1.44E-41	FXYD domain-containing ion transport regulator 5	nonsurface	machine learning
CD4-_TIM	RAB8B	1.54E-44	0.454000878	0.699	0.536	2.54E-40	Ras-related protein Rab-8B
CD4-_TIM	CLEC12A	2.32E-44	0.374401682	0.573	0.365	3.82E-40	C-type lectin domain family 12 member A	surface	pos. trainingset
CD4-_TIM	RNPEP	4.83E-44	0.478271843	0.586	0.462	7.97E-40	Aminopeptidase B
CD4-_TIM	IRAK2	1.40E-43	0.45779164	0.592	0.42	2.31E-39	Interleukin-1 receptor-associated kinase-like 2
CD4-_TIM	FYB1	1.65E-43	0.446556473	0.759	0.61	2.72E-39	NA	NA	NA
CD4-_TIM	MARCKSL1	8.44E-43	0.296323795	0.514	0.309	1.39E-38	MARCKS-related protein
CD4-_TIM	CARD19	3.17E-42	0.471345192	0.578	0.431	5.24E-38	NA	NA	NA
CD4-_TIM	ENSCAFG00000000604	3.19E-42	0.3743789	0.869	0.818	5.27E-38	NA	NA	NA
CD4-_TIM	METTL7A	3.91E-42	0.325454552	0.267	0.124	6.45E-38	Methyltransferase-like protein 7A
CD4-_TIM	IRF3	4.15E-42	0.479232044	0.648	0.547	6.84E-38	Interferon regulatory factor 3
CD4-_TIM	LRP10	6.43E-42	0.443128014	0.726	0.655	1.06E-37	Low-density lipoprotein receptor-related protein 10	surface	machine learning
CD4-_TIM	ENSCAFG00000005978	2.34E-41	0.457932263	0.754	0.705	3.86E-37	NA	NA	NA
CD4-_TIM	ARRB2	3.74E-41	0.333791167	0.33	0.17	6.17E-37	Beta-arrestin-2
CD4-_TIM	RABGAP1L	1.92E-40	0.448343111	0.384	0.226	3.16E-36	Rab GTPase-activating protein 1-like	nonsurface	neg. trainingset
CD4-_TIM	RABGAP1L	1.92E-40	0.448343111	0.384	0.226	3.16E-36	Rab GTPase-activating protein 1-like, isoform 10
CD4-_TIM	TDG	6.37E-40	0.51389657	0.621	0.512	1.05E-35	G/T mismatch-specific thymine DNA glycosylase
CD4-_TIM	SRSF5	8.90E-40	0.427191381	0.691	0.575	1.47E-35	Serine/arginine-rich splicing factor 5
CD4-_TIM	CCPG1	1.08E-39	0.433797327	0.674	0.563	1.77E-35	Cell cycle progression protein 1	nonsurface	machine learning
CD4-_TIM	SYK	3.55E-39	0.461212812	0.702	0.616	5.85E-35	Tyrosine-protein kinase SYK
CD4-_TIM	SLC46A2	3.58E-39	0.376052179	0.478	0.286	5.91E-35	Thymic stromal cotransporter homolog	surface	machine learning
CD4-_TIM	BET1	5.90E-39	0.493163645	0.556	0.429	9.73E-35	BET1 homolog	nonsurface	neg. trainingset
CD4-_TIM	FLNA	3.77E-38	0.460887033	0.528	0.39	6.23E-34	Filamin-A		machine learning
CD4-_TIM	TWF2	9.44E-38	0.421374073	0.772	0.691	1.56E-33	Twinfilin-2
CD4-_TIM	BTG2	1.82E-37	0.626596761	0.427	0.278	3.01E-33	Protein BTG2
CD4-_TIM	ENSCAFG00000024817	2.60E-37	0.431099407	0.568	0.434	4.28E-33	NA	NA	NA
CD4-_TIM	GRAMD1A	1.23E-36	0.390670148	0.486	0.346	2.02E-32	GRAM domain-containing protein 1A	nonsurface	machine learning
CD4-_TIM	TMEM167A	4.36E-36	0.373800151	0.763	0.696	7.20E-32	Protein kish-A		machine learning
CD4-_TIM	GNAI2	7.12E-36	0.33344918	0.925	0.871	1.17E-31	Guanine nucleotide-binding protein G(i) subunit alpha-2
CD4-_TIM	TIMP2	8.32E-36	0.296061413	0.845	0.726	1.37E-31	Metalloproteinase inhibitor 2
CD4-_TIM	SERPINB1	8.99E-36	0.306676032	0.968	0.877	1.48E-31	Leukocyte elastase inhibitor
CD4-_TIM	MCUB	3.91E-35	0.403230894	0.492	0.355	6.44E-31	NA	NA	NA
CD4-_TIM	ZEB2	6.36E-35	0.423591774	0.818	0.733	1.05E-30	Zinc finger E-box-binding homeobox 2
CD4-_TIM	GALNT12	7.85E-35	0.383192216	0.433	0.283	1.30E-30	Polypeptide N-acetylgalactosaminyltransferase 12	nonsurface	neg. trainingset
CD4-_TIM	SEPTIN9	7.91E-35	0.364563899	0.692	0.609	1.30E-30	NA	NA	NA
CD4-_TIM	GABARAPL1	9.23E-35	0.44006078	0.5	0.35	1.52E-30	Gamma-aminobutyric acid receptor-associated protein-like 1
CD4-_TIM	CD274	1.29E-34	0.318248975	0.29	0.142	2.13E-30	Programmed cell death 1 ligand 1	surface	pos. trainingset
CD4-_TIM	PANK3	1.31E-34	0.350039637	0.313	0.172	2.17E-30	Pantothenate kinase 3
CD4-_TIM	CCS	2.38E-34	0.394320877	0.626	0.531	3.92E-30	Copper chaperone for superoxide dismutase
CD4-_TIM	GIMAP4	2.91E-34	0.328500178	0.306	0.16	4.80E-30	GTPase IMAP family member 4	nonsurface	machine learning
CD4-_TIM	IVNS1ABP	3.75E-34	0.417047305	0.462	0.317	6.19E-30	Influenza virus NS1A-binding protein
CD4-_TIM	OLR1	4.67E-34	0.484812871	0.387	0.232	7.71E-30	Oxidized low-density lipoprotein receptor 1	surface	pos. trainingset
CD4-_TIM	MCL1	4.78E-34	0.404425707	0.696	0.617	7.89E-30	Induced myeloid leukemia cell differentiation protein Mcl-1	nonsurface	machine learning
CD4-_TIM	FMNL1	5.90E-34	0.403009012	0.605	0.504	9.74E-30	Formin-like protein 1
CD4-_TIM	EIF3G	1.36E-33	0.301146423	0.968	0.921	2.24E-29	Eukaryotic translation initiation factor 3 subunit G
CD4-_TIM	RARA	2.63E-33	0.343095301	0.305	0.17	4.35E-29	Retinoic acid receptor alpha
CD4-_TIM	SLC2A3	3.02E-33	0.358806104	0.45	0.29	4.98E-29	Solute carrier family 2, facilitated glucose transporter member 3	surface	machine learning
CD4-_TIM	RBPJ	3.03E-33	0.338364354	0.796	0.714	5.00E-29	Recombining binding protein suppressor of hairless
CD4-_TIM	KARS1	3.31E-33	0.331964714	0.85	0.807	5.46E-29	NA	NA	NA
CD4-_TIM	YPEL3	6.13E-33	0.395057953	0.503	0.36	1.01E-28	Protein yippee-like 3
CD4-_TIM	NAA16	8.58E-33	0.417964396	0.757	0.628	1.42E-28	N-alpha-acetyltransferase 16, NatA auxiliary subunit
CD4-_TIM	LYN	1.01E-32	0.381088951	0.681	0.6	1.66E-28	Tyrosine-protein kinase Lyn
CD4-_TIM	SLC16A7	1.04E-32	0.39812637	0.35	0.217	1.72E-28	Monocarboxylate transporter 2	surface	pos. trainingset
CD4-_TIM	RRP1B	3.82E-32	0.546444071	0.613	0.517	6.30E-28	Ribosomal RNA processing protein 1 homolog B
CD4-_TIM	AHNAK	1.15E-31	0.483227355	0.71	0.61	1.89E-27	Neuroblast differentiation-associated protein AHNAK
CD4-_TIM	MNDA	1.43E-31	0.334621676	0.907	0.848	2.35E-27	Myeloid cell nuclear differentiation antigen
CD4-_TIM	BCL2L11	1.10E-30	0.401078783	0.357	0.22	1.82E-26	Bcl-2-like protein 11
CD4-_TIM	DOK2	1.21E-30	0.346644221	0.459	0.32	1.99E-26	Docking protein 2
CD4-_TIM	NOTCH2	1.50E-30	0.360341862	0.295	0.167	2.48E-26	Neurogenic locus notch homolog protein 2	surface	pos. trainingset
CD4-_TIM	KLF10	1.69E-30	0.376713299	0.343	0.208	2.79E-26	Krueppel-like factor 10
CD4-_TIM	TFDP2	7.27E-30	0.421561666	0.379	0.256	1.20E-25	Transcription factor Dp-2
CD4-_TIM	CLEC4E	8.09E-30	0.387452348	0.534	0.389	1.33E-25	C-type lectin domain family 4 member E		machine learning
CD4-_TIM	RBKS	3.48E-29	0.328324847	0.345	0.217	5.74E-25	Ribokinase
CD4-_TIM	ARHGAP30	9.25E-29	0.356432808	0.419	0.291	1.53E-24	Rho GTPase-activating protein 30
CD4-_TIM	MAPK1IP1L	1.59E-28	0.307868649	0.818	0.79	2.62E-24	MAPK-interacting and spindle-stabilizing protein-like
CD4-_TIM	TNFSF13B	2.34E-28	0.369322011	0.405	0.265	3.86E-24	Tumor necrosis factor ligand superfamily member 13B	surface	pos. trainingset
CD4-_TIM	ODC1	2.42E-28	0.383412719	0.925	0.883	4.00E-24	Ornithine decarboxylase
CD4-_TIM	ATP1A1	3.85E-28	0.363364044	0.561	0.474	6.35E-24	Sodium/potassium-transporting ATPase subunit alpha-1	surface	pos. trainingset
CD4-_TIM	GADD45B	4.84E-28	0.441645788	0.839	0.757	7.98E-24	Growth arrest and DNA damage-inducible protein GADD45 beta
CD4-_TIM	SLC30A1	8.23E-28	0.460293619	0.706	0.587	1.36E-23	Zinc transporter 1	surface	machine learning
CD4-_TIM	LY96	5.80E-27	0.343115344	0.557	0.454	9.58E-23	Lymphocyte antigen 96
CD4-_TIM	VASP	8.92E-27	0.295631369	0.812	0.764	1.47E-22	Vasodilator-stimulated phosphoprotein
CD4-_TIM	BTG1	1.02E-26	0.28424691	0.72	0.588	1.69E-22	Protein BTG1
CD4-_TIM	MAN1A1	1.46E-26	0.370352237	0.6	0.487	2.41E-22	Mannosyl-oligosaccharide 1,2-alpha-mannosidase IA	nonsurface	neg. trainingset
CD4-_TIM	TACC1	1.55E-26	0.358733453	0.651	0.572	2.56E-22	Transforming acidic coiled-coil-containing protein 1
CD4-_TIM	BAZ1A	2.57E-26	0.338614532	0.796	0.737	4.24E-22	Bromodomain adjacent to zinc finger domain protein 1A
CD4-_TIM	VEGFA	5.85E-26	0.340653637	0.808	0.727	9.65E-22	Vascular endothelial growth factor A
CD4-_TIM	KCNAB2	8.47E-26	0.306119387	0.292	0.175	1.40E-21	Voltage-gated potassium channel subunit beta-2
CD4-_TIM	ATP2B1	1.32E-25	0.316242481	0.912	0.868	2.18E-21	Plasma membrane calcium-transporting ATPase 1		machine learning
CD4-_TIM	HACD4	1.69E-25	0.294233201	0.265	0.151	2.78E-21	NA	NA	NA
CD4-_TIM	PHF10	1.86E-25	0.334465726	0.591	0.508	3.07E-21	PHD finger protein 10
CD4-_TIM	RAB4B	1.97E-25	0.312083558	0.641	0.561	3.26E-21	Ras-related protein Rab-4B
CD4-_TIM	CYTH1	3.46E-25	0.386020518	0.483	0.371	5.70E-21	Cytohesin-1
CD4-_TIM	DIAPH2	3.83E-25	0.318453662	0.675	0.603	6.32E-21	Protein diaphanous homolog 2
CD4-_TIM	PGD	9.64E-25	0.369519189	0.444	0.346	1.59E-20	6-phosphogluconate dehydrogenase, decarboxylating
CD4-_TIM	AHR	1.62E-24	0.380941692	0.517	0.406	2.67E-20	Aryl hydrocarbon receptor
CD4-_TIM	HHEX	4.76E-24	0.449467617	0.422	0.305	7.85E-20	Hematopoietically-expressed homeobox protein HHEX
CD4-_TIM	RYBP	1.88E-23	0.363814403	0.456	0.354	3.10E-19	RING1 and YY1-binding protein
CD4-_TIM	ENSCAFG00000010721	2.46E-23	0.305824764	0.27	0.153	4.06E-19	NA	NA	NA
CD4-_TIM	IER3	3.59E-23	0.297877995	0.467	0.341	5.93E-19	Radiation-inducible immediate-early gene IEX-1	nonsurface	machine learning
CD4-_TIM	ISG20	7.50E-23	0.404993418	0.496	0.355	1.24E-18	Interferon-stimulated gene 20 kDa protein
CD4-_TIM	HK1	2.01E-22	0.298875624	0.787	0.743	3.32E-18	Hexokinase-1
CD4-_TIM	ADAM17	2.09E-22	0.357076246	0.375	0.269	3.45E-18	Disintegrin and metalloproteinase domain-containing protein 17	surface	machine learning
CD4-_TIM	ENSCAFG00000019401	7.41E-22	0.286159982	0.811	0.779	1.22E-17	NA	NA	NA
CD4-_TIM	BAZ2A	1.72E-21	0.353411522	0.409	0.313	2.84E-17	Bromodomain adjacent to zinc finger domain protein 2A
CD4-_TIM	PNPLA8	1.95E-21	0.32013619	0.562	0.502	3.22E-17	Calcium-independent phospholipase A2-gamma	nonsurface	neg. trainingset
CD4-_TIM	ENSCAFG00000014648	4.45E-21	0.31645949	0.681	0.672	7.34E-17	NA	NA	NA
CD4-_TIM	ENSCAFG00000030475	4.89E-21	0.300737696	0.416	0.306	8.07E-17	NA	NA	NA
CD4-_TIM	TNFSF10	6.06E-21	0.353681406	0.536	0.423	1.00E-16	Tumor necrosis factor ligand superfamily member 10		machine learning
CD4-_TIM	CLDND1	2.75E-20	0.295211465	0.666	0.627	4.53E-16	Claudin domain-containing protein 1	surface	machine learning
CD4-_TIM	NCBP2	3.25E-20	0.299412815	0.538	0.477	5.37E-16	Nuclear cap-binding protein subunit 2
CD4-_TIM	NDUFS2	3.88E-20	0.28035923	0.749	0.714	6.40E-16	NADH dehydrogenase [ubiquinone] iron-sulfur protein 2, mitochondrial
CD4-_TIM	ATG4D	4.69E-20	0.340286798	0.377	0.287	7.74E-16	Cysteine protease ATG4D
CD4-_TIM	MAPK6	7.74E-20	0.319398425	0.479	0.4	1.28E-15	Mitogen-activated protein kinase 6
CD4-_TIM	HIF1A	1.00E-19	0.331502591	0.865	0.84	1.65E-15	Hypoxia-inducible factor 1-alpha
CD4-_TIM	NCF2	1.40E-19	0.283343975	0.308	0.205	2.31E-15	Neutrophil cytosol factor 2
CD4-_TIM	SPHK1	2.91E-19	0.26325347	0.265	0.164	4.80E-15	Sphingosine kinase 1
CD4-_TIM	CD47	6.62E-19	0.266773098	0.778	0.744	1.09E-14	Leukocyte surface antigen CD47	surface	pos. trainingset
CD4-_TIM	LTA4H	1.36E-18	0.27990695	0.554	0.492	2.25E-14	Leukotriene A-4 hydrolase
CD4-_TIM	IKBKE	1.46E-18	0.286214678	0.448	0.362	2.42E-14	Inhibitor of nuclear factor kappa-B kinase subunit epsilon
CD4-_TIM	DENND1C	1.84E-18	0.300070106	0.45	0.37	3.03E-14	DENN domain-containing protein 1C
CD4-_TIM	ENSCAFG00000030083	6.57E-18	0.269732102	0.332	0.236	1.08E-13	NA	NA	NA
CD4-_TIM	LRP1	9.33E-18	0.260157083	0.442	0.343	1.54E-13	Prolow-density lipoprotein receptor-related protein 1	surface	pos. trainingset
CD4-_TIM	TNFAIP3	2.14E-17	0.272397068	0.366	0.263	3.52E-13	Tumor necrosis factor alpha-induced protein 3
CD4-_TIM	ENSCAFG00000016095	3.13E-17	0.30278921	0.616	0.584	5.17E-13	NA	NA	NA
CD4-_TIM	EHD1	5.23E-17	0.348588709	0.393	0.311	8.62E-13	EH domain-containing protein 1
CD4-_TIM	TRIR	5.73E-17	0.2693325	0.669	0.67	9.45E-13	NA	NA	NA
CD4-_TIM	JUNB	6.49E-17	0.26607791	0.345	0.249	1.07E-12	Transcription factor jun-B
CD4-_TIM	TUT7	1.14E-16	0.348164956	0.418	0.345	1.88E-12	NA	NA	NA
CD4-_TIM	GRINA	1.62E-16	0.279418078	0.675	0.627	2.68E-12	Protein lifeguard 1	nonsurface	machine learning
CD4-_TIM	BIRC2	2.30E-16	0.302550833	0.397	0.318	3.79E-12	Baculoviral IAP repeat-containing protein 2
CD4-_TIM	TAGLN2	2.83E-16	0.30611453	0.404	0.32	4.66E-12	Transgelin-2
CD4-_TIM	PAFAH1B3	3.42E-16	0.275019854	0.585	0.53	5.64E-12	Platelet-activating factor acetylhydrolase IB subunit gamma
CD4-_TIM	STXBP2	3.43E-16	0.256888235	0.619	0.598	5.66E-12	Syntaxin-binding protein 2
CD4-_TIM	IER5L	8.37E-16	0.251685341	0.259	0.167	1.38E-11	Immediate early response gene 5-like protein
CD4-_TIM	NEDD9	1.38E-15	0.268592956	0.337	0.24	2.27E-11	Enhancer of filamentation 1
CD4-_TIM	ENSCAFG00000019220	1.51E-15	0.254125936	0.736	0.715	2.50E-11	NA	NA	NA
CD4-_TIM	CAT	1.59E-15	0.26606732	0.717	0.683	2.63E-11	Catalase
CD4-_TIM	COQ10B.1	4.76E-15	0.250760464	0.47	0.398	7.85E-11	NA	NA	NA
CD4-_TIM	ENSCAFG00000030466	5.42E-15	0.263785652	0.435	0.348	8.94E-11	NA	NA	NA
CD4-_TIM	MARK2	6.27E-15	0.275772938	0.398	0.332	1.03E-10	Serine/threonine-protein kinase MARK2
CD4-_TIM	NIN	1.00E-14	0.28911776	0.37	0.298	1.65E-10	Ninein
CD4-_TIM	TRIB1	1.24E-14	0.348495672	0.523	0.469	2.04E-10	Tribbles homolog 1
CD4-_TIM	SP100	2.06E-14	0.27687124	0.479	0.414	3.40E-10	Nuclear autoantigen Sp-100
CD4-_TIM	ADGRE5	2.07E-14	0.263899431	0.309	0.222	3.41E-10	NA	NA	NA
CD4-_TIM	CA13	4.96E-14	0.260735491	0.316	0.239	8.18E-10	Carbonic anhydrase 13
CD4-_TIM	MIER1	8.27E-14	0.269814904	0.566	0.535	1.36E-09	Mesoderm induction early response protein 1
CD4-_TIM	PKN1	9.39E-14	0.258340911	0.616	0.597	1.55E-09	Serine/threonine-protein kinase N1
CD4-_TIM	QARS1	1.00E-13	0.284237898	0.449	0.404	1.65E-09	NA	NA	NA
CD4-_TIM	FKBP15	1.09E-13	0.306030757	0.469	0.426	1.79E-09	FK506-binding protein 15
CD4-_TIM	CELF2	3.05E-13	0.256325	0.623	0.565	5.04E-09	CUGBP Elav-like family member 2
CD4-_TIM	ERBIN	3.14E-13	0.282366704	0.445	0.396	5.18E-09	NA	NA	NA
CD4-_TIM	IKZF1	2.72E-12	0.269057438	0.368	0.304	4.49E-08	DNA-binding protein Ikaros
CD4-_TIM	NIPBL	1.05E-11	0.280151188	0.568	0.561	1.73E-07	Nipped-B-like protein
CD4-_TIM	RELA	1.08E-11	0.256527955	0.428	0.384	1.79E-07	Transcription factor p65
CD4-_TIM	CRTAP	1.14E-11	0.252418914	0.483	0.452	1.88E-07	Cartilage-associated protein
CD4-_TIM	KIZ	1.92E-11	0.274838858	0.438	0.407	3.17E-07	Centrosomal protein kizuna
CD4-_TIM	MARCHF1	3.39E-11	0.309036209	0.455	0.399	5.60E-07	NA	NA	NA
CD4-_TIM	ARID5B	1.04E-10	0.272275206	0.515	0.472	1.72E-06	AT-rich interactive domain-containing protein 5B
CD4-_TIM	PARP4	3.81E-10	0.284584318	0.536	0.528	6.28E-06	Poly [ADP-ribose] polymerase 4
CD4-_TIM	BTK	1.88E-09	0.263225855	0.428	0.407	3.10E-05	Tyrosine-protein kinase BTK
CD4-_TIM	ADAM15	2.11E-09	0.259737258	0.275	0.216	3.48E-05	Disintegrin and metalloproteinase domain-containing protein 15	surface	machine learning
CD4-_TIM	PPP1R15A	3.69E-09	0.320836858	0.726	0.727	6.09E-05	Protein phosphatase 1 regulatory subunit 15A
CD4-_TIM	PPP4R3A	9.08E-09	0.271627124	0.34	0.298	0.000149763	NA	NA	NA
CD4-_TIM	RB1CC1	1.14E-07	0.274103405	0.491	0.487	0.001883415	RB1-inducible coiled-coil protein 1
CD4-_TIM	HERPUD1	3.94E-07	0.365358239	0.789	0.806	0.006507075	Homocysteine-responsive endoplasmic reticulum-resident ubiquitin-like domain member 1 protein	nonsurface	machine learning
CD4+_TIM	LTF	2.76E-247	3.058656181	0.58	0.044	4.55E-243	Lactotransferrin
CD4+_TIM	S100A12	1.35E-237	5.022476578	0.803	0.102	2.22E-233	Protein S100-A12
CD4+_TIM	ENSCAFG00000029470	2.06E-177	2.837910193	0.373	0.024	3.39E-173	NA	NA	NA
CD4+_TIM	IL1B	1.51E-153	3.427705964	0.876	0.2	2.49E-149	Interleukin-1 beta
CD4+_TIM	THBS1	6.36E-141	3.274060655	0.653	0.109	1.05E-136	Thrombospondin-1
CD4+_TIM	PADI3	4.34E-121	2.452598555	0.601	0.106	7.16E-117	Protein-arginine deiminase type-3
CD4+_TIM	C30H15orf48	1.44E-113	2.907027713	0.959	0.37	2.37E-109	NA	NA	NA
CD4+_TIM	CXCL8	3.36E-101	3.003360997	0.995	0.709	5.55E-97	Interleukin-8
CD4+_TIM	PLAUR	5.73E-99	2.445384245	0.995	0.749	9.46E-95	Urokinase plasminogen activator surface receptor	surface	GPI (UniProt)
CD4+_TIM	VCAN	1.45E-98	2.919974429	0.902	0.385	2.40E-94	Versican core protein
CD4+_TIM	PLEK	5.33E-96	2.429256759	0.995	0.854	8.80E-92	Pleckstrin
CD4+_TIM	SELL	1.60E-94	2.515687686	0.663	0.164	2.64E-90	L-selectin	surface	machine learning
CD4+_TIM	SERPINA1	1.15E-91	2.390453915	0.99	0.705	1.89E-87	Alpha-1-antitrypsin
CD4+_TIM	PRDX6	3.15E-87	2.238488281	0.99	0.886	5.19E-83	Peroxiredoxin-6
CD4+_TIM	SERPINB2	3.08E-83	2.986060686	0.482	0.089	5.09E-79	Plasminogen activator inhibitor 2
CD4+_TIM	ARHGAP45	1.49E-82	2.027362795	1	0.9	2.46E-78	NA	NA	NA
CD4+_TIM	SAT1	2.07E-81	1.81637339	1	0.926	3.41E-77	Diamine acetyltransferase 1
CD4+_TIM	PTGS2	4.59E-81	3.334204587	0.741	0.25	7.57E-77	Prostaglandin G/H synthase 2
CD4+_TIM	NFKBIA	1.16E-79	2.034939278	0.99	0.889	1.91E-75	NF-kappa-B inhibitor alpha
CD4+_TIM	EREG	2.74E-76	1.871137989	0.508	0.108	4.51E-72	Proepiregulin	surface	pos. trainingset
CD4+_TIM	PLIN2	4.36E-74	2.076676379	1	0.929	7.19E-70	Perilipin-2
CD4+_TIM	ZFAND5	4.42E-72	1.706071402	0.984	0.939	7.29E-68	AN1-type zinc finger protein 5
CD4+_TIM	GADD45A	2.24E-70	2.009560258	0.979	0.732	3.70E-66	Growth arrest and DNA damage-inducible protein GADD45 alpha
CD4+_TIM	EIF1	9.89E-66	0.92468251	1	0.996	1.63E-61	Eukaryotic translation initiation factor 1
CD4+_TIM	C5AR1	1.89E-65	1.79627444	0.927	0.63	3.12E-61	C5a anaphylatoxin chemotactic receptor 1	surface	pos. trainingset
CD4+_TIM	GGH	1.14E-64	1.399455271	0.995	0.902	1.88E-60	Gamma-glutamyl hydrolase
CD4+_TIM	EMB	1.31E-64	1.871694013	0.912	0.631	2.16E-60	Embigin	surface	pos. trainingset
CD4+_TIM	MAFB	1.53E-63	1.595987357	0.974	0.867	2.52E-59	Transcription factor MafB
CD4+_TIM	IL1A	1.03E-61	2.462718816	0.741	0.321	1.69E-57	Interleukin-1 alpha
CD4+_TIM	NAA16	1.63E-59	1.882154254	0.912	0.634	2.70E-55	N-alpha-acetyltransferase 16, NatA auxiliary subunit
CD4+_TIM	NAMPT	4.45E-58	2.075760366	0.829	0.554	7.34E-54	Nicotinamide phosphoribosyltransferase
CD4+_TIM	GLRX	4.95E-58	1.910860421	0.984	0.956	8.17E-54	Glutaredoxin-1
CD4+_TIM	GALK1	1.04E-57	1.299234641	1	0.992	1.72E-53	Galactokinase
CD4+_TIM	ENSCAFG00000028453	1.74E-57	1.771964636	0.736	0.366	2.87E-53	NA	NA	NA
CD4+_TIM	BCL2A1	4.05E-56	1.236233667	0.995	0.918	6.68E-52	Bcl-2-related protein A1
CD4+_TIM	KDM6B	8.00E-56	1.834641985	0.782	0.481	1.32E-51	Lysine-specific demethylase 6B
CD4+_TIM	ODC1	1.68E-55	1.81157765	0.938	0.886	2.78E-51	Ornithine decarboxylase
CD4+_TIM	TREM1	3.11E-55	1.645727841	0.819	0.44	5.14E-51	Triggering receptor expressed on myeloid cells 1	surface	machine learning
CD4+_TIM	SNAI1	2.96E-52	1.930751416	0.788	0.447	4.88E-48	Zinc finger protein SNAI1
CD4+_TIM	FTH1.1	3.65E-52	1.089420277	1	0.999	6.02E-48	NA	NA	NA
CD4+_TIM	HBEGF	2.55E-51	2.495434051	0.632	0.243	4.22E-47	Proheparin-binding EGF-like growth factor	surface	pos. trainingset
CD4+_TIM	PLK3	3.95E-50	1.700816475	0.741	0.415	6.51E-46	Serine/threonine-protein kinase PLK3
CD4+_TIM	OSM	1.54E-49	1.849117389	0.731	0.348	2.53E-45	Oncostatin-M
CD4+_TIM	BTG1	2.75E-49	1.739772275	0.834	0.596	4.54E-45	Protein BTG1
CD4+_TIM	NFKBIZ	9.65E-46	1.607483223	0.746	0.461	1.59E-41	NF-kappa-B inhibitor zeta
CD4+_TIM	PTGES	1.34E-45	2.568837441	0.42	0.112	2.20E-41	Prostaglandin E synthase	nonsurface	machine learning
CD4+_TIM	NFKBID	4.44E-45	0.733434906	0.995	0.977	7.33E-41	NF-kappa-B inhibitor delta
CD4+_TIM	ETS2	1.26E-44	1.4140751	0.829	0.66	2.07E-40	Protein C-ets-2
CD4+_TIM	IVNS1ABP	1.43E-43	1.65300724	0.637	0.324	2.36E-39	Influenza virus NS1A-binding protein
CD4+_TIM	PLBD1	4.69E-43	2.620377282	0.694	0.361	7.75E-39	Phospholipase B-like 1
CD4+_TIM	LYZ	4.16E-42	1.474968616	0.943	0.807	6.86E-38	Lysozyme C
CD4+_TIM	SOD2	5.13E-42	1.691273413	0.829	0.691	8.46E-38	Superoxide dismutase [Mn], mitochondrial
CD4+_TIM	MXD1	4.66E-39	1.424478014	0.705	0.408	7.68E-35	Max dimerization protein 1
CD4+_TIM	HAVCR1	3.90E-38	1.494778612	0.803	0.669	6.44E-34	Hepatitis A virus cellular receptor 1	surface	machine learning
CD4+_TIM	FCGR1A	2.39E-37	1.227411084	0.855	0.663	3.94E-33	High affinity immunoglobulin gamma Fc receptor I	surface	pos. trainingset
CD4+_TIM	CEACAM28	2.48E-36	1.618376724	0.466	0.168	4.09E-32	NA	NA	NA
CD4+_TIM	ITGB7	5.86E-36	1.318756627	0.492	0.196	9.67E-32	Integrin beta-7	surface	machine learning
CD4+_TIM	MAPK13	7.96E-36	1.586532077	0.56	0.26	1.31E-31	Mitogen-activated protein kinase 13
CD4+_TIM	RRP1B	4.21E-35	1.745038607	0.705	0.522	6.95E-31	Ribosomal RNA processing protein 1 homolog B
CD4+_TIM	TIMP1	2.36E-34	1.160038018	0.933	0.93	3.89E-30	Metalloproteinase inhibitor 1
CD4+_TIM	SLA	2.65E-34	2.058476491	0.642	0.362	4.38E-30	Src-like-adapter
CD4+_TIM	AKIRIN2	3.21E-34	1.570216854	0.793	0.724	5.30E-30	Akirin-2
CD4+_TIM	SORL1	6.91E-34	1.180157084	0.415	0.145	1.14E-29	Sortilin-related receptor	surface	machine learning
CD4+_TIM	SMPDL3B	1.45E-33	1.581936785	0.58	0.3	2.40E-29	Acid sphingomyelinase-like phosphodiesterase 3b
CD4+_TIM	C17H1orf162	1.77E-33	2.00186125	0.658	0.415	2.91E-29	NA	NA	NA
CD4+_TIM	MARCKS	2.28E-33	1.298486989	0.782	0.574	3.76E-29	Myristoylated alanine-rich C-kinase substrate
CD4+_TIM	PTPRC	2.20E-32	0.893540973	0.922	0.895	3.63E-28	Receptor-type tyrosine-protein phosphatase C	surface	machine learning
CD4+_TIM	COX17	1.39E-30	1.027585826	0.907	0.907	2.30E-26	Cytochrome c oxidase copper chaperone
CD4+_TIM	METRNL	1.76E-30	1.030582002	0.902	0.861	2.91E-26	Meteorin-like protein
CD4+_TIM	GMFG	2.39E-29	0.748879288	0.984	0.968	3.95E-25	Glia maturation factor gamma
CD4+_TIM	RUBCNL	4.58E-29	1.468464514	0.446	0.188	7.56E-25	NA	NA	NA
CD4+_TIM	CLEC4D	1.13E-28	1.071354088	0.285	0.08	1.86E-24	C-type lectin domain family 4 member D		machine learning
CD4+_TIM	PRSS57	1.36E-28	1.206026549	0.508	0.229	2.24E-24	Serine protease 57
CD4+_TIM	IL18BP	1.76E-28	2.257565245	0.694	0.449	2.91E-24	Interleukin-18-binding protein
CD4+_TIM	DDX5	1.85E-28	0.846082363	0.964	0.974	3.05E-24	Probable ATP-dependent RNA helicase DDX5
CD4+_TIM	LSP1	2.96E-27	0.888432227	0.699	0.395	4.88E-23	Lymphocyte-specific protein 1
CD4+_TIM	ENSCAFG00000013713	3.47E-27	1.311101857	0.508	0.261	5.72E-23	NA	NA	NA
CD4+_TIM	PM20D2	7.30E-27	1.011996892	0.85	0.806	1.20E-22	Peptidase M20 domain-containing protein 2
CD4+_TIM	VPS26C	6.81E-26	1.669339692	0.451	0.215	1.12E-21	NA	NA	NA
CD4+_TIM	TIPARP	2.38E-25	1.543677358	0.772	0.709	3.93E-21	TCDD-inducible poly [ADP-ribose] polymerase
CD4+_TIM	AOAH	7.33E-25	1.253678028	0.487	0.248	1.21E-20	Acyloxyacyl hydrolase
CD4+_TIM	ARID3A	1.03E-24	1.248264175	0.472	0.243	1.70E-20	AT-rich interactive domain-containing protein 3A
CD4+_TIM	S100P	1.23E-24	0.894225212	0.912	0.756	2.03E-20	Protein S100-P
CD4+_TIM	TKT	2.22E-24	0.640908264	0.886	0.874	3.67E-20	Transketolase
CD4+_TIM	SRGN	3.63E-24	1.187688098	0.658	0.476	5.99E-20	Serglycin
CD4+_TIM	IRAK2	4.64E-24	1.299090455	0.611	0.432	7.65E-20	Interleukin-1 receptor-associated kinase-like 2
CD4+_TIM	MARCKSL1	3.38E-23	1.342819404	0.56	0.323	5.58E-19	MARCKS-related protein
CD4+_TIM	SH3BGRL3	1.59E-22	0.534647639	0.995	0.99	2.62E-18	SH3 domain-binding glutamic acid-rich-like protein 3
CD4+_TIM	TNFAIP3	3.87E-22	1.152670571	0.482	0.268	6.38E-18	Tumor necrosis factor alpha-induced protein 3
CD4+_TIM	NOCT	4.74E-22	1.137982085	0.425	0.205	7.82E-18	NA	NA	NA
CD4+_TIM	C9H17orf64	8.84E-22	1.980694965	0.466	0.242	1.46E-17	NA	NA	NA
CD4+_TIM	TPT1	5.72E-21	0.55231256	1	0.997	9.44E-17	Translationally-controlled tumor protein
CD4+_TIM	ARL5B	2.17E-20	1.402491476	0.534	0.348	3.58E-16	ADP-ribosylation factor-like protein 5B
CD4+_TIM	SYK	7.03E-20	1.17786577	0.663	0.623	1.16E-15	Tyrosine-protein kinase SYK
CD4+_TIM	LYST	4.36E-19	1.242502124	0.508	0.33	7.19E-15	Lysosomal-trafficking regulator
CD4+_TIM	IL17RA	5.91E-19	1.177544648	0.632	0.547	9.74E-15	Interleukin-17 receptor A	surface	pos. trainingset
CD4+_TIM	MAP3K8	6.19E-19	1.320941024	0.554	0.394	1.02E-14	Mitogen-activated protein kinase kinase kinase 8
CD4+_TIM	RAB8B	7.68E-19	1.098781508	0.653	0.549	1.27E-14	Ras-related protein Rab-8B
CD4+_TIM	PTGER2	9.42E-19	1.128679659	0.373	0.175	1.56E-14	Prostaglandin E2 receptor EP2 subtype	surface	pos. trainingset
CD4+_TIM	SLC2A3	4.21E-18	1.18431791	0.487	0.301	6.94E-14	Solute carrier family 2, facilitated glucose transporter member 3	surface	machine learning
CD4+_TIM	PLA2G7	6.17E-18	0.937158452	0.829	0.683	1.02E-13	Platelet-activating factor acetylhydrolase
CD4+_TIM	HIVEP3	6.80E-18	1.347864136	0.637	0.511	1.12E-13	Transcription factor HIVEP3
CD4+_TIM	KLF3	9.99E-18	1.355965245	0.585	0.446	1.65E-13	Krueppel-like factor 3
CD4+_TIM	PNPLA8	1.35E-17	1.367322853	0.591	0.506	2.24E-13	Calcium-independent phospholipase A2-gamma	nonsurface	neg. trainingset
CD4+_TIM	NOD2	1.41E-17	0.903771919	0.352	0.16	2.33E-13	Nucleotide-binding oligomerization domain-containing protein 2
CD4+_TIM	ATP2B1	1.70E-17	1.012635471	0.845	0.873	2.80E-13	Plasma membrane calcium-transporting ATPase 1		machine learning
CD4+_TIM	PDE4B	1.88E-17	1.141018904	0.674	0.608	3.10E-13	cAMP-specific 3',5'-cyclic phosphodiesterase 4B
CD4+_TIM	OAZ1	2.79E-17	0.510168995	0.99	0.991	4.60E-13	Ornithine decarboxylase antizyme 1
CD4+_TIM	GRINA	2.89E-17	1.032043799	0.668	0.631	4.76E-13	Protein lifeguard 1	nonsurface	machine learning
CD4+_TIM	GAPDH	3.27E-17	0.825656144	0.933	0.944	5.39E-13	Glyceraldehyde-3-phosphate dehydrogenase
CD4+_TIM	MCL1	6.32E-17	1.052742794	0.653	0.624	1.04E-12	Induced myeloid leukemia cell differentiation protein Mcl-1	nonsurface	machine learning
CD4+_TIM	ALAS1	3.47E-16	0.859006711	0.793	0.811	5.73E-12	5-aminolevulinate synthase, nonspecific, mitochondrial
CD4+_TIM	ENSCAFG00000010572	3.49E-16	0.74209128	0.876	0.913	5.76E-12	NA	NA	NA
CD4+_TIM	TMBIM6	4.03E-16	0.599288203	0.902	0.952	6.64E-12	Bax inhibitor 1	nonsurface	machine learning
CD4+_TIM	CD55	4.83E-16	0.896456248	0.29	0.119	7.98E-12	Complement decay-accelerating factor	surface	GPI (UniProt)
CD4+_TIM	IQGAP1	9.15E-16	0.687521215	0.855	0.919	1.51E-11	Ras GTPase-activating-like protein IQGAP1
CD4+_TIM	NFE2L2	1.01E-15	1.055839673	0.668	0.655	1.67E-11	Nuclear factor erythroid 2-related factor 2
CD4+_TIM	SLC11A1	1.26E-15	0.974368984	0.606	0.46	2.08E-11	Natural resistance-associated macrophage protein 1	surface	machine learning
CD4+_TIM	CYBA	1.36E-15	0.42588044	0.979	0.986	2.25E-11	Cytochrome b-245 light chain	nonsurface	machine learning
CD4+_TIM	CDA	2.78E-15	0.711152696	0.845	0.857	4.58E-11	Cytidine deaminase
CD4+_TIM	ENSCAFG00000024792	2.93E-15	0.76380994	0.855	0.78	4.83E-11	NA	NA	NA
CD4+_TIM	PTPRE	5.62E-15	0.965823802	0.632	0.582	9.27E-11	Receptor-type tyrosine-protein phosphatase epsilon		machine learning
CD4+_TIM	CYSTM1	8.93E-15	0.839102984	0.793	0.819	1.47E-10	Cysteine-rich and transmembrane domain-containing protein 1
CD4+_TIM	SLAMF9	1.34E-14	0.788020939	0.668	0.521	2.21E-10	SLAM family member 9	surface	machine learning
CD4+_TIM	SAMSN1	1.70E-14	1.198015412	0.461	0.299	2.80E-10	SAM domain-containing protein SAMSN-1
CD4+_TIM	ISG20	2.57E-14	1.457492641	0.534	0.365	4.24E-10	Interferon-stimulated gene 20 kDa protein
CD4+_TIM	COL1A2	3.51E-14	0.96144362	0.819	0.869	5.79E-10	Collagen alpha-2(I) chain
CD4+_TIM	MAPK1IP1L	3.76E-14	0.844031333	0.705	0.794	6.21E-10	MAPK-interacting and spindle-stabilizing protein-like
CD4+_TIM	VEGFA	1.49E-13	1.127028909	0.715	0.735	2.46E-09	Vascular endothelial growth factor A
CD4+_TIM	DDIT4	2.51E-13	0.927992749	0.731	0.72	4.14E-09	DNA damage-inducible transcript 4 protein
CD4+_TIM	IL1R2	2.68E-13	1.368182109	0.44	0.279	4.42E-09	Interleukin-1 receptor type 2	surface	pos. trainingset
CD4+_TIM	HMGB2	5.51E-13	0.96617442	0.762	0.807	9.08E-09	High mobility group protein B2
CD4+_TIM	LMNB1	8.98E-13	1.119766603	0.368	0.22	1.48E-08	Lamin-B1
CD4+_TIM	CYCS	1.39E-12	0.724195177	0.824	0.864	2.30E-08	Cytochrome c
CD4+_TIM	GRAMD1A	2.37E-12	1.17317999	0.466	0.357	3.90E-08	GRAM domain-containing protein 1A	nonsurface	machine learning
CD4+_TIM	ENSCAFG00000031808	2.51E-12	0.898317558	0.549	0.448	4.14E-08	NA	NA	NA
CD4+_TIM	SGK1	2.72E-12	0.994070676	0.368	0.217	4.48E-08	Serine/threonine-protein kinase Sgk1
CD4+_TIM	CCL4	2.84E-12	1.806944482	0.554	0.391	4.68E-08	C-C motif chemokine 4
CD4+_TIM	IER3	4.50E-12	0.960770568	0.472	0.35	7.42E-08	Radiation-inducible immediate-early gene IEX-1	nonsurface	machine learning
CD4+_TIM	CSF2RB	5.22E-12	0.917700205	0.56	0.497	8.62E-08	Cytokine receptor common subunit beta	surface	pos. trainingset
CD4+_TIM	RALBP1	6.41E-12	0.719112626	0.767	0.875	1.06E-07	RalA-binding protein 1
CD4+_TIM	CLDND1	6.76E-12	0.9521716	0.611	0.631	1.11E-07	Claudin domain-containing protein 1	surface	machine learning
CD4+_TIM	CLEC4E	1.14E-11	0.89378102	0.513	0.4	1.88E-07	C-type lectin domain family 4 member E		machine learning
CD4+_TIM	ARID5B	1.72E-11	0.998852843	0.544	0.474	2.84E-07	AT-rich interactive domain-containing protein 5B
CD4+_TIM	ATF4	3.03E-11	0.575438151	0.845	0.937	5.00E-07	Cyclic AMP-dependent transcription factor ATF-4
CD4+_TIM	BET1	7.73E-11	1.170701572	0.503	0.44	1.28E-06	BET1 homolog	nonsurface	neg. trainingset
CD4+_TIM	ENSCAFG00000000370	1.20E-10	0.59091689	0.782	0.879	1.97E-06	NA	NA	NA
CD4+_TIM	CEP120	1.20E-10	0.913477422	0.321	0.187	1.97E-06	Centrosomal protein of 120 kDa
CD4+_TIM	CORO1A	1.39E-10	0.77074992	0.71	0.711	2.30E-06	Coronin-1A
CD4+_TIM	GLIPR1	1.86E-10	0.598192602	0.798	0.844	3.08E-06	Glioma pathogenesis-related protein 1	surface	machine learning
CD4+_TIM	THY1	3.44E-10	0.682542331	0.275	0.141	5.68E-06	Thy-1 membrane glycoprotein	surface	GPI (UniProt)
CD4+_TIM	ACTB	9.33E-10	0.372284571	1	0.996	1.54E-05	Actin, cytoplasmic 1
CD4+_TIM	REL	9.54E-10	0.480547172	0.762	0.762	1.57E-05	Proto-oncogene c-Rel
CD4+_TIM	TLR4	1.76E-09	0.90897396	0.425	0.325	2.91E-05	Toll-like receptor 4	surface	pos. trainingset
CD4+_TIM	CCL7	2.20E-09	1.319764187	0.534	0.395	3.62E-05	C-C motif chemokine 7
CD4+_TIM	SEMA7A	3.23E-09	0.946131647	0.487	0.437	5.34E-05	Semaphorin-7A	surface	GPI (UniProt)
CD4+_TIM	MARK3	4.00E-09	0.510125218	0.845	0.929	6.60E-05	MAP/microtubule affinity-regulating kinase 3
CD4+_TIM	TRIB1	4.02E-09	1.010028542	0.518	0.473	6.64E-05	Tribbles homolog 1
CD4+_TIM	LRRK2	8.08E-09	1.106683019	0.352	0.232	0.000133281	Leucine-rich repeat serine/threonine-protein kinase 2
CD4+_TIM	RGS19	8.64E-09	0.652741749	0.751	0.884	0.000142623	Regulator of G-protein signaling 19
CD4+_TIM	CITED2	1.51E-08	1.229407511	0.326	0.215	0.000249506	Cbp/p300-interacting transactivator 2
CD4+_TIM	NFIL3	1.67E-08	0.830040357	0.28	0.164	0.000275722	Nuclear factor interleukin-3-regulated protein
CD4+_TIM	CYTIP	1.90E-08	0.82337947	0.358	0.243	0.000314041	Cytohesin-interacting protein
CD4+_TIM	RBPJ	2.31E-08	0.602550099	0.668	0.722	0.000381371	Recombining binding protein suppressor of hairless
CD4+_TIM	VASP	2.60E-08	0.83251089	0.689	0.77	0.000429479	Vasodilator-stimulated phosphoprotein
CD4+_TIM	ENSCAFG00000017655	3.36E-08	0.435951027	0.927	0.955	0.000553798	NA	NA	NA
CD4+_TIM	ENSCAFG00000010721	4.81E-08	0.756275233	0.275	0.161	0.000794082	NA	NA	NA
CD4+_TIM	CALCOCO2	4.85E-08	0.733129044	0.58	0.62	0.00080085	Calcium-binding and coiled-coil domain-containing protein 2
CD4+_TIM	KLF6	4.94E-08	0.465455432	0.927	0.94	0.000815786	Krueppel-like factor 6
CD4+_TIM	SULF2	5.01E-08	0.858489149	0.446	0.377	0.000826269	Extracellular sulfatase Sulf-2
CD4+_TIM	UGCG	8.07E-08	0.918426059	0.57	0.55	0.001330802	Ceramide glucosyltransferase	nonsurface	neg. trainingset
CD4+_TIM	SRSF5	8.43E-08	0.803080267	0.56	0.586	0.001391287	Serine/arginine-rich splicing factor 5
CD4+_TIM	MSRB1	8.93E-08	0.723525849	0.295	0.651	0.001473931	Methionine-R-sulfoxide reductase B1
CD4+_TIM	GRB2	1.01E-07	0.508018378	0.767	0.902	0.001668957	Growth factor receptor-bound protein 2
CD4+_TIM	SRPK2	1.43E-07	0.890069292	0.56	0.6	0.002355118	SRSF protein kinase 2
CD4+_TIM	CARHSP1	1.57E-07	0.994552884	0.342	0.245	0.002597853	Calcium-regulated heat stable protein 1
CD4+_TIM	TMEM167A	1.63E-07	0.764989373	0.622	0.703	0.002692021	Protein kish-A		machine learning
CD4+_TIM	CREM	1.99E-07	0.879672545	0.528	0.525	0.003281856	cAMP-responsive element modulator
CD4+_TIM	CD37	2.90E-07	0.482322007	0.772	0.796	0.004787263	Leukocyte antigen CD37	surface	machine learning
CD4+_TIM	APOBR	3.55E-07	0.797977385	0.378	0.281	0.005850538	Apolipoprotein B receptor
CD4+_TIM	ENSCAFG00000030466	4.18E-07	0.831051086	0.42	0.354	0.006901629	NA	NA	NA
ANGIO_TAM	TIMP1	4.29E-239	2.004804516	0.998	0.925	7.07E-235	Metalloproteinase inhibitor 1
ANGIO_TAM	CDA	2.25E-228	1.800566986	0.992	0.848	3.71E-224	Cytidine deaminase
ANGIO_TAM	VCAN	2.90E-203	1.704029719	0.874	0.365	4.78E-199	Versican core protein
ANGIO_TAM	ENSCAFG00000023735	1.74E-191	1.432404092	0.902	0.451	2.87E-187	NA	NA	NA
ANGIO_TAM	ARHGAP45	2.96E-174	1.459747483	1	0.896	4.88E-170	NA	NA	NA
ANGIO_TAM	PRDX6	5.56E-171	1.451763146	0.987	0.881	9.17E-167	Peroxiredoxin-6
ANGIO_TAM	C30H15orf48	3.94E-157	1.872554685	0.807	0.354	6.51E-153	NA	NA	NA
ANGIO_TAM	TREM1	3.18E-152	1.142352701	0.889	0.419	5.25E-148	Triggering receptor expressed on myeloid cells 1	surface	machine learning
ANGIO_TAM	HIVEP3	3.33E-147	1.436246029	0.852	0.492	5.49E-143	Transcription factor HIVEP3
ANGIO_TAM	PLAUR	3.85E-147	1.440817862	0.975	0.739	6.35E-143	Urokinase plasminogen activator surface receptor	surface	GPI (UniProt)
ANGIO_TAM	GLRX	9.58E-146	1.563455951	0.993	0.954	1.58E-141	Glutaredoxin-1
ANGIO_TAM	SERPINA1	8.27E-143	1.090832365	0.978	0.693	1.36E-138	Alpha-1-antitrypsin
ANGIO_TAM	PLIN2	9.43E-140	1.477056305	0.987	0.927	1.56E-135	Perilipin-2
ANGIO_TAM	ENSCAFG00000024792	4.53E-138	1.136886483	0.965	0.77	7.48E-134	NA	NA	NA
ANGIO_TAM	HBEGF	3.23E-136	1.728613365	0.637	0.225	5.32E-132	Proheparin-binding EGF-like growth factor	surface	pos. trainingset
ANGIO_TAM	C17H1orf162	6.08E-135	1.490758695	0.78	0.396	1.00E-130	NA	NA	NA
ANGIO_TAM	EREG	5.53E-131	1.119924053	0.418	0.096	9.12E-127	Proepiregulin	surface	pos. trainingset
ANGIO_TAM	PLEK	6.14E-128	1.150769588	0.973	0.85	1.01E-123	Pleckstrin
ANGIO_TAM	METRNL	4.41E-122	0.997073316	0.983	0.854	7.27E-118	Meteorin-like protein
ANGIO_TAM	VIM	4.51E-119	0.883940759	1	0.998	7.44E-115	Vimentin
ANGIO_TAM	SNAI1	1.16E-113	1.00377666	0.815	0.43	1.92E-109	Zinc finger protein SNAI1
ANGIO_TAM	SLA	2.78E-110	1.497400192	0.696	0.346	4.58E-106	Src-like-adapter
ANGIO_TAM	LYZ	1.33E-106	0.865219501	0.99	0.798	2.19E-102	Lysozyme C
ANGIO_TAM	IL18BP	4.50E-103	1.633974533	0.782	0.433	7.43E-99	Interleukin-18-binding protein
ANGIO_TAM	ENSCAFG00000009523	1.14E-102	0.407062584	1	0.998	1.88E-98	NA	NA	NA
ANGIO_TAM	VEGFA	4.95E-100	1.092986453	0.912	0.723	8.17E-96	Vascular endothelial growth factor A
ANGIO_TAM	EIF1	1.79E-98	0.501152905	1	0.995	2.95E-94	Eukaryotic translation initiation factor 1
ANGIO_TAM	TPT1	5.95E-98	0.570232465	1	0.997	9.81E-94	Translationally-controlled tumor protein
ANGIO_TAM	PLPP3	1.87E-97	0.924159358	0.338	0.085	3.09E-93	NA	NA	NA
ANGIO_TAM	GGH	1.28E-96	0.863558894	0.988	0.899	2.11E-92	Gamma-glutamyl hydrolase
ANGIO_TAM	CXCL8	7.51E-94	1.159363996	0.947	0.699	1.24E-89	Interleukin-8
ANGIO_TAM	PRSS57	1.84E-93	0.659891859	0.576	0.213	3.03E-89	Serine protease 57
ANGIO_TAM	GADD45A	4.56E-93	1.055095891	0.957	0.723	7.53E-89	Growth arrest and DNA damage-inducible protein GADD45 alpha
ANGIO_TAM	OSM	1.62E-88	1.100448528	0.679	0.335	2.67E-84	Oncostatin-M
ANGIO_TAM	MAFB	1.36E-86	0.797429341	0.995	0.861	2.24E-82	Transcription factor MafB
ANGIO_TAM	CFP	2.10E-86	0.835265996	0.755	0.419	3.46E-82	Properdin
ANGIO_TAM	FN1	7.18E-86	1.287351021	0.664	0.332	1.18E-81	Fibronectin
ANGIO_TAM	PLK3	4.00E-85	0.941313793	0.699	0.404	6.59E-81	Serine/threonine-protein kinase PLK3
ANGIO_TAM	C5AR1	1.26E-84	0.897296483	0.905	0.618	2.07E-80	C5a anaphylatoxin chemotactic receptor 1	surface	pos. trainingset
ANGIO_TAM	IL1B	4.19E-84	0.93424649	0.522	0.193	6.91E-80	Interleukin-1 beta
ANGIO_TAM	NFKBIA	4.58E-82	0.758933502	0.977	0.885	7.55E-78	NF-kappa-B inhibitor alpha
ANGIO_TAM	SLAMF9	7.15E-82	0.728502251	0.839	0.503	1.18E-77	SLAM family member 9	surface	machine learning
ANGIO_TAM	BCL2A1	7.37E-80	0.739158059	0.997	0.915	1.22E-75	Bcl-2-related protein A1
ANGIO_TAM	PECAM1	2.20E-78	0.887831987	0.522	0.227	3.63E-74	Platelet endothelial cell adhesion molecule	surface	pos. trainingset
ANGIO_TAM	FTH1.1	1.14E-76	0.610023849	1	0.999	1.88E-72	NA	NA	NA
ANGIO_TAM	GPAT3	8.47E-76	0.554371816	0.363	0.116	1.40E-71	NA	NA	NA
ANGIO_TAM	PTGER2	8.69E-76	0.685369354	0.436	0.162	1.43E-71	Prostaglandin E2 receptor EP2 subtype	surface	pos. trainingset
ANGIO_TAM	FAU	5.65E-75	0.346789797	1	0.998	9.32E-71	Ubiquitin-like protein FUBI
ANGIO_TAM	FAU	5.65E-75	0.346789797	1	0.998	9.32E-71	40S ribosomal protein S30
ANGIO_TAM	MPP1	9.39E-75	0.710051459	0.962	0.849	1.55E-70	55 kDa erythrocyte membrane protein
ANGIO_TAM	EIF3K	4.46E-71	0.423533326	1	0.989	7.35E-67	Eukaryotic translation initiation factor 3 subunit K
ANGIO_TAM	SRGN	1.76E-70	0.751986042	0.727	0.464	2.91E-66	Serglycin
ANGIO_TAM	PTGS2	2.19E-69	1.291072174	0.541	0.241	3.61E-65	Prostaglandin G/H synthase 2
ANGIO_TAM	FCGR1A	2.48E-68	0.826615085	0.89	0.652	4.10E-64	High affinity immunoglobulin gamma Fc receptor I	surface	pos. trainingset
ANGIO_TAM	NAA16	8.67E-68	0.991047515	0.847	0.626	1.43E-63	N-alpha-acetyltransferase 16, NatA auxiliary subunit
ANGIO_TAM	MAP3K8	7.04E-66	0.76847465	0.649	0.38	1.16E-61	Mitogen-activated protein kinase kinase kinase 8
ANGIO_TAM	UGCG	1.63E-64	1.049639819	0.727	0.538	2.70E-60	Ceramide glucosyltransferase	nonsurface	neg. trainingset
ANGIO_TAM	GRB2	4.94E-64	0.639040595	0.932	0.897	8.14E-60	Growth factor receptor-bound protein 2
ANGIO_TAM	SERPINB2	3.20E-63	1.380166468	0.291	0.084	5.28E-59	Plasminogen activator inhibitor 2
ANGIO_TAM	ZFAND5	3.37E-63	0.669219102	0.995	0.936	5.55E-59	AN1-type zinc finger protein 5
ANGIO_TAM	ENSCAFG00000010721	2.52E-62	0.69016396	0.384	0.149	4.17E-58	NA	NA	NA
ANGIO_TAM	ODC1	8.03E-62	0.807673045	0.965	0.882	1.32E-57	Ornithine decarboxylase
ANGIO_TAM	UBA52	2.22E-61	0.26671604	1	0.998	3.66E-57	Ubiquitin-60S ribosomal protein L40
ANGIO_TAM	SAT1	3.23E-61	0.764754397	0.995	0.923	5.32E-57	Diamine acetyltransferase 1
ANGIO_TAM	SLC11A1	4.71E-61	0.666426793	0.734	0.446	7.77E-57	Natural resistance-associated macrophage protein 1	surface	machine learning
ANGIO_TAM	S100P	1.52E-60	0.649642281	0.972	0.746	2.51E-56	Protein S100-P
ANGIO_TAM	VEGFC	3.94E-59	0.743702562	0.384	0.156	6.49E-55	Vascular endothelial growth factor C
ANGIO_TAM	ENSCAFG00000031952	4.31E-59	0.298470088	1	0.997	7.12E-55	NA	NA	NA
ANGIO_TAM	FAM20C	6.45E-59	0.979143552	0.522	0.281	1.06E-54	Extracellular serine/threonine protein kinase FAM20C
ANGIO_TAM	ENSCAFG00000019044	1.05E-58	0.350262347	1	0.997	1.74E-54	NA	NA	NA
ANGIO_TAM	GMFG	1.14E-58	0.492315192	0.985	0.967	1.88E-54	Glia maturation factor gamma
ANGIO_TAM	NFKBID	3.15E-58	0.445233514	0.998	0.976	5.20E-54	NF-kappa-B inhibitor delta
ANGIO_TAM	LGALS3	1.12E-56	0.912414782	0.993	0.941	1.85E-52	Galectin-3
ANGIO_TAM	IL1A	2.36E-55	0.969307958	0.582	0.313	3.89E-51	Interleukin-1 alpha
ANGIO_TAM	EIF4A1	4.62E-55	0.39279561	1	0.989	7.62E-51	Eukaryotic initiation factor 4A-I
ANGIO_TAM	ENSCAFG00000028453	1.07E-54	0.593602585	0.614	0.358	1.76E-50	NA	NA	NA
ANGIO_TAM	COX17	2.16E-54	0.652101341	0.953	0.904	3.57E-50	Cytochrome c oxidase copper chaperone
ANGIO_TAM	ENSCAFG00000045333	5.32E-52	0.3801561	1	0.997	8.77E-48	NA	NA	NA
ANGIO_TAM	PTPRE	2.13E-51	0.617848139	0.769	0.571	3.51E-47	Receptor-type tyrosine-protein phosphatase epsilon		machine learning
ANGIO_TAM	PM20D2	4.30E-51	0.54458773	0.905	0.801	7.10E-47	Peptidase M20 domain-containing protein 2
ANGIO_TAM	AREG	3.07E-50	1.98529388	0.256	0.082	5.07E-46	Amphiregulin	surface	machine learning
ANGIO_TAM	RUBCNL	5.61E-50	0.549212975	0.406	0.18	9.26E-46	NA	NA	NA
ANGIO_TAM	RALBP1	3.64E-49	0.599950651	0.923	0.869	6.01E-45	RalA-binding protein 1
ANGIO_TAM	NR4A1	4.01E-49	0.664363312	0.877	0.68	6.62E-45	Nuclear receptor subfamily 4 group A member 1	nonsurface	neg. trainingset
ANGIO_TAM	ENSCAFG00000014493	1.13E-48	0.652606972	0.692	0.47	1.87E-44	NA	NA	NA
ANGIO_TAM	GLIPR1	3.71E-48	0.632586439	0.917	0.839	6.13E-44	Glioma pathogenesis-related protein 1	surface	machine learning
ANGIO_TAM	SH3BGRL3	4.79E-48	0.362118441	1	0.989	7.90E-44	SH3 domain-binding glutamic acid-rich-like protein 3
ANGIO_TAM	NOCT	4.71E-47	0.514141552	0.414	0.196	7.77E-43	NA	NA	NA
ANGIO_TAM	FCER2	1.59E-46	0.491074045	0.263	0.087	2.63E-42	Low affinity immunoglobulin epsilon Fc receptor		machine learning
ANGIO_TAM	CD300H	6.42E-46	0.727315816	0.807	0.615	1.06E-41	NA	NA	NA
ANGIO_TAM	TFPT	2.67E-44	0.303948142	1	0.996	4.41E-40	TCF3 fusion partner
ANGIO_TAM	MAPK13	3.89E-44	0.634013975	0.473	0.252	6.42E-40	Mitogen-activated protein kinase 13
ANGIO_TAM	MXD1	1.22E-43	0.589838303	0.634	0.4	2.01E-39	Max dimerization protein 1
ANGIO_TAM	ENSCAFG00000042554	2.82E-43	0.311752793	1	0.995	4.65E-39	NA	NA	NA
ANGIO_TAM	ENSCAFG00000015122	4.66E-43	0.298837449	1	0.994	7.69E-39	NA	NA	NA
ANGIO_TAM	RAB8B	1.52E-42	0.61599418	0.725	0.54	2.51E-38	Ras-related protein Rab-8B
ANGIO_TAM	IVNS1ABP	5.96E-42	0.635000487	0.516	0.319	9.84E-38	Influenza virus NS1A-binding protein
ANGIO_TAM	KLF3	1.06E-41	0.561420744	0.637	0.436	1.75E-37	Krueppel-like factor 3
ANGIO_TAM	FADS1	1.42E-41	1.070230111	0.517	0.315	2.34E-37	Fatty acid desaturase 1	nonsurface	machine learning
ANGIO_TAM	ARID5B	3.47E-41	0.725302276	0.646	0.465	5.72E-37	AT-rich interactive domain-containing protein 5B
ANGIO_TAM	CD55	5.21E-40	0.59733999	0.283	0.112	8.60E-36	Complement decay-accelerating factor	surface	GPI (UniProt)
ANGIO_TAM	GALK1	3.64E-39	0.414564308	1	0.991	6.01E-35	Galactokinase
ANGIO_TAM	BTG1	6.85E-39	0.527209907	0.76	0.59	1.13E-34	Protein BTG1
ANGIO_TAM	ENSCAFG00000017655	5.08E-38	0.481315156	0.992	0.952	8.39E-34	NA	NA	NA
ANGIO_TAM	VASP	1.42E-37	0.478654021	0.844	0.764	2.34E-33	Vasodilator-stimulated phosphoprotein
ANGIO_TAM	ENSCAFG00000013713	2.81E-37	0.565510427	0.446	0.254	4.63E-33	NA	NA	NA
ANGIO_TAM	COTL1	5.78E-37	0.501457145	0.644	0.458	9.54E-33	Coactosin-like protein
ANGIO_TAM	PTGES	1.36E-35	1.313436567	0.268	0.109	2.25E-31	Prostaglandin E synthase	nonsurface	machine learning
ANGIO_TAM	AP1S2	1.91E-35	0.556456401	0.784	0.678	3.15E-31	AP-1 complex subunit sigma-2
ANGIO_TAM	EEF1A1	2.34E-35	0.31799769	0.997	0.99	3.87E-31	Elongation factor 1-alpha 1
ANGIO_TAM	NRG1	3.07E-35	0.385826899	0.266	0.106	5.06E-31	Pro-neuregulin-1, membrane-bound isoform	surface	machine learning
ANGIO_TAM	KDM6B	4.39E-35	0.514220765	0.641	0.477	7.24E-31	Lysine-specific demethylase 6B
ANGIO_TAM	ANO6	1.08E-34	0.576062977	0.652	0.537	1.78E-30	Anoctamin-6	surface	pos. trainingset
ANGIO_TAM	ETS2	1.24E-34	0.541506867	0.789	0.655	2.04E-30	Protein C-ets-2
ANGIO_TAM	EIF4G2	8.97E-34	0.571955797	0.787	0.725	1.48E-29	Eukaryotic translation initiation factor 4 gamma 2
ANGIO_TAM	DDIT4	3.81E-33	0.534076868	0.832	0.713	6.29E-29	DNA damage-inducible transcript 4 protein
ANGIO_TAM	CALCOCO2	5.81E-33	0.477231757	0.729	0.612	9.59E-29	Calcium-binding and coiled-coil domain-containing protein 2
ANGIO_TAM	TMEM167A	9.04E-33	0.497505382	0.777	0.697	1.49E-28	Protein kish-A		machine learning
ANGIO_TAM	TPM4	3.93E-32	0.551072343	0.855	0.808	6.48E-28	Tropomyosin alpha-4 chain
ANGIO_TAM	CTSB	7.77E-32	0.546234509	0.83	0.678	1.28E-27	Cathepsin B
ANGIO_TAM	SMPDL3B	9.54E-32	0.470054125	0.483	0.294	1.57E-27	Acid sphingomyelinase-like phosphodiesterase 3b
ANGIO_TAM	THBS1	1.30E-31	1.068432241	0.261	0.11	2.15E-27	Thrombospondin-1
ANGIO_TAM	ENSCAFG00000002215	1.49E-31	0.359517195	0.968	0.95	2.46E-27	NA	NA	NA
ANGIO_TAM	RETN	1.99E-31	0.514436368	0.527	0.326	3.28E-27	Resistin
ANGIO_TAM	BET1	2.14E-31	0.677729508	0.551	0.434	3.53E-27	BET1 homolog	nonsurface	neg. trainingset
ANGIO_TAM	PRELID1	2.44E-30	0.427094776	0.877	0.821	4.03E-26	PRELI domain-containing protein 1, mitochondrial
ANGIO_TAM	ITGB7	8.61E-30	0.37968209	0.371	0.191	1.42E-25	Integrin beta-7	surface	machine learning
ANGIO_TAM	ENSCAFG00000043730	3.85E-29	0.330404434	0.96	0.941	6.35E-25	NA	NA	NA
ANGIO_TAM	PMEPA1	4.09E-29	0.641922006	0.644	0.529	6.74E-25	Protein TMEPAI	surface	machine learning
ANGIO_TAM	ENSCAFG00000031706	7.48E-28	0.703737168	0.992	0.961	1.23E-23	NA	NA	NA
ANGIO_TAM	SASH1	3.75E-27	0.523946095	0.364	0.205	6.18E-23	SAM and SH3 domain-containing protein 1
ANGIO_TAM	NACA	4.23E-27	0.261190382	0.998	0.994	6.98E-23	Nascent polypeptide-associated complex subunit alpha, muscle-specific form
ANGIO_TAM	NACA	4.23E-27	0.261190382	0.998	0.994	6.98E-23	Nascent polypeptide-associated complex subunit alpha
ANGIO_TAM	CSF2RB	2.55E-25	0.478015433	0.612	0.491	4.22E-21	Cytokine receptor common subunit beta	surface	pos. trainingset
ANGIO_TAM	LAMP2	3.34E-25	0.419429503	0.927	0.866	5.51E-21	Lysosome-associated membrane glycoprotein 2	surface	pos. trainingset
ANGIO_TAM	SERPINB10	3.50E-25	0.351079862	0.301	0.147	5.77E-21	Serpin B10
ANGIO_TAM	SLC2A1	3.90E-25	0.598060991	0.471	0.339	6.44E-21	Solute carrier family 2, facilitated glucose transporter member 1	surface	pos. trainingset
ANGIO_TAM	MAPK1IP1L	4.84E-25	0.423224254	0.827	0.79	7.98E-21	MAPK-interacting and spindle-stabilizing protein-like
ANGIO_TAM	NFKBIZ	7.51E-25	0.430173671	0.607	0.458	1.24E-20	NF-kappa-B inhibitor zeta
ANGIO_TAM	TIPARP	2.42E-24	0.598540589	0.774	0.707	3.99E-20	TCDD-inducible poly [ADP-ribose] polymerase
ANGIO_TAM	ENSCAFG00000042176	6.33E-24	0.353175275	0.923	0.901	1.04E-19	NA	NA	NA
ANGIO_TAM	NFE2L2	4.95E-23	0.441485298	0.725	0.65	8.16E-19	Nuclear factor erythroid 2-related factor 2
ANGIO_TAM	PDXK	5.55E-23	0.3964828	0.819	0.766	9.15E-19	Pyridoxal kinase	nonsurface	neg. trainingset
ANGIO_TAM	IER3	6.16E-23	0.438110756	0.483	0.344	1.02E-18	Radiation-inducible immediate-early gene IEX-1	nonsurface	machine learning
ANGIO_TAM	ATF4	6.82E-23	0.306996607	0.953	0.934	1.13E-18	Cyclic AMP-dependent transcription factor ATF-4
ANGIO_TAM	IBSP	8.30E-23	0.566610133	0.591	0.462	1.37E-18	Bone sialoprotein 2
ANGIO_TAM	TNS1	3.67E-22	0.347876518	0.349	0.209	6.05E-18	Tensin-1
ANGIO_TAM	PLA2G7	8.25E-22	0.36788008	0.845	0.676	1.36E-17	Platelet-activating factor acetylhydrolase
ANGIO_TAM	CLEC4E	1.29E-21	0.443900114	0.534	0.394	2.13E-17	C-type lectin domain family 4 member E		machine learning
ANGIO_TAM	TAGLN2	1.54E-21	0.353405509	0.449	0.32	2.54E-17	Transgelin-2
ANGIO_TAM	FOSL2	3.77E-21	0.398100202	0.677	0.563	6.22E-17	Fos-related antigen 2
ANGIO_TAM	NAMPT	4.35E-21	0.406154099	0.642	0.554	7.18E-17	Nicotinamide phosphoribosyltransferase
ANGIO_TAM	ENSCAFG00000030466	5.93E-21	0.429638594	0.478	0.348	9.79E-17	NA	NA	NA
ANGIO_TAM	IL17RA	1.09E-20	0.369648472	0.629	0.543	1.79E-16	Interleukin-17 receptor A	surface	pos. trainingset
ANGIO_TAM	BAZ1A	1.82E-19	0.467787782	0.769	0.741	3.00E-15	Bromodomain adjacent to zinc finger domain protein 1A
ANGIO_TAM	EZR	7.69E-19	0.36859815	0.928	0.884	1.27E-14	Ezrin
ANGIO_TAM	CLDND1	9.29E-19	0.45113753	0.672	0.628	1.53E-14	Claudin domain-containing protein 1	surface	machine learning
ANGIO_TAM	NEDD9	1.11E-18	0.36025636	0.369	0.241	1.83E-14	Enhancer of filamentation 1
ANGIO_TAM	KMT2E	1.46E-18	0.384247047	0.834	0.825	2.41E-14	Histone-lysine N-methyltransferase 2E
ANGIO_TAM	CD44	2.40E-18	0.437965978	0.433	0.33	3.97E-14	CD44 antigen	surface	pos. trainingset
ANGIO_TAM	CD48	3.48E-18	0.282947469	0.958	0.907	5.73E-14	CD48 antigen	surface	GPI (UniProt)
ANGIO_TAM	RBPJ	4.99E-18	0.398873384	0.75	0.719	8.23E-14	Recombining binding protein suppressor of hairless
ANGIO_TAM	SLC2A9	6.45E-18	0.348597164	0.288	0.172	1.06E-13	Solute carrier family 2, facilitated glucose transporter member 9	surface	machine learning
ANGIO_TAM	SORL1	7.89E-18	0.287930804	0.263	0.143	1.30E-13	Sortilin-related receptor	surface	machine learning
ANGIO_TAM	CARHSP1	8.93E-18	0.500138192	0.361	0.24	1.47E-13	Calcium-regulated heat stable protein 1
ANGIO_TAM	SOD2	1.16E-17	0.368946046	0.734	0.691	1.91E-13	Superoxide dismutase [Mn], mitochondrial
ANGIO_TAM	TMEM165	1.76E-17	0.378757452	0.79	0.77	2.91E-13	Transmembrane protein 165	nonsurface	machine learning
ANGIO_TAM	FBXO6	2.01E-17	0.370180922	0.784	0.778	3.32E-13	F-box only protein 6
ANGIO_TAM	SULF2	3.95E-17	0.294172691	0.498	0.37	6.51E-13	Extracellular sulfatase Sulf-2
ANGIO_TAM	AKIRIN2	4.99E-17	0.399504694	0.754	0.724	8.23E-13	Akirin-2
ANGIO_TAM	KRAS	5.08E-17	0.379361974	0.651	0.625	8.39E-13	GTPase KRas
ANGIO_TAM	GRAMD1A	5.70E-17	0.420633725	0.449	0.353	9.41E-13	GRAM domain-containing protein 1A	nonsurface	machine learning
ANGIO_TAM	EIF3F	6.50E-17	0.27497872	0.962	0.947	1.07E-12	Eukaryotic translation initiation factor 3 subunit F
ANGIO_TAM	SDC4	9.95E-17	0.360637854	0.316	0.201	1.64E-12	Syndecan-4		machine learning
ANGIO_TAM	NOD2	1.84E-16	0.273877164	0.276	0.157	3.03E-12	Nucleotide-binding oligomerization domain-containing protein 2
ANGIO_TAM	ANXA2	1.11E-15	0.251608395	0.977	0.917	1.83E-11	Annexin A2
ANGIO_TAM	YBX3	3.17E-15	0.338074684	0.839	0.8	5.23E-11	Y-box-binding protein 3
ANGIO_TAM	DOK2	5.55E-15	0.327727479	0.429	0.326	9.15E-11	Docking protein 2
ANGIO_TAM	EMP3	8.62E-15	0.293901081	0.955	0.931	1.42E-10	Epithelial membrane protein 3	surface	machine learning
ANGIO_TAM	PFKP	9.60E-15	0.425971996	0.666	0.613	1.58E-10	ATP-dependent 6-phosphofructokinase, platelet type
ANGIO_TAM	ENSCAFG00000032173	1.06E-14	0.316265317	0.537	0.428	1.74E-10	NA	NA	NA
ANGIO_TAM	CSF2RA	1.47E-14	0.329652188	0.288	0.178	2.43E-10	Granulocyte-macrophage colony-stimulating factor receptor subunit alpha	surface	pos. trainingset
ANGIO_TAM	MTPN	1.68E-14	0.40579603	0.689	0.672	2.76E-10	Myotrophin
ANGIO_TAM	RRP1B	2.36E-14	0.374964759	0.581	0.522	3.90E-10	Ribosomal RNA processing protein 1 homolog B
ANGIO_TAM	COL1A2	2.69E-14	0.263350137	0.87	0.868	4.44E-10	Collagen alpha-2(I) chain
ANGIO_TAM	CCL7	2.84E-14	0.989188556	0.517	0.39	4.69E-10	C-C motif chemokine 7
ANGIO_TAM	ACVRL1	2.98E-14	0.33546099	0.281	0.177	4.92E-10	Serine/threonine-protein kinase receptor R3	surface	machine learning
ANGIO_TAM	ABCA1	3.35E-14	0.386134633	0.769	0.668	5.53E-10	ATP-binding cassette sub-family A member 1	surface	machine learning
ANGIO_TAM	TNFSF13	4.15E-14	0.266435455	0.599	0.475	6.85E-10	Tumor necrosis factor ligand superfamily member 13	nonsurface	machine learning
ANGIO_TAM	AOAH	4.43E-14	0.34763982	0.364	0.246	7.31E-10	Acyloxyacyl hydrolase
ANGIO_TAM	MARK3	1.08E-13	0.263812204	0.932	0.927	1.78E-09	MAP/microtubule affinity-regulating kinase 3
ANGIO_TAM	MTDH	1.83E-13	0.283907991	0.978	0.956	3.01E-09	Protein LYRIC	nonsurface	machine learning
ANGIO_TAM	SLC2A3	1.92E-13	0.445754449	0.406	0.298	3.17E-09	Solute carrier family 2, facilitated glucose transporter member 3	surface	machine learning
ANGIO_TAM	GADD45G	2.75E-13	0.428252779	0.677	0.614	4.53E-09	Growth arrest and DNA damage-inducible protein GADD45 gamma
ANGIO_TAM	TDG	6.28E-13	0.364827393	0.562	0.519	1.04E-08	G/T mismatch-specific thymine DNA glycosylase
ANGIO_TAM	ENSCAFG00000009211	8.47E-13	0.30931211	0.792	0.758	1.40E-08	NA	NA	NA
ANGIO_TAM	SAMSN1	1.46E-12	0.385273144	0.396	0.296	2.42E-08	SAM domain-containing protein SAMSN-1
ANGIO_TAM	PDE4B	1.70E-12	0.282969088	0.674	0.605	2.80E-08	cAMP-specific 3',5'-cyclic phosphodiesterase 4B
ANGIO_TAM	CLIC4	1.71E-12	0.349271964	0.328	0.235	2.82E-08	Chloride intracellular channel protein 4
ANGIO_TAM	GABARAPL1	3.18E-12	0.304188504	0.454	0.358	5.25E-08	Gamma-aminobutyric acid receptor-associated protein-like 1
ANGIO_TAM	GGTA1	6.84E-12	0.265394047	0.845	0.779	1.13E-07	NA	NA	NA
ANGIO_TAM	KLF10	8.67E-12	0.355960123	0.304	0.215	1.43E-07	Krueppel-like factor 10
ANGIO_TAM	SAR1A	1.20E-11	0.28997794	0.522	0.469	1.97E-07	GTP-binding protein SAR1a
ANGIO_TAM	CYTIP	1.52E-11	0.271276177	0.338	0.239	2.51E-07	Cytohesin-interacting protein
ANGIO_TAM	PCNA	1.92E-11	0.536128171	0.273	0.191	3.16E-07	Proliferating cell nuclear antigen
ANGIO_TAM	EMD	2.08E-11	0.274797273	0.634	0.599	3.43E-07	Emerin	nonsurface	neg. trainingset
ANGIO_TAM	TOP1	3.13E-11	0.284908559	0.835	0.843	5.16E-07	DNA topoisomerase 1
ANGIO_TAM	AP2M1	3.96E-11	0.268082189	0.923	0.893	6.53E-07	AP-2 complex subunit mu
ANGIO_TAM	ARG2	4.03E-11	0.313598917	0.369	0.275	6.64E-07	Arginase-2, mitochondrial
ANGIO_TAM	SLC30A1	4.47E-11	0.372039935	0.662	0.593	7.37E-07	Zinc transporter 1	surface	machine learning
ANGIO_TAM	RAB13	6.13E-11	0.28352095	0.819	0.747	1.01E-06	Ras-related protein Rab-13
ANGIO_TAM	CAPN2	7.79E-11	0.274438681	0.666	0.635	1.29E-06	Calpain-2 catalytic subunit
ANGIO_TAM	GNG11	8.77E-11	0.995167319	0.366	0.296	1.45E-06	Guanine nucleotide-binding protein G(I)/G(S)/G(O) subunit gamma-11
ANGIO_TAM	RAP1A	1.29E-10	0.326177558	0.441	0.386	2.14E-06	Ras-related protein Rap-1A
ANGIO_TAM	KTN1	1.64E-10	0.289756105	0.882	0.863	2.70E-06	Kinectin		machine learning
ANGIO_TAM	ETF1	2.37E-10	0.25936034	0.629	0.612	3.90E-06	Eukaryotic peptide chain release factor subunit 1
ANGIO_TAM	KDM7A	3.44E-10	0.29028603	0.369	0.3	5.67E-06	Lysine-specific demethylase 7A
ANGIO_TAM	FLII	3.55E-10	0.277114184	0.649	0.628	5.86E-06	Protein flightless-1 homolog
ANGIO_TAM	GGPS1	3.80E-10	0.29176979	0.273	0.196	6.27E-06	Geranylgeranyl pyrophosphate synthase
ANGIO_TAM	PID1	5.03E-10	0.638353096	0.584	0.566	8.30E-06	PTB-containing, cubilin and LRP1-interacting protein
ANGIO_TAM	ARID3A	1.02E-09	0.298668116	0.321	0.242	1.68E-05	AT-rich interactive domain-containing protein 3A
ANGIO_TAM	ACSL4	1.22E-09	0.438350318	0.488	0.457	2.01E-05	Long-chain-fatty-acid--CoA ligase 4	nonsurface	neg. trainingset
ANGIO_TAM	PNPLA8	3.49E-09	0.310356957	0.519	0.506	5.76E-05	Calcium-independent phospholipase A2-gamma	nonsurface	neg. trainingset
ANGIO_TAM	LMNA	4.23E-09	0.256583733	0.933	0.864	6.97E-05	Prelamin-A/C
ANGIO_TAM	RAB3IL1	6.45E-09	0.313028125	0.324	0.253	0.000106341	Guanine nucleotide exchange factor for Rab-3A
ANGIO_TAM	HAVCR1	7.62E-09	0.258416347	0.705	0.669	0.000125761	Hepatitis A virus cellular receptor 1	surface	machine learning
ANGIO_TAM	IL13RA1	1.13E-08	0.27928273	0.498	0.452	0.000185718	Interleukin-13 receptor subunit alpha-1	surface	machine learning
ANGIO_TAM	VMA21	9.55E-08	0.264861237	0.681	0.647	0.001576096	Vacuolar ATPase assembly integral membrane protein VMA21	nonsurface	neg. trainingset
ANGIO_TAM	PRKAR1A	1.76E-07	0.269070655	0.419	0.385	0.00289976	cAMP-dependent protein kinase type I-alpha regulatory subunit
ANGIO_TAM	KCNN4	2.80E-07	0.290214205	0.466	0.432	0.004621085	Intermediate conductance calcium-activated potassium channel protein 4	nonsurface	machine learning
TAM_ACT	HLA-DQB2	0	1.217310522	0.995	0.857	0	HLA class II histocompatibility antigen, DQ beta 2 chain	surface	pos. trainingset
TAM_ACT	CD74	9.73E-253	1.030568918	0.974	0.804	1.60E-248	HLA class II histocompatibility antigen gamma chain	surface	machine learning
TAM_ACT	DLA-DRA	3.30E-252	0.949037487	0.995	0.896	5.44E-248	NA	NA	NA
TAM_ACT	DLA-DQA1	7.45E-236	0.903862856	0.963	0.722	1.23E-231	NA	NA	NA
TAM_ACT	DLA-DMA	2.42E-235	0.871979171	0.971	0.749	3.99E-231	NA	NA	NA
TAM_ACT	CD80	1.58E-198	1.004942926	0.755	0.405	2.60E-194	T-lymphocyte activation antigen CD80	surface	machine learning
TAM_ACT	DLA-64	2.74E-164	0.680934906	0.999	0.989	4.52E-160	NA	NA	NA
TAM_ACT	ENSCAFG00000024944	1.49E-153	0.889637654	0.847	0.585	2.45E-149	NA	NA	NA
TAM_ACT	CD86	4.14E-151	0.694712829	0.952	0.741	6.83E-147	T-lymphocyte activation antigen CD86	surface	pos. trainingset
TAM_ACT	ENSCAFG00000037735	7.24E-143	0.893328533	0.995	0.983	1.19E-138	NA	NA	NA
TAM_ACT	BPI	2.20E-138	0.615946479	0.995	0.85	3.62E-134	Bactericidal permeability-increasing protein
TAM_ACT	ALOX5AP	2.42E-134	0.849854589	0.831	0.593	4.00E-130	Arachidonate 5-lipoxygenase-activating protein	nonsurface	neg. trainingset
TAM_ACT	DLA-79	2.13E-132	0.780438874	0.737	0.513	3.51E-128	NA	NA	NA
TAM_ACT	FCGRT	1.50E-130	0.525383172	0.95	0.775	2.48E-126	IgG receptor FcRn large subunit p51	surface	pos. trainingset
TAM_ACT	MS4A7	1.01E-120	0.62412893	0.688	0.38	1.67E-116	Membrane-spanning 4-domains subfamily A member 7		machine learning
TAM_ACT	B2M	7.21E-119	0.471326397	1	0.997	1.19E-114	Beta-2-microglobulin
TAM_ACT	AIF1	1.18E-113	0.494629134	0.984	0.875	1.95E-109	Allograft inflammatory factor 1
TAM_ACT	CTSC	1.28E-113	0.465363965	0.941	0.777	2.10E-109	Dipeptidyl peptidase 1
TAM_ACT	CD37	1.58E-113	0.536417457	0.938	0.771	2.61E-109	Leukocyte antigen CD37	surface	machine learning
TAM_ACT	ENSCAFG00000031869	1.19E-110	0.946488484	0.955	0.834	1.96E-106	NA	NA	NA
TAM_ACT	CTSS	1.40E-108	0.506419168	0.999	0.947	2.32E-104	Cathepsin S
TAM_ACT	NFKBID	1.35E-107	0.412951535	0.998	0.974	2.23E-103	NF-kappa-B inhibitor delta
TAM_ACT	ALAS1	1.17E-105	0.835840394	0.89	0.797	1.94E-101	5-aminolevulinate synthase, nonspecific, mitochondrial
TAM_ACT	CXCR4	1.32E-105	0.85434282	0.842	0.653	2.18E-101	C-X-C chemokine receptor type 4	surface	machine learning
TAM_ACT	ENSCAFG00000014493	3.47E-104	0.603311296	0.702	0.445	5.73E-100	NA	NA	NA
TAM_ACT	CXCL16	1.91E-102	0.688922891	0.686	0.452	3.15E-98	C-X-C motif chemokine 16	surface	pos. trainingset
TAM_ACT	PLAUR	2.09E-100	0.588513059	0.915	0.725	3.45E-96	Urokinase plasminogen activator surface receptor	surface	GPI (UniProt)
TAM_ACT	ENSCAFG00000015206	5.49E-99	2.395282255	0.289	0.099	9.05E-95	NA	NA	NA
TAM_ACT	SAA1	1.90E-98	2.793873507	0.388	0.173	3.14E-94	Serum amyloid A-1 protein
TAM_ACT	LYZ	1.20E-90	0.726907249	0.933	0.788	1.99E-86	Lysozyme C
TAM_ACT	C1QA	1.30E-90	1.291410272	0.572	0.339	2.14E-86	Complement C1q subcomponent subunit A
TAM_ACT	RGS1	3.99E-88	0.798895566	0.842	0.659	6.58E-84	Regulator of G-protein signaling 1
TAM_ACT	PID1	7.29E-88	0.502529802	0.783	0.529	1.20E-83	PTB-containing, cubilin and LRP1-interacting protein
TAM_ACT	CAMK1	1.06E-87	0.523304069	0.647	0.431	1.75E-83	Calcium/calmodulin-dependent protein kinase type 1
TAM_ACT	IL18BP	3.85E-86	0.681027401	0.655	0.419	6.35E-82	Interleukin-18-binding protein
TAM_ACT	ETS2	4.78E-85	0.562126604	0.81	0.637	7.89E-81	Protein C-ets-2
TAM_ACT	RHOB	6.36E-85	0.638476662	0.817	0.661	1.05E-80	Rho-related GTP-binding protein RhoB
TAM_ACT	ZFP36	1.79E-84	0.641282265	0.783	0.617	2.96E-80	Tristetraprolin
TAM_ACT	LCP1	2.17E-84	0.336464023	0.997	0.983	3.58E-80	Plastin-2
TAM_ACT	C1QB	1.12E-83	1.362648286	0.511	0.292	1.85E-79	Complement C1q subcomponent subunit B
TAM_ACT	SAT1	1.96E-81	0.446522488	0.994	0.916	3.23E-77	Diamine acetyltransferase 1
TAM_ACT	DLA88	5.37E-81	0.544064361	0.98	0.947	8.87E-77	NA	NA	NA
TAM_ACT	GRB2	1.04E-79	0.399900561	0.93	0.894	1.71E-75	Growth factor receptor-bound protein 2
TAM_ACT	ANKRD22	4.89E-78	0.488051576	0.448	0.246	8.06E-74	Ankyrin repeat domain-containing protein 22		machine learning
TAM_ACT	ENSCAFG00000025524	1.34E-77	0.423419534	0.933	0.815	2.22E-73	NA	NA	NA
TAM_ACT	PSMB9	5.88E-75	0.436096594	0.943	0.861	9.70E-71	Proteasome subunit beta type-9
TAM_ACT	VEGFA	7.66E-75	0.678608801	0.842	0.716	1.26E-70	Vascular endothelial growth factor A
TAM_ACT	C1QC	7.81E-73	1.194902434	0.563	0.362	1.29E-68	Complement C1q subcomponent subunit C
TAM_ACT	CASP4	1.28E-70	0.478331194	0.612	0.411	2.11E-66	Caspase-4
TAM_ACT	ICAM1	8.85E-70	0.648734855	0.766	0.606	1.46E-65	Intercellular adhesion molecule 1	surface	machine learning
TAM_ACT	CCL4	3.38E-69	1.334593435	0.569	0.363	5.58E-65	C-C motif chemokine 4
TAM_ACT	GADD45B	4.41E-69	0.639144855	0.855	0.748	7.28E-65	Growth arrest and DNA damage-inducible protein GADD45 beta
TAM_ACT	SCG3	5.15E-68	0.522615282	0.517	0.325	8.50E-64	Secretogranin-3
TAM_ACT	FCER1G	1.36E-67	0.491042093	0.757	0.621	2.25E-63	High affinity immunoglobulin epsilon receptor subunit gamma	nonsurface	machine learning
TAM_ACT	MXD1	6.98E-67	0.48321973	0.602	0.381	1.15E-62	Max dimerization protein 1
TAM_ACT	FCGR1A	2.97E-66	0.403376619	0.848	0.635	4.91E-62	High affinity immunoglobulin gamma Fc receptor I	surface	pos. trainingset
TAM_ACT	ENSCAFG00000028765	8.55E-66	0.800322375	0.998	0.994	1.41E-61	NA	NA	NA
TAM_ACT	PLAU	2.52E-64	0.736616639	0.631	0.448	4.15E-60	Urokinase-type plasminogen activator
TAM_ACT	REL	3.08E-64	0.36187557	0.855	0.746	5.08E-60	Proto-oncogene c-Rel
TAM_ACT	MAFB	6.10E-64	0.400900812	0.993	0.848	1.01E-59	Transcription factor MafB
TAM_ACT	ENSCAFG00000013015	9.45E-61	0.342130964	0.411	0.222	1.56E-56	NA	NA	NA
TAM_ACT	PTPRC	4.42E-60	0.368748219	0.944	0.887	7.30E-56	Receptor-type tyrosine-protein phosphatase C	surface	machine learning
TAM_ACT	CLEC5A	1.71E-59	0.357366	0.265	0.114	2.82E-55	C-type lectin domain family 5 member A	surface	pos. trainingset
TAM_ACT	ENSCAFG00000014028	2.27E-59	0.335041787	0.8	0.649	3.75E-55	NA	NA	NA
TAM_ACT	TAP1	9.16E-59	0.41869722	0.928	0.887	1.51E-54	Antigen peptide transporter 1		machine learning
TAM_ACT	S100P	1.21E-58	0.427413418	0.91	0.733	1.99E-54	Protein S100-P
TAM_ACT	FUCA1	3.45E-58	0.327974066	0.931	0.875	5.70E-54	Tissue alpha-L-fucosidase
TAM_ACT	NR4A1	9.24E-58	0.49957155	0.838	0.666	1.52E-53	Nuclear receptor subfamily 4 group A member 1	nonsurface	neg. trainingset
TAM_ACT	ENSCAFG00000017257	1.04E-56	0.30799585	0.959	0.906	1.72E-52	NA	NA	NA
TAM_ACT	CALHM6	1.97E-56	0.297688075	0.29	0.138	3.26E-52	NA	NA	NA
TAM_ACT	CCL3	2.44E-56	1.241746126	0.502	0.325	4.02E-52	C-C motif chemokine 3
TAM_ACT	FYB1	1.02E-55	0.424073194	0.743	0.602	1.69E-51	NA	NA	NA
TAM_ACT	ENSCAFG00000000842	2.07E-55	0.265818903	0.974	0.939	3.41E-51	NA	NA	NA
TAM_ACT	COX17	3.32E-55	0.387525604	0.935	0.902	5.48E-51	Cytochrome c oxidase copper chaperone
TAM_ACT	PYCARD	8.44E-55	0.428038151	0.781	0.656	1.39E-50	Apoptosis-associated speck-like protein containing a CARD
TAM_ACT	UBB	9.39E-55	0.3948727	0.971	0.956	1.55E-50	Polyubiquitin-B
TAM_ACT	GNAI2	1.81E-54	0.358421123	0.921	0.868	2.99E-50	Guanine nucleotide-binding protein G(i) subunit alpha-2
TAM_ACT	HAVCR1	2.26E-54	0.401754933	0.799	0.649	3.73E-50	Hepatitis A virus cellular receptor 1	surface	machine learning
TAM_ACT	GLDN	2.80E-54	0.495593697	0.505	0.317	4.62E-50	Gliomedin	surface	pos. trainingset
TAM_ACT	METRNL	4.88E-54	0.3696513	0.941	0.848	8.06E-50	Meteorin-like protein
TAM_ACT	AKAP7	9.89E-54	0.536773583	0.582	0.449	1.63E-49	A-kinase anchor protein 7 isoforms alpha and beta
TAM_ACT	AKAP7	9.89E-54	0.536773583	0.582	0.449	1.63E-49	A-kinase anchor protein 7 isoform gamma
TAM_ACT	C5AR1	1.28E-53	0.353713918	0.824	0.603	2.12E-49	C5a anaphylatoxin chemotactic receptor 1	surface	pos. trainingset
TAM_ACT	PLXNC1	3.08E-51	0.357051779	0.747	0.549	5.08E-47	Plexin-C1	surface	machine learning
TAM_ACT	MARCKS	4.35E-51	0.34516363	0.745	0.549	7.17E-47	Myristoylated alanine-rich C-kinase substrate
TAM_ACT	PHACTR1	1.51E-50	0.510950918	0.451	0.285	2.49E-46	Phosphatase and actin regulator 1
TAM_ACT	CYBB	2.69E-49	0.32825528	0.676	0.507	4.45E-45	Cytochrome b-245 heavy chain	surface	pos. trainingset
TAM_ACT	SKIL	2.82E-49	0.420149079	0.76	0.648	4.65E-45	Ski-like protein
TAM_ACT	SLC8A1	7.58E-49	0.35569495	0.464	0.3	1.25E-44	Sodium/calcium exchanger 1	surface	pos. trainingset
TAM_ACT	MARCKSL1	9.35E-49	0.537973766	0.474	0.302	1.54E-44	MARCKS-related protein
TAM_ACT	MILR1	2.91E-48	0.347327502	0.752	0.628	4.81E-44	Allergin-1	surface	pos. trainingset
TAM_ACT	CYSTM1	1.23E-47	0.320030048	0.879	0.808	2.04E-43	Cysteine-rich and transmembrane domain-containing protein 1
TAM_ACT	SEC11C	9.64E-47	0.269720205	0.928	0.87	1.59E-42	Signal peptidase complex catalytic subunit SEC11C	nonsurface	machine learning
TAM_ACT	GMFG	1.56E-46	0.256303002	0.986	0.965	2.58E-42	Glia maturation factor gamma
TAM_ACT	TKT	1.68E-46	0.909952992	0.889	0.872	2.77E-42	Transketolase
TAM_ACT	SEC14L1	1.99E-46	0.358057857	0.847	0.796	3.28E-42	SEC14-like protein 1
TAM_ACT	TNFSF10	3.96E-46	0.384057723	0.57	0.409	6.53E-42	Tumor necrosis factor ligand superfamily member 10		machine learning
TAM_ACT	SASH1	4.40E-46	0.408745883	0.342	0.193	7.27E-42	SAM and SH3 domain-containing protein 1
TAM_ACT	NENF	8.23E-46	0.380446818	0.816	0.732	1.36E-41	Neudesin
TAM_ACT	CTSH	9.69E-46	0.354550686	0.709	0.56	1.60E-41	Pro-cathepsin H
TAM_ACT	FOSB	1.06E-45	0.485866121	0.796	0.684	1.76E-41	Protein fosB
TAM_ACT	SMPDL3A	1.32E-45	0.522781212	0.419	0.268	2.18E-41	Acid sphingomyelinase-like phosphodiesterase 3a
TAM_ACT	IRAK2	4.07E-45	0.374704159	0.57	0.412	6.72E-41	Interleukin-1 receptor-associated kinase-like 2
TAM_ACT	CLEC4E	4.47E-45	0.341145978	0.553	0.376	7.37E-41	C-type lectin domain family 4 member E		machine learning
TAM_ACT	CD81	1.62E-44	0.34967024	0.358	0.214	2.68E-40	CD81 antigen		machine learning
TAM_ACT	NFKBIA	8.61E-44	0.484791503	0.927	0.884	1.42E-39	NF-kappa-B inhibitor alpha
TAM_ACT	ANKRD12	1.16E-43	0.350795086	0.927	0.871	1.91E-39	Ankyrin repeat domain-containing protein 12
TAM_ACT	TMBIM6	1.54E-43	0.252342426	0.97	0.948	2.55E-39	Bax inhibitor 1	nonsurface	machine learning
TAM_ACT	ENSCAFG00000032162	3.42E-43	0.294302976	0.291	0.151	5.65E-39	NA	NA	NA
TAM_ACT	PRDM1	3.07E-42	0.467673812	0.661	0.522	5.07E-38	PR domain zinc finger protein 1
TAM_ACT	SCARB2	2.49E-41	0.271521767	0.858	0.691	4.11E-37	Lysosome membrane protein 2	surface	machine learning
TAM_ACT	CALML6	2.54E-41	0.343769117	0.464	0.317	4.19E-37	Calmodulin-like protein 6
TAM_ACT	CSF1R	4.39E-41	0.376089392	0.738	0.62	7.25E-37	Macrophage colony-stimulating factor 1 receptor	surface	pos. trainingset
TAM_ACT	DRAM1	1.20E-40	0.331053458	0.438	0.293	1.98E-36	DNA damage-regulated autophagy modulator protein 1	nonsurface	neg. trainingset
TAM_ACT	PLEK	1.63E-40	0.270641715	0.927	0.845	2.69E-36	Pleckstrin
TAM_ACT	NR4A3	3.83E-40	0.286363905	0.379	0.222	6.31E-36	Nuclear receptor subfamily 4 group A member 3
TAM_ACT	CD48	4.45E-40	0.312853187	0.948	0.904	7.34E-36	CD48 antigen	surface	GPI (UniProt)
TAM_ACT	TLR7	6.72E-39	0.291724916	0.295	0.166	1.11E-34	Toll-like receptor 7	surface	machine learning
TAM_ACT	FNBP1	3.14E-38	0.341302066	0.696	0.592	5.18E-34	Formin-binding protein 1
TAM_ACT	GLUL	7.77E-38	0.329100841	0.901	0.821	1.28E-33	Glutamine synthetase
TAM_ACT	CCR5	9.94E-38	0.342987687	0.5	0.36	1.64E-33	C-C chemokine receptor type 5	surface	machine learning
TAM_ACT	SOD2	4.05E-37	0.286510538	0.76	0.682	6.69E-33	Superoxide dismutase [Mn], mitochondrial
TAM_ACT	ENSCAFG00000024781	5.83E-37	0.358859966	0.329	0.195	9.62E-33	NA	NA	NA
TAM_ACT	ADGRF5	6.60E-37	0.3133695	0.357	0.222	1.09E-32	NA	NA	NA
TAM_ACT	IL18	4.81E-35	0.305420635	0.48	0.34	7.93E-31	Interleukin-18
TAM_ACT	IL1R2	2.69E-34	0.560892161	0.394	0.263	4.44E-30	Interleukin-1 receptor type 2	surface	pos. trainingset
TAM_ACT	PM20D2	3.74E-34	0.298517698	0.871	0.796	6.17E-30	Peptidase M20 domain-containing protein 2
TAM_ACT	STAT1	4.88E-34	0.379656452	0.517	0.414	8.06E-30	Signal transducer and activator of transcription 1-alpha/beta
TAM_ACT	SEMA4A	7.61E-34	0.274275402	0.335	0.208	1.26E-29	Semaphorin-4A	surface	pos. trainingset
TAM_ACT	SLAMF9	7.86E-33	0.392020555	0.654	0.501	1.30E-28	SLAM family member 9	surface	machine learning
TAM_ACT	FBXO6	1.69E-32	0.301537642	0.827	0.77	2.79E-28	F-box only protein 6
TAM_ACT	TBC1D9	4.38E-32	0.28478683	0.644	0.535	7.22E-28	TBC1 domain family member 9
TAM_ACT	DRAM2	7.76E-32	0.278348879	0.706	0.605	1.28E-27	DNA damage-regulated autophagy modulator protein 2	nonsurface	neg. trainingset
TAM_ACT	SMPDL3B	7.90E-32	0.288893716	0.422	0.285	1.30E-27	Acid sphingomyelinase-like phosphodiesterase 3b
TAM_ACT	CD40	9.57E-32	0.30752625	0.384	0.253	1.58E-27	Tumor necrosis factor receptor superfamily member 5	surface	pos. trainingset
TAM_ACT	RIPK2	1.34E-31	0.300407076	0.473	0.343	2.22E-27	Receptor-interacting serine/threonine-protein kinase 2
TAM_ACT	SERPINB1	2.45E-31	0.264733059	0.933	0.877	4.05E-27	Leukocyte elastase inhibitor
TAM_ACT	PARP15	2.66E-31	0.281868525	0.439	0.317	4.38E-27	Poly [ADP-ribose] polymerase 15
TAM_ACT	OGFRL1	2.72E-31	0.27844179	0.549	0.431	4.49E-27	Opioid growth factor receptor-like protein 1
TAM_ACT	ARL4C	5.01E-31	0.270673633	0.849	0.733	8.26E-27	ADP-ribosylation factor-like protein 4C
TAM_ACT	PRKAR2B	6.79E-31	0.275905025	0.585	0.479	1.12E-26	cAMP-dependent protein kinase type II-beta regulatory subunit
TAM_ACT	ARHGAP21	2.92E-30	0.282161529	0.348	0.232	4.83E-26	Rho GTPase-activating protein 21
TAM_ACT	S100A11	4.24E-30	0.26566955	0.943	0.924	7.00E-26	Protein S100-A11
TAM_ACT	CELF2	7.85E-30	0.291836139	0.657	0.555	1.30E-25	CUGBP Elav-like family member 2
TAM_ACT	HSPB1	9.81E-30	0.558724526	0.866	0.782	1.62E-25	Heat shock protein beta-1
TAM_ACT	FRMD4A	1.23E-29	0.275546543	0.374	0.263	2.03E-25	FERM domain-containing protein 4A
TAM_ACT	ODC1	1.28E-29	0.304375079	0.923	0.88	2.12E-25	Ornithine decarboxylase
TAM_ACT	LAP3	5.34E-29	0.59945582	0.579	0.527	8.81E-25	Cytosol aminopeptidase
TAM_ACT	ENSCAFG00000002646	2.11E-28	0.337775893	0.734	0.686	3.49E-24	NA	NA	NA
TAM_ACT	FERMT3	3.11E-28	0.291729266	0.725	0.675	5.13E-24	Fermitin family homolog 3
TAM_ACT	C2	8.17E-28	0.289625128	0.513	0.397	1.35E-23	Complement C2
TAM_ACT	ZEB2	2.78E-27	0.304051163	0.794	0.731	4.58E-23	Zinc finger E-box-binding homeobox 2
TAM_ACT	NAA16	2.99E-27	0.465832884	0.719	0.626	4.94E-23	N-alpha-acetyltransferase 16, NatA auxiliary subunit
TAM_ACT	CSF2RB	4.52E-27	0.314555254	0.582	0.483	7.46E-23	Cytokine receptor common subunit beta	surface	pos. trainingset
TAM_ACT	HNMT	8.01E-27	0.27529118	0.61	0.513	1.32E-22	Histamine N-methyltransferase
TAM_ACT	MMP14	1.46E-26	0.307977274	0.646	0.57	2.40E-22	Matrix metalloproteinase-14	surface	machine learning
TAM_ACT	ATF3	1.90E-26	0.482916775	0.648	0.551	3.13E-22	Cyclic AMP-dependent transcription factor ATF-3
TAM_ACT	FOS	5.02E-26	0.307552486	0.924	0.858	8.28E-22	Proto-oncogene c-Fos
TAM_ACT	CCL5	9.91E-26	0.632907132	0.397	0.281	1.64E-21	C-C motif chemokine 5
TAM_ACT	TAPBP	6.42E-24	0.250641363	0.764	0.719	1.06E-19	Tapasin		machine learning
TAM_ACT	OAS2	2.63E-23	0.269994767	0.593	0.479	4.34E-19	2'-5'-oligoadenylate synthase 2
TAM_ACT	EMD	2.66E-23	0.256846793	0.654	0.591	4.39E-19	Emerin	nonsurface	neg. trainingset
TAM_ACT	KMT2E	7.68E-23	0.264986962	0.855	0.82	1.27E-18	Histone-lysine N-methyltransferase 2E
TAM_ACT	PMEPA1	1.40E-22	0.301473705	0.605	0.524	2.31E-18	Protein TMEPAI	surface	machine learning
TAM_ACT	ENSCAFG00000042696	2.89E-22	0.255160778	0.572	0.501	4.76E-18	NA	NA	NA
TAM_ACT	PPP1R15A	7.43E-22	0.418733346	0.768	0.719	1.23E-17	Protein phosphatase 1 regulatory subunit 15A
TAM_ACT	NFKBIZ	1.04E-21	0.288903034	0.551	0.452	1.71E-17	NF-kappa-B inhibitor zeta
TAM_ACT	MARCHF1	2.69E-21	0.265440955	0.487	0.389	4.43E-17	NA	NA	NA
TAM_ACT	ST3GAL5	5.65E-21	0.266417203	0.447	0.364	9.32E-17	Lactosylceramide alpha-2,3-sialyltransferase		machine learning
TAM_ACT	CD2	9.22E-21	0.263926786	0.425	0.311	1.52E-16	T-cell surface antigen CD2	surface	machine learning
TAM_ACT	IKBKE	1.96E-20	0.255771084	0.435	0.359	3.24E-16	Inhibitor of nuclear factor kappa-B kinase subunit epsilon
TAM_ACT	ALCAM	2.08E-20	0.265410135	0.756	0.684	3.44E-16	CD166 antigen	surface	machine learning
TAM_ACT	TENT5A	2.27E-20	0.362051449	0.48	0.392	3.74E-16	NA	NA	NA
TAM_ACT	SAMHD1	5.73E-19	0.354638622	0.507	0.444	9.45E-15	Deoxynucleoside triphosphate triphosphohydrolase SAMHD1
TAM_ACT	PDE4B	1.01E-18	0.252446271	0.666	0.6	1.67E-14	cAMP-specific 3',5'-cyclic phosphodiesterase 4B
TAM_ACT	OLR1	1.63E-18	0.301187675	0.325	0.232	2.69E-14	Oxidized low-density lipoprotein receptor 1	surface	pos. trainingset
TAM_ACT	PSMB10	3.84E-18	0.252463665	0.705	0.674	6.33E-14	Proteasome subunit beta type-10
TAM_ACT	RGS2	1.90E-17	0.304180841	0.766	0.711	3.14E-13	Regulator of G-protein signaling 2
TAM_ACT	GBP1	2.51E-17	0.848722512	0.394	0.326	4.14E-13	Interferon-induced guanylate-binding protein 1	nonsurface	machine learning
TAM_ACT	FOSL2	1.22E-16	0.275569839	0.632	0.559	2.02E-12	Fos-related antigen 2
TAM_ACT	IRF1	1.69E-12	0.292241865	0.3	0.229	2.79E-08	Interferon regulatory factor 1
TAM_ACT	CFP	3.38E-10	0.307535715	0.502	0.429	5.58E-06	Properdin
TAM_ACT	TNFSF9	2.99E-07	0.354258035	0.373	0.328	0.004932859	Tumor necrosis factor ligand superfamily member 9	nonsurface	machine learning
TAM_INT	ENO1	7.97E-223	0.96505907	0.997	0.98	1.31E-218	Alpha-enolase
TAM_INT	ENSCAFG00000031706	2.77E-201	1.218745717	0.997	0.958	4.57E-197	NA	NA	NA
TAM_INT	LGALS3	2.70E-158	1.074579922	0.991	0.938	4.45E-154	Galectin-3
TAM_INT	ENSCAFG00000017655	1.51E-157	0.758974615	0.981	0.951	2.50E-153	NA	NA	NA
TAM_INT	ENSCAFG00000008221	5.53E-128	0.830169149	0.985	0.966	9.12E-124	NA	NA	NA
TAM_INT	CTSS	2.29E-124	1.101805199	0.992	0.95	3.78E-120	Cathepsin S
TAM_INT	TPI1	2.27E-121	0.609446382	0.986	0.98	3.75E-117	Triosephosphate isomerase
TAM_INT	CSTB	2.52E-113	0.539659105	1	0.994	4.15E-109	Cystatin-B
TAM_INT	GAPDH	3.10E-97	0.851666247	0.969	0.94	5.12E-93	Glyceraldehyde-3-phosphate dehydrogenase
TAM_INT	FTL	1.40E-95	0.803516214	1	0.999	2.31E-91	Ferritin light chain
TAM_INT	LAMP2	4.99E-93	0.664905447	0.949	0.859	8.23E-89	Lysosome-associated membrane glycoprotein 2	surface	pos. trainingset
TAM_INT	MSR1	1.93E-87	0.693042138	0.836	0.544	3.18E-83	Macrophage scavenger receptor types I and II	surface	machine learning
TAM_INT	ENSCAFG00000009211	9.90E-83	0.744608889	0.864	0.746	1.63E-78	NA	NA	NA
TAM_INT	VIM	2.56E-80	0.619804476	1	0.998	4.23E-76	Vimentin
TAM_INT	LGMN	1.05E-76	0.592434932	0.878	0.692	1.74E-72	Legumain
TAM_INT	P4HA1	6.57E-75	0.768920348	0.74	0.558	1.08E-70	Prolyl 4-hydroxylase subunit alpha-1
TAM_INT	FTH1.1	5.95E-72	0.625156459	0.999	0.999	9.81E-68	NA	NA	NA
TAM_INT	BLVRB	7.11E-65	0.495953175	0.842	0.669	1.17E-60	Flavin reductase (NADPH)
TAM_INT	FAM162A	1.10E-64	0.795045534	0.759	0.591	1.81E-60	Protein FAM162A		machine learning
TAM_INT	TREM2	4.96E-64	0.63056007	0.711	0.471	8.18E-60	Triggering receptor expressed on myeloid cells 2	surface	machine learning
TAM_INT	SDC2	4.46E-63	0.814131814	0.743	0.586	7.36E-59	Syndecan-2	surface	machine learning
TAM_INT	GPI	2.46E-57	0.62520798	0.642	0.492	4.05E-53	Glucose-6-phosphate isomerase
TAM_INT	PLIN2	2.94E-56	0.85292477	0.962	0.927	4.85E-52	Perilipin-2
TAM_INT	CTSB	3.06E-55	0.709229417	0.813	0.67	5.04E-51	Cathepsin B
TAM_INT	RAB13	6.31E-54	0.488844436	0.866	0.736	1.04E-49	Ras-related protein Rab-13
TAM_INT	ALDOC	9.13E-51	0.404263111	0.353	0.182	1.51E-46	Fructose-bisphosphate aldolase C
TAM_INT	PLA2G7	8.27E-47	0.726578374	0.792	0.672	1.36E-42	Platelet-activating factor acetylhydrolase
TAM_INT	ENSCAFG00000043280	3.93E-43	0.560301673	0.381	0.223	6.48E-39	NA	NA	NA
TAM_INT	EMP1	1.02E-41	0.45179696	0.481	0.32	1.68E-37	Epithelial membrane protein 1	surface	machine learning
TAM_INT	GNG10	3.37E-41	0.414470055	0.846	0.802	5.56E-37	Guanine nucleotide-binding protein G(I)/G(S)/G(O) subunit gamma-10
TAM_INT	GPNMB	2.74E-40	0.352804571	0.57	0.357	4.53E-36	Transmembrane glycoprotein NMB	surface	pos. trainingset
TAM_INT	CLIC1	2.85E-40	0.289561741	0.981	0.976	4.70E-36	Chloride intracellular channel protein 1
TAM_INT	LGALS1	6.32E-40	0.300632617	0.982	0.96	1.04E-35	Galectin-1
TAM_INT	RABAC1	6.98E-40	0.376065726	0.948	0.952	1.15E-35	Prenylated Rab acceptor protein 1	nonsurface	machine learning
TAM_INT	PID1	1.36E-39	0.546608445	0.717	0.547	2.24E-35	PTB-containing, cubilin and LRP1-interacting protein
TAM_INT	SNX3	3.50E-39	0.278253466	0.971	0.975	5.78E-35	Sorting nexin-3
TAM_INT	MGST3	3.83E-38	0.390388145	0.91	0.9	6.32E-34	Microsomal glutathione S-transferase 3	nonsurface	neg. trainingset
TAM_INT	CCL7	1.01E-37	1.101359232	0.537	0.379	1.67E-33	C-C motif chemokine 7
TAM_INT	SPP1	1.18E-37	0.965399763	0.779	0.646	1.95E-33	Osteopontin
TAM_INT	HMOX1	2.55E-37	0.44447509	0.879	0.776	4.21E-33	Heme oxygenase 1	nonsurface	machine learning
TAM_INT	ANXA2	1.16E-36	0.508248736	0.947	0.917	1.91E-32	Annexin A2
TAM_INT	MGAT4B	5.89E-36	0.443230701	0.748	0.675	9.71E-32	Alpha-1,3-mannosyl-glycoprotein 4-beta-N-acetylglucosaminyltransferase B	nonsurface	machine learning
TAM_INT	CDA	3.23E-35	0.426080201	0.899	0.852	5.32E-31	Cytidine deaminase
TAM_INT	ENSCAFG00000031869	4.06E-35	0.597460864	0.938	0.84	6.70E-31	NA	NA	NA
TAM_INT	NAA16	5.64E-35	0.438984937	0.755	0.624	9.31E-31	N-alpha-acetyltransferase 16, NatA auxiliary subunit
TAM_INT	ANXA1	8.12E-35	0.4502961	0.969	0.956	1.34E-30	Annexin A1
TAM_INT	S100A8	9.64E-35	0.332619771	0.999	0.983	1.59E-30	Protein S100-A8
TAM_INT	PFKP	1.06E-34	0.477373939	0.711	0.603	1.75E-30	ATP-dependent 6-phosphofructokinase, platelet type
TAM_INT	RBP4	1.23E-34	0.559554844	0.488	0.336	2.04E-30	Retinol-binding protein 4
TAM_INT	GGTA1	3.77E-34	0.367946818	0.875	0.77	6.22E-30	NA	NA	NA
TAM_INT	MT2A	4.87E-34	1.707759075	0.799	0.717	8.04E-30	Metallothionein-2
TAM_INT	ABCA1	6.31E-34	0.515536441	0.787	0.658	1.04E-29	ATP-binding cassette sub-family A member 1	surface	machine learning
TAM_INT	BNIP3	9.78E-34	0.393757994	0.331	0.198	1.61E-29	BCL2/adenovirus E1B 19 kDa protein-interacting protein 3	nonsurface	neg. trainingset
TAM_INT	CD63	3.53E-33	0.255145899	0.994	0.992	5.82E-29	CD63 antigen	surface	machine learning
TAM_INT	PTGR1	7.67E-33	0.694360251	0.877	0.788	1.26E-28	Prostaglandin reductase 1
TAM_INT	RAB3IL1	2.32E-32	0.32866434	0.382	0.24	3.83E-28	Guanine nucleotide exchange factor for Rab-3A
TAM_INT	GGH	7.30E-32	0.473059736	0.946	0.898	1.21E-27	Gamma-glutamyl hydrolase
TAM_INT	TPM4	4.19E-31	0.393359201	0.844	0.806	6.91E-27	Tropomyosin alpha-4 chain
TAM_INT	BCL2A1	1.22E-30	0.409503631	0.964	0.913	2.01E-26	Bcl-2-related protein A1
TAM_INT	EIF1	2.71E-30	0.340751266	0.997	0.996	4.47E-26	Eukaryotic translation initiation factor 1
TAM_INT	PDXK	3.11E-28	0.377762107	0.819	0.762	5.13E-24	Pyridoxal kinase	nonsurface	neg. trainingset
TAM_INT	ENSCAFG00000049827	1.55E-27	0.287158341	0.939	0.954	2.56E-23	NA	NA	NA
TAM_INT	ALCAM	1.92E-27	0.347545005	0.769	0.685	3.16E-23	CD166 antigen	surface	machine learning
TAM_INT	CALM1	1.30E-26	0.253911149	0.986	0.989	2.15E-22	Calmodulin
TAM_INT	FADS1	1.31E-26	0.560046692	0.432	0.313	2.15E-22	Fatty acid desaturase 1	nonsurface	machine learning
TAM_INT	MPP1	1.60E-26	0.389993615	0.898	0.85	2.64E-22	55 kDa erythrocyte membrane protein
TAM_INT	UGCG	6.36E-26	0.614870604	0.631	0.539	1.05E-21	Ceramide glucosyltransferase	nonsurface	neg. trainingset
TAM_INT	S100A5	1.10E-25	0.510747307	0.881	0.838	1.81E-21	Protein S100-A5
TAM_INT	SERPINA1	1.96E-25	0.259004049	0.817	0.696	3.24E-21	Alpha-1-antitrypsin
TAM_INT	ENSCAFG00000025105	2.87E-25	0.400562904	0.294	0.188	4.74E-21	NA	NA	NA
TAM_INT	LMNA	5.21E-25	0.374173204	0.925	0.861	8.60E-21	Prelamin-A/C
TAM_INT	TMEM37	6.67E-25	0.300147509	0.634	0.483	1.10E-20	Voltage-dependent calcium channel gamma-like subunit	surface	machine learning
TAM_INT	FNIP2	1.28E-24	0.567565443	0.328	0.222	2.12E-20	Folliculin-interacting protein 2
TAM_INT	ENSCAFG00000023111	2.04E-24	0.510867843	0.964	0.968	3.37E-20	NA	NA	NA
TAM_INT	TBXAS1	3.42E-23	0.371974012	0.723	0.61	5.64E-19	Thromboxane-A synthase	nonsurface	machine learning
TAM_INT	ANXA5	3.62E-23	0.315281041	0.707	0.671	5.98E-19	Annexin A5
TAM_INT	CD68	5.65E-23	0.366433286	0.66	0.546	9.33E-19	Macrosialin	surface	pos. trainingset
TAM_INT	ERO1A	1.53E-22	0.506972062	0.386	0.288	2.52E-18	NA	NA	NA
TAM_INT	ENSCAFG00000015798	2.04E-21	0.335136309	0.844	0.831	3.36E-17	NA	NA	NA
TAM_INT	FN1	5.25E-21	0.448227391	0.459	0.337	8.67E-17	Fibronectin
TAM_INT	METRNL	3.37E-20	0.266409784	0.883	0.859	5.57E-16	Meteorin-like protein
TAM_INT	BRI3	4.31E-20	0.30696379	0.886	0.858	7.12E-16	Brain protein I3	nonsurface	machine learning
TAM_INT	COL1A2	6.12E-20	0.404523728	0.902	0.864	1.01E-15	Collagen alpha-2(I) chain
TAM_INT	S100A11	1.38E-18	0.363786818	0.899	0.93	2.27E-14	Protein S100-A11
TAM_INT	SRXN1	2.84E-18	0.349976892	0.416	0.325	4.68E-14	Sulfiredoxin-1
TAM_INT	PIR	3.01E-18	0.378810749	0.4	0.298	4.97E-14	Pirin
TAM_INT	P4HA2	3.74E-18	0.3144665	0.544	0.462	6.18E-14	Prolyl 4-hydroxylase subunit alpha-2
TAM_INT	FTH1	5.32E-18	0.319971023	0.618	0.505	8.78E-14	Ferritin heavy chain
TAM_INT	RPP21	6.42E-18	0.365500889	0.558	0.488	1.06E-13	Ribonuclease P protein subunit p21
TAM_INT	ANO6	9.19E-18	0.313644972	0.602	0.536	1.52E-13	Anoctamin-6	surface	pos. trainingset
TAM_INT	ACADVL	1.43E-17	0.307669759	0.721	0.699	2.37E-13	Very long-chain specific acyl-CoA dehydrogenase, mitochondrial
TAM_INT	SLC2A1	2.98E-17	0.393412146	0.425	0.336	4.92E-13	Solute carrier family 2, facilitated glucose transporter member 1	surface	pos. trainingset
TAM_INT	PDK4	7.82E-17	0.431202035	0.317	0.222	1.29E-12	[Pyruvate dehydrogenase (acetyl-transferring)] kinase isozyme 4, mitochondrial
TAM_INT	FAM20C	1.48E-16	0.337321803	0.378	0.284	2.44E-12	Extracellular serine/threonine protein kinase FAM20C
TAM_INT	HSP90B1	2.70E-16	0.257230552	0.976	0.977	4.45E-12	Endoplasmin
TAM_INT	CALR	3.29E-16	0.285372458	0.775	0.757	5.43E-12	Calreticulin
TAM_INT	CLIC4	7.15E-16	0.294684914	0.322	0.229	1.18E-11	Chloride intracellular channel protein 4
TAM_INT	MT1E	1.01E-15	1.911283614	0.453	0.371	1.67E-11	Metallothionein-1E
TAM_INT	CD44	1.77E-15	0.252932999	0.415	0.325	2.92E-11	CD44 antigen	surface	pos. trainingset
TAM_INT	ENSCAFG00000043705	1.91E-15	0.25422752	0.382	0.297	3.15E-11	NA	NA	NA
TAM_INT	ENSCAFG00000014422	3.59E-15	0.259221133	0.835	0.833	5.93E-11	NA	NA	NA
TAM_INT	PDPN	1.21E-14	0.29165065	0.358	0.261	2.00E-10	Podoplanin		machine learning
TAM_INT	ENSCAFG00000002336	1.36E-14	0.313118797	0.405	0.316	2.24E-10	NA	NA	NA
TAM_INT	ENSCAFG00000023205	1.67E-14	0.252801496	0.777	0.758	2.75E-10	NA	NA	NA
TAM_INT	RRAGD	3.19E-14	0.325483465	0.36	0.277	5.27E-10	Ras-related GTP-binding protein D
TAM_INT	IL18BP	6.28E-14	0.354937453	0.543	0.442	1.04E-09	Interleukin-18-binding protein
TAM_INT	COL1A1	1.29E-13	0.423162293	0.648	0.594	2.12E-09	Collagen alpha-1(I) chain
TAM_INT	CCL3	1.30E-13	0.459759118	0.443	0.339	2.15E-09	C-C motif chemokine 3
TAM_INT	ENSCAFG00000044872	1.91E-13	0.296144704	0.367	0.288	3.16E-09	NA	NA	NA
TAM_INT	SGK1	3.14E-13	0.344233648	0.291	0.211	5.18E-09	Serine/threonine-protein kinase Sgk1
TAM_INT	PI4K2A	5.11E-13	0.263030399	0.421	0.348	8.44E-09	Phosphatidylinositol 4-kinase type 2-alpha
TAM_INT	ENSCAFG00000046229	6.84E-13	0.2917822	0.575	0.52	1.13E-08	NA	NA	NA
TAM_INT	ARID5B	1.22E-12	0.357037656	0.534	0.468	2.02E-08	AT-rich interactive domain-containing protein 5B
TAM_INT	ENSCAFG00000009113	2.21E-12	2.102060508	0.572	0.53	3.64E-08	NA	NA	NA
TAM_INT	APP	2.47E-12	0.258789951	0.753	0.721	4.08E-08	Amyloid beta A4 protein	surface	machine learning
TAM_INT	CTSH	3.30E-12	0.253340294	0.642	0.574	5.44E-08	Pro-cathepsin H
TAM_INT	TREM1	3.65E-12	0.35120153	0.525	0.437	6.03E-08	Triggering receptor expressed on myeloid cells 1	surface	machine learning
TAM_INT	HOPX	8.33E-12	0.263510017	0.389	0.313	1.37E-07	Homeodomain-only protein
TAM_INT	LXN	9.62E-12	0.264902343	0.416	0.347	1.59E-07	Latexin
TAM_INT	DHDH	1.28E-11	0.275152782	0.329	0.248	2.11E-07	Trans-1,2-dihydrobenzene-1,2-diol dehydrogenase
TAM_INT	CCL4	1.52E-11	0.428740025	0.475	0.383	2.50E-07	C-C motif chemokine 4
TAM_INT	EMD	3.01E-11	0.274646352	0.626	0.597	4.97E-07	Emerin	nonsurface	neg. trainingset
TAM_INT	ANKRD37	3.21E-10	0.537727869	0.434	0.377	5.30E-06	Ankyrin repeat domain-containing protein 37
TAM_INT	GLDN	4.04E-10	0.309024839	0.415	0.335	6.67E-06	Gliomedin	surface	pos. trainingset
TAM_INT	MTPN	4.02E-09	0.266028762	0.676	0.672	6.63E-05	Myotrophin
TAM_INT	CD36	8.00E-09	0.250612868	0.38	0.307	0.000132023	Platelet glycoprotein 4	surface	machine learning
TAM_INT	CXCL8	1.41E-08	0.26507348	0.76	0.708	0.000232433	Interleukin-8
TAM_INT	C17H1orf162	4.01E-08	0.297967967	0.466	0.414	0.000661909	NA	NA	NA
TAM_INT	C6H7orf50	8.44E-08	0.301904364	0.715	0.656	0.001392597	NA	NA	NA
TAM_INT	WSB1	2.12E-07	0.315528824	0.442	0.403	0.003491528	WD repeat and SOCS box-containing protein 1
TAM_INT	CARHSP1	2.26E-07	0.289373527	0.293	0.241	0.003735919	Calcium-regulated heat stable protein 1
TAM_INT	UBAC1	4.80E-07	0.300107752	0.592	0.589	0.00792195	Ubiquitin-associated domain-containing protein 1
LA-TAM_SPP2_hi	HMOX1	0	2.224687861	0.979	0.763	0	Heme oxygenase 1	nonsurface	machine learning
LA-TAM_SPP2_hi	GPNMB	0	2.136568343	0.885	0.317	0	Transmembrane glycoprotein NMB	surface	pos. trainingset
LA-TAM_SPP2_hi	TREM2	0	2.020140903	0.947	0.442	0	Triggering receptor expressed on myeloid cells 2	surface	machine learning
LA-TAM_SPP2_hi	FTL	0	1.693504255	1	0.999	0	Ferritin light chain
LA-TAM_SPP2_hi	BLVRB	0	1.647551391	0.969	0.654	0	Flavin reductase (NADPH)
LA-TAM_SPP2_hi	LGMN	0	1.472656326	0.976	0.68	0	Legumain
LA-TAM_SPP2_hi	VSIG4	0	1.354585828	0.921	0.363	0	V-set and immunoglobulin domain-containing protein 4		machine learning
LA-TAM_SPP2_hi	LGALS1	0	1.279019515	0.995	0.958	0	Galectin-1
LA-TAM_SPP2_hi	SCPEP1	6.71E-286	1.14943816	0.961	0.699	1.11E-281	Retinoid-inducible serine carboxypeptidase
LA-TAM_SPP2_hi	DHDH	1.12E-285	1.117647359	0.668	0.204	1.84E-281	Trans-1,2-dihydrobenzene-1,2-diol dehydrogenase
LA-TAM_SPP2_hi	NDFIP1	1.04E-276	1.010564508	0.97	0.888	1.72E-272	NEDD4 family-interacting protein 1	nonsurface	neg. trainingset
LA-TAM_SPP2_hi	DAB2	1.16E-274	1.342205389	0.934	0.515	1.91E-270	Disabled homolog 2
LA-TAM_SPP2_hi	CREG1	1.54E-262	1.038967639	0.859	0.403	2.54E-258	Protein CREG1
LA-TAM_SPP2_hi	CLU	4.01E-258	1.748110489	0.862	0.471	6.61E-254	Clusterin
LA-TAM_SPP2_hi	CD36	5.70E-254	1.097550579	0.726	0.262	9.41E-250	Platelet glycoprotein 4	surface	machine learning
LA-TAM_SPP2_hi	CSTB	7.46E-251	0.831291231	1	0.995	1.23E-246	Cystatin-B
LA-TAM_SPP2_hi	CTSK	7.08E-250	1.092775888	0.957	0.603	1.17E-245	Cathepsin K
LA-TAM_SPP2_hi	PCOLCE2	6.02E-244	0.553923005	0.434	0.083	9.94E-240	Procollagen C-endopeptidase enhancer 2
LA-TAM_SPP2_hi	APOC1	8.16E-243	1.607627759	0.785	0.333	1.35E-238	Apolipoprotein C-I
LA-TAM_SPP2_hi	SPP2	2.42E-242	1.309730452	0.407	0.078	3.99E-238	Secreted phosphoprotein 24
LA-TAM_SPP2_hi	PLTP	4.56E-238	1.226582689	0.658	0.211	7.52E-234	Phospholipid transfer protein
LA-TAM_SPP2_hi	APOE	7.87E-235	1.656086638	0.855	0.472	1.30E-230	Apolipoprotein E
LA-TAM_SPP2_hi	PRDX1	1.57E-224	0.859011253	0.986	0.935	2.59E-220	Peroxiredoxin-1
LA-TAM_SPP2_hi	FTH1.1	4.62E-221	0.958843695	1	0.999	7.63E-217	NA	NA	NA
LA-TAM_SPP2_hi	CTSD	1.99E-220	0.800480359	0.67	0.24	3.28E-216	Cathepsin D
LA-TAM_SPP2_hi	CTSA	4.39E-213	0.809234936	0.976	0.871	7.25E-209	Lysosomal protective protein
LA-TAM_SPP2_hi	PEPD	4.76E-209	0.967846077	0.917	0.659	7.85E-205	Xaa-Pro dipeptidase
LA-TAM_SPP2_hi	PTGR1	2.86E-207	1.591277732	0.957	0.778	4.72E-203	Prostaglandin reductase 1
LA-TAM_SPP2_hi	MSR1	3.38E-203	1.018185521	0.941	0.531	5.57E-199	Macrophage scavenger receptor types I and II	surface	machine learning
LA-TAM_SPP2_hi	PIR	7.50E-203	0.956931316	0.668	0.263	1.24E-198	Pirin
LA-TAM_SPP2_hi	GSTP1	8.09E-199	1.155164687	0.913	0.663	1.33E-194	Glutathione S-transferase P
LA-TAM_SPP2_hi	TBXAS1	6.49E-198	0.865576598	0.916	0.585	1.07E-193	Thromboxane-A synthase	nonsurface	machine learning
LA-TAM_SPP2_hi	PLA2G7	4.86E-196	1.354516067	0.92	0.656	8.02E-192	Platelet-activating factor acetylhydrolase
LA-TAM_SPP2_hi	TSPAN4	9.75E-196	0.814904975	0.877	0.519	1.61E-191	Tetraspanin-4	surface	machine learning
LA-TAM_SPP2_hi	SLC15A1	1.16E-187	0.374005373	0.274	0.041	1.92E-183	Solute carrier family 15 member 1	surface	machine learning
LA-TAM_SPP2_hi	DNASE2	1.17E-186	0.80879901	0.93	0.577	1.93E-182	Deoxyribonuclease-2-alpha
LA-TAM_SPP2_hi	CD63	2.20E-183	0.55348561	0.994	0.992	3.63E-179	CD63 antigen	surface	machine learning
LA-TAM_SPP2_hi	LAMP2	6.17E-183	0.746477345	0.969	0.857	1.02E-178	Lysosome-associated membrane glycoprotein 2	surface	pos. trainingset
LA-TAM_SPP2_hi	CHI3L1	1.14E-181	1.894060849	0.67	0.306	1.88E-177	Chitinase-3-like protein 1
LA-TAM_SPP2_hi	SLC7A8	1.08E-180	0.421820731	0.537	0.158	1.79E-176	Large neutral amino acids transporter small subunit 2	nonsurface	machine learning
LA-TAM_SPP2_hi	NPC2	2.03E-176	0.672269299	0.989	0.967	3.35E-172	Epididymal secretory protein E1
LA-TAM_SPP2_hi	ENSCAFG00000002336	9.68E-172	0.654499374	0.668	0.282	1.60E-167	NA	NA	NA
LA-TAM_SPP2_hi	SLC2A5	1.56E-170	0.340318736	0.296	0.054	2.57E-166	Solute carrier family 2, facilitated glucose transporter member 5	surface	machine learning
LA-TAM_SPP2_hi	MGST1	2.08E-169	0.987847484	0.735	0.347	3.43E-165	Microsomal glutathione S-transferase 1	nonsurface	neg. trainingset
LA-TAM_SPP2_hi	TMEM37	4.24E-169	0.847324245	0.864	0.454	6.99E-165	Voltage-dependent calcium channel gamma-like subunit	surface	machine learning
LA-TAM_SPP2_hi	SDC2	1.86E-167	0.985588466	0.892	0.567	3.07E-163	Syndecan-2	surface	machine learning
LA-TAM_SPP2_hi	CTSB	3.91E-164	0.939777133	0.924	0.656	6.45E-160	Cathepsin B
LA-TAM_SPP2_hi	SPP1	4.44E-164	1.565809195	0.927	0.627	7.33E-160	Osteopontin
LA-TAM_SPP2_hi	STAB1	4.31E-161	0.634795098	0.763	0.343	7.10E-157	Stabilin-1	surface	machine learning
LA-TAM_SPP2_hi	CTSC	4.31E-158	0.848180913	0.968	0.779	7.11E-154	Dipeptidyl peptidase 1
LA-TAM_SPP2_hi	ASAH1	5.72E-157	0.697211525	0.871	0.512	9.43E-153	Acid ceramidase
LA-TAM_SPP2_hi	SLC37A2	3.45E-156	0.659113082	0.94	0.675	5.69E-152	Sugar phosphate exchanger 2	surface	machine learning
LA-TAM_SPP2_hi	DPP7	2.41E-154	0.682285016	0.888	0.629	3.97E-150	Dipeptidyl peptidase 2
LA-TAM_SPP2_hi	HVCN1	5.83E-151	0.546498144	0.689	0.296	9.63E-147	Voltage-gated hydrogen channel 1	nonsurface	machine learning
LA-TAM_SPP2_hi	GGTA1	1.90E-138	0.657758225	0.946	0.762	3.14E-134	NA	NA	NA
LA-TAM_SPP2_hi	BPI	2.28E-138	0.710471114	0.985	0.857	3.77E-134	Bactericidal permeability-increasing protein
LA-TAM_SPP2_hi	CYBRD1	9.18E-136	0.549392593	0.719	0.35	1.51E-131	Cytochrome b reductase 1	nonsurface	machine learning
LA-TAM_SPP2_hi	MARCO	9.82E-136	1.199864591	0.421	0.136	1.62E-131	Macrophage receptor MARCO		machine learning
LA-TAM_SPP2_hi	GRN	2.12E-134	0.487761727	0.976	0.927	3.49E-130	Granulins
LA-TAM_SPP2_hi	ABCA1	4.57E-134	0.742820152	0.911	0.643	7.53E-130	ATP-binding cassette sub-family A member 1	surface	machine learning
LA-TAM_SPP2_hi	KLRG1	2.48E-133	0.374181545	0.453	0.148	4.09E-129	Killer cell lectin-like receptor subfamily G member 1	surface	pos. trainingset
LA-TAM_SPP2_hi	LIPA	2.94E-128	0.536098066	0.694	0.334	4.86E-124	Lysosomal acid lipase/cholesteryl ester hydrolase
LA-TAM_SPP2_hi	PRSS23	5.57E-126	0.406863188	0.393	0.122	9.19E-122	Serine protease 23
LA-TAM_SPP2_hi	GDE1	5.86E-123	0.560998151	0.729	0.403	9.67E-119	Glycerophosphodiester phosphodiesterase 1	nonsurface	machine learning
LA-TAM_SPP2_hi	CD163	3.24E-121	0.47340446	0.606	0.251	5.35E-117	Scavenger receptor cysteine-rich type 1 protein M130	surface	pos. trainingset
LA-TAM_SPP2_hi	C2	1.77E-118	0.454091843	0.738	0.372	2.92E-114	Complement C2
LA-TAM_SPP2_hi	ITM2B	1.77E-117	0.611377863	0.964	0.874	2.92E-113	Integral membrane protein 2B	surface	pos. trainingset
LA-TAM_SPP2_hi	ENSCAFG00000025332	3.98E-116	0.667827421	0.86	0.592	6.56E-112	NA	NA	NA
LA-TAM_SPP2_hi	RABAC1	2.82E-115	0.513125219	0.969	0.95	4.66E-111	Prenylated Rab acceptor protein 1	nonsurface	machine learning
LA-TAM_SPP2_hi	CTSS	8.47E-115	0.687630313	0.997	0.949	1.40E-110	Cathepsin S
LA-TAM_SPP2_hi	FCGRT	9.86E-115	0.593268029	0.967	0.779	1.63E-110	IgG receptor FcRn large subunit p51	surface	pos. trainingset
LA-TAM_SPP2_hi	JMJD6	6.76E-114	0.456068825	0.443	0.166	1.12E-109	Bifunctional arginine demethylase and lysyl-hydroxylase JMJD6
LA-TAM_SPP2_hi	LRRC25	2.44E-113	0.654075108	0.927	0.766	4.02E-109	Leucine-rich repeat-containing protein 25	surface	machine learning
LA-TAM_SPP2_hi	PPM1H	1.13E-110	0.647764392	0.747	0.46	1.87E-106	Protein phosphatase 1H
LA-TAM_SPP2_hi	ENSCAFG00000017708	8.50E-109	0.563177918	0.892	0.674	1.40E-104	NA	NA	NA
LA-TAM_SPP2_hi	MPP1	1.35E-108	0.591045948	0.962	0.842	2.23E-104	55 kDa erythrocyte membrane protein
LA-TAM_SPP2_hi	AKR1E2	1.42E-107	0.267715828	0.331	0.101	2.35E-103	1,5-anhydro-D-fructose reductase
LA-TAM_SPP2_hi	GBA	7.40E-107	0.459370922	0.75	0.431	1.22E-102	Glucosylceramidase
LA-TAM_SPP2_hi	CSNK1G1	1.39E-106	0.434043267	0.987	0.983	2.30E-102	Casein kinase I isoform gamma-1
LA-TAM_SPP2_hi	VEGFB	2.88E-106	0.543711983	0.796	0.509	4.75E-102	Vascular endothelial growth factor B
LA-TAM_SPP2_hi	PSAP	3.34E-103	0.645052903	0.923	0.746	5.52E-99	Prosaposin
LA-TAM_SPP2_hi	DRAM2	4.72E-102	0.525539835	0.86	0.589	7.79E-98	DNA damage-regulated autophagy modulator protein 2	nonsurface	neg. trainingset
LA-TAM_SPP2_hi	EDIL3	5.83E-100	0.406071581	0.445	0.174	9.61E-96	EGF-like repeat and discoidin I-like domain-containing protein 3
LA-TAM_SPP2_hi	BRI3	2.37E-99	0.461144721	0.945	0.85	3.92E-95	Brain protein I3	nonsurface	machine learning
LA-TAM_SPP2_hi	ENSCAFG00000028765	9.42E-97	0.58660109	1	0.994	1.55E-92	NA	NA	NA
LA-TAM_SPP2_hi	PSEN2	1.05E-96	0.306083429	0.475	0.195	1.73E-92	Presenilin-2	surface	machine learning
LA-TAM_SPP2_hi	ICAM2	1.48E-96	0.5802717	0.713	0.422	2.44E-92	Intercellular adhesion molecule 2	surface	machine learning
LA-TAM_SPP2_hi	POR	8.75E-96	0.601914495	0.733	0.468	1.44E-91	NADPH--cytochrome P450 reductase	nonsurface	machine learning
LA-TAM_SPP2_hi	SLC11A1	1.52E-95	0.535647373	0.747	0.426	2.51E-91	Natural resistance-associated macrophage protein 1	surface	machine learning
LA-TAM_SPP2_hi	CD302	2.22E-95	0.507186405	0.839	0.608	3.66E-91	CD302 antigen	surface	machine learning
LA-TAM_SPP2_hi	RNASEK	9.69E-95	0.393163815	0.994	0.992	1.60E-90	Ribonuclease kappa	nonsurface	machine learning
LA-TAM_SPP2_hi	SULT1C4	7.02E-94	0.423161114	0.693	0.39	1.16E-89	Sulfotransferase 1C4
LA-TAM_SPP2_hi	GGH	1.08E-92	0.572982347	0.971	0.895	1.78E-88	Gamma-glutamyl hydrolase
LA-TAM_SPP2_hi	AP2S1	2.53E-88	0.450069382	0.937	0.857	4.17E-84	AP-2 complex subunit sigma
LA-TAM_SPP2_hi	FTH1	2.09E-87	0.504449564	0.78	0.484	3.44E-83	Ferritin heavy chain
LA-TAM_SPP2_hi	GNPDA1	2.16E-87	0.443811177	0.697	0.406	3.57E-83	Glucosamine-6-phosphate isomerase 1
LA-TAM_SPP2_hi	NAGLU	3.79E-87	0.414830881	0.788	0.499	6.25E-83	Alpha-N-acetylglucosaminidase
LA-TAM_SPP2_hi	LRPAP1	4.80E-86	0.394767385	0.616	0.324	7.92E-82	Alpha-2-macroglobulin receptor-associated protein
LA-TAM_SPP2_hi	LACTB2	5.11E-86	0.492814308	0.851	0.661	8.42E-82	Beta-lactamase-like protein 2
LA-TAM_SPP2_hi	GLDN	3.96E-85	0.50787373	0.621	0.309	6.54E-81	Gliomedin	surface	pos. trainingset
LA-TAM_SPP2_hi	PDK4	1.31E-84	0.448266026	0.466	0.203	2.16E-80	[Pyruvate dehydrogenase (acetyl-transferring)] kinase isozyme 4, mitochondrial
LA-TAM_SPP2_hi	NAGA	1.73E-84	0.476073719	0.756	0.484	2.85E-80	Alpha-N-acetylgalactosaminidase
LA-TAM_SPP2_hi	ARL4C	2.44E-84	0.509729621	0.932	0.727	4.03E-80	ADP-ribosylation factor-like protein 4C
LA-TAM_SPP2_hi	SERF2	3.34E-84	0.302865885	0.998	0.995	5.51E-80	Small EDRK-rich factor 2
LA-TAM_SPP2_hi	SEC11C	3.41E-84	0.404571282	0.973	0.866	5.62E-80	Signal peptidase complex catalytic subunit SEC11C	nonsurface	machine learning
LA-TAM_SPP2_hi	LGALS3	3.03E-83	0.615980559	0.981	0.939	5.01E-79	Galectin-3
LA-TAM_SPP2_hi	DHRS7	2.72E-82	0.512262068	0.956	0.889	4.49E-78	Dehydrogenase/reductase SDR family member 7
LA-TAM_SPP2_hi	ENSCAFG00000000842	3.12E-81	0.424859122	0.978	0.94	5.14E-77	NA	NA	NA
LA-TAM_SPP2_hi	SCG3	3.52E-81	0.464143742	0.614	0.32	5.82E-77	Secretogranin-3
LA-TAM_SPP2_hi	NUDT14	7.97E-81	0.326338623	0.578	0.288	1.32E-76	Uridine diphosphate glucose pyrophosphatase
LA-TAM_SPP2_hi	PEMT	1.70E-80	0.298216957	0.528	0.245	2.80E-76	Phosphatidylethanolamine N-methyltransferase	nonsurface	machine learning
LA-TAM_SPP2_hi	SPINK2	1.79E-80	0.306296059	0.522	0.245	2.95E-76	Serine protease inhibitor Kazal-type 2
LA-TAM_SPP2_hi	ENSCAFG00000013035	5.93E-80	0.321609578	0.302	0.1	9.79E-76	NA	NA	NA
LA-TAM_SPP2_hi	SLC43A3	1.20E-79	0.393760397	0.67	0.375	1.98E-75	Solute carrier family 43 member 3	surface	machine learning
LA-TAM_SPP2_hi	ENSCAFG00000031706	1.37E-77	0.432994914	0.991	0.959	2.27E-73	NA	NA	NA
LA-TAM_SPP2_hi	LAMTOR2	3.64E-77	0.388680929	0.981	0.935	6.00E-73	Ragulator complex protein LAMTOR2
LA-TAM_SPP2_hi	CTSH	3.85E-77	0.520491365	0.829	0.55	6.35E-73	Pro-cathepsin H
LA-TAM_SPP2_hi	ENSCAFG00000042945	1.47E-76	0.312490743	0.489	0.228	2.43E-72	NA	NA	NA
LA-TAM_SPP2_hi	CHCHD10	6.70E-76	0.495300959	0.93	0.788	1.11E-71	Coiled-coil-helix-coiled-coil-helix domain-containing protein 10, mitochondrial
LA-TAM_SPP2_hi	AP2A2	1.84E-75	0.413116635	0.803	0.581	3.04E-71	AP-2 complex subunit alpha-2
LA-TAM_SPP2_hi	COLGALT1	2.48E-75	0.343924599	0.634	0.337	4.09E-71	Procollagen galactosyltransferase 1
LA-TAM_SPP2_hi	ENSCAFG00000032731	4.96E-75	0.756987365	0.362	0.148	8.19E-71	NA	NA	NA
LA-TAM_SPP2_hi	ENSCAFG00000009692	8.48E-75	0.404332178	0.927	0.828	1.40E-70	NA	NA	NA
LA-TAM_SPP2_hi	MGST3	3.10E-74	0.472105078	0.955	0.894	5.11E-70	Microsomal glutathione S-transferase 3	nonsurface	neg. trainingset
LA-TAM_SPP2_hi	RBP4	8.12E-71	0.940168902	0.56	0.328	1.34E-66	Retinol-binding protein 4
LA-TAM_SPP2_hi	PDXK	4.31E-70	0.423631296	0.914	0.75	7.11E-66	Pyridoxal kinase	nonsurface	neg. trainingset
LA-TAM_SPP2_hi	CALML4	2.87E-69	0.447088807	0.788	0.573	4.74E-65	Calmodulin-like protein 4
LA-TAM_SPP2_hi	ENSCAFG00000023205	4.36E-69	0.429508504	0.894	0.743	7.20E-65	NA	NA	NA
LA-TAM_SPP2_hi	RRAGD	1.05E-68	0.267981553	0.531	0.255	1.73E-64	Ras-related GTP-binding protein D
LA-TAM_SPP2_hi	ENSCAFG00000001149	1.54E-68	0.291420881	0.351	0.142	2.54E-64	NA	NA	NA
LA-TAM_SPP2_hi	SCARB2	3.52E-68	0.397496595	0.912	0.69	5.80E-64	Lysosome membrane protein 2	surface	machine learning
LA-TAM_SPP2_hi	DHRSX	4.25E-67	0.346745889	0.585	0.33	7.01E-63	Dehydrogenase/reductase SDR family member on chromosome X
LA-TAM_SPP2_hi	SMIM4	2.25E-66	0.49328652	0.885	0.731	3.71E-62	Small integral membrane protein 4	nonsurface	machine learning
LA-TAM_SPP2_hi	PDIA4	1.28E-65	0.418522567	0.879	0.7	2.11E-61	Protein disulfide-isomerase A4
LA-TAM_SPP2_hi	ENSCAFG00000045013	8.51E-65	0.272516876	0.973	0.958	1.40E-60	NA	NA	NA
LA-TAM_SPP2_hi	ADAM9	3.88E-64	0.321477814	0.59	0.327	6.41E-60	Disintegrin and metalloproteinase domain-containing protein 9	surface	pos. trainingset
LA-TAM_SPP2_hi	COPRS	9.98E-64	0.261577704	0.459	0.228	1.65E-59	Coordinator of PRMT5 and differentiation stimulator
LA-TAM_SPP2_hi	BLVRA	9.98E-64	0.461065795	0.569	0.333	1.65E-59	Biliverdin reductase A
LA-TAM_SPP2_hi	HNMT	2.64E-63	0.368883249	0.763	0.497	4.35E-59	Histamine N-methyltransferase
LA-TAM_SPP2_hi	COMT	8.41E-63	0.321772849	0.559	0.306	1.39E-58	Catechol O-methyltransferase
LA-TAM_SPP2_hi	HEXB	5.45E-61	0.418737516	0.913	0.806	8.98E-57	Beta-hexosaminidase subunit beta
LA-TAM_SPP2_hi	SERPINB8	6.24E-61	0.430829705	0.726	0.474	1.03E-56	Serpin B8
LA-TAM_SPP2_hi	CTSZ	1.20E-60	0.333090055	0.965	0.911	1.98E-56	Cathepsin Z
LA-TAM_SPP2_hi	NENF	2.12E-60	0.382372591	0.891	0.726	3.50E-56	Neudesin
LA-TAM_SPP2_hi	ENSCAFG00000045525	3.39E-60	0.253825334	0.546	0.29	5.60E-56	NA	NA	NA
LA-TAM_SPP2_hi	UQCC2	1.10E-59	0.378997688	0.912	0.791	1.81E-55	Ubiquinol-cytochrome-c reductase complex assembly factor 2
LA-TAM_SPP2_hi	SPIC	1.50E-59	0.4306725	0.304	0.121	2.48E-55	Transcription factor Spi-C
LA-TAM_SPP2_hi	SNX6	1.36E-57	0.412578103	0.9	0.772	2.25E-53	Sorting nexin-6
LA-TAM_SPP2_hi	DPCD	1.14E-56	0.292218352	0.552	0.316	1.87E-52	Protein DPCD
LA-TAM_SPP2_hi	TNFSF9	1.89E-56	0.395438003	0.55	0.307	3.12E-52	Tumor necrosis factor ligand superfamily member 9	nonsurface	machine learning
LA-TAM_SPP2_hi	DSE	1.95E-56	0.28943707	0.527	0.288	3.21E-52	Dermatan-sulfate epimerase		machine learning
LA-TAM_SPP2_hi	ENSCAFG00000008661	1.46E-55	0.266916498	0.815	0.543	2.42E-51	NA	NA	NA
LA-TAM_SPP2_hi	TPD52	1.97E-55	0.294620733	0.698	0.411	3.25E-51	Tumor protein D52
LA-TAM_SPP2_hi	NAA10	6.28E-55	0.35381948	0.938	0.823	1.04E-50	N-alpha-acetyltransferase 10
LA-TAM_SPP2_hi	PLXNC1	1.80E-54	0.37075517	0.809	0.549	2.97E-50	Plexin-C1	surface	machine learning
LA-TAM_SPP2_hi	YIF1B	9.95E-54	0.405152908	0.743	0.517	1.64E-49	Protein YIF1B	nonsurface	machine learning
LA-TAM_SPP2_hi	GYPC	2.01E-53	0.280302249	0.6	0.347	3.31E-49	Glycophorin-C	surface	pos. trainingset
LA-TAM_SPP2_hi	ATP5IF1	2.51E-53	0.31857796	0.976	0.944	4.14E-49	NA	NA	NA
LA-TAM_SPP2_hi	AGA	2.77E-53	0.325108012	0.71	0.489	4.56E-49	N(4)-(beta-N-acetylglucosaminyl)-L-asparaginase
LA-TAM_SPP2_hi	NPAS1	6.44E-53	0.275685331	0.566	0.325	1.06E-48	Neuronal PAS domain-containing protein 1
LA-TAM_SPP2_hi	ALCAM	1.00E-52	0.375508762	0.876	0.671	1.66E-48	CD166 antigen	surface	machine learning
LA-TAM_SPP2_hi	ENSCAFG00000030475	2.80E-51	0.317659663	0.507	0.291	4.61E-47	NA	NA	NA
LA-TAM_SPP2_hi	PMP22	2.84E-51	0.410705835	0.274	0.114	4.69E-47	Peripheral myelin protein 22		machine learning
LA-TAM_SPP2_hi	TIMP2	3.48E-51	0.298682238	0.896	0.716	5.74E-47	Metalloproteinase inhibitor 2
LA-TAM_SPP2_hi	AGPAT3	4.82E-51	0.25068132	0.465	0.243	7.96E-47	1-acyl-sn-glycerol-3-phosphate acyltransferase gamma	nonsurface	machine learning
LA-TAM_SPP2_hi	PEBP1	5.84E-51	0.305825599	0.699	0.453	9.63E-47	Phosphatidylethanolamine-binding protein 1
LA-TAM_SPP2_hi	ENSCAFG00000049827	7.91E-51	0.315968611	0.972	0.95	1.31E-46	NA	NA	NA
LA-TAM_SPP2_hi	BACE2	1.04E-50	0.315185729	0.402	0.201	1.71E-46	Beta-secretase 2	surface	machine learning
LA-TAM_SPP2_hi	CCL7	1.72E-50	0.463246401	0.609	0.37	2.84E-46	C-C motif chemokine 7
LA-TAM_SPP2_hi	TTC38	1.87E-50	0.253341832	0.433	0.221	3.08E-46	Tetratricopeptide repeat protein 38
LA-TAM_SPP2_hi	AGPAT2	2.33E-50	0.366005235	0.849	0.671	3.85E-46	1-acyl-sn-glycerol-3-phosphate acyltransferase beta	nonsurface	machine learning
LA-TAM_SPP2_hi	TFEC	2.74E-50	0.27006969	0.623	0.373	4.52E-46	Transcription factor EC
LA-TAM_SPP2_hi	VKORC1	4.90E-50	0.275340412	0.662	0.412	8.08E-46	Vitamin K epoxide reductase complex subunit 1	nonsurface	neg. trainingset
LA-TAM_SPP2_hi	SERGEF	5.45E-50	0.260853793	0.453	0.242	8.99E-46	Secretion-regulating guanine nucleotide exchange factor
LA-TAM_SPP2_hi	REX1BD	1.96E-49	0.409314842	0.844	0.68	3.23E-45	NA	NA	NA
LA-TAM_SPP2_hi	CD68	2.69E-49	0.350362834	0.753	0.534	4.44E-45	Macrosialin	surface	pos. trainingset
LA-TAM_SPP2_hi	CYB5A	7.20E-49	0.31012923	0.643	0.409	1.19E-44	Cytochrome b5	nonsurface	neg. trainingset
LA-TAM_SPP2_hi	ENSCAFG00000023691	1.03E-47	0.252593157	0.61	0.364	1.69E-43	NA	NA	NA
LA-TAM_SPP2_hi	ARSA	1.59E-47	0.2722213	0.604	0.369	2.63E-43	Arylsulfatase A
LA-TAM_SPP2_hi	CD300H	4.29E-47	0.324169102	0.84	0.598	7.08E-43	NA	NA	NA
LA-TAM_SPP2_hi	SLC39A10	1.18E-46	0.335939484	0.586	0.365	1.95E-42	Zinc transporter ZIP10	surface	machine learning
LA-TAM_SPP2_hi	FAM20C	2.49E-46	0.379165491	0.48	0.271	4.11E-42	Extracellular serine/threonine protein kinase FAM20C
LA-TAM_SPP2_hi	NT5DC2	2.57E-46	0.371461604	0.642	0.414	4.24E-42	5'-nucleotidase domain-containing protein 2
LA-TAM_SPP2_hi	SLC30A1	5.52E-46	0.382414012	0.774	0.574	9.10E-42	Zinc transporter 1	surface	machine learning
LA-TAM_SPP2_hi	ENSCAFG00000025524	2.13E-45	0.287578082	0.934	0.82	3.51E-41	NA	NA	NA
LA-TAM_SPP2_hi	PPT1	3.87E-45	0.309209817	0.928	0.835	6.39E-41	Palmitoyl-protein thioesterase 1
LA-TAM_SPP2_hi	SRXN1	5.39E-45	0.280595121	0.523	0.311	8.90E-41	Sulfiredoxin-1
LA-TAM_SPP2_hi	NINJ1	8.63E-45	0.312136522	0.914	0.76	1.42E-40	Ninjurin-1		machine learning
LA-TAM_SPP2_hi	ENSCAFG00000044300	2.64E-44	0.291904697	0.781	0.574	4.36E-40	NA	NA	NA
LA-TAM_SPP2_hi	CNDP2	3.71E-44	0.345494251	0.88	0.753	6.12E-40	Cytosolic non-specific dipeptidase
LA-TAM_SPP2_hi	ENSCAFG00000014028	3.88E-44	0.31173325	0.843	0.649	6.41E-40	NA	NA	NA
LA-TAM_SPP2_hi	LRMDA	5.06E-44	0.302064288	0.652	0.426	8.34E-40	NA	NA	NA
LA-TAM_SPP2_hi	SPCS3	5.90E-44	0.341150543	0.918	0.795	9.73E-40	Signal peptidase complex subunit 3	nonsurface	machine learning
LA-TAM_SPP2_hi	PSMB5	7.67E-44	0.32629176	0.905	0.779	1.27E-39	Proteasome subunit beta type-5
LA-TAM_SPP2_hi	AP2M1	2.42E-42	0.303685099	0.927	0.891	3.99E-38	AP-2 complex subunit mu
LA-TAM_SPP2_hi	SERPINH1	5.46E-42	0.382771518	0.587	0.367	9.01E-38	Serpin H1
LA-TAM_SPP2_hi	ENO1	3.12E-41	0.30783559	0.983	0.982	5.16E-37	Alpha-enolase
LA-TAM_SPP2_hi	FCGR1A	3.52E-41	0.269403041	0.873	0.64	5.80E-37	High affinity immunoglobulin gamma Fc receptor I	surface	pos. trainingset
LA-TAM_SPP2_hi	CUTA	5.61E-41	0.274616637	0.8	0.584	9.26E-37	Protein CutA
LA-TAM_SPP2_hi	ENSCAFG00000024792	8.99E-41	0.263194678	0.932	0.762	1.48E-36	NA	NA	NA
LA-TAM_SPP2_hi	SOD1	2.52E-40	0.272410847	0.862	0.679	4.16E-36	Superoxide dismutase [Cu-Zn]
LA-TAM_SPP2_hi	POLR2I	9.00E-40	0.28646754	0.852	0.696	1.48E-35	DNA-directed RNA polymerase II subunit RPB9
LA-TAM_SPP2_hi	PCBD1	1.42E-39	0.331262713	0.865	0.685	2.35E-35	Pterin-4-alpha-carbinolamine dehydratase
LA-TAM_SPP2_hi	UROD	1.95E-38	0.28512159	0.713	0.514	3.22E-34	Uroporphyrinogen decarboxylase
LA-TAM_SPP2_hi	CPNE6	2.66E-38	0.27733667	0.711	0.507	4.39E-34	Copine-6
LA-TAM_SPP2_hi	CAT	4.07E-38	0.303451689	0.83	0.668	6.72E-34	Catalase
LA-TAM_SPP2_hi	ENSCAFG00000000061	2.05E-37	0.254723745	0.959	0.908	3.39E-33	NA	NA	NA
LA-TAM_SPP2_hi	CALM3	2.10E-37	0.276625404	0.907	0.787	3.46E-33	NA	NA	NA
LA-TAM_SPP2_hi	ENSCAFG00000014422	2.66E-37	0.279417679	0.91	0.823	4.40E-33	NA	NA	NA
LA-TAM_SPP2_hi	SDF2L1	9.21E-37	0.328501574	0.897	0.752	1.52E-32	Stromal cell-derived factor 2-like protein 1
LA-TAM_SPP2_hi	FIBP	2.60E-36	0.290406155	0.793	0.625	4.29E-32	Acidic fibroblast growth factor intracellular-binding protein
LA-TAM_SPP2_hi	ENSCAFG00000040846	4.75E-36	0.301703769	0.874	0.73	7.83E-32	NA	NA	NA
LA-TAM_SPP2_hi	PDIA3	8.30E-36	0.298054611	0.934	0.839	1.37E-31	Protein disulfide-isomerase A3
LA-TAM_SPP2_hi	TBCB	2.25E-34	0.251157016	0.836	0.668	3.71E-30	Tubulin-folding cofactor B
LA-TAM_SPP2_hi	PDIA6	4.27E-34	0.264631208	0.796	0.603	7.04E-30	Protein disulfide-isomerase A6
LA-TAM_SPP2_hi	ENSCAFG00000049186	4.96E-34	0.287221044	0.872	0.718	8.19E-30	NA	NA	NA
LA-TAM_SPP2_hi	MGAT4B	5.04E-34	0.299733894	0.819	0.666	8.32E-30	Alpha-1,3-mannosyl-glycoprotein 4-beta-N-acetylglucosaminyltransferase B	nonsurface	machine learning
LA-TAM_SPP2_hi	GPX1	7.22E-34	0.261855127	0.991	0.983	1.19E-29	Glutathione peroxidase 1
LA-TAM_SPP2_hi	DERL2	1.02E-33	0.257105943	0.664	0.481	1.68E-29	Derlin-2	nonsurface	neg. trainingset
LA-TAM_SPP2_hi	AIF1	2.73E-33	0.297230745	0.976	0.88	4.50E-29	Allograft inflammatory factor 1
LA-TAM_SPP2_hi	BCL2A1	4.70E-33	0.27373011	0.984	0.911	7.76E-29	Bcl-2-related protein A1
LA-TAM_SPP2_hi	SERPINB6	6.02E-33	0.273549688	0.851	0.652	9.93E-29	Serpin B6
LA-TAM_SPP2_hi	PDCD5	1.68E-32	0.25449611	0.893	0.729	2.77E-28	Programmed cell death protein 5
LA-TAM_SPP2_hi	CCPG1	4.68E-32	0.264772744	0.751	0.55	7.73E-28	Cell cycle progression protein 1	nonsurface	machine learning
LA-TAM_SPP2_hi	NASP	4.69E-32	0.289571814	0.891	0.763	7.74E-28	Nuclear autoantigenic sperm protein
LA-TAM_SPP2_hi	GNPTG	6.19E-30	0.267762706	0.817	0.65	1.02E-25	N-acetylglucosamine-1-phosphotransferase subunit gamma
LA-TAM_SPP2_hi	CALR	1.07E-29	0.373247497	0.866	0.745	1.77E-25	Calreticulin
LA-TAM_SPP2_hi	TRAPPC2L	3.12E-29	0.254269414	0.91	0.816	5.14E-25	Trafficking protein particle complex subunit 2-like protein
LA-TAM_SPP2_hi	EMP1	7.14E-29	0.258805152	0.493	0.319	1.18E-24	Epithelial membrane protein 1	surface	machine learning
LA-TAM_SPP2_hi	ANXA5	5.17E-28	0.266670868	0.818	0.657	8.54E-24	Annexin A5
LA-TAM_SPP2_hi	UBAC1	4.51E-27	0.422334548	0.727	0.571	7.44E-23	Ubiquitin-associated domain-containing protein 1
LA-TAM_SPP2_hi	GNG10	2.19E-26	0.272651339	0.906	0.795	3.62E-22	Guanine nucleotide-binding protein G(I)/G(S)/G(O) subunit gamma-10
LA-TAM_SPP2_hi	C6H7orf50	8.43E-24	0.392204136	0.794	0.646	1.39E-19	NA	NA	NA
LA-TAM_SPP2_hi	AKR1B1	1.03E-23	0.255063653	0.736	0.573	1.70E-19	Aldose reductase
LA-TAM_SPP2_hi	ATP6V0B	3.02E-19	0.265657761	0.841	0.716	4.98E-15	V-type proton ATPase 21 kDa proteolipid subunit	nonsurface	machine learning
LA-TAM_SPP2_hi	TXNRD1	2.02E-16	0.318200279	0.733	0.578	3.33E-12	Thioredoxin reductase 1, cytoplasmic
LA-TAM_SPP2_hi	ENSCAFG00000031869	1.34E-14	0.271649038	0.955	0.838	2.21E-10	NA	NA	NA
LA-TAM_C1QC_hi	C1QC	0	2.779787358	0.992	0.328	0	Complement C1q subcomponent subunit C
LA-TAM_C1QC_hi	C1QB	0	2.552295905	0.954	0.257	0	Complement C1q subcomponent subunit B
LA-TAM_C1QC_hi	C1QA	0	2.516041629	0.984	0.309	0	Complement C1q subcomponent subunit A
LA-TAM_C1QC_hi	PLTP	0	2.434350133	0.852	0.2	0	Phospholipid transfer protein
LA-TAM_C1QC_hi	DAB2	0	1.987784575	0.947	0.522	0	Disabled homolog 2
LA-TAM_C1QC_hi	CTSC	0	1.955756734	0.982	0.782	0	Dipeptidyl peptidase 1
LA-TAM_C1QC_hi	STAB1	0	1.705730204	0.867	0.341	0	Stabilin-1	surface	machine learning
LA-TAM_C1QC_hi	DNASE2	0	1.627692559	0.957	0.581	0	Deoxyribonuclease-2-alpha
LA-TAM_C1QC_hi	FCGRT	0	1.626456693	0.981	0.781	0	IgG receptor FcRn large subunit p51	surface	pos. trainingset
LA-TAM_C1QC_hi	LGMN	0	1.618162757	0.976	0.686	0	Legumain
LA-TAM_C1QC_hi	ADAM28	0	1.59715243	0.837	0.272	0	Disintegrin and metalloproteinase domain-containing protein 28	surface	pos. trainingset
LA-TAM_C1QC_hi	VSIG4	0	1.457059153	0.941	0.372	0	V-set and immunoglobulin domain-containing protein 4		machine learning
LA-TAM_C1QC_hi	FXYD6	0	1.350628832	0.641	0.148	0	FXYD domain-containing ion transport regulator 6	nonsurface	machine learning
LA-TAM_C1QC_hi	ENSCAFG00000000842	0	1.204869019	0.99	0.939	0	NA	NA	NA
LA-TAM_C1QC_hi	IGF1	0	0.911493316	0.458	0.054	0	Insulin-like growth factor I
LA-TAM_C1QC_hi	SELENOP	4.30E-303	1.118901633	0.64	0.164	7.10E-299	NA	NA	NA
LA-TAM_C1QC_hi	BPI	3.19E-295	1.213306939	0.993	0.859	5.26E-291	Bactericidal permeability-increasing protein
LA-TAM_C1QC_hi	FUCA1	7.46E-285	1.262149403	0.971	0.874	1.23E-280	Tissue alpha-L-fucosidase
LA-TAM_C1QC_hi	ARL4C	7.27E-280	1.478817056	0.954	0.729	1.20E-275	ADP-ribosylation factor-like protein 4C
LA-TAM_C1QC_hi	ENSCAFG00000014028	5.61E-276	1.41535483	0.932	0.644	9.26E-272	NA	NA	NA
LA-TAM_C1QC_hi	MS4A7	3.24E-270	1.354887984	0.867	0.379	5.34E-266	Membrane-spanning 4-domains subfamily A member 7		machine learning
LA-TAM_C1QC_hi	C2	4.69E-253	1.111569017	0.817	0.372	7.74E-249	Complement C2
LA-TAM_C1QC_hi	APOE	3.28E-252	3.151312409	0.866	0.479	5.41E-248	Apolipoprotein E
LA-TAM_C1QC_hi	SLC40A1	2.38E-249	0.843895114	0.358	0.052	3.93E-245	Solute carrier family 40 member 1	surface	machine learning
LA-TAM_C1QC_hi	SCPEP1	5.55E-244	1.172563709	0.954	0.706	9.16E-240	Retinoid-inducible serine carboxypeptidase
LA-TAM_C1QC_hi	GAL3ST4	4.68E-226	0.770109787	0.476	0.109	7.72E-222	Galactose-3-O-sulfotransferase 4	nonsurface	neg. trainingset
LA-TAM_C1QC_hi	GPNMB	5.58E-223	1.823156928	0.779	0.34	9.20E-219	Transmembrane glycoprotein NMB	surface	pos. trainingset
LA-TAM_C1QC_hi	CD163	1.98E-222	1.022676948	0.701	0.249	3.26E-218	Scavenger receptor cysteine-rich type 1 protein M130	surface	pos. trainingset
LA-TAM_C1QC_hi	PEPD	2.22E-219	1.665054484	0.882	0.669	3.66E-215	Xaa-Pro dipeptidase
LA-TAM_C1QC_hi	CTSA	1.26E-216	0.973344514	0.961	0.875	2.08E-212	Lysosomal protective protein
LA-TAM_C1QC_hi	ASAH1	2.58E-216	1.160765669	0.866	0.521	4.26E-212	Acid ceramidase
LA-TAM_C1QC_hi	CREG1	2.91E-214	1.076458564	0.835	0.415	4.81E-210	Protein CREG1
LA-TAM_C1QC_hi	ABCA1	1.68E-211	1.27451407	0.935	0.646	2.77E-207	ATP-binding cassette sub-family A member 1	surface	machine learning
LA-TAM_C1QC_hi	ADGRF5	8.13E-210	0.838737122	0.621	0.201	1.34E-205	NA	NA	NA
LA-TAM_C1QC_hi	ENSCAFG00000016245	8.70E-210	0.775235481	0.594	0.187	1.44E-205	NA	NA	NA
LA-TAM_C1QC_hi	APOC1	1.76E-206	1.969056921	0.778	0.343	2.90E-202	Apolipoprotein C-I
LA-TAM_C1QC_hi	SLC7A8	3.05E-205	0.748131803	0.557	0.164	5.04E-201	Large neutral amino acids transporter small subunit 2	nonsurface	machine learning
LA-TAM_C1QC_hi	MRC1	9.90E-205	1.790351988	0.847	0.456	1.63E-200	Macrophage mannose receptor 1	surface	pos. trainingset
LA-TAM_C1QC_hi	GRN	2.03E-204	0.863954306	0.974	0.928	3.34E-200	Granulins
LA-TAM_C1QC_hi	ITM2B	1.32E-200	0.974813065	0.956	0.877	2.18E-196	Integral membrane protein 2B	surface	pos. trainingset
LA-TAM_C1QC_hi	NDFIP1	8.00E-200	0.959544172	0.956	0.891	1.32E-195	NEDD4 family-interacting protein 1	nonsurface	neg. trainingset
LA-TAM_C1QC_hi	CLU	1.55E-197	1.834250476	0.838	0.482	2.55E-193	Clusterin
LA-TAM_C1QC_hi	ENSCAFG00000005768	1.13E-187	1.360538149	0.932	0.636	1.86E-183	NA	NA	NA
LA-TAM_C1QC_hi	FTL	7.08E-186	0.826305023	1	0.999	1.17E-181	Ferritin light chain
LA-TAM_C1QC_hi	CD2	2.84E-181	1.083355526	0.698	0.288	4.68E-177	T-cell surface antigen CD2	surface	machine learning
LA-TAM_C1QC_hi	AIF1	4.85E-178	0.836266369	0.982	0.882	8.00E-174	Allograft inflammatory factor 1
LA-TAM_C1QC_hi	FOLH1	3.04E-175	0.575911354	0.357	0.075	5.01E-171	Glutamate carboxypeptidase 2	surface	machine learning
LA-TAM_C1QC_hi	COLGALT1	2.85E-163	0.780410126	0.702	0.336	4.71E-159	Procollagen galactosyltransferase 1
LA-TAM_C1QC_hi	ENSCAFG00000028765	9.34E-163	0.948289423	1	0.994	1.54E-158	NA	NA	NA
LA-TAM_C1QC_hi	CTSS	4.62E-160	0.609550844	0.997	0.95	7.62E-156	Cathepsin S
LA-TAM_C1QC_hi	CCL14	2.77E-157	0.979169174	0.388	0.099	4.56E-153	C-C motif chemokine 14
LA-TAM_C1QC_hi	CD86	5.45E-153	0.84727857	0.963	0.752	8.99E-149	T-lymphocyte activation antigen CD86	surface	pos. trainingset
LA-TAM_C1QC_hi	ENSCAFG00000013015	2.30E-150	0.723359119	0.576	0.216	3.80E-146	NA	NA	NA
LA-TAM_C1QC_hi	PSAP	3.27E-147	0.939194005	0.928	0.749	5.39E-143	Prosaposin
LA-TAM_C1QC_hi	DLA-DMA	1.52E-146	0.81263242	0.974	0.761	2.51E-142	NA	NA	NA
LA-TAM_C1QC_hi	GGTA1	6.10E-146	0.81307604	0.947	0.765	1.01E-141	NA	NA	NA
LA-TAM_C1QC_hi	DRAM2	6.80E-145	0.864915358	0.864	0.594	1.12E-140	DNA damage-regulated autophagy modulator protein 2	nonsurface	neg. trainingset
LA-TAM_C1QC_hi	CALML6	1.53E-143	0.689315999	0.667	0.304	2.52E-139	Calmodulin-like protein 6
LA-TAM_C1QC_hi	TMEM37	6.81E-142	0.977990531	0.838	0.465	1.12E-137	Voltage-dependent calcium channel gamma-like subunit	surface	machine learning
LA-TAM_C1QC_hi	RGS1	8.61E-140	1.114034367	0.925	0.661	1.42E-135	Regulator of G-protein signaling 1
LA-TAM_C1QC_hi	SAT1	2.29E-136	0.74906306	0.988	0.921	3.77E-132	Diamine acetyltransferase 1
LA-TAM_C1QC_hi	BLVRB	2.93E-136	0.85300237	0.925	0.665	4.83E-132	Flavin reductase (NADPH)
LA-TAM_C1QC_hi	SCARB2	2.21E-135	0.734021154	0.925	0.694	3.65E-131	Lysosome membrane protein 2	surface	machine learning
LA-TAM_C1QC_hi	CTSB	8.09E-135	1.036570205	0.905	0.664	1.34E-130	Cathepsin B
LA-TAM_C1QC_hi	PLXNC1	8.51E-134	0.802457151	0.854	0.549	1.40E-129	Plexin-C1	surface	machine learning
LA-TAM_C1QC_hi	ENSCAFG00000024781	9.91E-134	0.840434275	0.503	0.185	1.64E-129	NA	NA	NA
LA-TAM_C1QC_hi	GSTP1	1.92E-132	0.859861431	0.894	0.67	3.16E-128	Glutathione S-transferase P
LA-TAM_C1QC_hi	HMOX1	5.42E-132	0.819712266	0.953	0.771	8.95E-128	Heme oxygenase 1	nonsurface	machine learning
LA-TAM_C1QC_hi	ENSCAFG00000017257	5.79E-132	0.754277133	0.956	0.909	9.55E-128	NA	NA	NA
LA-TAM_C1QC_hi	GLUL	1.05E-130	0.888002724	0.931	0.823	1.73E-126	Glutamine synthetase
LA-TAM_C1QC_hi	DPP7	1.24E-128	0.785074223	0.863	0.637	2.04E-124	Dipeptidyl peptidase 2
LA-TAM_C1QC_hi	SEC11C	2.21E-128	0.641551411	0.959	0.87	3.64E-124	Signal peptidase complex catalytic subunit SEC11C	nonsurface	machine learning
LA-TAM_C1QC_hi	TSPAN4	5.11E-126	0.766884841	0.822	0.533	8.42E-122	Tetraspanin-4	surface	machine learning
LA-TAM_C1QC_hi	ACSF2	1.54E-125	0.60952708	0.48	0.181	2.54E-121	Acyl-CoA synthetase family member 2, mitochondrial		machine learning
LA-TAM_C1QC_hi	B2M	3.80E-124	0.653960071	1	0.997	6.26E-120	Beta-2-microglobulin
LA-TAM_C1QC_hi	NPC2	5.19E-124	0.550959544	0.99	0.967	8.56E-120	Epididymal secretory protein E1
LA-TAM_C1QC_hi	ENSCAFG00000017708	2.24E-123	0.829128956	0.863	0.682	3.70E-119	NA	NA	NA
LA-TAM_C1QC_hi	NCOA4	4.55E-123	0.796067641	0.774	0.51	7.51E-119	Nuclear receptor coactivator 4
LA-TAM_C1QC_hi	MSR1	1.18E-122	0.7051055	0.921	0.542	1.95E-118	Macrophage scavenger receptor types I and II	surface	machine learning
LA-TAM_C1QC_hi	DLA-DQA1	4.48E-122	0.781761628	0.962	0.736	7.38E-118	NA	NA	NA
LA-TAM_C1QC_hi	DHRS3	5.41E-121	0.625291862	0.552	0.223	8.92E-117	Short-chain dehydrogenase/reductase 3	nonsurface	machine learning
LA-TAM_C1QC_hi	HLA-DQB2	4.72E-120	0.752661047	0.997	0.864	7.79E-116	HLA class II histocompatibility antigen, DQ beta 2 chain	surface	pos. trainingset
LA-TAM_C1QC_hi	NENF	2.96E-117	0.724486044	0.897	0.728	4.88E-113	Neudesin
LA-TAM_C1QC_hi	FOS	1.18E-116	1.278489746	0.92	0.862	1.95E-112	Proto-oncogene c-Fos
LA-TAM_C1QC_hi	SEC14L1	1.14E-113	0.694497934	0.908	0.792	1.88E-109	SEC14-like protein 1
LA-TAM_C1QC_hi	YPEL3	3.47E-113	0.656858739	0.67	0.342	5.72E-109	Protein yippee-like 3
LA-TAM_C1QC_hi	AKAP7	1.99E-112	0.761974206	0.721	0.442	3.29E-108	A-kinase anchor protein 7 isoforms alpha and beta
LA-TAM_C1QC_hi	AKAP7	1.99E-112	0.761974206	0.721	0.442	3.29E-108	A-kinase anchor protein 7 isoform gamma
LA-TAM_C1QC_hi	CTSK	2.51E-112	0.504415572	0.908	0.616	4.14E-108	Cathepsin K
LA-TAM_C1QC_hi	PRKAR2B	4.28E-111	0.682558157	0.745	0.468	7.07E-107	cAMP-dependent protein kinase type II-beta regulatory subunit
LA-TAM_C1QC_hi	LIPA	8.81E-110	0.64949209	0.658	0.345	1.45E-105	Lysosomal acid lipase/cholesteryl ester hydrolase
LA-TAM_C1QC_hi	ENSCAFG00000004223	3.41E-108	0.360819006	0.282	0.072	5.62E-104	NA	NA	NA
LA-TAM_C1QC_hi	RHOB	5.45E-107	0.840448385	0.871	0.664	8.99E-103	Rho-related GTP-binding protein RhoB
LA-TAM_C1QC_hi	PLA2G7	3.95E-106	0.735491775	0.907	0.663	6.52E-102	Platelet-activating factor acetylhydrolase
LA-TAM_C1QC_hi	CD36	3.41E-104	0.690976159	0.609	0.285	5.63E-100	Platelet glycoprotein 4	surface	machine learning
LA-TAM_C1QC_hi	LRRC25	1.91E-103	0.722573391	0.928	0.769	3.15E-99	Leucine-rich repeat-containing protein 25	surface	machine learning
LA-TAM_C1QC_hi	EGFL7	3.35E-103	0.666471933	0.51	0.229	5.53E-99	Epidermal growth factor-like protein 7
LA-TAM_C1QC_hi	ENPP5	7.02E-103	0.542340157	0.466	0.193	1.16E-98	Ectonucleotide pyrophosphatase/phosphodiesterase family member 5	surface	machine learning
LA-TAM_C1QC_hi	HSPB2	1.08E-102	0.496020347	0.365	0.121	1.78E-98	Heat shock protein beta-2
LA-TAM_C1QC_hi	ENSCAFG00000025524	4.42E-102	0.625108824	0.943	0.821	7.28E-98	NA	NA	NA
LA-TAM_C1QC_hi	DLA-64	5.22E-102	0.723293844	1	0.989	8.61E-98	NA	NA	NA
LA-TAM_C1QC_hi	LAMP2	7.21E-102	0.598614086	0.947	0.862	1.19E-97	Lysosome-associated membrane glycoprotein 2	surface	pos. trainingset
LA-TAM_C1QC_hi	PSD2	3.14E-101	0.481882805	0.342	0.112	5.18E-97	PH and SEC7 domain-containing protein 2	nonsurface	machine learning
LA-TAM_C1QC_hi	HNMT	1.09E-100	0.681321678	0.758	0.503	1.80E-96	Histamine N-methyltransferase
LA-TAM_C1QC_hi	HEXB	1.83E-100	0.615264646	0.916	0.808	3.01E-96	Beta-hexosaminidase subunit beta
LA-TAM_C1QC_hi	ATP2B1	1.93E-100	0.740479202	0.932	0.866	3.18E-96	Plasma membrane calcium-transporting ATPase 1		machine learning
LA-TAM_C1QC_hi	TMBIM6	3.28E-100	0.527687854	0.964	0.95	5.41E-96	Bax inhibitor 1	nonsurface	machine learning
LA-TAM_C1QC_hi	SPIC	4.98E-100	0.94618788	0.366	0.118	8.22E-96	Transcription factor Spi-C
LA-TAM_C1QC_hi	PEMT	3.25E-99	0.566519423	0.532	0.25	5.35E-95	Phosphatidylethanolamine N-methyltransferase	nonsurface	machine learning
LA-TAM_C1QC_hi	ICAM1	1.27E-98	0.872953093	0.82	0.61	2.10E-94	Intercellular adhesion molecule 1	surface	machine learning
LA-TAM_C1QC_hi	ENSCAFG00000031869	2.53E-98	0.829012666	0.98	0.838	4.17E-94	NA	NA	NA
LA-TAM_C1QC_hi	APLP2	8.13E-97	0.709990663	0.672	0.395	1.34E-92	Amyloid-like protein 2	surface	pos. trainingset
LA-TAM_C1QC_hi	RNASEK	1.07E-95	0.46573903	0.994	0.992	1.77E-91	Ribonuclease kappa	nonsurface	machine learning
LA-TAM_C1QC_hi	ME3	1.55E-95	0.585976776	0.547	0.267	2.55E-91	NADP-dependent malic enzyme, mitochondrial
LA-TAM_C1QC_hi	NRP1	1.66E-95	0.609927332	0.527	0.246	2.74E-91	Neuropilin-1	surface	pos. trainingset
LA-TAM_C1QC_hi	PPT1	1.86E-92	0.638112926	0.919	0.838	3.07E-88	Palmitoyl-protein thioesterase 1
LA-TAM_C1QC_hi	CXCL16	7.89E-91	0.691593562	0.745	0.459	1.30E-86	C-X-C motif chemokine 16	surface	pos. trainingset
LA-TAM_C1QC_hi	MAT2A	2.54E-90	0.954290344	0.84	0.684	4.19E-86	S-adenosylmethionine synthase isoform type-2
LA-TAM_C1QC_hi	MPEG1	1.86E-89	0.58039593	0.578	0.293	3.07E-85	Macrophage-expressed gene 1 protein	surface	machine learning
LA-TAM_C1QC_hi	DLA-DRA	1.26E-88	0.581110132	0.998	0.902	2.08E-84	NA	NA	NA
LA-TAM_C1QC_hi	CXCR4	3.74E-86	0.951745786	0.848	0.663	6.17E-82	C-X-C chemokine receptor type 4	surface	machine learning
LA-TAM_C1QC_hi	CD63	1.42E-85	0.396312929	0.998	0.991	2.35E-81	CD63 antigen	surface	machine learning
LA-TAM_C1QC_hi	RALGPS2	4.01E-85	0.413917606	0.337	0.118	6.62E-81	Ras-specific guanine nucleotide-releasing factor RalGPS2
LA-TAM_C1QC_hi	ATP6V0A1	1.67E-84	0.57323644	0.541	0.279	2.76E-80	V-type proton ATPase 116 kDa subunit a isoform 1		machine learning
LA-TAM_C1QC_hi	PLAU	4.88E-83	0.940588654	0.694	0.452	8.05E-79	Urokinase-type plasminogen activator
LA-TAM_C1QC_hi	BMP2K	3.12E-81	0.610074193	0.71	0.475	5.14E-77	BMP-2-inducible protein kinase
LA-TAM_C1QC_hi	SESN3	6.60E-80	0.363691231	0.371	0.144	1.09E-75	Sestrin-3
LA-TAM_C1QC_hi	ENSCAFG00000031808	2.51E-79	0.486332579	0.717	0.422	4.13E-75	NA	NA	NA
LA-TAM_C1QC_hi	TREM2	1.26E-78	0.536727869	0.793	0.469	2.07E-74	Triggering receptor expressed on myeloid cells 2	surface	machine learning
LA-TAM_C1QC_hi	MARCKS	2.20E-77	0.481161119	0.835	0.551	3.64E-73	Myristoylated alanine-rich C-kinase substrate
LA-TAM_C1QC_hi	SIGLEC1	2.65E-77	0.388532567	0.355	0.133	4.38E-73	Sialoadhesin	surface	pos. trainingset
LA-TAM_C1QC_hi	DLA88	4.45E-77	0.927046961	0.987	0.948	7.34E-73	NA	NA	NA
LA-TAM_C1QC_hi	EPHX1	7.47E-77	0.522447313	0.61	0.364	1.23E-72	Epoxide hydrolase 1
LA-TAM_C1QC_hi	PLD3	9.37E-77	0.382082609	0.313	0.11	1.55E-72	Phospholipase D3		machine learning
LA-TAM_C1QC_hi	CD68	1.40E-76	0.629135816	0.766	0.537	2.31E-72	Macrosialin	surface	pos. trainingset
LA-TAM_C1QC_hi	CD37	3.09E-76	0.512265114	0.927	0.782	5.09E-72	Leukocyte antigen CD37	surface	machine learning
LA-TAM_C1QC_hi	MOSPD2	6.80E-76	0.516171632	0.466	0.229	1.12E-71	Motile sperm domain-containing protein 2	nonsurface	machine learning
LA-TAM_C1QC_hi	TPD52	8.01E-76	0.502621788	0.683	0.419	1.32E-71	Tumor protein D52
LA-TAM_C1QC_hi	HSPA8	2.68E-75	0.676381164	0.975	0.977	4.42E-71	Heat shock cognate 71 kDa protein
LA-TAM_C1QC_hi	FCGR1A	2.43E-74	0.512194321	0.898	0.642	4.02E-70	High affinity immunoglobulin gamma Fc receptor I	surface	pos. trainingset
LA-TAM_C1QC_hi	JAK1	3.16E-74	0.488907648	0.915	0.874	5.21E-70	Tyrosine-protein kinase JAK1
LA-TAM_C1QC_hi	SMPDL3A	3.48E-73	0.670522234	0.52	0.266	5.74E-69	Acid sphingomyelinase-like phosphodiesterase 3a
LA-TAM_C1QC_hi	SLC9A9	7.81E-73	0.348021115	0.289	0.098	1.29E-68	Sodium/hydrogen exchanger 9		machine learning
LA-TAM_C1QC_hi	PRSS23	8.04E-73	0.512283524	0.341	0.133	1.33E-68	Serine protease 23
LA-TAM_C1QC_hi	CD302	2.81E-72	0.542931638	0.802	0.617	4.64E-68	CD302 antigen	surface	machine learning
LA-TAM_C1QC_hi	ENPP2	8.01E-71	0.41305933	0.271	0.09	1.32E-66	Ectonucleotide pyrophosphatase/phosphodiesterase family member 2
LA-TAM_C1QC_hi	ENSCAFG00000001149	8.70E-71	0.51445389	0.356	0.146	1.44E-66	NA	NA	NA
LA-TAM_C1QC_hi	RGL1	2.93E-70	0.3888738	0.361	0.149	4.83E-66	Ral guanine nucleotide dissociation stimulator-like 1
LA-TAM_C1QC_hi	SERPINB6	3.52E-70	0.510213	0.87	0.654	5.80E-66	Serpin B6
LA-TAM_C1QC_hi	BRI3	4.06E-70	0.489254841	0.921	0.855	6.69E-66	Brain protein I3	nonsurface	machine learning
LA-TAM_C1QC_hi	ALCAM	1.59E-69	0.603468766	0.864	0.676	2.63E-65	CD166 antigen	surface	machine learning
LA-TAM_C1QC_hi	WWP1	3.93E-69	0.536490256	0.441	0.224	6.48E-65	NEDD4-like E3 ubiquitin-protein ligase WWP1
LA-TAM_C1QC_hi	PSEN2	1.36E-68	0.428217443	0.428	0.205	2.24E-64	Presenilin-2	surface	machine learning
LA-TAM_C1QC_hi	PLXDC2	3.56E-68	0.423457005	0.507	0.259	5.88E-64	Plexin domain-containing protein 2	surface	machine learning
LA-TAM_C1QC_hi	IL18	4.23E-68	0.555274027	0.577	0.338	6.98E-64	Interleukin-18
LA-TAM_C1QC_hi	LGALS1	9.60E-68	0.472375071	0.994	0.959	1.58E-63	Galectin-1
LA-TAM_C1QC_hi	GALNT1	2.46E-67	0.479536768	0.902	0.822	4.06E-63	Polypeptide N-acetylgalactosaminyltransferase 1	nonsurface	machine learning
LA-TAM_C1QC_hi	TNFRSF1A	5.65E-66	0.532427468	0.725	0.495	9.32E-62	Tumor necrosis factor receptor superfamily member 1A	surface	pos. trainingset
LA-TAM_C1QC_hi	CTSD	6.70E-66	0.47941671	0.517	0.265	1.11E-61	Cathepsin D
LA-TAM_C1QC_hi	TTC38	6.73E-66	0.45146505	0.447	0.224	1.11E-61	Tetratricopeptide repeat protein 38
LA-TAM_C1QC_hi	MILR1	1.22E-65	0.503475618	0.805	0.629	2.02E-61	Allergin-1	surface	pos. trainingset
LA-TAM_C1QC_hi	PHACTR1	8.24E-65	0.536054497	0.53	0.286	1.36E-60	Phosphatase and actin regulator 1
LA-TAM_C1QC_hi	RGS2	1.10E-64	0.907742401	0.829	0.707	1.81E-60	Regulator of G-protein signaling 2
LA-TAM_C1QC_hi	CD74	6.92E-63	0.602162298	0.951	0.816	1.14E-58	HLA class II histocompatibility antigen gamma chain	surface	machine learning
LA-TAM_C1QC_hi	CHI3L1	1.02E-62	1.038019084	0.557	0.326	1.69E-58	Chitinase-3-like protein 1
LA-TAM_C1QC_hi	DSE	1.75E-61	0.458343257	0.523	0.294	2.89E-57	Dermatan-sulfate epimerase		machine learning
LA-TAM_C1QC_hi	SLC39A10	2.78E-61	0.56325003	0.586	0.37	4.59E-57	Zinc transporter ZIP10	surface	machine learning
LA-TAM_C1QC_hi	DHDH	6.80E-61	0.462706722	0.48	0.234	1.12E-56	Trans-1,2-dihydrobenzene-1,2-diol dehydrogenase
LA-TAM_C1QC_hi	SCG3	3.39E-59	0.564664023	0.558	0.332	5.59E-55	Secretogranin-3
LA-TAM_C1QC_hi	ENSCAFG00000037735	4.66E-59	0.525029952	0.995	0.984	7.69E-55	NA	NA	NA
LA-TAM_C1QC_hi	SLC8A1	8.00E-59	0.393014405	0.545	0.301	1.32E-54	Sodium/calcium exchanger 1	surface	pos. trainingset
LA-TAM_C1QC_hi	FRMD4A	1.19E-58	0.422413769	0.471	0.259	1.96E-54	FERM domain-containing protein 4A
LA-TAM_C1QC_hi	FTH1.1	1.82E-58	0.390517787	1	0.999	3.01E-54	NA	NA	NA
LA-TAM_C1QC_hi	EVA1B	2.85E-58	0.443954185	0.428	0.22	4.70E-54	Protein eva-1 homolog B	nonsurface	machine learning
LA-TAM_C1QC_hi	CLEC12A	8.58E-58	0.459038053	0.617	0.359	1.41E-53	C-type lectin domain family 12 member A	surface	pos. trainingset
LA-TAM_C1QC_hi	BNIP2	3.78E-57	0.544730162	0.769	0.627	6.23E-53	BCL2/adenovirus E1B 19 kDa protein-interacting protein 2
LA-TAM_C1QC_hi	HVCN1	3.93E-57	0.424005082	0.55	0.319	6.49E-53	Voltage-gated hydrogen channel 1	nonsurface	machine learning
LA-TAM_C1QC_hi	GNPDA1	4.02E-57	0.436584836	0.625	0.42	6.63E-53	Glucosamine-6-phosphate isomerase 1
LA-TAM_C1QC_hi	EGR1	4.74E-57	0.736731182	0.562	0.354	7.83E-53	Early growth response protein 1
LA-TAM_C1QC_hi	SFT2D1	5.66E-57	0.474521468	0.577	0.364	9.34E-53	Vesicle transport protein SFT2A	nonsurface	machine learning
LA-TAM_C1QC_hi	VEGFB	6.84E-57	0.544797523	0.713	0.524	1.13E-52	Vascular endothelial growth factor B
LA-TAM_C1QC_hi	IFI30	1.10E-56	0.268799607	0.96	0.896	1.82E-52	Gamma-interferon-inducible lysosomal thiol reductase
LA-TAM_C1QC_hi	ENSCAFG00000032731	2.06E-56	2.159420852	0.34	0.155	3.40E-52	NA	NA	NA
LA-TAM_C1QC_hi	SLC37A2	9.94E-56	0.316934684	0.886	0.686	1.64E-51	Sugar phosphate exchanger 2	surface	machine learning
LA-TAM_C1QC_hi	CTSZ	1.74E-55	0.396302658	0.955	0.914	2.87E-51	Cathepsin Z
LA-TAM_C1QC_hi	SLC44A2	2.24E-55	0.334484643	0.376	0.178	3.70E-51	Choline transporter-like protein 2	surface	machine learning
LA-TAM_C1QC_hi	NFKBID	3.27E-55	0.345506557	0.985	0.977	5.40E-51	NF-kappa-B inhibitor delta
LA-TAM_C1QC_hi	GUSB	6.99E-55	0.418313091	0.92	0.855	1.15E-50	Beta-glucuronidase
LA-TAM_C1QC_hi	APP	7.84E-55	0.514737242	0.863	0.71	1.29E-50	Amyloid beta A4 protein	surface	machine learning
LA-TAM_C1QC_hi	VWA5A	1.71E-54	0.318063618	0.319	0.134	2.81E-50	von Willebrand factor A domain-containing protein 5A
LA-TAM_C1QC_hi	ENSCAFG00000002336	1.86E-54	0.362678809	0.535	0.304	3.07E-50	NA	NA	NA
LA-TAM_C1QC_hi	KLRG1	4.74E-54	0.324174549	0.359	0.164	7.81E-50	Killer cell lectin-like receptor subfamily G member 1	surface	pos. trainingset
LA-TAM_C1QC_hi	IQGAP2	5.93E-54	0.495171354	0.539	0.338	9.78E-50	Ras GTPase-activating-like protein IQGAP2
LA-TAM_C1QC_hi	SPINK2	6.69E-54	0.419479377	0.46	0.258	1.10E-49	Serine protease inhibitor Kazal-type 2
LA-TAM_C1QC_hi	MPP1	1.08E-53	0.380480885	0.947	0.846	1.78E-49	55 kDa erythrocyte membrane protein
LA-TAM_C1QC_hi	CYBB	3.00E-53	0.426677789	0.74	0.51	4.95E-49	Cytochrome b-245 heavy chain	surface	pos. trainingset
LA-TAM_C1QC_hi	AP2A2	3.67E-53	0.490275905	0.739	0.592	6.05E-49	AP-2 complex subunit alpha-2
LA-TAM_C1QC_hi	NUCB2	4.64E-53	0.48503397	0.829	0.656	7.66E-49	Nucleobindin-2
LA-TAM_C1QC_hi	AGPAT3	6.91E-53	0.367814426	0.458	0.248	1.14E-48	1-acyl-sn-glycerol-3-phosphate acyltransferase gamma	nonsurface	machine learning
LA-TAM_C1QC_hi	ABAT	1.34E-52	0.336842801	0.412	0.204	2.21E-48	4-aminobutyrate aminotransferase, mitochondrial
LA-TAM_C1QC_hi	ENSCAFG00000011993	2.03E-52	0.456391875	0.658	0.457	3.35E-48	NA	NA	NA
LA-TAM_C1QC_hi	MGLL	4.48E-52	0.375632182	0.487	0.261	7.39E-48	Monoglyceride lipase
LA-TAM_C1QC_hi	MYO5A	6.68E-52	0.546136405	0.588	0.411	1.10E-47	Unconventional myosin-Va
LA-TAM_C1QC_hi	NBR1	3.06E-51	0.459186884	0.603	0.417	5.05E-47	Next to BRCA1 gene 1 protein
LA-TAM_C1QC_hi	ENSCAFG00000024944	1.11E-50	0.509845138	0.843	0.6	1.83E-46	NA	NA	NA
LA-TAM_C1QC_hi	CYSTM1	2.80E-50	0.37623978	0.912	0.808	4.62E-46	Cysteine-rich and transmembrane domain-containing protein 1
LA-TAM_C1QC_hi	YIF1B	3.16E-50	0.4668476	0.694	0.527	5.22E-46	Protein YIF1B	nonsurface	machine learning
LA-TAM_C1QC_hi	SNX29	3.91E-50	0.343966956	0.36	0.18	6.46E-46	Sorting nexin-29
LA-TAM_C1QC_hi	GDE1	4.31E-50	0.46208686	0.612	0.423	7.11E-46	Glycerophosphodiester phosphodiesterase 1	nonsurface	machine learning
LA-TAM_C1QC_hi	ENSCAFG00000009692	4.42E-50	0.413528333	0.895	0.834	7.30E-46	NA	NA	NA
LA-TAM_C1QC_hi	ADK	7.57E-50	0.476922628	0.732	0.567	1.25E-45	Adenosine kinase
LA-TAM_C1QC_hi	NINJ1	1.54E-49	0.472373084	0.895	0.766	2.54E-45	Ninjurin-1		machine learning
LA-TAM_C1QC_hi	WIPI1	4.45E-49	0.293961877	0.318	0.142	7.34E-45	WD repeat domain phosphoinositide-interacting protein 1
LA-TAM_C1QC_hi	GBA	7.66E-49	0.473078432	0.629	0.451	1.26E-44	Glucosylceramidase
LA-TAM_C1QC_hi	MTSS1	1.56E-47	0.32362696	0.363	0.183	2.57E-43	Metastasis suppressor protein 1
LA-TAM_C1QC_hi	TMEM106C	2.10E-47	0.290374155	0.299	0.134	3.46E-43	Transmembrane protein 106C		machine learning
LA-TAM_C1QC_hi	ME2	5.64E-47	0.514938591	0.576	0.398	9.31E-43	NAD-dependent malic enzyme, mitochondrial
LA-TAM_C1QC_hi	CTSH	6.63E-47	0.445731503	0.76	0.563	1.09E-42	Pro-cathepsin H
LA-TAM_C1QC_hi	EPB41	1.09E-46	0.435537917	0.768	0.624	1.80E-42	Protein 4.1
LA-TAM_C1QC_hi	PHF20	1.56E-46	0.442595955	0.675	0.509	2.57E-42	PHD finger protein 20
LA-TAM_C1QC_hi	COMT	2.17E-46	0.371350326	0.508	0.317	3.58E-42	Catechol O-methyltransferase
LA-TAM_C1QC_hi	FAM91A1	2.57E-46	0.296887985	0.266	0.112	4.24E-42	Protein FAM91A1
LA-TAM_C1QC_hi	ENSCAFG00000014422	3.47E-46	0.393344743	0.903	0.826	5.73E-42	NA	NA	NA
LA-TAM_C1QC_hi	PCOLCE2	4.91E-46	0.313657604	0.265	0.109	8.11E-42	Procollagen C-endopeptidase enhancer 2
LA-TAM_C1QC_hi	SNX6	5.95E-46	0.466165885	0.869	0.778	9.82E-42	Sorting nexin-6
LA-TAM_C1QC_hi	MMP14	9.75E-46	0.453167919	0.746	0.564	1.61E-41	Matrix metalloproteinase-14	surface	machine learning
LA-TAM_C1QC_hi	FGL2	3.00E-45	0.403282411	0.687	0.458	4.95E-41	Fibroleukin
LA-TAM_C1QC_hi	RIPK2	3.89E-45	0.417919608	0.54	0.344	6.41E-41	Receptor-interacting serine/threonine-protein kinase 2
LA-TAM_C1QC_hi	ARL14EP	7.18E-45	0.459798602	0.644	0.476	1.18E-40	ARL14 effector protein
LA-TAM_C1QC_hi	JMJD6	3.75E-44	0.406886036	0.352	0.182	6.18E-40	Bifunctional arginine demethylase and lysyl-hydroxylase JMJD6
LA-TAM_C1QC_hi	PFKFB3	4.59E-44	0.492226081	0.592	0.41	7.57E-40	6-phosphofructo-2-kinase/fructose-2,6-bisphosphatase 3
LA-TAM_C1QC_hi	EVL	5.16E-44	0.272429134	0.319	0.153	8.52E-40	Ena/VASP-like protein
LA-TAM_C1QC_hi	AGA	8.58E-44	0.382076209	0.664	0.499	1.41E-39	N(4)-(beta-N-acetylglucosaminyl)-L-asparaginase
LA-TAM_C1QC_hi	LAMP1	3.87E-43	0.429964224	0.623	0.458	6.38E-39	Lysosome-associated membrane glycoprotein 1	surface	pos. trainingset
LA-TAM_C1QC_hi	GNS	6.47E-43	0.37637815	0.465	0.286	1.07E-38	N-acetylglucosamine-6-sulfatase
LA-TAM_C1QC_hi	MAPKAPK5	1.17E-42	0.330698213	0.39	0.216	1.92E-38	MAP kinase-activated protein kinase 5	nonsurface	machine learning
LA-TAM_C1QC_hi	ENSCAFG00000013035	1.48E-42	0.556095689	0.254	0.11	2.44E-38	NA	NA	NA
LA-TAM_C1QC_hi	SLC12A4	1.53E-42	0.385614625	0.451	0.274	2.52E-38	Solute carrier family 12 member 4	surface	machine learning
LA-TAM_C1QC_hi	PCBD1	2.69E-42	0.38382506	0.819	0.693	4.44E-38	Pterin-4-alpha-carbinolamine dehydratase
LA-TAM_C1QC_hi	TBXAS1	4.26E-42	0.371902772	0.807	0.604	7.03E-38	Thromboxane-A synthase	nonsurface	machine learning
LA-TAM_C1QC_hi	ENSCAFG00000030466	5.27E-42	0.332206092	0.542	0.336	8.70E-38	NA	NA	NA
LA-TAM_C1QC_hi	RGS10	1.76E-41	0.329610458	0.942	0.844	2.90E-37	Regulator of G-protein signaling 10
LA-TAM_C1QC_hi	ATP8A1	1.82E-41	0.326356331	0.396	0.218	3.00E-37	Phospholipid-transporting ATPase IA		machine learning
LA-TAM_C1QC_hi	TRIM34	2.61E-41	0.329021051	0.386	0.211	4.31E-37	Tripartite motif-containing protein 34
LA-TAM_C1QC_hi	NFATC2	3.86E-41	0.276530404	0.279	0.128	6.36E-37	Nuclear factor of activated T-cells, cytoplasmic 2
LA-TAM_C1QC_hi	EPS15	8.44E-41	0.353720336	0.488	0.314	1.39E-36	Epidermal growth factor receptor substrate 15
LA-TAM_C1QC_hi	SLC43A3	1.75E-40	0.415860356	0.575	0.391	2.89E-36	Solute carrier family 43 member 3	surface	machine learning
LA-TAM_C1QC_hi	ENSCAFG00000014493	2.22E-40	0.31433104	0.692	0.461	3.66E-36	NA	NA	NA
LA-TAM_C1QC_hi	ALDH9A1	2.57E-40	0.320911416	0.364	0.197	4.24E-36	4-trimethylaminobutyraldehyde dehydrogenase
LA-TAM_C1QC_hi	SEL1L	3.40E-40	0.439748896	0.615	0.473	5.61E-36	Protein sel-1 homolog 1		machine learning
LA-TAM_C1QC_hi	CSTB	3.61E-40	0.274285263	0.994	0.995	5.95E-36	Cystatin-B
LA-TAM_C1QC_hi	KLF6	5.56E-40	0.515582434	0.952	0.939	9.17E-36	Krueppel-like factor 6
LA-TAM_C1QC_hi	UBB	1.03E-39	0.408951371	0.96	0.958	1.70E-35	Polyubiquitin-B
LA-TAM_C1QC_hi	TBC1D9	1.60E-39	0.385656095	0.712	0.534	2.63E-35	TBC1 domain family member 9
LA-TAM_C1QC_hi	MGST1	1.99E-39	0.382835413	0.595	0.37	3.29E-35	Microsomal glutathione S-transferase 1	nonsurface	neg. trainingset
LA-TAM_C1QC_hi	DHRS7	2.97E-39	0.351697394	0.934	0.893	4.89E-35	Dehydrogenase/reductase SDR family member 7
LA-TAM_C1QC_hi	ANKRD12	3.04E-39	0.4174348	0.916	0.875	5.02E-35	Ankyrin repeat domain-containing protein 12
LA-TAM_C1QC_hi	TBC1D12	3.17E-39	0.315181923	0.342	0.184	5.23E-35	TBC1 domain family member 12
LA-TAM_C1QC_hi	NRIP1	3.78E-39	0.280669233	0.252	0.113	6.23E-35	Nuclear receptor-interacting protein 1
LA-TAM_C1QC_hi	ADAM9	7.81E-39	0.369320448	0.515	0.34	1.29E-34	Disintegrin and metalloproteinase domain-containing protein 9	surface	pos. trainingset
LA-TAM_C1QC_hi	PDK4	1.39E-38	0.771153816	0.379	0.218	2.30E-34	[Pyruvate dehydrogenase (acetyl-transferring)] kinase isozyme 4, mitochondrial
LA-TAM_C1QC_hi	ENSCAFG00000023691	1.76E-38	0.350748662	0.559	0.375	2.90E-34	NA	NA	NA
LA-TAM_C1QC_hi	ENSCAFG00000007112	3.39E-38	0.338366668	0.355	0.192	5.59E-34	NA	NA	NA
LA-TAM_C1QC_hi	F13A1	3.46E-38	0.39505058	0.289	0.136	5.70E-34	Coagulation factor XIII A chain
LA-TAM_C1QC_hi	ATF3	3.81E-38	0.790970525	0.681	0.553	6.28E-34	Cyclic AMP-dependent transcription factor ATF-3
LA-TAM_C1QC_hi	ENSCAFG00000020060	5.99E-38	0.338492696	0.377	0.21	9.89E-34	NA	NA	NA
LA-TAM_C1QC_hi	PPM1H	6.27E-38	0.358918047	0.652	0.476	1.03E-33	Protein phosphatase 1H
LA-TAM_C1QC_hi	LPIN2	6.37E-38	0.372575562	0.583	0.413	1.05E-33	Phosphatidate phosphatase LPIN2
LA-TAM_C1QC_hi	PACC1	7.16E-38	0.369968523	0.521	0.356	1.18E-33	NA	NA	NA
LA-TAM_C1QC_hi	EMR4	7.41E-38	0.274889687	0.301	0.14	1.22E-33	NA	NA	NA
LA-TAM_C1QC_hi	PON2	7.80E-38	0.345346832	0.418	0.255	1.29E-33	Serum paraoxonase/arylesterase 2
LA-TAM_C1QC_hi	WDR3	8.14E-38	0.41554336	0.388	0.236	1.34E-33	WD repeat-containing protein 3
LA-TAM_C1QC_hi	TPK1	1.33E-37	0.421442269	0.616	0.478	2.19E-33	Thiamin pyrophosphokinase 1
LA-TAM_C1QC_hi	MCFD2	1.56E-36	0.356781781	0.73	0.582	2.58E-32	Multiple coagulation factor deficiency protein 2
LA-TAM_C1QC_hi	SAA1	1.69E-36	1.092698922	0.347	0.19	2.79E-32	Serum amyloid A-1 protein
LA-TAM_C1QC_hi	CSF1R	1.81E-36	0.44467615	0.773	0.623	2.98E-32	Macrophage colony-stimulating factor 1 receptor	surface	pos. trainingset
LA-TAM_C1QC_hi	SNX13	2.74E-36	0.331299813	0.425	0.261	4.52E-32	Sorting nexin-13	nonsurface	machine learning
LA-TAM_C1QC_hi	ERGIC3	3.44E-36	0.380181918	0.78	0.666	5.67E-32	Endoplasmic reticulum-Golgi intermediate compartment protein 3		machine learning
LA-TAM_C1QC_hi	CALML4	3.94E-36	0.399251419	0.725	0.584	6.50E-32	Calmodulin-like protein 4
LA-TAM_C1QC_hi	PPARG	6.02E-36	0.289638524	0.374	0.21	9.94E-32	Peroxisome proliferator-activated receptor gamma
LA-TAM_C1QC_hi	FGD2	3.49E-35	0.372761643	0.427	0.255	5.76E-31	FYVE, RhoGEF and PH domain-containing protein 2
LA-TAM_C1QC_hi	CAT	4.75E-35	0.357169486	0.8	0.674	7.84E-31	Catalase
LA-TAM_C1QC_hi	TFEC	7.35E-35	0.356065434	0.553	0.386	1.21E-30	Transcription factor EC
LA-TAM_C1QC_hi	ENSCAFG00000002646	8.67E-35	0.435077933	0.795	0.682	1.43E-30	NA	NA	NA
LA-TAM_C1QC_hi	CEP170	8.74E-35	0.323898585	0.465	0.309	1.44E-30	Centrosomal protein of 170 kDa
LA-TAM_C1QC_hi	PDPN	9.48E-35	0.383842077	0.435	0.255	1.56E-30	Podoplanin		machine learning
LA-TAM_C1QC_hi	TMEM59	9.61E-35	0.37273473	0.894	0.835	1.59E-30	Transmembrane protein 59	nonsurface	neg. trainingset
LA-TAM_C1QC_hi	ARRDC3	1.38E-34	0.333567177	0.413	0.253	2.27E-30	Arrestin domain-containing protein 3
LA-TAM_C1QC_hi	FOSB	1.42E-34	0.596167282	0.783	0.692	2.35E-30	Protein fosB
LA-TAM_C1QC_hi	ANTXR2	1.90E-34	0.386169687	0.793	0.687	3.13E-30	Anthrax toxin receptor 2	surface	machine learning
LA-TAM_C1QC_hi	HSPB1	2.02E-34	0.607039894	0.89	0.784	3.33E-30	Heat shock protein beta-1
LA-TAM_C1QC_hi	CCL5	3.78E-34	0.867977913	0.449	0.282	6.24E-30	C-C motif chemokine 5
LA-TAM_C1QC_hi	SPIRE1	4.40E-34	0.263216931	0.308	0.161	7.27E-30	Protein spire homolog 1
LA-TAM_C1QC_hi	IFT43	5.56E-34	0.288047	0.297	0.156	9.17E-30	Intraflagellar transport protein 43 homolog
LA-TAM_C1QC_hi	HERPUD1	7.71E-34	0.658870831	0.863	0.799	1.27E-29	Homocysteine-responsive endoplasmic reticulum-resident ubiquitin-like domain member 1 protein	nonsurface	machine learning
LA-TAM_C1QC_hi	NUPR1	1.89E-33	0.374564784	0.587	0.415	3.12E-29	Nuclear protein 1
LA-TAM_C1QC_hi	SULT1C4	2.05E-33	0.361172056	0.564	0.41	3.37E-29	Sulfotransferase 1C4
LA-TAM_C1QC_hi	ARHGAP12	2.82E-33	0.266112365	0.356	0.205	4.65E-29	Rho GTPase-activating protein 12
LA-TAM_C1QC_hi	TLR7	3.41E-33	0.29858426	0.317	0.171	5.63E-29	Toll-like receptor 7	surface	machine learning
LA-TAM_C1QC_hi	PPP1R15A	4.29E-33	0.612052243	0.81	0.718	7.07E-29	Protein phosphatase 1 regulatory subunit 15A
LA-TAM_C1QC_hi	LPCAT2	8.29E-33	0.30959604	0.502	0.321	1.37E-28	Lysophosphatidylcholine acyltransferase 2	nonsurface	neg. trainingset
LA-TAM_C1QC_hi	ARHGEF18	8.45E-33	0.264353056	0.28	0.145	1.39E-28	Rho guanine nucleotide exchange factor 18
LA-TAM_C1QC_hi	SERPINH1	1.38E-32	0.486709145	0.54	0.377	2.28E-28	Serpin H1
LA-TAM_C1QC_hi	ARHGAP21	1.47E-32	0.284054921	0.393	0.234	2.43E-28	Rho GTPase-activating protein 21
LA-TAM_C1QC_hi	GFI1	4.95E-32	0.349442027	0.498	0.356	8.17E-28	Zinc finger protein Gfi-1
LA-TAM_C1QC_hi	CYP27A1	5.63E-32	0.25563903	0.281	0.143	9.29E-28	Sterol 26-hydroxylase, mitochondrial
LA-TAM_C1QC_hi	IFI44	6.06E-32	0.278946039	0.492	0.308	1.00E-27	Interferon-induced protein 44
LA-TAM_C1QC_hi	PHACTR2	2.55E-31	0.281632543	0.685	0.531	4.21E-27	Phosphatase and actin regulator 2
LA-TAM_C1QC_hi	ENSCAFG00000000641	4.05E-31	0.535903778	0.707	0.543	6.68E-27	NA	NA	NA
LA-TAM_C1QC_hi	RRAGD	5.20E-31	0.270314628	0.439	0.271	8.57E-27	Ras-related GTP-binding protein D
LA-TAM_C1QC_hi	DNAJB1	7.45E-31	0.816526014	0.759	0.644	1.23E-26	DnaJ homolog subfamily B member 1
LA-TAM_C1QC_hi	LRPAP1	2.65E-30	0.346395941	0.488	0.343	4.37E-26	Alpha-2-macroglobulin receptor-associated protein
LA-TAM_C1QC_hi	NRP2	3.11E-30	0.349213946	0.713	0.538	5.14E-26	Neuropilin-2	surface	machine learning
LA-TAM_C1QC_hi	SYNE2	4.18E-30	0.33336003	0.27	0.14	6.89E-26	Nesprin-2	nonsurface	machine learning
LA-TAM_C1QC_hi	SLC39A14	4.42E-30	0.314067354	0.372	0.217	7.29E-26	Zinc transporter ZIP14	surface	pos. trainingset
LA-TAM_C1QC_hi	ETS2	6.44E-30	0.343701064	0.78	0.651	1.06E-25	Protein C-ets-2
LA-TAM_C1QC_hi	CALD1	7.32E-30	0.408918813	0.357	0.207	1.21E-25	Caldesmon
LA-TAM_C1QC_hi	VKORC1	9.16E-30	0.293270404	0.566	0.428	1.51E-25	Vitamin K epoxide reductase complex subunit 1	nonsurface	neg. trainingset
LA-TAM_C1QC_hi	NRBF2	1.02E-29	0.403075946	0.598	0.463	1.68E-25	Nuclear receptor-binding factor 2
LA-TAM_C1QC_hi	LAP3	2.07E-29	0.28510641	0.662	0.521	3.41E-25	Cytosol aminopeptidase
LA-TAM_C1QC_hi	OSTM1	2.47E-29	0.361291906	0.541	0.397	4.07E-25	Osteopetrosis-associated transmembrane protein 1	surface	machine learning
LA-TAM_C1QC_hi	DNAJB4	2.83E-29	0.491970392	0.323	0.183	4.67E-25	DnaJ homolog subfamily B member 4
LA-TAM_C1QC_hi	FTH1	3.63E-29	0.335311502	0.651	0.504	5.99E-25	Ferritin heavy chain
LA-TAM_C1QC_hi	ENSCAFG00000010596	3.80E-29	0.347467016	0.558	0.415	6.27E-25	NA	NA	NA
LA-TAM_C1QC_hi	ENSCAFG00000032162	3.93E-29	0.266139276	0.297	0.158	6.49E-25	NA	NA	NA
LA-TAM_C1QC_hi	ENSCAFG00000029004	6.04E-29	0.332931378	0.682	0.567	9.96E-25	NA	NA	NA
LA-TAM_C1QC_hi	POR	1.10E-28	0.418092694	0.62	0.486	1.82E-24	NADPH--cytochrome P450 reductase	nonsurface	machine learning
LA-TAM_C1QC_hi	HAVCR1	1.43E-28	0.264140414	0.815	0.656	2.36E-24	Hepatitis A virus cellular receptor 1	surface	machine learning
LA-TAM_C1QC_hi	ENSCAFG00000008026	1.47E-28	0.291687209	0.345	0.207	2.42E-24	NA	NA	NA
LA-TAM_C1QC_hi	SKIL	1.92E-28	0.378876265	0.758	0.655	3.16E-24	Ski-like protein
LA-TAM_C1QC_hi	MAN2A1	3.25E-28	0.372850019	0.605	0.475	5.36E-24	Alpha-mannosidase 2	nonsurface	machine learning
LA-TAM_C1QC_hi	SARAF	4.10E-28	0.305442788	0.848	0.79	6.76E-24	Store-operated calcium entry-associated regulatory factor	nonsurface	neg. trainingset
LA-TAM_C1QC_hi	ZSWIM6	7.35E-28	0.255400578	0.424	0.271	1.21E-23	Zinc finger SWIM domain-containing protein 6
LA-TAM_C1QC_hi	WDFY3	8.94E-28	0.291865953	0.418	0.276	1.48E-23	WD repeat and FYVE domain-containing protein 3	nonsurface	machine learning
LA-TAM_C1QC_hi	ARSA	1.81E-27	0.318957457	0.512	0.384	2.99E-23	Arylsulfatase A
LA-TAM_C1QC_hi	NPAS1	9.13E-27	0.274010678	0.493	0.338	1.51E-22	Neuronal PAS domain-containing protein 1
LA-TAM_C1QC_hi	ATP1B1	3.17E-26	0.362880219	0.602	0.474	5.23E-22	Sodium/potassium-transporting ATPase subunit beta-1	surface	pos. trainingset
LA-TAM_C1QC_hi	FCHO2	3.43E-26	0.251943386	0.304	0.177	5.65E-22	FCH domain only protein 2
LA-TAM_C1QC_hi	HPS3	7.03E-26	0.314028129	0.438	0.303	1.16E-21	Hermansky-Pudlak syndrome 3 protein	nonsurface	machine learning
LA-TAM_C1QC_hi	PARP15	8.44E-26	0.278813951	0.473	0.32	1.39E-21	Poly [ADP-ribose] polymerase 15
LA-TAM_C1QC_hi	FYB1	8.87E-26	0.252446208	0.752	0.61	1.46E-21	NA	NA	NA
LA-TAM_C1QC_hi	DYNLRB1	2.44E-25	0.286080005	0.903	0.869	4.02E-21	Dynein light chain roadblock-type 1
LA-TAM_C1QC_hi	ZFYVE16	3.42E-25	0.328116786	0.6	0.477	5.64E-21	Zinc finger FYVE domain-containing protein 16
LA-TAM_C1QC_hi	ENSCAFG00000031588	4.15E-25	0.32906595	0.834	0.769	6.84E-21	NA	NA	NA
LA-TAM_C1QC_hi	GAA	7.91E-25	0.256849392	0.325	0.201	1.31E-20	Lysosomal alpha-glucosidase
LA-TAM_C1QC_hi	PEBP1	9.30E-25	0.306695096	0.596	0.469	1.53E-20	Phosphatidylethanolamine-binding protein 1
LA-TAM_C1QC_hi	ULK2	1.77E-24	0.253051253	0.319	0.199	2.91E-20	Serine/threonine-protein kinase ULK2
LA-TAM_C1QC_hi	TNFSF10	1.77E-24	0.263606445	0.576	0.418	2.93E-20	Tumor necrosis factor ligand superfamily member 10		machine learning
LA-TAM_C1QC_hi	ENSCAFG00000042696	2.03E-24	0.270321937	0.631	0.499	3.35E-20	NA	NA	NA
LA-TAM_C1QC_hi	CLEC7A	2.62E-24	0.274096143	0.321	0.197	4.32E-20	C-type lectin domain family 7 member A	surface	machine learning
LA-TAM_C1QC_hi	SMG1	6.13E-24	0.302379232	0.818	0.698	1.01E-19	Serine/threonine-protein kinase SMG1
LA-TAM_C1QC_hi	SNX9	6.41E-24	0.340980318	0.484	0.364	1.06E-19	Sorting nexin-9
LA-TAM_C1QC_hi	MACF1	8.98E-24	0.318439372	0.8	0.707	1.48E-19	Microtubule-actin cross-linking factor 1, isoforms 1/2/3/5
LA-TAM_C1QC_hi	QKI	9.63E-24	0.255973722	0.432	0.303	1.59E-19	Protein quaking
LA-TAM_C1QC_hi	ENSCAFG00000041056	1.06E-23	0.313002016	0.683	0.575	1.75E-19	NA	NA	NA
LA-TAM_C1QC_hi	TAPBP	1.27E-23	0.276526647	0.813	0.717	2.09E-19	Tapasin		machine learning
LA-TAM_C1QC_hi	ENSCAFG00000005537	1.89E-23	0.315408411	0.443	0.315	3.13E-19	NA	NA	NA
LA-TAM_C1QC_hi	SLC30A1	2.12E-23	0.327966039	0.723	0.584	3.50E-19	Zinc transporter 1	surface	machine learning
LA-TAM_C1QC_hi	ENSCAFG00000029405	2.30E-23	0.26933515	0.385	0.255	3.79E-19	NA	NA	NA
LA-TAM_C1QC_hi	SERGEF	3.05E-23	0.271287027	0.385	0.254	5.04E-19	Secretion-regulating guanine nucleotide exchange factor
LA-TAM_C1QC_hi	LRMDA	4.82E-23	0.321276011	0.571	0.44	7.95E-19	NA	NA	NA
LA-TAM_C1QC_hi	OSBPL1A	7.47E-23	0.257607063	0.403	0.278	1.23E-18	Oxysterol-binding protein-related protein 1
LA-TAM_C1QC_hi	EPB41L3	9.24E-23	0.307716664	0.53	0.399	1.52E-18	Band 4.1-like protein 3	nonsurface	machine learning
LA-TAM_C1QC_hi	RUFY3	9.97E-23	0.331005609	0.523	0.412	1.64E-18	Protein RUFY3
LA-TAM_C1QC_hi	SLC46A3	1.92E-22	0.250577868	0.461	0.332	3.17E-18	Solute carrier family 46 member 3	surface	machine learning
LA-TAM_C1QC_hi	RAB14	2.11E-22	0.297731798	0.786	0.726	3.48E-18	Ras-related protein Rab-14
LA-TAM_C1QC_hi	PTDSS1	5.28E-22	0.281045021	0.413	0.293	8.72E-18	Phosphatidylserine synthase 1	nonsurface	machine learning
LA-TAM_C1QC_hi	DDX60	5.41E-22	0.310126624	0.497	0.345	8.92E-18	Probable ATP-dependent RNA helicase DDX60
LA-TAM_C1QC_hi	ZFHX3	5.45E-22	0.260790257	0.592	0.475	9.00E-18	Zinc finger homeobox protein 3
LA-TAM_C1QC_hi	TXNIP	1.02E-21	0.316468775	0.369	0.244	1.69E-17	Thioredoxin-interacting protein
LA-TAM_C1QC_hi	CTNNB1	1.73E-21	0.332653157	0.713	0.613	2.86E-17	Catenin beta-1
LA-TAM_C1QC_hi	ENSCAFG00000025332	1.87E-21	0.319695227	0.721	0.612	3.09E-17	NA	NA	NA
LA-TAM_C1QC_hi	M6PR	2.26E-21	0.321011738	0.57	0.459	3.73E-17	Cation-dependent mannose-6-phosphate receptor	surface	machine learning
LA-TAM_C1QC_hi	PRNP	2.33E-21	0.337181135	0.674	0.567	3.85E-17	Alternative prion protein	nonsurface	machine learning
LA-TAM_C1QC_hi	PRNP	2.33E-21	0.337181135	0.674	0.567	3.85E-17	Major prion protein	surface	GPI (UniProt)
LA-TAM_C1QC_hi	SMIM4	2.39E-21	0.378438536	0.803	0.743	3.95E-17	Small integral membrane protein 4	nonsurface	machine learning
LA-TAM_C1QC_hi	JPT1	2.48E-21	0.318613303	0.812	0.718	4.09E-17	NA	NA	NA
LA-TAM_C1QC_hi	GRINA	3.01E-21	0.289398413	0.724	0.621	4.96E-17	Protein lifeguard 1	nonsurface	machine learning
LA-TAM_C1QC_hi	STAT1	5.35E-21	0.305952153	0.537	0.418	8.83E-17	Signal transducer and activator of transcription 1-alpha/beta
LA-TAM_C1QC_hi	HACD3	7.48E-21	0.251756717	0.269	0.166	1.23E-16	NA	NA	NA
LA-TAM_C1QC_hi	TBC1D1	1.22E-20	0.275348761	0.615	0.506	2.02E-16	TBC1 domain family member 1
LA-TAM_C1QC_hi	SNX2	2.38E-20	0.275386315	0.819	0.746	3.92E-16	Sorting nexin-2
LA-TAM_C1QC_hi	ZBTB4	2.47E-20	0.253513241	0.412	0.292	4.07E-16	Zinc finger and BTB domain-containing protein 4
LA-TAM_C1QC_hi	ZFP36	2.90E-20	0.42174619	0.712	0.635	4.78E-16	Tristetraprolin
LA-TAM_C1QC_hi	SH3GLB1	9.24E-20	0.268342268	0.753	0.661	1.53E-15	Endophilin-B1
LA-TAM_C1QC_hi	WBP2	9.60E-20	0.281076813	0.691	0.6	1.58E-15	WW domain-binding protein 2
LA-TAM_C1QC_hi	TGFBI	3.42E-19	0.284550003	0.528	0.399	5.65E-15	Transforming growth factor-beta-induced protein ig-h3
LA-TAM_C1QC_hi	ENSCAFG00000030475	4.91E-19	0.259722411	0.424	0.305	8.10E-15	NA	NA	NA
LA-TAM_C1QC_hi	NAGLU	7.25E-19	0.265589503	0.638	0.521	1.20E-14	Alpha-N-acetylglucosaminidase
LA-TAM_C1QC_hi	RAP1A	8.94E-19	0.261624201	0.494	0.378	1.47E-14	Ras-related protein Rap-1A
LA-TAM_C1QC_hi	CUX1	1.58E-18	0.29514407	0.691	0.621	2.60E-14	Protein CASP	nonsurface	machine learning
LA-TAM_C1QC_hi	CUX1	1.58E-18	0.29514407	0.691	0.621	2.60E-14	Homeobox protein cut-like 1
LA-TAM_C1QC_hi	DLA-79	1.87E-18	0.306202286	0.646	0.535	3.08E-14	NA	NA	NA
LA-TAM_C1QC_hi	PER1	2.14E-18	0.271903404	0.37	0.255	3.54E-14	Period circadian protein homolog 1
LA-TAM_C1QC_hi	NCOA7	2.98E-18	0.317219325	0.66	0.57	4.92E-14	Nuclear receptor coactivator 7
LA-TAM_C1QC_hi	DNAJA1	3.46E-18	0.587769345	0.884	0.845	5.70E-14	DnaJ homolog subfamily A member 1
LA-TAM_C1QC_hi	TMEM134	5.15E-18	0.282958779	0.671	0.584	8.50E-14	Transmembrane protein 134	nonsurface	machine learning
LA-TAM_C1QC_hi	FCER1G	7.38E-18	0.287565026	0.747	0.63	1.22E-13	High affinity immunoglobulin epsilon receptor subunit gamma	nonsurface	machine learning
LA-TAM_C1QC_hi	ENSCAFG00000008661	1.09E-17	0.255978214	0.697	0.562	1.80E-13	NA	NA	NA
LA-TAM_C1QC_hi	CD81	1.15E-17	0.250267135	0.336	0.224	1.90E-13	CD81 antigen		machine learning
LA-TAM_C1QC_hi	WNK1	1.16E-17	0.269727595	0.648	0.561	1.92E-13	Serine/threonine-protein kinase WNK1
LA-TAM_C1QC_hi	LRP1	1.19E-17	0.253847193	0.457	0.34	1.97E-13	Prolow-density lipoprotein receptor-related protein 1	surface	pos. trainingset
LA-TAM_C1QC_hi	CCPG1	1.49E-17	0.281156966	0.664	0.564	2.45E-13	Cell cycle progression protein 1	nonsurface	machine learning
LA-TAM_C1QC_hi	CCL7	1.70E-17	0.267046876	0.53	0.383	2.80E-13	C-C motif chemokine 7
LA-TAM_C1QC_hi	PDCD5	2.62E-17	0.272596553	0.827	0.739	4.33E-13	Programmed cell death protein 5
LA-TAM_C1QC_hi	ALOX5AP	4.78E-17	0.36069596	0.738	0.616	7.88E-13	Arachidonate 5-lipoxygenase-activating protein	nonsurface	neg. trainingset
LA-TAM_C1QC_hi	DNAJB12	6.14E-17	0.272139614	0.446	0.347	1.01E-12	DnaJ homolog subfamily B member 12	nonsurface	machine learning
LA-TAM_C1QC_hi	GADD45B	1.80E-16	0.38149494	0.828	0.757	2.97E-12	Growth arrest and DNA damage-inducible protein GADD45 beta
LA-TAM_C1QC_hi	EFCAB14	2.06E-16	0.270394962	0.393	0.292	3.41E-12	EF-hand calcium-binding domain-containing protein 14		machine learning
LA-TAM_C1QC_hi	CYBRD1	3.00E-16	0.255277697	0.493	0.382	4.94E-12	Cytochrome b reductase 1	nonsurface	machine learning
LA-TAM_C1QC_hi	CCDC186	3.32E-16	0.281349272	0.45	0.339	5.47E-12	Coiled-coil domain-containing protein 186
LA-TAM_C1QC_hi	AKAP9	8.65E-16	0.264679406	0.719	0.654	1.43E-11	A-kinase anchor protein 9
LA-TAM_C1QC_hi	BOD1L1	4.77E-15	0.279715106	0.599	0.527	7.87E-11	Biorientation of chromosomes in cell division protein 1-like 1
LA-TAM_C1QC_hi	CLTC	4.86E-15	0.285700659	0.724	0.649	8.01E-11	Clathrin heavy chain 1
LA-TAM_C1QC_hi	PLEKHO1	7.46E-15	0.268803394	0.725	0.652	1.23E-10	Pleckstrin homology domain-containing family O member 1
LA-TAM_C1QC_hi	ID1	2.39E-14	0.321119286	0.399	0.308	3.94E-10	DNA-binding protein inhibitor ID-1
LA-TAM_C1QC_hi	ADPGK	4.11E-14	0.267189263	0.466	0.376	6.77E-10	ADP-dependent glucokinase
LA-TAM_C1QC_hi	CCL4	4.40E-14	0.266449609	0.499	0.383	7.26E-10	C-C motif chemokine 4
LA-TAM_C1QC_hi	SNX5	4.73E-14	0.261514503	0.558	0.48	7.81E-10	Sorting nexin-5
LA-TAM_C1QC_hi	MDFIC	1.94E-13	0.268127881	0.707	0.623	3.20E-09	MyoD family inhibitor domain-containing protein
LA-TAM_C1QC_hi	EDEM2	2.00E-13	0.259006443	0.527	0.454	3.30E-09	ER degradation-enhancing alpha-mannosidase-like protein 2
LA-TAM_C1QC_hi	JMJD1C	2.56E-12	0.321796623	0.716	0.664	4.22E-08	Probable JmjC domain-containing histone demethylation protein 2C
LA-TAM_C1QC_hi	CALR	3.43E-12	0.293829965	0.82	0.752	5.66E-08	Calreticulin
LA-TAM_C1QC_hi	C6H7orf50	1.91E-11	0.320274487	0.718	0.657	3.14E-07	NA	NA	NA
LA-TAM_C1QC_hi	CHD9	2.75E-11	0.268531209	0.487	0.418	4.54E-07	Chromodomain-helicase-DNA-binding protein 9
LA-TAM_C1QC_hi	ACADSB	3.00E-11	0.250173647	0.531	0.461	4.95E-07	Short/branched chain specific acyl-CoA dehydrogenase, mitochondrial
LA-TAM_C1QC_hi	COL1A2	1.27E-10	0.340195756	0.889	0.866	2.10E-06	Collagen alpha-2(I) chain
LA-TAM_C1QC_hi	WASF2	2.59E-10	0.256807538	0.59	0.532	4.28E-06	Wiskott-Aldrich syndrome protein family member 2
LA-TAM_C1QC_hi	HSPA5	4.22E-09	0.56622358	0.859	0.854	6.96E-05	78 kDa glucose-regulated protein
LA-TAM_C1QC_hi	DDX3X	4.60E-09	0.252265201	0.792	0.77	7.59E-05	ATP-dependent RNA helicase DDX3X
LA-TAM_C1QC_hi	SERPINB8	1.33E-08	0.293524219	0.555	0.498	0.000220205	Serpin B8
LA-TAM_C1QC_hi	CCL3	1.57E-07	0.330656451	0.421	0.344	0.002582261	C-C motif chemokine 3
LA-TAM_C1QC_hi	TFRC	2.74E-07	0.326725849	0.307	0.256	0.004514347	Transferrin receptor protein 1	nonsurface	machine learning
LA-TAM_C1QC_hi	DST	5.22E-07	0.282393682	0.43	0.374	0.008612497	Dystonin
IFN-TAM	RSAD2	0	1.989308345	0.502	0.019	0	Radical S-adenosyl methionine domain-containing protein 2	nonsurface	neg. trainingset
IFN-TAM	ISG15	8.71E-237	4.067781754	0.97	0.241	1.44E-232	Ubiquitin-like protein ISG15
IFN-TAM	MX2	3.21E-194	3.017855013	0.993	0.362	5.30E-190	Interferon-induced GTP-binding protein Mx2
IFN-TAM	ENSCAFG00000016252	4.52E-187	1.410336519	0.715	0.129	7.46E-183	NA	NA	NA
IFN-TAM	ENSCAFG00000006557	1.18E-180	1.538738159	0.835	0.189	1.95E-176	NA	NA	NA
IFN-TAM	ENSCAFG00000009800	1.46E-179	0.923566178	0.543	0.071	2.42E-175	NA	NA	NA
IFN-TAM	DDX58	9.16E-179	1.939973626	0.839	0.206	1.51E-174	Probable ATP-dependent RNA helicase DDX58
IFN-TAM	OAS1	1.66E-176	2.495349304	0.985	0.426	2.74E-172	2'-5'-oligoadenylate synthase 1
IFN-TAM	IFI44L	8.38E-175	1.363027472	0.768	0.161	1.38E-170	Interferon-induced protein 44-like
IFN-TAM	ISG20	2.53E-160	2.762676351	0.944	0.352	4.17E-156	Interferon-stimulated gene 20 kDa protein
IFN-TAM	EPSTI1	8.78E-146	1.905905823	0.91	0.334	1.45E-141	Epithelial-stromal interaction protein 1
IFN-TAM	XAF1	5.05E-137	1.394166628	0.828	0.245	8.33E-133	XIAP-associated factor 1
IFN-TAM	OAS3	1.88E-135	0.54757494	0.318	0.03	3.10E-131	2'-5'-oligoadenylate synthase 3
IFN-TAM	IFIT1	5.80E-134	1.201494561	0.345	0.036	9.58E-130	Interferon-induced protein with tetratricopeptide repeats 1
IFN-TAM	IFI44	1.53E-127	1.629686186	0.846	0.312	2.52E-123	Interferon-induced protein 44
IFN-TAM	ENSCAFG00000025115	9.01E-125	1.671284673	0.959	0.441	1.49E-120	NA	NA	NA
IFN-TAM	DDX60	5.13E-114	1.804982393	0.861	0.346	8.46E-110	Probable ATP-dependent RNA helicase DDX60
IFN-TAM	OAS2	4.04E-112	1.450764634	0.94	0.483	6.66E-108	2'-5'-oligoadenylate synthase 2
IFN-TAM	APOL5	2.36E-111	0.706611219	0.423	0.066	3.89E-107	Apolipoprotein L5
IFN-TAM	HERC6	1.11E-107	1.201247314	0.749	0.245	1.83E-103	Probable E3 ubiquitin-protein ligase HERC6	nonsurface	neg. trainingset
IFN-TAM	LGALS9	1.69E-107	1.524245384	0.906	0.408	2.78E-103	Galectin-9
IFN-TAM	IL7R	1.42E-104	1.997922643	0.772	0.266	2.35E-100	Interleukin-7 receptor subunit alpha	surface	pos. trainingset
IFN-TAM	KCNH7	3.65E-99	1.601183722	0.813	0.365	6.02E-95	Potassium voltage-gated channel subfamily H member 7	nonsurface	machine learning
IFN-TAM	SAMD9L	3.50E-95	1.575046734	0.933	0.572	5.77E-91	Sterile alpha motif domain-containing protein 9-like
IFN-TAM	TRIM22	6.53E-92	0.699230818	0.472	0.098	1.08E-87	E3 ubiquitin-protein ligase TRIM22
IFN-TAM	ZBP1	2.53E-88	0.548194302	0.378	0.064	4.18E-84	Z-DNA-binding protein 1
IFN-TAM	BST2	1.64E-87	0.584212273	0.367	0.062	2.71E-83	Bone marrow stromal antigen 2	surface	GPI (UniProt)
IFN-TAM	SAMHD1	9.17E-80	1.440523185	0.843	0.442	1.51E-75	Deoxynucleoside triphosphate triphosphohydrolase SAMHD1
IFN-TAM	CGAS	3.25E-78	0.67068458	0.419	0.091	5.36E-74	NA	NA	NA
IFN-TAM	TNFSF10	6.61E-75	1.271900306	0.843	0.422	1.09E-70	Tumor necrosis factor ligand superfamily member 10		machine learning
IFN-TAM	APOBEC3Z1	3.86E-72	2.935537896	0.273	0.041	6.37E-68	NA	NA	NA
IFN-TAM	CD40	4.20E-68	1.397158759	0.655	0.262	6.92E-64	Tumor necrosis factor receptor superfamily member 5	surface	pos. trainingset
IFN-TAM	RNF213	1.50E-67	0.532878604	0.36	0.074	2.48E-63	E3 ubiquitin-protein ligase RNF213	nonsurface	machine learning
IFN-TAM	LAMTOR2	2.49E-67	0.813100674	0.993	0.939	4.12E-63	Ragulator complex protein LAMTOR2
IFN-TAM	DTX3L	6.67E-65	0.926534902	0.644	0.264	1.10E-60	E3 ubiquitin-protein ligase DTX3L
IFN-TAM	NUCB2	4.73E-62	1.237950629	0.91	0.666	7.80E-58	Nucleobindin-2
IFN-TAM	IFI35	1.12E-60	0.967786308	0.712	0.354	1.85E-56	Interferon-induced 35 kDa protein
IFN-TAM	SQOR	2.31E-60	0.969677577	0.697	0.31	3.80E-56	NA	NA	NA
IFN-TAM	TAP1	8.09E-59	0.943009513	0.974	0.891	1.33E-54	Antigen peptide transporter 1		machine learning
IFN-TAM	TDRD7	3.74E-58	0.455797903	0.345	0.077	6.16E-54	Tudor domain-containing protein 7
IFN-TAM	SHFL	4.62E-58	0.892947008	0.674	0.3	7.62E-54	NA	NA	NA
IFN-TAM	ENSCAFG00000005537	1.23E-55	0.928875428	0.685	0.317	2.03E-51	NA	NA	NA
IFN-TAM	CXCL10	1.42E-55	1.639072995	0.36	0.084	2.34E-51	C-X-C motif chemokine 10
IFN-TAM	CD86	1.89E-52	0.887816645	0.966	0.767	3.12E-48	T-lymphocyte activation antigen CD86	surface	pos. trainingset
IFN-TAM	MRPS21	5.58E-52	0.957095999	0.835	0.584	9.21E-48	28S ribosomal protein S21, mitochondrial
IFN-TAM	TNFSF13B	6.72E-52	0.848289138	0.625	0.268	1.11E-47	Tumor necrosis factor ligand superfamily member 13B	surface	pos. trainingset
IFN-TAM	PARP14	3.24E-46	0.605819665	0.378	0.112	5.35E-42	Poly [ADP-ribose] polymerase 14
IFN-TAM	EIF2AK2	3.80E-45	0.544228077	0.345	0.095	6.26E-41	Interferon-induced, double-stranded RNA-activated protein kinase
IFN-TAM	PSMB9	1.03E-42	0.789793823	0.963	0.871	1.69E-38	Proteasome subunit beta type-9
IFN-TAM	GSDMD	2.24E-42	0.897608788	0.719	0.441	3.70E-38	Gasdermin-D
IFN-TAM	IFGGB2	2.66E-42	0.698066673	0.262	0.058	4.39E-38	NA	NA	NA
IFN-TAM	TAPBP	3.08E-41	0.779553556	0.891	0.721	5.09E-37	Tapasin		machine learning
IFN-TAM	IFIT2	5.36E-41	0.525327258	0.255	0.058	8.84E-37	Interferon-induced protein with tetratricopeptide repeats 2
IFN-TAM	LYN	1.21E-40	0.780475117	0.843	0.601	2.00E-36	Tyrosine-protein kinase Lyn
IFN-TAM	B2M	1.38E-40	0.625145565	1	0.997	2.28E-36	Beta-2-microglobulin
IFN-TAM	TRAFD1	1.52E-40	0.760155194	0.61	0.309	2.51E-36	TRAF-type zinc finger domain-containing protein 1
IFN-TAM	MNDA	2.53E-40	0.696355488	0.948	0.851	4.18E-36	Myeloid cell nuclear differentiation antigen
IFN-TAM	SLAMF9	1.27E-39	1.258476964	0.816	0.516	2.09E-35	SLAM family member 9	surface	machine learning
IFN-TAM	NT5C3A	1.34E-39	0.433269659	0.273	0.069	2.20E-35	Cytosolic 5'-nucleotidase 3A
IFN-TAM	MARCKS	2.02E-38	0.873324967	0.854	0.57	3.33E-34	Myristoylated alanine-rich C-kinase substrate
IFN-TAM	TRIM34	2.87E-38	0.82507449	0.502	0.22	4.74E-34	Tripartite motif-containing protein 34
IFN-TAM	ENSCAFG00000032012	1.02E-37	0.79343138	0.708	0.448	1.69E-33	NA	NA	NA
IFN-TAM	STAT1	3.20E-37	0.799383127	0.7	0.422	5.27E-33	Signal transducer and activator of transcription 1-alpha/beta
IFN-TAM	ENSCAFG00000013015	8.17E-37	0.690949981	0.543	0.242	1.35E-32	NA	NA	NA
IFN-TAM	GCH1	2.67E-35	0.292866425	0.255	0.063	4.41E-31	GTP cyclohydrolase 1
IFN-TAM	PARP15	1.17E-34	0.675746705	0.618	0.327	1.94E-30	Poly [ADP-ribose] polymerase 15
IFN-TAM	MSR1	1.24E-34	0.773036712	0.895	0.57	2.05E-30	Macrophage scavenger receptor types I and II	surface	machine learning
IFN-TAM	STOM	2.50E-34	0.978792002	0.734	0.478	4.13E-30	Erythrocyte band 7 integral membrane protein
IFN-TAM	GIMAP4	3.11E-34	0.708798165	0.427	0.167	5.14E-30	GTPase IMAP family member 4	nonsurface	machine learning
IFN-TAM	SP100	3.19E-34	0.723522082	0.704	0.412	5.26E-30	Nuclear autoantigen Sp-100
IFN-TAM	RNASEL	1.10E-33	0.554487632	0.487	0.208	1.81E-29	2-5A-dependent ribonuclease
IFN-TAM	GPBAR1	1.88E-33	0.495936712	0.367	0.13	3.11E-29	G-protein coupled bile acid receptor 1	surface	machine learning
IFN-TAM	CTSS	2.61E-33	0.761186651	0.996	0.954	4.30E-29	Cathepsin S
IFN-TAM	GBP1	4.07E-33	1.321984323	0.614	0.329	6.71E-29	Interferon-induced guanylate-binding protein 1	nonsurface	machine learning
IFN-TAM	RRBP1	9.69E-33	0.821360971	0.899	0.771	1.60E-28	Ribosome-binding protein 1	nonsurface	machine learning
IFN-TAM	PSMF1	2.68E-32	0.603234258	0.562	0.298	4.42E-28	Proteasome inhibitor PI31 subunit
IFN-TAM	FGD2	3.28E-32	0.602055173	0.547	0.264	5.42E-28	FYVE, RhoGEF and PH domain-containing protein 2
IFN-TAM	SIGLEC1	7.89E-32	0.52405886	0.397	0.148	1.30E-27	Sialoadhesin	surface	pos. trainingset
IFN-TAM	OPTN	2.51E-31	0.796371947	0.715	0.506	4.14E-27	Optineurin
IFN-TAM	SMCHD1	9.45E-30	0.848146365	0.82	0.635	1.56E-25	Structural maintenance of chromosomes flexible hinge domain-containing protein 1
IFN-TAM	DLA88	2.08E-29	0.800979577	0.993	0.951	3.43E-25	NA	NA	NA
IFN-TAM	FYB1	2.25E-29	0.712575109	0.839	0.617	3.72E-25	NA	NA	NA
IFN-TAM	ENSCAFG00000037735	5.95E-29	0.789802619	1	0.984	9.82E-25	NA	NA	NA
IFN-TAM	CCL8	6.64E-29	1.966392884	0.341	0.123	1.10E-24	C-C motif chemokine 8
IFN-TAM	LY86	2.49E-28	0.72540199	0.801	0.556	4.11E-24	Lymphocyte antigen 86
IFN-TAM	ENSCAFG00000031808	3.10E-28	0.63592052	0.727	0.443	5.12E-24	NA	NA	NA
IFN-TAM	PSMB10	4.96E-28	0.707289779	0.861	0.674	8.18E-24	Proteasome subunit beta type-10
IFN-TAM	HAVCR1	5.22E-28	0.599177332	0.869	0.666	8.61E-24	Hepatitis A virus cellular receptor 1	surface	machine learning
IFN-TAM	TOX4	2.64E-27	0.697524645	0.738	0.542	4.36E-23	TOX high mobility group box family member 4
IFN-TAM	TMEM140	3.02E-27	0.651206823	0.708	0.468	4.98E-23	Transmembrane protein 140	surface	machine learning
IFN-TAM	STAT2	4.52E-27	0.342143113	0.326	0.118	7.45E-23	Signal transducer and activator of transcription 2
IFN-TAM	ENSCAFG00000031869	5.63E-26	0.630997838	0.981	0.848	9.28E-22	NA	NA	NA
IFN-TAM	EVL	8.82E-26	0.51366277	0.382	0.163	1.45E-21	Ena/VASP-like protein
IFN-TAM	FCGR1A	2.49E-25	0.620730572	0.888	0.661	4.11E-21	High affinity immunoglobulin gamma Fc receptor I	surface	pos. trainingset
IFN-TAM	ENSCAFG00000011993	5.28E-25	0.57112671	0.704	0.47	8.71E-21	NA	NA	NA
IFN-TAM	BIN1	7.59E-25	0.527762044	0.375	0.163	1.25E-20	Myc box-dependent-interacting protein 1
IFN-TAM	FCGRT	1.68E-24	0.582391854	0.951	0.796	2.77E-20	IgG receptor FcRn large subunit p51	surface	pos. trainingset
IFN-TAM	RGS1	1.95E-24	0.877891875	0.858	0.682	3.22E-20	Regulator of G-protein signaling 1
IFN-TAM	PLA2G7	7.13E-24	0.724790224	0.921	0.68	1.18E-19	Platelet-activating factor acetylhydrolase
IFN-TAM	ZNFX1	1.60E-23	0.555247034	0.599	0.366	2.64E-19	NFX1-type zinc finger-containing protein 1
IFN-TAM	ENSCAFG00000042598	4.12E-23	0.444449892	0.963	0.955	6.80E-19	NA	NA	NA
IFN-TAM	NMI	5.13E-23	0.518682082	0.742	0.543	8.46E-19	N-myc-interactor
IFN-TAM	GALK1	1.27E-22	0.433197908	0.993	0.992	2.10E-18	Galactokinase
IFN-TAM	C1QA	2.03E-22	1.098085824	0.629	0.367	3.35E-18	Complement C1q subcomponent subunit A
IFN-TAM	ENSCAFG00000028765	5.00E-22	0.833959941	1	0.995	8.25E-18	NA	NA	NA
IFN-TAM	RASSF4	7.18E-22	0.431873125	0.442	0.224	1.19E-17	Ras association domain-containing protein 4
IFN-TAM	ACTB	8.48E-22	0.446598126	0.993	0.996	1.40E-17	Actin, cytoplasmic 1
IFN-TAM	PSME2	2.80E-21	0.515586717	0.936	0.817	4.62E-17	Proteasome activator complex subunit 2
IFN-TAM	ENSCAFG00000024944	4.94E-21	0.678539127	0.828	0.618	8.15E-17	NA	NA	NA
IFN-TAM	ENSCAFG00000032173	5.38E-21	0.564477435	0.655	0.429	8.87E-17	NA	NA	NA
IFN-TAM	DLA-64	1.03E-20	0.481132251	0.996	0.99	1.70E-16	NA	NA	NA
IFN-TAM	MS4A7	2.41E-20	0.547853355	0.682	0.419	3.98E-16	Membrane-spanning 4-domains subfamily A member 7		machine learning
IFN-TAM	MAN1A1	2.82E-20	0.729018677	0.697	0.492	4.66E-16	Mannosyl-oligosaccharide 1,2-alpha-mannosidase IA	nonsurface	neg. trainingset
IFN-TAM	FCER1G	3.62E-20	0.504653753	0.816	0.637	5.97E-16	High affinity immunoglobulin epsilon receptor subunit gamma	nonsurface	machine learning
IFN-TAM	GMFG	3.63E-20	0.477700042	0.985	0.968	5.99E-16	Glia maturation factor gamma
IFN-TAM	CD81	3.96E-20	0.409461063	0.449	0.229	6.53E-16	CD81 antigen		machine learning
IFN-TAM	PSME1	4.01E-20	0.419389678	0.951	0.881	6.62E-16	Proteasome activator complex subunit 1
IFN-TAM	CD300H	4.52E-20	0.635175621	0.843	0.62	7.47E-16	NA	NA	NA
IFN-TAM	CCR5	8.04E-20	0.447853932	0.625	0.374	1.33E-15	C-C chemokine receptor type 5	surface	machine learning
IFN-TAM	AIF1	9.14E-20	0.450186058	0.974	0.889	1.51E-15	Allograft inflammatory factor 1
IFN-TAM	CASP4	9.26E-20	0.551057725	0.674	0.434	1.53E-15	Caspase-4
IFN-TAM	MYD88	1.69E-19	0.28804209	0.281	0.111	2.78E-15	Myeloid differentiation primary response protein MyD88
IFN-TAM	C1QB	1.69E-19	1.153317571	0.551	0.318	2.79E-15	Complement C1q subcomponent subunit B
IFN-TAM	CD74	1.70E-19	0.486725537	0.966	0.825	2.80E-15	HLA class II histocompatibility antigen gamma chain	surface	machine learning
IFN-TAM	S100A11	3.38E-19	0.514744726	0.955	0.926	5.57E-15	Protein S100-A11
IFN-TAM	TPM4	4.42E-19	0.523751086	0.884	0.809	7.28E-15	Tropomyosin alpha-4 chain
IFN-TAM	ENSCAFG00000042554	5.18E-19	0.29476324	0.996	0.995	8.55E-15	NA	NA	NA
IFN-TAM	WARS1	1.01E-18	0.856802641	0.655	0.479	1.66E-14	NA	NA	NA
IFN-TAM	TMEM37	1.14E-18	0.679608628	0.719	0.495	1.88E-14	Voltage-dependent calcium channel gamma-like subunit	surface	machine learning
IFN-TAM	ZC3HAV1	1.68E-18	0.379099121	0.371	0.181	2.77E-14	Zinc finger CCCH-type antiviral protein 1
IFN-TAM	HLA-DQB2	2.37E-18	0.45228176	0.974	0.875	3.92E-14	HLA class II histocompatibility antigen, DQ beta 2 chain	surface	pos. trainingset
IFN-TAM	MOV10	6.30E-18	0.386155483	0.408	0.219	1.04E-13	Putative helicase MOV-10
IFN-TAM	ENSCAFG00000016245	7.26E-18	0.508378851	0.419	0.221	1.20E-13	NA	NA	NA
IFN-TAM	ALOX5AP	7.41E-18	0.701306008	0.79	0.624	1.22E-13	Arachidonate 5-lipoxygenase-activating protein	nonsurface	neg. trainingset
IFN-TAM	PIGX	1.03E-17	0.564666537	0.663	0.459	1.69E-13	Phosphatidylinositol-glycan biosynthesis class X protein		machine learning
IFN-TAM	APOBEC3Z3	1.80E-17	0.378107796	0.375	0.19	2.97E-13	NA	NA	NA
IFN-TAM	EHD4	1.82E-17	0.46965979	0.693	0.527	3.00E-13	EH domain-containing protein 4
IFN-TAM	CRIP1	1.97E-17	0.373683501	0.989	0.987	3.25E-13	Cysteine-rich protein 1
IFN-TAM	PYCARD	2.30E-17	0.477997474	0.828	0.67	3.80E-13	Apoptosis-associated speck-like protein containing a CARD
IFN-TAM	C1QC	3.02E-17	0.998244231	0.603	0.386	4.98E-13	Complement C1q subcomponent subunit C
IFN-TAM	CXCL16	3.85E-17	0.4897559	0.693	0.481	6.35E-13	C-X-C motif chemokine 16	surface	pos. trainingset
IFN-TAM	CNP	8.28E-17	0.377736592	0.397	0.215	1.37E-12	2',3'-cyclic-nucleotide 3'-phosphodiesterase
IFN-TAM	CELF2	9.52E-17	0.474250075	0.757	0.565	1.57E-12	CUGBP Elav-like family member 2
IFN-TAM	DRAM2	1.28E-16	0.521705274	0.753	0.616	2.12E-12	DNA damage-regulated autophagy modulator protein 2	nonsurface	neg. trainingset
IFN-TAM	PML	1.37E-16	0.289405792	0.375	0.188	2.26E-12	Protein PML
IFN-TAM	ENSCAFG00000014422	1.40E-16	0.426382307	0.899	0.831	2.31E-12	NA	NA	NA
IFN-TAM	BATF3	2.93E-16	0.478058969	0.472	0.273	4.83E-12	Basic leucine zipper transcriptional factor ATF-like 3
IFN-TAM	ZDHHC12	3.27E-16	0.473338036	0.73	0.598	5.39E-12	Probable palmitoyltransferase ZDHHC12		machine learning
IFN-TAM	CD37	3.28E-16	0.471967696	0.936	0.792	5.40E-12	Leukocyte antigen CD37	surface	machine learning
IFN-TAM	UBA7	3.43E-16	0.320118141	0.315	0.147	5.66E-12	Ubiquitin-like modifier-activating enzyme 7	nonsurface	machine learning
IFN-TAM	SELENOW	5.42E-16	0.422648025	0.981	0.938	8.94E-12	NA	NA	NA
IFN-TAM	RIT1	5.98E-16	0.47999519	0.483	0.305	9.86E-12	GTP-binding protein Rit1
IFN-TAM	DLA-DMA	7.26E-16	0.364228848	0.94	0.778	1.20E-11	NA	NA	NA
IFN-TAM	FNBP1	8.68E-16	0.479579593	0.753	0.603	1.43E-11	Formin-binding protein 1
IFN-TAM	PARP11	8.74E-16	0.296892613	0.266	0.115	1.44E-11	Poly [ADP-ribose] polymerase 11
IFN-TAM	TXNDC17	9.86E-16	0.397469693	0.966	0.915	1.63E-11	Thioredoxin domain-containing protein 17
IFN-TAM	ECI2	1.15E-15	0.423679269	0.532	0.361	1.90E-11	Enoyl-CoA delta isomerase 2, mitochondrial
IFN-TAM	GLUL	1.22E-15	0.46772683	0.918	0.831	2.01E-11	Glutamine synthetase
IFN-TAM	WDR90	2.32E-15	0.527949767	0.663	0.506	3.83E-11	WD repeat-containing protein 90
IFN-TAM	TRIM14	3.37E-15	0.448518126	0.569	0.412	5.55E-11	Tripartite motif-containing protein 14
IFN-TAM	C3	3.89E-15	0.38126852	0.255	0.106	6.42E-11	Complement C3
IFN-TAM	ENSCAFG00000010224	4.92E-15	0.34452524	0.296	0.139	8.12E-11	NA	NA	NA
IFN-TAM	RAB10	7.99E-15	0.464372797	0.734	0.616	1.32E-10	Ras-related protein Rab-10
IFN-TAM	ENSCAFG00000000842	8.31E-15	0.327909078	0.963	0.944	1.37E-10	NA	NA	NA
IFN-TAM	SDF2L1	8.67E-15	0.5914234	0.861	0.766	1.43E-10	Stromal cell-derived factor 2-like protein 1
IFN-TAM	SLC6A6	1.05E-14	0.501238399	0.719	0.574	1.73E-10	Sodium- and chloride-dependent taurine transporter	surface	pos. trainingset
IFN-TAM	DBNDD2	1.54E-14	0.292551028	0.356	0.188	2.54E-10	Dysbindin domain-containing protein 2
IFN-TAM	NDFIP1	1.85E-14	0.377024495	0.929	0.897	3.05E-10	NEDD4 family-interacting protein 1	nonsurface	neg. trainingset
IFN-TAM	TMBIM6	2.44E-14	0.327013426	0.963	0.951	4.03E-10	Bax inhibitor 1	nonsurface	machine learning
IFN-TAM	TREX1	2.97E-14	0.298840019	0.352	0.187	4.90E-10	Three-prime repair exonuclease 1	nonsurface	machine learning
IFN-TAM	PIK3AP1	3.10E-14	0.391730073	0.371	0.197	5.11E-10	Phosphoinositide 3-kinase adapter protein 1
IFN-TAM	NECTIN2	3.80E-14	0.473089864	0.521	0.356	6.27E-10	NA	NA	NA
IFN-TAM	PLAU	6.70E-14	0.567721149	0.663	0.47	1.11E-09	Urokinase-type plasminogen activator
IFN-TAM	LAMTOR4	8.87E-14	0.326511825	0.978	0.964	1.46E-09	Ragulator complex protein LAMTOR4
IFN-TAM	IFIT5	3.29E-13	0.361830742	0.307	0.162	5.43E-09	Interferon-induced protein with tetratricopeptide repeats 5
IFN-TAM	C2	4.27E-13	0.436025785	0.588	0.41	7.05E-09	Complement C2
IFN-TAM	NUP153	5.15E-13	0.346976011	0.401	0.238	8.50E-09	Nuclear pore complex protein Nup153
IFN-TAM	CCL4	6.34E-13	0.968920233	0.577	0.389	1.05E-08	C-C motif chemokine 4
IFN-TAM	TFEC	7.57E-13	0.435517358	0.558	0.397	1.25E-08	Transcription factor EC
IFN-TAM	SNX6	8.28E-13	0.377132732	0.891	0.784	1.37E-08	Sorting nexin-6
IFN-TAM	CSNK1G1	8.82E-13	0.298805279	0.993	0.983	1.45E-08	Casein kinase I isoform gamma-1
IFN-TAM	ATP5IF1	8.90E-13	0.372777577	0.978	0.947	1.47E-08	NA	NA	NA
IFN-TAM	HACD3	9.52E-13	0.288264534	0.322	0.171	1.57E-08	NA	NA	NA
IFN-TAM	GADD45B	1.12E-12	0.753387497	0.85	0.762	1.85E-08	Growth arrest and DNA damage-inducible protein GADD45 beta
IFN-TAM	ENSCAFG00000003326	1.56E-12	0.435390296	0.82	0.736	2.57E-08	NA	NA	NA
IFN-TAM	MARCKSL1	1.63E-12	0.794250062	0.506	0.323	2.69E-08	MARCKS-related protein
IFN-TAM	CFLAR	1.71E-12	0.356273997	0.438	0.271	2.83E-08	CASP8 and FADD-like apoptosis regulator
IFN-TAM	CD47	2.05E-12	0.434543029	0.805	0.745	3.39E-08	Leukocyte surface antigen CD47	surface	pos. trainingset
IFN-TAM	ICAM1	2.12E-12	0.53067063	0.749	0.627	3.50E-08	Intercellular adhesion molecule 1	surface	machine learning
IFN-TAM	CTSC	2.83E-12	0.267487233	0.914	0.798	4.67E-08	Dipeptidyl peptidase 1
IFN-TAM	ARHGAP21	3.01E-12	0.331596179	0.408	0.245	4.97E-08	Rho GTPase-activating protein 21
IFN-TAM	SCARB2	4.62E-12	0.358881087	0.865	0.712	7.61E-08	Lysosome membrane protein 2	surface	machine learning
IFN-TAM	ENSCAFG00000025524	8.07E-12	0.355368582	0.91	0.831	1.33E-07	NA	NA	NA
IFN-TAM	ENSCAFG00000014493	1.06E-11	0.452063029	0.655	0.479	1.74E-07	NA	NA	NA
IFN-TAM	JPT1	1.06E-11	0.474548728	0.82	0.724	1.75E-07	NA	NA	NA
IFN-TAM	DLA-DQA1	1.09E-11	0.281235714	0.925	0.754	1.80E-07	NA	NA	NA
IFN-TAM	ENSCAFG00000014028	1.26E-11	0.414623069	0.794	0.668	2.09E-07	NA	NA	NA
IFN-TAM	RBX1	1.34E-11	0.377495327	0.929	0.833	2.20E-07	E3 ubiquitin-protein ligase RBX1
IFN-TAM	ARHGAP17	1.37E-11	0.382776493	0.479	0.339	2.26E-07	Rho GTPase-activating protein 17
IFN-TAM	SCG3	1.52E-11	0.379908034	0.524	0.349	2.51E-07	Secretogranin-3
IFN-TAM	ACAA1	1.70E-11	0.40454974	0.764	0.672	2.81E-07	3-ketoacyl-CoA thiolase, peroxisomal	nonsurface	machine learning
IFN-TAM	SAT1	1.88E-11	0.313062402	0.993	0.925	3.10E-07	Diamine acetyltransferase 1
IFN-TAM	BPI	2.13E-11	0.322715707	0.978	0.869	3.52E-07	Bactericidal permeability-increasing protein
IFN-TAM	FRMD4A	2.52E-11	0.411684626	0.423	0.276	4.16E-07	FERM domain-containing protein 4A
IFN-TAM	SYPL1	4.45E-11	0.350282952	0.416	0.28	7.34E-07	Synaptophysin-like protein 1	surface	machine learning
IFN-TAM	COX17	7.78E-11	0.39355487	0.936	0.906	1.28E-06	Cytochrome c oxidase copper chaperone
IFN-TAM	MLEC	1.12E-10	0.384290585	0.652	0.541	1.85E-06	Malectin	nonsurface	neg. trainingset
IFN-TAM	ZFP36	1.21E-10	0.474835577	0.764	0.639	2.00E-06	Tristetraprolin
IFN-TAM	NINJ1	1.27E-10	0.380481734	0.888	0.775	2.10E-06	Ninjurin-1		machine learning
[truncated: 4,544 more rows]
