# Supplementary material for: Single-cell RNA sequencing reveals the cellular and molecular heterogeneity of treatment-naïve primary osteosarcoma in dogs
Source: Commun Biol. 2024 Apr 24;7:496. doi: 10.1038/s42003-024-06182-w (PMC11043452; doi:10.1038/s42003-024-06182-w)
Supplement: Supplementary file 9 — Supplementary Data 6 [file 42003_2024_6182_MOESM9_ESM.csv]

gene	species	signed_pVal_spec1	signed_pVal_spec2	sig	direction	label	lab	lab_col
PLVAP	Both	-67.3650260421737	-54.3443844396548	3660.91087302325	dwn	PLVAP	PLVAP	blue
ITGA6	Both	-34.9234188933841	-54.0820444487841	1888.7298928955	dwn	ITGA6	ITGA6	blue
CD34	Both	-30.5708375708809	-60.7003291606696	1855.65990326983	dwn	CD34	CD34	blue
PODXL	Both	-41.0923985478804	-39.1025009622128	1606.81555375812	dwn	PODXL	PODXL	blue
FLT1	Both	-34.7126666539487	-42.1681097813486	1463.76753826706	dwn	FLT1	FLT1	blue
PECAM1	Both	-45.8264354823959	-31.159342697168	1427.92160778563	dwn	PECAM1	PECAM1	blue
ADGRL4	Both	-40.3321255621013	-33.4167855890457	1347.76999225921	dwn	ADGRL4	ADGRL4	blue
VWF	Both	-29.6887945181843	-40.8685133292911	1213.336894497	dwn	VWF	VWF	blue
CD93	Both	-41.0923985478804	-28.8649746290743	1186.13104153238	dwn	CD93	CD93	blue
CDH5	Both	-38.6914505547384	-28.6544051220226	1108.68049895418	dwn	CDH5	CDH5	blue
EGFL7	Both	-37.0624004494218	-28.5896383097282	1059.60062373928	dwn	EGFL7	NA	blue
ESAM	Both	-14.6375691287803	-59.7876274568255	875.145529945046	dwn	ESAM	NA	blue
TM4SF18	Both	-26.3826149415036	-32.0484348549686	845.5215162565	dwn	TM4SF18	NA	blue
ICAM2	Both	-36.7599098106155	-20.4190123806268	750.601053533681	dwn	ICAM2	NA	blue
CALCRL	Both	-40.3872374641709	-18.5008950551636	747.200041892596	dwn	CALCRL	NA	blue
EMCN	Both	-31.9786405958298	-20.7959281497987	665.025512159113	dwn	EMCN	NA	blue
PCDH12	Both	-27.880730153251	-21.6516693068821	603.664349312606	dwn	PCDH12	NA	blue
RAPGEF5	Both	-26.2936844538296	-22.4849628628863	591.212518472808	dwn	RAPGEF5	NA	blue
FAM167B	Both	-31.739894217131	-17.5489161407883	557.000741933924	dwn	FAM167B	NA	blue
PTPRB	Both	-19.6393161315636	-25.9061609343763	508.779284345379	dwn	PTPRB	NA	blue
ARHGAP29	Both	-10.6634855121973	-47.5800445160412	507.369115366509	dwn	ARHGAP29	NA	blue
DLL4	Both	-22.5066399101169	-22.2142614333855	499.968382950404	dwn	DLL4	NA	blue
MMRN2	Both	-28.1712480986842	-15.9439615289641	449.161295908323	dwn	MMRN2	NA	blue
ROBO4	Both	-24.8659736967949	-17.176681679196	427.114914833106	dwn	ROBO4	NA	blue
BCL6B	Both	-17.25233953586	-24.6591979274914	425.428855327057	dwn	BCL6B	NA	blue
ITGA2	Both	-10.9650991799466	-35.4208749892548	388.39340729767	dwn	ITGA2	NA	blue
KANK3	Both	-19.837176048564	-19.523416516439	387.289450506042	dwn	KANK3	NA	blue
COL6A3	Both	28.2001959017202	13.4715660387022	379.900801394364	up	COL6A3	COL6A3	red
FILIP1	Both	-8.68177765591498	-42.5086095064517	369.050296197127	dwn	FILIP1	NA	blue
KDR	Both	-8.5387107607244	-43.0265072820933	367.390900725997	dwn	KDR	NA	blue
BCAM	Both	-16.3057396882156	-21.9496958038389	357.906026012915	dwn	BCAM	NA	blue
STAB1	Both	-10.5128767119652	-32.1195112356503	337.668461668973	dwn	STAB1	NA	blue
COL6A1	Both	37.9740016356914	8.72433029237808	331.297732793077	up	COL6A1	COL6A1	red
PREX2	Both	-16.643204442097	-19.340354789663	321.885478747051	dwn	PREX2	NA	blue
LDB2	Both	-21.7987979850028	-14.6617708435788	319.608980721578	dwn	LDB2	NA	blue
AFAP1L1	Both	-23.6374248522455	-12.6363012261065	298.68962064243	dwn	AFAP1L1	NA	blue
CXCR4	Both	-6.69361633231204	-44.2443406412065	296.154641128357	dwn	CXCR4	NA	blue
MYCT1	Both	-19.3770099144341	-14.9067126015047	288.847517870977	dwn	MYCT1	NA	blue
JUP	Both	-21.3374727642898	-12.9032339692536	275.322403390207	dwn	JUP	NA	blue
STC1	Both	-22.6404517986832	-12.0780857324896	273.453317846793	dwn	STC1	NA	blue
CLDN5	Both	-30.9015927106804	-8.69929767507446	268.82215362412	dwn	CLDN5	NA	blue
SOX18	Both	-21.233132051502	-12.4219253314783	263.756380897177	dwn	SOX18	NA	blue
LPAR6	Both	-10.936330216502	-23.5437514309882	257.482240184527	dwn	LPAR6	NA	blue
MECOM	Both	-10.8474961173967	-23.4759902534744	254.655713126607	dwn	MECOM	NA	blue
ARHGEF15	Both	-15.5612602316726	-15.8917624841785	247.295851556232	dwn	ARHGEF15	NA	blue
FLT4	Both	-12.8888480461644	-19.1216186241056	246.455636842804	dwn	FLT4	NA	blue
RASIP1	Both	-11.2435926980723	-20.6422672886489	232.093245758309	dwn	RASIP1	NA	blue
NOSTRIN	Both	-13.2104970349081	-17.4203513819231	230.131500277952	dwn	NOSTRIN	NA	blue
IL3RA	Both	-18.9017404552149	-11.800879376331	223.057159114707	dwn	IL3RA	NA	blue
GALNT18	Both	-12.9133996744276	-17.2611469428751	222.90008931237	dwn	GALNT18	NA	blue
EHD4	Both	-14.9546791378331	-14.8058892974101	221.417323793046	dwn	EHD4	NA	blue
BGN	Both	37.7059108072397	5.55597467184944	209.493085424038	up	BGN	BGN	red
ABI3	Both	-11.4585875365628	-18.2644735709498	209.285069221966	dwn	ABI3	NA	blue
ESM1	Both	-3.21455337274942	-65.0794969545972	209.201516432236	dwn	ESM1	NA	blue
SNRK	Both	-10.8539556254774	-19.1865064447163	208.249489558888	dwn	SNRK	NA	blue
JAG2	Both	-17.9294357998407	-11.3580961848183	203.644256354116	dwn	JAG2	NA	blue
JCAD	Both	-8.8171166955449	-22.7834127478145	200.884008920246	dwn	JCAD	NA	blue
INSR	Both	-16.457265009807	-11.7733405241654	193.756985056891	dwn	INSR	NA	blue
TIE1	Both	-20.5126772052634	-9.12612251016521	187.201205186707	dwn	TIE1	NA	blue
NOS3	Both	-14.6015037870844	-12.4931228251645	182.41838024415	dwn	NOS3	NA	blue
EFNB2	Both	-11.7116217152473	-15.3000911569457	179.188879838948	dwn	EFNB2	NA	blue
TEK	Both	-13.6572850105617	-13.1170189289588	179.142866001724	dwn	TEK	NA	blue
RASGRP3	Both	-14.0670210363446	-12.6186205481084	177.506400699891	dwn	RASGRP3	NA	blue
EXOC3L1	Both	-13.5416289397757	-12.8606992347478	174.154816943012	dwn	EXOC3L1	NA	blue
SPTBN1	Both	-13.2936977121893	-13.0405430580821	173.357037416933	dwn	SPTBN1	NA	blue
ADGRG1	Both	-16.1911853988959	-10.636061531662	172.210444173204	dwn	ADGRG1	NA	blue
PRRX1	Both	19.9155072295146	8.42887918366858	167.865404319056	up	PRRX1	PRRX1	red
FGD5	Both	-12.5097065750203	-13.3604003251702	167.134687792685	dwn	FGD5	NA	blue
SSPN	Both	13.1840779014951	12.0057096719001	158.284211577064	up	SSPN	SSPN	red
MGP	Both	8.2683831074603	18.7219932200312	154.800612478492	up	MGP	MGP	red
LUM	Both	22.5066399101169	6.81711964249268	153.430457017768	up	LUM	LUM	red
DYSF	Both	-11.2090108674094	-13.1510076789637	147.409787990889	dwn	DYSF	NA	blue
CDH11	Both	20.5331184947568	7.1615136561798	147.048208504159	up	CDH11	CDH11	red
SHE	Both	-12.8403639832062	-11.3720510248091	146.021274394142	dwn	SHE	NA	blue
IPO11	Both	-23.0242206025725	-6.29293573553037	144.889940612663	dwn	IPO11	NA	blue
KCNE3	Both	-17.1263691158977	-8.36730729685403	143.301593272067	dwn	KCNE3	NA	blue
ARHGAP18	Both	-4.17343018666983	-33.846493709297	141.255978559311	dwn	ARHGAP18	NA	blue
PCOLCE	Both	24.978415736486	5.56672743966191	139.04803227958	up	PCOLCE	PCOLCE	red
ENG	Both	-12.649731204386	-10.9862468931158	138.973070142935	dwn	ENG	NA	blue
HHEX	Both	-12.9810714115094	-10.4689528218084	135.898224183617	dwn	HHEX	NA	blue
ADGRF5	Both	-4.59169449156716	-29.4310438324565	135.138361846562	dwn	ADGRF5	NA	blue
CDH13	Both	-13.7847654217508	-9.61324985879332	132.516394244145	dwn	CDH13	NA	blue
DOCK9	Both	-10.6169232118804	-12.3740427079066	131.374261250374	dwn	DOCK9	NA	blue
ADAM15	Both	-12.704782794677	-10.271156843335	130.492816744632	dwn	ADAM15	NA	blue
PCDH17	Both	-9.21460497572145	-13.665265545762	125.920023892533	dwn	PCDH17	NA	blue
VCAN	Both	13.8300979803305	8.92996787279958	123.502330642021	up	VCAN	VCAN	red
SERPINF1	Both	18.5755778265457	6.63874004825087	123.31843243649	up	SERPINF1	NA	red
PALLD	Both	13.8300979803305	8.67326048261893	119.952042283548	up	PALLD	NA	red
C1R	Both	19.9433796502609	5.79394375024867	115.550819883466	up	C1R	NA	red
PNP	Both	-12.4772949979611	-8.69757900583537	108.522259023881	dwn	PNP	NA	blue
CLEC14A	Both	-9.13100820932836	-11.677775933354	106.629867914152	dwn	CLEC14A	NA	blue
THBS2	Both	15.6829825348352	6.63874004825087	104.115244230029	up	THBS2	NA	red
F2R	Both	-8.16463339197722	-12.6866146688309	103.581557756285	dwn	F2R	NA	blue
ENTPD1	Both	-8.38682530611861	-12.1750209258244	102.109773603228	dwn	ENTPD1	NA	blue
SNCG	Both	-4.34251479421842	-23.2303487341734	100.878133053001	dwn	SNCG	NA	blue
DCN	Both	23.2636268462034	4.29407633193383	99.8957894352228	up	DCN	NA	red
CYYR1	Both	-6.86640617250084	-14.3253145905501	98.3634285275695	dwn	CYYR1	NA	blue
PRKCH	Both	-16.646986527143	-5.75669679601061	95.8316540040359	dwn	PRKCH	NA	blue
F2RL3	Both	-8.65289115194177	-11.0149230696794	95.3109303689483	dwn	F2RL3	NA	blue
OLFML3	Both	14.4795093879311	6.48430235321933	93.8895167976228	up	OLFML3	NA	red
LRRC8C	Both	-9.07337379022232	-10.3219937289723	93.655307363296	dwn	LRRC8C	NA	blue
HSPG2	Both	-9.5485065232173	-9.72983954458409	92.9054363613188	dwn	HSPG2	NA	blue
PALMD	Both	-16.9110608956218	-5.46060613627857	92.344642897613	dwn	PALMD	NA	blue
THSD7A	Both	-6.48056692095902	-14.2164717149419	92.1307963286018	dwn	THSD7A	NA	blue
PRCP	Both	-19.0792416319515	-4.82441107242887	92.0461045827325	dwn	PRCP	NA	blue
CCDC85B	Both	-16.4053368122946	-5.59884802133966	91.8509875509263	dwn	CCDC85B	NA	blue
GRB10	Both	-13.8394065597206	-6.63476537849409	91.8212155013384	dwn	GRB10	NA	blue
ACTA2	Both	5.24784459031311	17.3370704231736	90.9822512321288	up	ACTA2	NA	red
PLCB1	Both	-10.1781849457449	-8.577696429592	87.3053806688433	dwn	PLCB1	NA	blue
SELE	Both	-12.7186503352983	-6.83834335327471	86.974497983012	dwn	SELE	NA	blue
COL5A2	Both	17.7810223488372	4.86269532048388	86.4636941691101	up	COL5A2	NA	red
POSTN	Both	21.3446596330204	4.05077970638826	86.4625140812035	up	POSTN	NA	red
TSPAN12	Both	-5.36709160386298	-16.0761818805861	86.282340793468	dwn	TSPAN12	NA	blue
EDN1	Both	-4.12079483160401	-20.8699633321802	86.0008370350134	dwn	EDN1	NA	blue
FRMD4B	Both	-12.6547799988428	-6.76785185765432	85.6456763233753	dwn	FRMD4B	NA	blue
APOLD1	Both	-9.1617115619478	-9.33546200359112	85.5288101744252	dwn	APOLD1	NA	blue
PTPRM	Both	-9.955294822121	-8.55302564178789	85.1478918851592	dwn	PTPRM	NA	blue
ETS2	Both	-8.47989981845364	-9.96821669730461	84.5294789617798	dwn	ETS2	NA	blue
DNASE1L3	Both	-3.72615521993007	-22.6185693712396	84.280300329995	dwn	DNASE1L3	NA	blue
TCF4	Both	-10.4611505499927	-8.02998333447523	84.002864575878	dwn	TCF4	NA	blue
C1S	Both	11.1926137479297	7.44359464579076	83.3132797664939	up	C1S	NA	red
TPM2	Both	18.9916956368975	4.34563023777265	82.5308868262765	up	TPM2	NA	red
OGN	Both	10.2246366777625	8.01751749117159	81.9762034048353	up	OGN	NA	red
RCN3	Both	16.4304341737389	4.89891961847708	80.4913763138255	up	RCN3	NA	red
SLC9A3R2	Both	-16.9102969170191	-4.75766102444449	80.4534605538857	dwn	SLC9A3R2	NA	blue
SVIP	Both	-5.95105191329343	-13.4526287927755	80.057292316073	dwn	SVIP	NA	blue
FBLN1	Both	16.98889673735	4.63319757349208	78.7129151397975	up	FBLN1	NA	red
CLEC11A	Both	14.8530425603698	5.20052675888949	77.2436452861275	up	CLEC11A	NA	red
COL1A1	Both	26.8261486754192	2.85733842500807	76.6513854052545	up	COL1A1	NA	red
ELK3	Both	-14.3080665813337	-5.0495212048283	72.2488856025398	dwn	ELK3	NA	blue
GPIHBP1	Both	-2.35524412033278	-30.5790497563365	72.0211271439751	dwn	GPIHBP1	NA	blue
PTGDS	Both	9.81067675356032	7.29534592868091	71.5722807116907	up	PTGDS	NA	red
CCDC80	Both	10.4161294839594	6.83421621523666	71.1860810192802	up	CCDC80	NA	red
ELMO1	Both	-7.48612037143119	-9.26271578034773	69.3418052980383	dwn	ELMO1	NA	blue
PLXND1	Both	-11.3245481907299	-6.10861134989871	69.1772636103676	dwn	PLXND1	NA	blue
TMEM88	Both	-14.9437611008556	-4.48273571949446	66.988931670397	dwn	TMEM88	NA	blue
COL5A3	Both	11.6733413479191	5.66093784123583	66.0820597700982	up	COL5A3	NA	red
COL11A1	Both	13.2936977121893	4.92253184116642	65.4386502750932	up	COL11A1	NA	red
DEPP1	Both	-1.99973344947909	-32.5844525621501	65.1602197214962	dwn	DEPP1	NA	blue
KCNJ2	Both	-8.22735920824762	-7.89764769704782	64.9767845038019	dwn	KCNJ2	NA	blue
COL1A2	Both	28.6164108548155	2.24539048436601	64.2550166301109	up	COL1A2	NA	red
LYVE1	Both	-4.47031270677616	-14.275338508192	63.8152271267019	dwn	LYVE1	NA	blue
MXRA8	Both	20.2834657243139	3.08708800010167	62.6168436380032	up	MXRA8	NA	red
PTN	Both	10.5753156881064	5.91311888135109	62.5330988715902	up	PTN	NA	red
SAT1	Both	-7.7674773891241	-7.93520595720931	61.6365328506662	dwn	SAT1	NA	blue
PLEKHG1	Both	-9.02272045558021	-6.82580123265424	61.587296407594	dwn	PLEKHG1	NA	blue
SHROOM4	Both	-11.5473034630629	-5.30260740894963	61.230816896627	dwn	SHROOM4	NA	blue
COL5A1	Both	13.3353508551551	4.56981386431897	60.9400712234455	up	COL5A1	NA	red
BASP1	Both	10.6757870360377	5.69684344939934	60.8182874434341	up	BASP1	NA	red
CLIC2	Both	-9.33330557722961	-6.46307706646007	60.3218732304566	dwn	CLIC2	NA	blue
CAV1	Both	-3.07264197346305	-19.5468861642463	60.0605828787672	dwn	CAV1	NA	blue
COL16A1	Both	11.8133197290261	5.03296729663217	59.4560518608481	up	COL16A1	NA	red
NRP1	Both	-6.72256415961166	-8.72920107997929	58.6826143223122	dwn	NRP1	NA	blue
DOCK6	Both	-4.73140548469155	-12.3006590653771	58.199405767246	dwn	DOCK6	NA	blue
TAGLN	Both	17.3835170583343	3.34011799246381	58.0629980988442	up	TAGLN	NA	red
PDE2A	Both	-12.1669505192874	-4.72647872570038	57.5068327860609	dwn	PDE2A	NA	blue
THSD1	Both	-11.0175297579234	-5.19958787114713	57.2866140993013	dwn	THSD1	NA	blue
DPT	Both	9.57676552310465	5.93587701491824	56.8465023458583	up	DPT	NA	red
FGF7	Both	9.5879985281798	5.87358329351835	56.3159079733954	up	FGF7	NA	red
PTPRG	Both	-4.92572842806728	-11.3212426986833	55.7653670019533	dwn	PTPRG	NA	blue
TGFBR2	Both	-13.3939709585261	-4.16217751889361	55.7480848122912	dwn	TGFBR2	NA	blue
CSGALNACT1	Both	-4.70287085916973	-11.6618510179128	54.8441793161209	dwn	CSGALNACT1	NA	blue
ABLIM1	Both	-11.0886883047599	-4.75766102444449	52.7562201597697	dwn	ABLIM1	NA	blue
ST3GAL6	Both	-4.78986855065876	-10.9384864906943	52.3939124335825	dwn	ST3GAL6	NA	blue
SGCE	Both	9.24253214622757	5.64744205280376	52.1966647169962	up	SGCE	NA	red
MTSS1	Both	-8.85840660904697	-5.71933021341877	50.6641525618708	dwn	MTSS1	NA	blue
HCLS1	Both	-4.57833726133301	-11.0469436513887	50.5766337429992	dwn	HCLS1	NA	blue
SPRY1	Both	-6.73217766605987	-7.36233295685659	49.5645335022464	dwn	SPRY1	NA	blue
FXYD1	Both	6.69361633231204	7.23139454111518	48.4041806058007	up	FXYD1	NA	red
INHBA	Both	14.2742117516682	3.3540822912109	47.876880857265	up	INHBA	NA	red
COL3A1	Both	10.5719042156252	4.52206086954664	47.8067943700737	up	COL3A1	NA	red
CASKIN2	Both	-8.36868589060117	-5.64236440555509	47.2191753903991	dwn	CASKIN2	NA	blue
OLFML2B	Both	5.243901499541	8.96061508640396	46.9885828884035	up	OLFML2B	NA	red
PRDM1	Both	-5.76229180247741	-8.15199106776168	46.9741513036322	dwn	PRDM1	NA	blue
LAPTM5	Both	-10.253373454057	-4.53953417852814	46.5455392399051	dwn	LAPTM5	NA	blue
COL4A1	Both	-3.07264197346305	-15.0411665777124	46.2161197565288	dwn	COL4A1	NA	blue
DOCK4	Both	-5.05077348627473	-9.09552097668147	45.9394161928784	dwn	DOCK4	NA	blue
ADCY4	Both	-11.0002099970867	-4.15245801959712	45.6779102196552	dwn	ADCY4	NA	blue
ENPP1	Both	11.6653320464431	3.76473417325722	43.9168741976368	up	ENPP1	NA	red
DLX5	Both	9.69594719776369	4.52310380777811	43.8557756902204	up	DLX5	NA	red
COPZ2	Both	9.20006115982554	4.71951137890168	43.4197933303881	up	COPZ2	NA	red
PLK2	Both	-3.78546433172761	-11.1433117728045	42.1826092532719	dwn	PLK2	NA	blue
ADGRL2	Both	-1.69790941759379	-24.6646276131195	41.8783035057596	dwn	ADGRL2	NA	blue
NOTCH4	Human	-41.8035380783974	0	-41.8035380783974	axis3	NOTCH4	NOTCH4	black
CRIP2	Both	-5.24756386993912	-7.90453228619283	41.4795380337928	dwn	CRIP2	NA	blue
TPM1	Both	13.2290858994829	3.12286353690753	41.3126299821128	up	TPM1	NA	red
FAT1	Both	9.99369490034187	4.10790457361967	41.0531449884739	up	FAT1	NA	red
SMOC2	Both	6.61242191229721	6.05462021456803	40.0357033774472	up	SMOC2	NA	red
OMD	Both	7.15542679163284	5.55802580317796	39.7700467406462	up	OMD	NA	red
SFRP4	Both	22.1371901598225	1.74391771885325	38.6054381653383	up	SFRP4	NA	red
CALD1	Both	5.8107783291504	6.63291052211331	38.5423727210897	up	CALD1	NA	red
LHX6	Both	-4.40627225048784	-8.7276275973303	38.4563032947084	dwn	LHX6	NA	blue
LYZ	Both	-1.64661995149426	-23.1877251828027	38.1813709157687	dwn	LYZ	NA	blue
HYAL2	Human	-37.7294496892907	0	-37.7294496892907	axis3	HYAL2	HYAL2	black
IL33	Both	-3.26551033016836	-11.3870985423418	37.184687920662	dwn	IL33	NA	blue
SIPA1L2	Both	-5.01596636496248	-7.40333171566652	37.1348628744432	dwn	SIPA1L2	NA	blue
S1PR1	Both	-6.71420444990126	-5.52643326376388	37.1056028116457	dwn	S1PR1	NA	blue
HECW2	Both	-8.43102773291538	-4.37417901095513	36.878824550099	dwn	HECW2	NA	blue
MYL9	Both	12.1642880194428	2.9865999305981	36.3298617546431	up	MYL9	NA	red
RBP7	Human	-36.0506094317545	0	-36.0506094317545	axis3	RBP7	NA	black
AFDN	Both	-8.36009783853664	-4.21732451645543	35.2572455744266	dwn	AFDN	NA	blue
KDELR3	Both	10.5151516926812	3.33700601656006	35.0891244635187	up	KDELR3	NA	red
PRKD2	Both	-6.64792794505326	-5.03682941068575	33.4844789937639	dwn	PRKD2	NA	blue
CCDC50	Both	-3.49090429092127	-9.53376086720798	33.2814467199536	dwn	CCDC50	NA	blue
RHOJ	Both	-5.14631033265191	-6.38821959198844	32.8757604934995	dwn	RHOJ	NA	blue
PDGFRL	Both	6.95943863162197	4.62546252280137	32.1906225703034	up	PDGFRL	NA	red
VASH1	Both	-13.1070197966923	-2.40011554017573	31.4583618994322	dwn	VASH1	NA	blue
PHACTR2	Human	0	-31.3371005874981	-31.3371005874981	axis4	PHACTR2	PHACTR2	black
FZD6	Both	-4.07696572124786	-7.67942436824704	31.3087499082587	dwn	FZD6	NA	blue
ASPN	Both	3.54836884873404	8.80448265355273	31.2415519770857	up	ASPN	NA	red
MAP1A	Both	5.54925673663942	5.61568617314085	31.1628843271547	up	MAP1A	NA	red
ACE	Both	-5.15091851650012	-5.97115970181863	30.7569570730769	dwn	ACE	NA	blue
ACAN	Both	8.97704607273588	3.39057509455992	30.4373488369352	up	ACAN	NA	red
HTRA3	Both	6.86608277190335	4.31414941226513	29.6213069549706	up	HTRA3	NA	red
ACVRL1	Both	-9.35421044275582	-3.14782118602714	29.4453818102631	dwn	ACVRL1	NA	blue
PTGES	Both	5.2954220841324	5.53054533301769	29.2865718937573	up	PTGES	NA	red
ECM2	Both	6.68333939774934	4.37558494099356	29.243519224341	up	ECM2	NA	red
RARRES1	Both	4.79560796518311	6.07199361888924	29.1189009632862	up	RARRES1	NA	red
COL15A1	Both	-4.2266557851167	-6.82580123265424	28.8503122680548	dwn	COL15A1	NA	blue
PRDX4	Both	5.5866393761302	5.11208444936029	28.559372278899	up	PRDX4	NA	red
EOGT	Both	-2.52808357658647	-11.2349389530541	28.4028646511677	dwn	EOGT	NA	blue
TNC	Both	10.253373454057	2.72669007729391	27.9577716559661	up	TNC	NA	red
BICC1	Both	6.67759876479442	4.18090945649939	27.9184358224376	up	BICC1	NA	red
CCL14	Both	-2.52751674445108	-10.9920543940167	27.7826015367944	dwn	CCL14	NA	blue
NPDC1	Human	-27.7041983034977	0	-27.7041983034977	axis3	NPDC1	NA	black
CHPF	Both	7.74341592896107	3.55431401932081	27.5225317937384	up	CHPF	NA	red
ZEB2	Both	6.69857475582604	4.05647233489685	27.1725831802468	up	ZEB2	NA	red
EDNRB	Both	-2.18720418885649	-12.4175701819081	27.1597615172887	dwn	EDNRB	NA	blue
SDC2	Both	4.49717304185961	5.90729118350705	26.5661106608828	up	SDC2	NA	red
EFCAB14	Both	-3.29700415007882	-8.05085369376253	26.5436980400125	dwn	EFCAB14	NA	blue
RPS6KA2	Both	-10.5753156881064	-2.50962367254105	26.5400625954665	dwn	RPS6KA2	NA	blue
PIK3C2A	Both	-5.28562900897887	-4.94710191826386	26.1485454095505	dwn	PIK3C2A	NA	blue
SMAD1	Both	-3.50876540528703	-7.39729731794212	25.9553809218178	dwn	SMAD1	NA	blue
CYBRD1	Both	5.28491871024525	4.78869788729822	25.3078790622943	up	CYBRD1	NA	red
MXRA5	Both	9.6663394047215	2.59943776446691	25.1270476927877	up	MXRA5	NA	red
NOTCH1	Both	-4.37120893375046	-5.74192762393139	25.0991653266774	dwn	NOTCH1	NA	blue
PPP1R14A	Both	9.4768167083653	2.63673934999381	24.9878955276256	up	PPP1R14A	NA	red
EXOC6	Both	-2.60213139031037	-9.529737354289	24.7976287110087	dwn	EXOC6	NA	blue
IGF1	Both	1.66034160503351	-14.9067126015047	-24.7502351265556	conflict1	IGF1	IGF1	hotpink
APLNR	Human	-24.5815077374819	0	-24.5815077374819	axis3	APLNR	NA	black
CPQ	Both	7.08085269143691	3.36454050540892	23.8238156931732	up	CPQ	NA	red
CD248	Both	11.2313852023426	2.09629127818222	23.5442548415757	up	CD248	NA	red
APLP2	Both	-2.36743722118722	-9.64617482520547	22.8367133232706	dwn	APLP2	NA	blue
SYNPO	Both	-6.34187382713959	-3.51553091527336	22.2950535000722	dwn	SYNPO	NA	blue
HEG1	Both	-13.2936977121893	-1.67535670522093	22.2716855992965	dwn	HEG1	NA	blue
ACKR1	Human	-21.9215810520449	0	-21.9215810520449	axis3	ACKR1	NA	black
SCARF1	Human	-21.8310971973816	0	-21.8310971973816	axis3	SCARF1	NA	black
COL21A1	Both	-3.33946559250283	-6.50511224513583	21.723598518	dwn	COL21A1	NA	blue
TIMP1	Both	7.63090780930968	2.81235435179549	21.4608167856622	up	TIMP1	NA	red
GNG11	Human	-21.3374727642898	0	-21.3374727642898	axis3	GNG11	NA	black
ZFHX4	Both	10.9815917032515	1.93669726397109	21.2680186057347	up	ZFHX4	NA	red
PTPRE	Both	-4.44917375337699	-4.77026667315451	21.223745278808	dwn	PTPRE	NA	blue
P4HA2	Both	6.7332559319389	3.15019973804163	21.2111010729612	up	P4HA2	NA	red
BAG2	Both	5.70695150511048	3.69160941349106	21.0678358986028	up	BAG2	NA	red
GIMAP1	Human	-21.0630746167037	0	-21.0630746167037	axis3	GIMAP1	NA	black
AEBP1	Human	20.9229702804145	0	20.9229702804145	axis1	AEBP1	AEBP1	black
SWAP70	Both	-6.04539263890625	-3.44443231510485	20.8229457629457	dwn	SWAP70	NA	blue
PRSS35	Both	1.81962992912771	11.3549282621667	20.6617673089367	up	PRSS35	NA	red
SIPA1	Both	-1.79853293213331	-11.4502288302692	20.5936136317014	dwn	SIPA1	NA	blue
TNFAIP8L1	Human	-20.5331184947568	0	-20.5331184947568	axis3	TNFAIP8L1	NA	black
ITGBL1	Both	7.86146817221365	2.60063481159003	20.4448077988659	up	ITGBL1	NA	red
PCDH18	Both	6.4774415407338	3.14028316021204	20.3410005916243	up	PCDH18	NA	red
TCIM	Human	-20.2834657243139	0	-20.2834657243139	axis3	TCIM	NA	black
FNDC1	Both	10.5753156881064	1.90252989207818	20.1198542147857	up	FNDC1	NA	red
LMO2	Human	-20.1177415601131	0	-20.1177415601131	axis3	LMO2	NA	black
TFPI	Human	0	-20.1028361371514	-20.1028361371514	axis4	TFPI	TFPI	black
CEP68	Both	-5.43631548640189	-3.69554737318968	20.0901614156029	dwn	CEP68	NA	blue
PLOD2	Both	6.09101278870868	3.29786678455944	20.0873487602091	up	PLOD2	NA	red
SYNM	Both	-2.36355611925598	-8.42916279832083	19.922799312176	dwn	SYNM	NA	blue
LRP1	Both	8.6437071065226	2.29838233989036	19.8665437648163	up	LRP1	NA	red
NDUFA4L2	Both	3.79780268168664	5.2240701525884	19.8399876348194	up	NDUFA4L2	NA	red
MMP9	Human	19.8390722255904	0	19.8390722255904	axis1	MMP9	MMP9	black
ICA1	Both	-6.52472418255335	-3.00463384510828	19.6044071088962	dwn	ICA1	NA	blue
FZD4	Human	-19.5796435719323	0	-19.5796435719323	axis3	FZD4	NA	black
TAOK2	Both	-3.71055844382934	-5.1443686336573	19.0884804717879	dwn	TAOK2	NA	blue
NPNT	Both	-3.48876833111827	-5.46221013161248	19.056385725083	dwn	NPNT	NA	blue
PTPN13	Both	4.4258237808897	4.28244561457428	18.9533496413497	up	PTPN13	NA	red
ARHGAP31	Both	-3.13132043277333	-6.02226145643289	18.8576303500316	dwn	ARHGAP31	NA	blue
GNGT2	Human	0	-18.8010610416569	-18.8010610416569	axis4	GNGT2	NA	black
TM4SF1	Both	-10.8012318321869	-1.72938809352205	18.6795217259553	dwn	TM4SF1	NA	blue
SIX1	Both	4.98757701186354	3.72432062085595	18.5753359133905	up	SIX1	NA	red
IGFBP3	Human	0	-18.3638746755214	-18.3638746755214	axis4	IGFBP3	NA	black
ANTXR1	Both	5.29753008988633	3.45774791344939	18.3175236147398	up	ANTXR1	NA	red
RAB23	Both	3.37615544589745	5.38579622685512	18.1832852617908	up	RAB23	NA	red
KITLG	Human	0	-17.9103400446548	-17.9103400446548	axis4	KITLG	NA	black
MCF2L	Both	-9.25852587962069	-1.92635299913009	17.8351890957309	dwn	MCF2L	NA	blue
ERG	Human	-17.7016747878354	0	-17.7016747878354	axis3	ERG	NA	black
EMILIN1	Human	17.4751242610066	0	17.4751242610066	axis1	EMILIN1	NA	black
PKIB	Human	0	-17.4389180054532	-17.4389180054532	axis4	PKIB	NA	black
GIMAP4	Human	-17.3450941689138	0	-17.3450941689138	axis3	GIMAP4	NA	black
COX4I2	Both	5.47192081336118	3.13583622295775	17.1590474956944	up	COX4I2	NA	red
NPR1	Human	-16.85251176653	0	-16.85251176653	axis3	NPR1	NA	black
FKBP7	Both	2.57547136103878	6.5073389435179	16.7594650856027	up	FKBP7	NA	red
SOX17	Human	-16.6881940574039	0	-16.6881940574039	axis3	SOX17	NA	black
ITPKB	Both	-2.18126199762627	-7.5825279969257	16.5394801656313	dwn	ITPKB	NA	blue
DACT3	Both	3.36943466049954	4.83158457554118	16.2797085339634	up	DACT3	NA	red
ADAMTS2	Both	10.2379586193159	1.58019301914373	16.1779507405254	up	ADAMTS2	NA	red
EDNRA	Both	8.86846323702345	1.78509914983223	15.831086184729	up	EDNRA	NA	red
AQP1	Human	-15.7661652397915	0	-15.7661652397915	axis3	AQP1	NA	black
ID4	Human	15.6756796390715	0	15.6756796390715	axis1	ID4	NA	black
LGALS1	Both	3.4106452854105	4.54702690071471	15.5082958615573	up	LGALS1	NA	red
DKK3	Both	4.6212195871425	3.3115015671198	15.3031759048271	up	DKK3	NA	red
ERRFI1	Both	6.21488020683998	2.45681998775173	15.2688419136471	up	ERRFI1	NA	red
ITGA5	Both	-8.76948417122337	-1.72677058819301	15.1428873404927	dwn	ITGA5	NA	blue
CAV2	Human	0	-15.0746390769484	-15.0746390769484	axis4	CAV2	NA	black
CRIM1	Both	-4.09821946382424	-3.6751996634632	15.0617747942452	dwn	CRIM1	NA	blue
USHBP1	Human	0	-14.9738158538126	-14.9738158538126	axis4	USHBP1	NA	black
SHROOM2	Human	0	-14.9430103594041	-14.9430103594041	axis4	SHROOM2	NA	black
TNFAIP6	Human	14.8976119532909	0	14.8976119532909	axis1	TNFAIP6	NA	black
RALGAPA2	Both	-11.2333518621993	-1.32208644116288	14.8514621858255	dwn	RALGAPA2	NA	blue
TMEM119	Both	9.70072223368456	1.52434854139719	14.7872817874164	up	TMEM119	NA	red
MSC	Both	3.13363568261658	4.65339996928891	14.5820601892506	up	MSC	NA	red
TESPA1	Human	0	-14.5781348370612	-14.5781348370612	axis4	TESPA1	NA	black
ZEB1	Both	-2.82680448735944	-5.11208444936029	14.450863261212	dwn	ZEB1	NA	blue
PTPN12	Human	0	-14.2164717149419	-14.2164717149419	axis4	PTPN12	NA	black
SEMA6B	Human	-14.1959140362584	0	-14.1959140362584	axis3	SEMA6B	NA	black
APOD	Human	0	-14.1686806659268	-14.1686806659268	axis4	APOD	NA	black
SELENOM	Both	4.88723809337395	2.89261354993413	14.1368911306477	up	SELENOM	NA	red
CYP1B1	Both	7.34165303512196	1.90562420485838	13.9904317274004	up	CYP1B1	NA	red
RBP4	Both	2.08426171667458	6.70834715104366	13.9819511490833	up	RBP4	NA	red
TMEM156	Human	0	-13.9269149282083	-13.9269149282083	axis4	TMEM156	NA	black
EFNA1	Human	-13.8208358335212	0	-13.8208358335212	axis3	EFNA1	NA	black
TNFSF11	Both	4.45008366386293	3.0805720598893	13.7088033990659	up	TNFSF11	NA	red
TNNT2	Human	0	-13.7072278381383	-13.7072278381383	axis4	TNNT2	NA	black
PPP1R13B	Human	0	-13.65175482865	-13.65175482865	axis4	PPP1R13B	NA	black
HOMER3	Human	0	-13.6493960260001	-13.6493960260001	axis4	HOMER3	NA	black
PLPP3	Both	-2.81330501433026	-4.84039746750372	13.6175144666797	dwn	PLPP3	NA	blue
MRC2	Both	9.39621203466317	1.44353509154747	13.5637617996569	up	MRC2	NA	red
PLEKHA5	Both	7.80000652291059	1.73150559130244	13.5057549066152	up	PLEKHA5	NA	red
COL4A2	Human	0	-13.4715660387022	-13.4715660387022	axis4	COL4A2	NA	black
NOVA2	Human	-13.4689848372257	0	-13.4689848372257	axis3	NOVA2	NA	black
SLCO2A1	Human	-13.4296210323194	0	-13.4296210323194	axis3	SLCO2A1	NA	black
COL8A2	Both	2.56526399921637	5.23450572517158	13.4278890904746	up	COL8A2	NA	red
MMP15	Human	-13.3353508551551	0	-13.3353508551551	axis3	MMP15	NA	black
NECTIN2	Human	0	-13.2318633591202	-13.2318633591202	axis4	NECTIN2	NA	black
RARRES2	Human	13.2104970349081	0	13.2104970349081	axis1	RARRES2	NA	black
ARHGEF28	Human	0	-13.1550025964974	-13.1550025964974	axis4	ARHGEF28	NA	black
ITGA11	Both	5.76672351226674	2.2683355032645	13.0808636803848	up	ITGA11	NA	red
ANGPT2	Human	0	-13.0782559613278	-13.0782559613278	axis4	ANGPT2	NA	black
FRZB	Both	6.87869187125226	1.898596633132	13.059861227112	up	FRZB	NA	red
MAP3K11	Human	-13.0265069547078	0	-13.0265069547078	axis3	MAP3K11	NA	black
SEMA3F	Human	-13.0244403395784	0	-13.0244403395784	axis3	SEMA3F	NA	black
RAPGEF1	Both	-2.63758522885555	-4.91069964955833	12.9523888590212	dwn	RAPGEF1	NA	blue
ETS1	Both	-3.91094943113889	-3.29196275880483	12.8746998788782	dwn	ETS1	NA	blue
OCIAD2	Both	-3.30426103967369	3.86556433807581	-12.7728336386559	conflict2	OCIAD2	OCIAD2	hotpink
GPM6B	Human	12.7492402577325	0	12.7492402577325	axis1	GPM6B	NA	black
TNFRSF4	Human	-12.7380923040046	0	-12.7380923040046	axis3	TNFRSF4	NA	black
PDE4B	Human	0	-12.6526242374982	-12.6526242374982	axis4	PDE4B	NA	black
PPM1F	Human	-12.6041279869227	0	-12.6041279869227	axis3	PPM1F	NA	black
SCPEP1	Both	5.02062840768242	2.50962367254105	12.5998879029519	up	SCPEP1	NA	red
EDIL3	Human	0	12.5756548186535	12.5756548186535	axis2	EDIL3	EDIL3	black
RRAD	Both	2.26792904952908	5.51219351983891	12.5012638102686	up	RRAD	NA	red
GLT8D2	Both	4.12717994912976	3.01094947619083	12.4267303059776	up	GLT8D2	NA	red
FMNL3	Both	-2.82849377007209	-4.33623530008416	12.2650145318548	dwn	FMNL3	NA	blue
EFEMP2	Both	5.30639303424362	2.3079945564426	12.2471262373792	up	EFEMP2	NA	red
MCTP1	Human	-12.147242975643	0	-12.147242975643	axis3	MCTP1	NA	black
DGKZ	Both	-3.72124326890516	-3.25695464058307	12.1199205333992	dwn	DGKZ	NA	blue
ARRDC3	Both	-4.76001247187765	-2.5309284007828	12.0472507531555	dwn	ARRDC3	NA	blue
MOB2	Both	-1.40374246101978	-8.53023284551993	11.9742500476419	dwn	MOB2	NA	blue
STARD8	Human	0	-11.9339929705703	-11.9339929705703	axis4	STARD8	NA	black
KIAA1671	Both	-3.31265449530423	-3.60118649512821	11.9294866315153	dwn	KIAA1671	NA	blue
DUSP6	Human	-11.9099696528241	0	-11.9099696528241	axis3	DUSP6	NA	black
ASAP2	Both	-1.51852225164921	-7.79041986376839	11.8299259128223	dwn	ASAP2	NA	blue
PTPRK	Both	-1.83250426279483	-6.42240644297747	11.7690871841572	dwn	PTPRK	NA	blue
NID2	Human	0	-11.7376810662048	-11.7376810662048	axis4	NID2	NA	black
RALB	Human	0	-11.677775933354	-11.677775933354	axis4	RALB	NA	black
DKK2	Human	0	-11.6739968025364	-11.6739968025364	axis4	DKK2	NA	black
APBB2	Human	0	-11.6618510179128	-11.6618510179128	axis4	APBB2	NA	black
SHOX2	Both	8.4474099232671	1.3738053911968	11.6050972942337	up	SHOX2	NA	red
SERPINE2	Both	2.62792927882473	4.41383571637736	11.5992481109904	up	SERPINE2	NA	red
LIMS2	Human	-11.5599831228175	0	-11.5599831228175	axis3	LIMS2	NA	black
KCNN3	Human	-11.5506178699595	0	-11.5506178699595	axis3	KCNN3	NA	black
NOTCH2	Both	5.35374779118122	2.14596889314539	11.4889762216207	up	NOTCH2	NA	red
KCNQ1	Human	-11.4644470337819	0	-11.4644470337819	axis3	KCNQ1	NA	black
SLIT3	Both	8.00797169874483	1.4267757546507	11.4255798636981	up	SLIT3	NA	red
COLEC12	Both	3.54429274367615	3.21878807337936	11.4083272119098	up	COLEC12	NA	red
STARD9	Human	0	-11.3825962314329	-11.3825962314329	axis4	STARD9	NA	black
PXDN	Both	-1.80277936892624	-6.25211002958602	11.2711749735945	dwn	PXDN	NA	blue
MANSC1	Human	-11.2073577137205	0	-11.2073577137205	axis3	MANSC1	NA	black
ABCG1	Human	-11.1774756024854	0	-11.1774756024854	axis3	ABCG1	NA	black
RCSD1	Human	0	-11.172375065913	-11.172375065913	axis4	RCSD1	NA	black
PIEZO2	Both	-2.31878547862126	-4.75803937762949	11.0328726155554	dwn	PIEZO2	NA	blue
ENPP2	Both	3.86027234698562	2.85754134526767	11.0308878355049	up	ENPP2	NA	red
CAMK1	Human	0	-10.9459066726056	-10.9459066726056	axis4	CAMK1	NA	black
CYGB	Human	10.9243558696426	0	10.9243558696426	axis1	CYGB	NA	black
CCDC102B	Human	10.9243558696426	0	10.9243558696426	axis1	CCDC102B	NA	black
VAV3	Both	-1.61390958215851	-6.70600635365944	10.8228879121868	dwn	VAV3	NA	blue
ENPEP	Human	10.7798205515866	0	10.7798205515866	axis1	ENPEP	NA	black
CA2	Human	-10.7488216518638	0	-10.7488216518638	axis3	CA2	NA	black
EMP3	Both	3.23550707483782	3.31092247371251	10.7125130879364	up	EMP3	NA	red
DLL1	Human	-10.6805422951027	0	-10.6805422951027	axis3	DLL1	NA	black
ITM2C	Human	10.6745018167241	0	10.6745018167241	axis1	ITM2C	NA	black
LY6H	Human	-10.6183476692752	0	-10.6183476692752	axis3	LY6H	NA	black
FKBP1A	Human	-10.5736981225175	0	-10.5736981225175	axis3	FKBP1A	NA	black
SPARCL1	Both	-1.78302377875451	-5.90975959378456	10.5372418824405	dwn	SPARCL1	NA	blue
MFNG	Human	-10.4779613293823	0	-10.4779613293823	axis3	MFNG	NA	black
KLHL5	Both	-3.03630577065223	-3.42760296043635	10.4072506482776	dwn	KLHL5	NA	blue
TSPAN13	Human	-10.3563460864166	0	-10.3563460864166	axis3	TSPAN13	NA	black
PREX1	Human	-10.3563460864166	0	-10.3563460864166	axis3	PREX1	NA	black
TMEM98	Human	10.3069234166733	0	10.3069234166733	axis1	TMEM98	NA	black
TMEM45A	Both	6.71420444990126	1.53321515626006	10.2943200248173	up	TMEM45A	NA	red
LAMC1	Human	0	-10.290962423166	-10.290962423166	axis4	LAMC1	NA	black
OLFML2A	Human	0	-10.2878679240694	-10.2878679240694	axis4	OLFML2A	NA	black
MFGE8	Both	3.66226812244402	2.79111815613356	10.2218230491827	up	MFGE8	NA	red
DDR2	Human	10.1827820682309	0	10.1827820682309	axis1	DDR2	NA	black
NOTCH3	Human	10.1708935914793	0	10.1708935914793	axis1	NOTCH3	NA	black
ZNF467	Human	-10.1494989167823	0	-10.1494989167823	axis3	ZNF467	NA	black
PTX3	Both	3.90390077005368	2.57818369926139	10.0649733288864	up	PTX3	NA	red
FOXC2	Human	10.0544544197789	0	10.0544544197789	axis1	FOXC2	NA	black
IRX3	Both	2.4046900513884	4.18090945649939	10.0537913757998	up	IRX3	NA	red
CYP26B1	Both	2.22687582146609	4.51059037363326	10.0445246435816	up	CYP26B1	NA	red
SLC4A7	Human	0	-10.0243332110441	-10.0243332110441	axis4	SLC4A7	NA	black
TGFB3	Human	9.92685802761433	0	9.92685802761433	axis1	TGFB3	NA	black
GPC6	Both	4.72846411953947	2.09629127818222	9.91223809298816	up	GPC6	NA	red
F3	Both	3.80135440323462	2.5937524208567	9.85977218592405	up	F3	NA	red
FAM43A	Human	-9.82280238683071	0	-9.82280238683071	axis3	FAM43A	NA	black
NBEAL2	Both	-4.16410339539038	-2.3559893422117	9.81058321940731	dwn	NBEAL2	NA	blue
PRRX2	Human	9.78594009260319	0	9.78594009260319	axis1	PRRX2	NA	black
FKBP10	Both	4.91176960230714	1.98197055790316	9.73498273897646	up	FKBP10	NA	red
PIK3C2B	Human	-9.72332099283347	0	-9.72332099283347	axis3	PIK3C2B	NA	black
TENT5A	Human	9.70349243193725	0	9.70349243193725	axis1	TENT5A	NA	black
CCM2L	Human	-9.58031187360702	0	-9.58031187360702	axis3	CCM2L	NA	black
TCN2	Human	-9.57349028456626	0	-9.57349028456626	axis3	TCN2	NA	black
MGAT4A	Human	-9.46873548664959	0	-9.46873548664959	axis3	MGAT4A	NA	black
LRRC17	Both	3.36943466049954	2.80209416960291	9.44147321704372	up	LRRC17	NA	red
P3H3	Both	4.37479284623072	2.15445591235598	9.4252983128944	up	P3H3	NA	red
CERCAM	Human	9.41826233476995	0	9.41826233476995	axis1	CERCAM	NA	black
HSPA12B	Human	-9.41382287201171	0	-9.41382287201171	axis3	HSPA12B	NA	black
CHD7	Both	-3.49957127197509	-2.68076251580596	9.38151948730221	dwn	CHD7	NA	blue
TAL1	Human	0	-9.23609629264682	-9.23609629264682	axis4	TAL1	NA	black
LIMK2	Both	-4.11027627852825	-2.23829527045719	9.20001195450217	dwn	LIMK2	NA	blue
CRABP2	Both	4.42147055197196	2.08050735147181	9.19890198769379	up	CRABP2	NA	red
NFIX	Both	3.09160315472074	2.95941497306223	9.149336666847	up	NFIX	NA	red
ALDH1L2	Both	4.89147758838508	1.86279439701776	9.11181704478167	up	ALDH1L2	NA	red
VEGFC	Both	-1.88087538024642	-4.83438883055575	9.09288292993059	dwn	VEGFC	NA	blue
SULF1	Human	9.07077174922725	0	9.07077174922725	axis1	SULF1	NA	black
PKN3	Human	0	-9.03773021815131	-9.03773021815131	axis4	PKN3	NA	black
CRYAB	Human	9.02660715774963	0	9.02660715774963	axis1	CRYAB	NA	black
LOXL1	Human	8.99334293323714	0	8.99334293323714	axis1	LOXL1	NA	black
RAPGEF3	Human	-8.98564563964062	0	-8.98564563964062	axis3	RAPGEF3	NA	black
SPON1	Both	4.33562218813226	2.06407704676341	8.94905824196194	up	SPON1	NA	red
SFRP2	Human	0	8.90748815763124	8.90748815763124	axis2	SFRP2	SFRP2	black
SEMA7A	Human	0	-8.90748815763124	-8.90748815763124	axis4	SEMA7A	NA	black
TGM2	Human	-8.88052582726999	0	-8.88052582726999	axis3	TGM2	NA	black
COL14A1	Human	8.82546565671392	0	8.82546565671392	axis1	COL14A1	NA	black
HOXB5	Human	0	-8.81865265994814	-8.81865265994814	axis4	HOXB5	NA	black
KIT	Both	-1.93338415854879	-4.55278692309007	8.80228611435043	dwn	KIT	NA	blue
GIMAP8	Human	-8.71265209400643	0	-8.71265209400643	axis3	GIMAP8	NA	black
VAMP5	Both	-3.04868362740391	-2.85733842500807	8.71112087427417	dwn	VAMP5	NA	blue
MGAT4B	Human	0	-8.68017406719058	-8.68017406719058	axis4	MGAT4B	NA	black
GYPC	Both	-1.37761656501797	-6.24867070489585	8.60827227240705	dwn	GYPC	NA	blue
GEM	Human	8.59884092170436	0	8.59884092170436	axis1	GEM	NA	black
DGKH	Both	-4.00146017025722	-2.14017738330254	8.56383455657043	dwn	DGKH	NA	blue
SOD3	Human	8.56325917224125	0	8.56325917224125	axis1	SOD3	NA	black
S1PR3	Human	8.51536400278173	0	8.51536400278173	axis1	S1PR3	NA	black
TMEM233	Human	-8.48856996805796	0	-8.48856996805796	axis3	TMEM233	NA	black
LPCAT2	Human	-8.44153554848127	0	-8.44153554848127	axis3	LPCAT2	NA	black
RUNX1	Both	4.38749389996824	1.91867840229636	8.41818978607611	up	RUNX1	NA	red
TBX2	Human	8.41542923235007	0	8.41542923235007	axis1	TBX2	NA	black
LGALS9	Human	-8.40626514222171	0	-8.40626514222171	axis3	LGALS9	NA	black
SYNE2	Both	-1.95323753804925	-4.29509572961982	8.38934220860846	dwn	SYNE2	NA	blue
ANK2	Both	2.27420747685632	3.66669737372979	8.3388305827057	up	ANK2	NA	red
GFOD1	Human	-8.32632456052041	0	-8.32632456052041	axis3	GFOD1	NA	black
GNAI2	Both	-3.50876540528703	-2.36644369180754	8.30329575937403	dwn	GNAI2	NA	blue
SSH2	Human	0	-8.29995670121919	-8.29995670121919	axis4	SSH2	NA	black
ADAMTS7	Both	-1.54953153172162	-5.35489475652038	8.29757827427909	dwn	ADAMTS7	NA	blue
INKA1	Human	0	-8.26054318401615	-8.26054318401615	axis4	INKA1	NA	black
SRGAP1	Human	0	-8.22741470389932	-8.22741470389932	axis4	SRGAP1	NA	black
PDGFRA	Both	6.27468241755283	1.30144195468136	8.1661349505047	up	PDGFRA	NA	red
RUNX2	Human	8.05806651072739	0	8.05806651072739	axis1	RUNX2	NA	black
MMP28	Human	0	-8.05085369376253	-8.05085369376253	axis4	MMP28	NA	black
CGNL1	Human	0	-8.02744034655314	-8.02744034655314	axis4	CGNL1	NA	black
MMP11	Human	8.02578764518649	0	8.02578764518649	axis1	MMP11	NA	black
BTNL9	Human	-8.0188804359976	0	-8.0188804359976	axis3	BTNL9	NA	black
TPPP3	Human	8.01567385877282	0	8.01567385877282	axis1	TPPP3	NA	black
SORBS2	Human	0	-7.99079635538133	-7.99079635538133	axis4	SORBS2	NA	black
GPC1	Human	7.96267132686396	0	7.96267132686396	axis1	GPC1	NA	black
ADK	Both	3.25017762843099	2.42888377247982	7.89430369937298	up	ADK	NA	red
GRK5	Both	-1.30220002745287	-6.04509926257304	7.87192842567792	dwn	GRK5	NA	blue
ARHGEF3	Human	-7.82696804364959	0	-7.82696804364959	axis3	ARHGEF3	NA	black
VWA1	Human	-7.81860330048366	0	-7.81860330048366	axis3	VWA1	NA	black
MT1E	Human	7.81860330048366	0	7.81860330048366	axis1	MT1E	NA	black
ITSN2	Both	-2.81111603966512	-2.77790156889668	7.80900365693635	dwn	ITSN2	NA	blue
EPHA3	Both	4.49828218964535	1.72938809352205	7.77927566007494	up	EPHA3	NA	red
NUDT14	Human	-7.77532072554282	0	-7.77532072554282	axis3	NUDT14	NA	black
MALL	Human	-7.7711202302616	0	-7.7711202302616	axis3	MALL	NA	black
CLMP	Human	7.75530695614079	0	7.75530695614079	axis1	CLMP	NA	black
GJA5	Human	-7.72674293040143	0	-7.72674293040143	axis3	GJA5	NA	black
ARG2	Human	0	-7.72623892944762	-7.72623892944762	axis4	ARG2	NA	black
TGFBI	Both	4.53377072558215	1.70035131369764	7.70900300924752	up	TGFBI	NA	red
FHL2	Both	5.42599808819052	1.41904248445428	7.69972180771007	up	FHL2	NA	red
CALML6	Human	0	-7.69917224712429	-7.69917224712429	axis4	CALML6	NA	black
ITGB5	Both	2.47210046165417	3.11108281689222	7.69090926788362	up	ITGB5	NA	red
ITGB4	Human	-7.68701470493162	0	-7.68701470493162	axis3	ITGB4	NA	black
MAP4K4	Human	0	-7.68409305889014	-7.68409305889014	axis4	MAP4K4	NA	black
PGF	Human	0	-7.67942436824704	-7.67942436824704	axis4	PGF	NA	black
FAM20C	Human	7.6633199475296	0	7.6633199475296	axis1	FAM20C	NA	black
ABCC9	Human	7.6633199475296	0	7.6633199475296	axis1	ABCC9	NA	black
SCAMP5	Human	-7.62009518252654	0	-7.62009518252654	axis3	SCAMP5	NA	black
GLRX	Human	0	-7.60217487856036	-7.60217487856036	axis4	GLRX	NA	black
ANGPT1	Both	3.03892222876321	2.49882031214581	7.59372059226492	up	ANGPT1	NA	red
TSPAN18	Both	-2.16684688839523	-3.49106223410641	7.56459733916757	dwn	TSPAN18	NA	blue
PALD1	Human	-7.54377466052179	0	-7.54377466052179	axis3	PALD1	NA	black
PXN	Human	-7.49202369634259	0	-7.49202369634259	axis3	PXN	NA	black
GALNT5	Both	4.0636538528149	1.84073844513415	7.48012387459389	up	GALNT5	NA	red
N4BP3	Human	-7.45538414866715	0	-7.45538414866715	axis3	N4BP3	NA	black
TINAGL1	Human	0	-7.44859949344016	-7.44859949344016	axis4	TINAGL1	NA	black
SNAI2	Human	7.44134065831301	0	7.44134065831301	axis1	SNAI2	NA	black
EPHB4	Human	-7.43764626450301	0	-7.43764626450301	axis3	EPHB4	NA	black
PDGFB	Human	-7.43560011651767	0	-7.43560011651767	axis3	PDGFB	NA	black
OLFM2	Human	7.37070915366731	0	7.37070915366731	axis1	OLFM2	NA	black
C1orf54	Human	0	-7.35540586181471	-7.35540586181471	axis4	C1orf54	NA	black
FAP	Human	0	7.33003033621833	7.33003033621833	axis2	FAP	NA	black
TNFRSF25	Human	-7.30320112313176	0	-7.30320112313176	axis3	TNFRSF25	NA	black
PCDH7	Both	3.13067289163813	2.33047552841617	7.29595656143853	up	PCDH7	NA	red
EGFL8	Human	0	-7.29534592868091	-7.29534592868091	axis4	EGFL8	NA	black
PPP1R16B	Human	-7.26119504524456	0	-7.26119504524456	axis3	PPP1R16B	NA	black
ST3GAL5	Human	0	-7.21756676452744	-7.21756676452744	axis4	ST3GAL5	NA	black
INPP5D	Human	-7.20981865755143	0	-7.20981865755143	axis3	INPP5D	NA	black
EGFL6	Human	7.19578543757231	0	7.19578543757231	axis1	EGFL6	NA	black
SCN2B	Human	0	-7.18861225408654	-7.18861225408654	axis4	SCN2B	NA	black
CPNE5	Human	-7.1811492286184	0	-7.1811492286184	axis3	CPNE5	NA	black
SRPX2	Human	7.17413011420116	0	7.17413011420116	axis1	SRPX2	NA	black
CRISPLD2	Human	7.17380949296086	0	7.17380949296086	axis1	CRISPLD2	NA	black
TSPAN14	Human	-7.16332536562359	0	-7.16332536562359	axis3	TSPAN14	NA	black
TMOD2	Human	-7.13320737280451	0	-7.13320737280451	axis3	TMOD2	NA	black
SLC39A6	Both	2.70478517927558	2.63014558053393	7.11397878556533	up	SLC39A6	NA	red
RAB34	Both	4.70287085916973	1.51069910991912	7.10462282101229	up	RAB34	NA	red
VASN	Human	7.09209901972242	0	7.09209901972242	axis1	VASN	NA	black
SLC38A1	Both	-4.55773656694929	-1.55508973846034	7.08768936586833	dwn	SLC38A1	NA	blue
COL8A1	Human	7.07575443286496	0	7.07575443286496	axis1	COL8A1	NA	black
GUCY1B1	Human	7.05920424172039	0	7.05920424172039	axis1	GUCY1B1	NA	black
TNFRSF1B	Human	-7.04266661258778	0	-7.04266661258778	axis3	TNFRSF1B	NA	black
SLIT2	Human	7.04158473644422	0	7.04158473644422	axis1	SLIT2	NA	black
SLC7A2	Human	7.01549854129607	0	7.01549854129607	axis1	SLC7A2	NA	black
SH2B3	Human	-6.9720414189783	0	-6.9720414189783	axis3	SH2B3	NA	black
GDPD5	Human	-6.9632123217715	0	-6.9632123217715	axis3	GDPD5	NA	black
MMP13	Human	6.95906935520421	0	6.95906935520421	axis1	MMP13	NA	black
CTTNBP2NL	Both	-1.37212983466091	-5.06151171638105	6.94505123453221	dwn	CTTNBP2NL	NA	blue
FAM110D	Human	-6.91912166210153	0	-6.91912166210153	axis3	FAM110D	NA	black
RASAL3	Human	-6.91444528082485	0	-6.91444528082485	axis3	RASAL3	NA	black
AXL	Human	6.8899263922132	0	6.8899263922132	axis1	AXL	NA	black
ADAM12	Human	6.88730118236137	0	6.88730118236137	axis1	ADAM12	NA	black
STK17B	Both	2.58346855670134	2.66160015072604	6.87616029991227	up	STK17B	NA	red
MAP1S	Human	0	-6.87101823849347	-6.87101823849347	axis4	MAP1S	NA	black
SH3TC1	Human	-6.85537074668874	0	-6.85537074668874	axis3	SH3TC1	NA	black
DENND3	Human	-6.71420444990126	0	-6.71420444990126	axis3	DENND3	NA	black
FN1	Human	6.69361633231204	0	6.69361633231204	axis1	FN1	NA	black
FLI1	Human	-6.68114825675161	0	-6.68114825675161	axis3	FLI1	NA	black
PDGFRB	Human	6.68048276873869	0	6.68048276873869	axis1	PDGFRB	NA	black
IFNGR1	Human	0	-6.65379912036086	-6.65379912036086	axis4	IFNGR1	NA	black
PAPPA	Human	6.63217607379002	0	6.63217607379002	axis1	PAPPA	NA	black
PTPRR	Human	0	-6.62720804721181	-6.62720804721181	axis4	PTPRR	NA	black
CPE	Human	6.61843653387147	0	6.61843653387147	axis1	CPE	NA	black
RAPGEF4	Human	-6.61771793554588	0	-6.61771793554588	axis3	RAPGEF4	NA	black
LMBR1	Human	-6.61433893458091	0	-6.61433893458091	axis3	LMBR1	NA	black
LRRC15	Human	6.61109572958673	0	6.61109572958673	axis1	LRRC15	NA	black
MGLL	Human	0	-6.5995958159016	-6.5995958159016	axis4	MGLL	NA	black
VNN1	Human	0	-6.52649498125332	-6.52649498125332	axis4	VNN1	NA	black
TMCC3	Human	-6.50475491295205	0	-6.50475491295205	axis3	TMCC3	NA	black
NGF	Human	6.49740833861316	0	6.49740833861316	axis1	NGF	NA	black
ABLIM3	Human	0	-6.49092157308657	-6.49092157308657	axis4	ABLIM3	NA	black
PYCR1	Both	3.74049697154886	1.73250754898943	6.48043924018051	up	PYCR1	NA	red
FRMD6	Human	6.45109467929007	0	6.45109467929007	axis1	FRMD6	NA	black
COMP	Both	3.71197057038148	1.72677058819301	6.40972160517278	up	COMP	NA	red
PDK4	Human	-6.40905010273041	0	-6.40905010273041	axis3	PDK4	NA	black
NUPR1	Human	6.39954542862558	0	6.39954542862558	axis1	NUPR1	NA	black
EPS8	Both	4.08447003295099	1.56179120041785	6.37908935583325	up	EPS8	NA	red
THBD	Human	-6.36451415231053	0	-6.36451415231053	axis3	THBD	NA	black
CDC42EP5	Human	0	6.35059863417138	6.35059863417138	axis2	CDC42EP5	NA	black
CPNE2	Human	-6.29643190617205	0	-6.29643190617205	axis3	CPNE2	NA	black
PLAUR	Human	0	-6.29425979688304	-6.29425979688304	axis4	PLAUR	NA	black
INHBB	Human	-6.28257259816298	0	-6.28257259816298	axis3	INHBB	NA	black
ACSL5	Human	0	-6.26718201097265	-6.26718201097265	axis4	ACSL5	NA	black
PDLIM2	Both	1.53038528915615	4.09455627286659	6.26624868561706	up	PDLIM2	NA	red
FES	Human	0	-6.2568008032281	-6.2568008032281	axis4	FES	NA	black
PDE5A	Both	4.57265690820334	1.36349851730702	6.23481091448897	up	PDE5A	NA	red
SLC38A5	Both	1.46765208921699	4.24101797374639	6.22433888957571	up	SLC38A5	NA	red
EGFR	Both	3.21383299388877	1.93564775644784	6.22084862421883	up	EGFR	NA	red
SGCD	Both	3.87367400362915	1.60276260267486	6.20857982797058	up	SGCD	NA	red
RHOBTB3	Human	6.17239402939274	0	6.17239402939274	axis1	RHOBTB3	NA	black
S100A16	Human	-6.14041643438274	0	-6.14041643438274	axis3	S100A16	NA	black
IBSP	Human	6.12255566552456	0	6.12255566552456	axis1	IBSP	NA	black
PRKG1	Human	6.11283987224796	0	6.11283987224796	axis1	PRKG1	NA	black
PKN1	Human	0	-6.10864852163312	-6.10864852163312	axis4	PKN1	NA	black
PLPP2	Human	-6.10664036102615	0	-6.10664036102615	axis3	PLPP2	NA	black
CCSAP	Human	0	-6.10264439430026	-6.10264439430026	axis4	CCSAP	NA	black
PODNL1	Both	3.50933062218198	1.73843280885997	6.10073549073812	up	PODNL1	NA	red
CD151	Human	0	-6.05462021456803	-6.05462021456803	axis4	CD151	NA	black
SLCO2B1	Human	-6.05394800346869	0	-6.05394800346869	axis3	SLCO2B1	NA	black
C3	Human	6.0499115297661	0	6.0499115297661	axis1	C3	NA	black
STEAP4	Human	6.01724982833846	0	6.01724982833846	axis1	STEAP4	NA	black
STIM2	Both	-2.6177471173021	-2.28032136203786	5.96930467199701	dwn	STIM2	NA	blue
HIP1R	Human	-5.96282814203602	0	-5.96282814203602	axis3	HIP1R	NA	black
CPXM1	Both	1.43384568893617	4.15537009108586	5.95815949103777	up	CPXM1	NA	red
GUCY1A1	Human	5.94947966338698	0	5.94947966338698	axis1	GUCY1A1	NA	black
ABI3BP	Human	5.94907507219364	0	5.94907507219364	axis1	ABI3BP	NA	black
F11R	Human	-5.93546787648194	0	-5.93546787648194	axis3	F11R	NA	black
CTSK	Human	5.92491209680122	0	5.92491209680122	axis1	CTSK	NA	black
TCF15	Human	-5.92491209680122	0	-5.92491209680122	axis3	TCF15	NA	black
TACC2	Both	-1.95606492952095	-3.02804964162896	5.92306170883888	dwn	TACC2	NA	blue
VGLL3	Human	5.90005632494478	0	5.90005632494478	axis1	VGLL3	NA	black
PTH1R	Both	3.55622131307145	1.65827511212426	5.89719329667225	up	PTH1R	NA	red
MRGPRF	Both	3.22519158737272	1.82782310724689	5.89507970869814	up	MRGPRF	NA	red
TCEA3	Both	3.38147272706188	1.73832959898251	5.87811412960377	up	TCEA3	NA	red
CD86	Human	0	-5.8765847562616	-5.8765847562616	axis4	CD86	NA	black
RASGRF2	Human	-5.85978900975047	0	-5.85978900975047	axis3	RASGRF2	NA	black
GUCY1A2	Human	5.84760018936086	0	5.84760018936086	axis1	GUCY1A2	NA	black
COL12A1	Human	5.82720776998928	0	5.82720776998928	axis1	COL12A1	NA	black
AIF1L	Human	-5.82407847054779	0	-5.82407847054779	axis3	AIF1L	NA	black
PTPRD	Human	5.81966287672508	0	5.81966287672508	axis1	PTPRD	NA	black
CREB3L1	Human	5.79660357779274	0	5.79660357779274	axis1	CREB3L1	NA	black
EXOC3L2	Human	-5.79559244096797	0	-5.79559244096797	axis3	EXOC3L2	NA	black
MFAP2	Both	1.52269539912583	3.78424253254074	5.76224869347605	up	MFAP2	NA	red
SGCB	Human	5.70695150511048	0	5.70695150511048	axis1	SGCB	NA	black
APOE	Human	5.70555155091207	0	5.70555155091207	axis1	APOE	NA	black
HBEGF	Both	-3.39485450672755	-1.67844028539157	5.69806056713466	dwn	HBEGF	NA	blue
FGD4	Human	-5.69009849120861	0	-5.69009849120861	axis3	FGD4	NA	black
TNN	Human	0	5.67114688101378	5.67114688101378	axis2	TNN	NA	black
HAS2	Human	0	5.65955407493421	5.65955407493421	axis2	HAS2	NA	black
EPDR1	Human	5.6555432584078	0	5.6555432584078	axis1	EPDR1	NA	black
ST6GALNAC3	Human	-5.6183480794887	0	-5.6183480794887	axis3	ST6GALNAC3	NA	black
FSCN1	Human	-5.61614646973253	0	-5.61614646973253	axis3	FSCN1	NA	black
NRP2	Human	-5.58630264440732	0	-5.58630264440732	axis3	NRP2	NA	black
TENM3	Both	2.33239131909668	2.39440887840344	5.58469848235622	up	TENM3	NA	red
CDK14	Both	1.63947202867259	3.39466121401296	5.56545210719397	up	CDK14	NA	red
PTPRN2	Human	-5.5555693288358	0	-5.5555693288358	axis3	PTPRN2	NA	black
PLEKHA1	Human	-5.55119948890871	0	-5.55119948890871	axis3	PLEKHA1	NA	black
CYP39A1	Human	0	5.54630067307729	5.54630067307729	axis2	CYP39A1	NA	black
FXYD6	Human	0	-5.53814578777261	-5.53814578777261	axis4	FXYD6	NA	black
GLDN	Human	0	5.53814578777261	5.53814578777261	axis2	GLDN	NA	black
NT5E	Human	0	5.52849907310942	5.52849907310942	axis2	NT5E	NA	black
ACKR3	Both	-2.16604537563068	-2.54643773608221	5.51569968257233	dwn	ACKR3	NA	blue
SVEP1	Human	5.51369874206041	0	5.51369874206041	axis1	SVEP1	NA	black
PRSS23	Human	5.49161341279752	0	5.49161341279752	axis1	PRSS23	NA	black
PDLIM4	Both	2.79204212086625	1.96098050521688	5.47514016876312	up	PDLIM4	NA	red
FST	Both	3.59795739596108	1.52168133162897	5.47494460143037	up	FST	NA	red
RPGR	Human	0	5.46853560552493	5.46853560552493	axis2	RPGR	NA	black
PKP4	Human	-5.45211243409477	0	-5.45211243409477	axis3	PKP4	NA	black
SEMA5A	Human	5.44403405022134	0	5.44403405022134	axis1	SEMA5A	NA	black
MEIS3	Human	5.42614532956172	0	5.42614532956172	axis1	MEIS3	NA	black
SEMA3G	Human	-5.4187095967359	0	-5.4187095967359	axis3	SEMA3G	NA	black
CDO1	Both	1.59429476862231	3.39057509455992	5.40557613587798	up	CDO1	NA	red
TJP1	Human	0	-5.38357142134487	-5.38357142134487	axis4	TJP1	NA	black
ALPL	Both	3.91059559973688	1.37467355305161	5.3757923476383	up	ALPL	NA	red
TRPS1	Both	2.17274143660878	2.47378114882041	5.37488680714378	up	TRPS1	NA	red
AP1S2	Human	-5.36709160386298	0	-5.36709160386298	axis3	AP1S2	NA	black
CLEC3B	Human	-5.35943301170763	0	-5.35943301170763	axis3	CLEC3B	NA	black
RBPMS	Human	0	-5.32427438296431	-5.32427438296431	axis4	RBPMS	NA	black
LAMB1	Human	0	-5.30888134823955	-5.30888134823955	axis4	LAMB1	NA	black
FSTL1	Human	0	5.30888134823955	5.30888134823955	axis2	FSTL1	NA	black
CCND1	Human	-5.30522358709586	0	-5.30522358709586	axis3	CCND1	NA	black
LMO7	Both	2.6552421551575	1.99641309392223	5.30096020609071	up	LMO7	NA	red
ABCA1	Human	0	-5.28675304081676	-5.28675304081676	axis4	ABCA1	NA	black
HDDC2	Human	5.2258808250611	0	5.2258808250611	axis1	HDDC2	NA	black
ISLR	Human	5.21564327438004	0	5.21564327438004	axis1	ISLR	NA	black
FRYL	Both	-2.46496789082312	-2.10245440363975	5.18248259689165	dwn	FRYL	NA	blue
RGS12	Human	-5.17865422584817	0	-5.17865422584817	axis3	RGS12	NA	black
EPB41L4A	Human	-5.17675363247681	0	-5.17675363247681	axis3	EPB41L4A	NA	black
ALDH1A1	Human	0	5.15800719218512	5.15800719218512	axis2	ALDH1A1	NA	black
PIPOX	Human	0	-5.1443686336573	-5.1443686336573	axis4	PIPOX	NA	black
NFIB	Human	-5.07115507383642	0	-5.07115507383642	axis3	NFIB	NA	black
NGFR	Human	5.06678020949523	0	5.06678020949523	axis1	NGFR	NA	black
TIMP2	Human	0	5.05619941474208	5.05619941474208	axis2	TIMP2	NA	black
ARHGAP6	Human	0	-5.0495212048283	-5.0495212048283	axis4	ARHGAP6	NA	black
DGKE	Human	-5.03177630800067	0	-5.03177630800067	axis3	DGKE	NA	black
DZIP1	Both	2.66846425756215	1.8783056589034	5.01219151556043	up	DZIP1	NA	red
LYN	Human	-5.00635586576604	0	-5.00635586576604	axis3	LYN	NA	black
NOX4	Human	-5.00159193479931	0	-5.00159193479931	axis3	NOX4	NA	black
ST8SIA4	Human	0	-4.93813544350984	-4.93813544350984	axis4	ST8SIA4	NA	black
TBX15	Human	4.931567752292	0	4.931567752292	axis1	TBX15	NA	black
SPRY4	Human	-4.93085510383661	0	-4.93085510383661	axis3	SPRY4	NA	black
ZNRF1	Human	0	-4.91148380860312	-4.91148380860312	axis4	ZNRF1	NA	black
CADM1	Human	4.88999803891979	0	4.88999803891979	axis1	CADM1	NA	black
HAAO	Human	4.88898461327638	0	4.88898461327638	axis1	HAAO	NA	black
PEAR1	Human	0	-4.88528200788287	-4.88528200788287	axis4	PEAR1	NA	black
NEO1	Human	4.87809618710939	0	4.87809618710939	axis1	NEO1	NA	black
MYO10	Human	-4.87650815305671	0	-4.87650815305671	axis3	MYO10	NA	black
ESPL1	Human	0	-4.86269532048388	-4.86269532048388	axis4	ESPL1	NA	black
ATP11A	Human	-4.86070260057208	0	-4.86070260057208	axis3	ATP11A	NA	black
CYB5A	Human	0	4.85653771523944	4.85653771523944	axis2	CYB5A	NA	black
PLEKHH2	Human	4.85393262349111	0	4.85393262349111	axis1	PLEKHH2	NA	black
CTHRC1	Human	0	4.83993918172635	4.83993918172635	axis2	CTHRC1	NA	black
SLC45A4	Human	0	-4.83993918172635	-4.83993918172635	axis4	SLC45A4	NA	black
FEZ1	Human	4.83963282856541	0	4.83963282856541	axis1	FEZ1	NA	black
CSPG4	Human	4.8329020368422	0	4.8329020368422	axis1	CSPG4	NA	black
ANKRD2	Human	0	-4.82407300527229	-4.82407300527229	axis4	ANKRD2	NA	black
HSD11B2	Human	4.82045045224836	0	4.82045045224836	axis1	HSD11B2	NA	black
FGFR2	Human	0	4.8164543401303	4.8164543401303	axis2	FGFR2	NA	black
TPST1	Human	4.80908006046031	0	4.80908006046031	axis1	TPST1	NA	black
FMOD	Human	4.8066507187778	0	4.8066507187778	axis1	FMOD	NA	black
WWTR1	Human	-4.8012109905923	0	-4.8012109905923	axis3	WWTR1	NA	black
NDRG4	Human	0	-4.80047667069564	-4.80047667069564	axis4	NDRG4	NA	black
GXYLT2	Human	4.77999211604953	0	4.77999211604953	axis1	GXYLT2	NA	black
LHFPL6	Human	4.77413504931714	0	4.77413504931714	axis1	LHFPL6	NA	black
SSTR2	Human	4.76937189150039	0	4.76937189150039	axis1	SSTR2	NA	black
THY1	Human	0	4.75766102444449	4.75766102444449	axis2	THY1	NA	black
CPLX1	Human	-4.75706288111034	0	-4.75706288111034	axis3	CPLX1	NA	black
NOL4L	Human	-4.73969326479035	0	-4.73969326479035	axis3	NOL4L	NA	black
ARHGDIB	Human	0	-4.73285971274055	-4.73285971274055	axis4	ARHGDIB	NA	black
YES1	Both	-3.07585328365713	-1.53739974219795	4.7288160453332	dwn	YES1	NA	blue
NETO2	Human	-4.72517015866346	0	-4.72517015866346	axis3	NETO2	NA	black
NDST1	Human	-4.72021516172274	0	-4.72021516172274	axis3	NDST1	NA	black
NUAK1	Human	-4.70969865568294	0	-4.70969865568294	axis3	NUAK1	NA	black
DAAM2	Human	4.68448895671321	0	4.68448895671321	axis1	DAAM2	NA	black
BMPR1A	Human	4.68038015400674	0	4.68038015400674	axis1	BMPR1A	NA	black
CDC14A	Human	0	-4.65878646620184	-4.65878646620184	axis4	CDC14A	NA	black
QPCT	Human	-4.65675722545755	0	-4.65675722545755	axis3	QPCT	NA	black
TNFRSF12A	Human	4.65675722545755	0	4.65675722545755	axis1	TNFRSF12A	NA	black
DTNBP1	Human	0	-4.65339996928891	-4.65339996928891	axis4	DTNBP1	NA	black
PDE1C	Human	0	-4.65201427800841	-4.65201427800841	axis4	PDE1C	NA	black
MEIS2	Human	4.63334236035264	0	4.63334236035264	axis1	MEIS2	NA	black
ROBO1	Both	-1.34105906499968	-3.44823573674202	4.62428779301375	dwn	ROBO1	NA	blue
RUNDC3B	Human	-4.60924325499498	0	-4.60924325499498	axis3	RUNDC3B	NA	black
CX3CL1	Human	-4.60370385631726	0	-4.60370385631726	axis3	CX3CL1	NA	black
ADAM10	Human	-4.60002849168919	0	-4.60002849168919	axis3	ADAM10	NA	black
TMED3	Both	2.23643073007874	2.05489289958872	4.59562562766082	up	TMED3	NA	red
ADAMTS17	Human	0	4.58810733379706	4.58810733379706	axis2	ADAMTS17	NA	black
DCBLD2	Human	4.5809400360559	0	4.5809400360559	axis1	DCBLD2	NA	black
HNMT	Human	4.57643427950451	0	4.57643427950451	axis1	HNMT	NA	black
SH3BP5	Human	-4.55494479710489	0	-4.55494479710489	axis3	SH3BP5	NA	black
CEMIP2	Human	-4.55494479710489	0	-4.55494479710489	axis3	CEMIP2	NA	black
CD79B	Human	-4.55447154067048	0	-4.55447154067048	axis3	CD79B	NA	black
PLEK	Human	0	-4.54728334655613	-4.54728334655613	axis4	PLEK	NA	black
SLC39A10	Human	-4.53242132836475	0	-4.53242132836475	axis3	SLC39A10	NA	black
DGKD	Human	0	-4.53043169600553	-4.53043169600553	axis4	DGKD	NA	black
RAMP1	Human	0	4.52310380777811	4.52310380777811	axis2	RAMP1	NA	black
ADM	Human	0	-4.52310380777811	-4.52310380777811	axis4	ADM	NA	black
DEPTOR	Human	0	-4.51591618507367	-4.51591618507367	axis4	DEPTOR	NA	black
RHOQ	Both	1.68124470653597	2.68341879006237	4.5114836362115	up	RHOQ	NA	red
CRLF1	Both	2.8027570339326	1.59952418687974	4.4830776657225	up	CRLF1	NA	red
SERPINB9	Human	-4.48098796167224	0	-4.48098796167224	axis3	SERPINB9	NA	black
RGS5	Human	4.47918871421063	0	4.47918871421063	axis1	RGS5	NA	black
GLIPR1	Human	4.47855551990994	0	4.47855551990994	axis1	GLIPR1	NA	black
HIGD1B	Human	4.47499404573163	0	4.47499404573163	axis1	HIGD1B	NA	black
DISC1	Human	0	-4.44897838114859	-4.44897838114859	axis4	DISC1	NA	black
PFN2	Human	4.44182612791479	0	4.44182612791479	axis1	PFN2	NA	black
CLEC2B	Human	-4.43137772813969	0	-4.43137772813969	axis3	CLEC2B	NA	black
NCS1	Human	4.42128504095325	0	4.42128504095325	axis1	NCS1	NA	black
DCHS1	Human	-4.40627225048784	0	-4.40627225048784	axis3	DCHS1	NA	black
SELENBP1	Human	4.39996760400494	0	4.39996760400494	axis1	SELENBP1	NA	black
ST6GAL1	Human	-4.38749389996824	0	-4.38749389996824	axis3	ST6GAL1	NA	black
SMIM3	Human	4.36856695226789	0	4.36856695226789	axis1	SMIM3	NA	black
MGST1	Human	4.3637205194101	0	4.3637205194101	axis1	MGST1	NA	black
NEXN	Human	4.35937020111642	0	4.35937020111642	axis1	NEXN	NA	black
OXT	Human	0	4.35443062417201	4.35443062417201	axis2	OXT	NA	black
ELOVL6	Both	2.8193265555654	1.54364060380385	4.35202694655321	up	ELOVL6	NA	red
SCN1B	Human	-4.34898730740482	0	-4.34898730740482	axis3	SCN1B	NA	black
TRIOBP	Human	-4.3483193491117	0	-4.3483193491117	axis3	TRIOBP	NA	black
SEMA6A	Human	-4.33562085920679	0	-4.33562085920679	axis3	SEMA6A	NA	black
CCBE1	Both	2.89502348436414	1.49465216602784	4.32705312160632	up	CCBE1	NA	red
ABCG2	Human	-4.32290265187917	0	-4.32290265187917	axis3	ABCG2	NA	black
SMARCD3	Human	4.30696037241974	0	4.30696037241974	axis1	SMARCD3	NA	black
MT2A	Human	4.3068004407758	0	4.3068004407758	axis1	MT2A	NA	black
EPB41L3	Human	0	4.29714258530999	4.29714258530999	axis2	EPB41L3	NA	black
PEG3	Human	0	4.29407633193383	4.29407633193383	axis2	PEG3	NA	black
SERPING1	Human	4.29397953101415	0	4.29397953101415	axis1	SERPING1	NA	black
ADM5	Human	-4.28041320356326	0	-4.28041320356326	axis3	ADM5	NA	black
RGL2	Human	-4.27480127522366	0	-4.27480127522366	axis3	RGL2	NA	black
DNM1	Human	4.27333039250433	0	4.27333039250433	axis1	DNM1	NA	black
NTRK2	Human	4.26730319833703	0	4.26730319833703	axis1	NTRK2	NA	black
GPX8	Human	0	4.23386315708449	4.23386315708449	axis2	GPX8	NA	black
ARSJ	Both	2.01251889398928	2.09438961813594	4.21499867787356	up	ARSJ	NA	red
MAPK3	Both	-1.30502647185671	-3.22431722886394	4.20781933733113	dwn	MAPK3	NA	blue
LAMA4	Human	0	-4.19501469625099	-4.19501469625099	axis4	LAMA4	NA	black
RASSF2	Human	-4.19447336269764	0	-4.19447336269764	axis3	RASSF2	NA	black
MFAP4	Human	4.17921544125737	0	4.17921544125737	axis1	MFAP4	NA	black
C1QTNF2	Both	1.59227325076057	2.60326284433031	4.14510579172603	up	C1QTNF2	NA	red
JAM2	Human	-4.13160362269351	0	-4.13160362269351	axis3	JAM2	NA	black
APP	Human	-4.11853690939364	0	-4.11853690939364	axis3	APP	NA	black
CD74	Human	-4.11538732310035	0	-4.11538732310035	axis3	CD74	NA	black
SYTL2	Human	4.11538732310035	0	4.11538732310035	axis1	SYTL2	NA	black
GMFG	Human	0	-4.10360738813647	-4.10360738813647	axis4	GMFG	NA	black
FZD1	Human	4.10221624042312	0	4.10221624042312	axis1	FZD1	NA	black
IGF2BP3	Human	0	-4.08111419611214	-4.08111419611214	axis4	IGF2BP3	NA	black
RB1	Both	-2.21695587663446	-1.84073844513415	4.08083591328713	dwn	RB1	NA	blue
STARD4	Human	-4.07867084957508	0	-4.07867084957508	axis3	STARD4	NA	black
FOLH1	Human	-4.06753543234749	0	-4.06753543234749	axis3	FOLH1	NA	black
PPFIA2	Human	4.05459716355645	0	4.05459716355645	axis1	PPFIA2	NA	black
SCARA3	Both	2.12725867702206	1.90252989207818	4.04717322121714	up	SCARA3	NA	red
PLAU	Human	0	-4.03103046456483	-4.03103046456483	axis4	PLAU	NA	black
TBCD	Human	-4.01052395236929	0	-4.01052395236929	axis3	TBCD	NA	black
FZD2	Human	0	4.00504117784588	4.00504117784588	axis2	FZD2	NA	black
ARPC5L	Human	0	-4.00504117784588	-4.00504117784588	axis4	ARPC5L	NA	black
MAGI1	Human	-3.99472182220625	0	-3.99472182220625	axis3	MAGI1	NA	black
KCNJ8	Human	3.99421150511519	0	3.99421150511519	axis1	KCNJ8	NA	black
ECE1	Human	0	-3.95024035270916	-3.95024035270916	axis4	ECE1	NA	black
LRP5	Human	-3.94855213138655	0	-3.94855213138655	axis3	LRP5	NA	black
ANO1	Human	3.94743954846603	0	3.94743954846603	axis1	ANO1	NA	black
QPRT	Human	3.92971120048442	0	3.92971120048442	axis1	QPRT	NA	black
GIMAP2	Human	-3.92490400502286	0	-3.92490400502286	axis3	GIMAP2	NA	black
NEDD9	Both	-2.0327070080391	-1.92880273601685	3.92069083862644	dwn	NEDD9	NA	blue
TNIK	Human	0	3.91941531098522	3.91941531098522	axis2	TNIK	NA	black
PLN	Human	3.89992230375706	0	3.89992230375706	axis1	PLN	NA	black
TMEM140	Human	0	-3.89004211498576	-3.89004211498576	axis4	TMEM140	NA	black
TSPAN9	Human	0	-3.88180694296325	-3.88180694296325	axis4	TSPAN9	NA	black
CXCL8	Human	0	-3.87503673526666	-3.87503673526666	axis4	CXCL8	NA	black
MAP9	Human	3.86658570783341	0	3.86658570783341	axis1	MAP9	NA	black
TKT	Human	0	-3.84919798203716	-3.84919798203716	axis4	TKT	NA	black
GIT1	Human	-3.84332166177941	0	-3.84332166177941	axis3	GIT1	NA	black
GAS1	Human	3.83441643466511	0	3.83441643466511	axis1	GAS1	NA	black
WNT5A	Human	3.82672701669513	0	3.82672701669513	axis1	WNT5A	NA	black
ARAP3	Human	-3.82191474635066	0	-3.82191474635066	axis3	ARAP3	NA	black
PPP2R5A	Both	-1.42126011233719	-2.68475837802763	3.81573999395376	dwn	PPP2R5A	NA	blue
NFATC4	Human	3.81422702855351	0	3.81422702855351	axis1	NFATC4	NA	black
ST6GAL2	Both	1.68648519662179	2.25935355127184	3.81036631815484	up	ST6GAL2	NA	red
STXBP6	Both	2.49348851320586	1.52434854139719	3.800945578096	up	STXBP6	NA	red
GREM1	Human	3.79874402486344	0	3.79874402486344	axis1	GREM1	NA	black
SPOCD1	Human	3.79429101321049	0	3.79429101321049	axis1	SPOCD1	NA	black
CPT1C	Human	0	-3.78562609123719	-3.78562609123719	axis4	CPT1C	NA	black
SUGCT	Human	3.78360867212284	0	3.78360867212284	axis1	SUGCT	NA	black
FGD6	Both	-2.64583720752727	-1.42830372594518	3.77905914175558	dwn	FGD6	NA	blue
ADAMTSL2	Human	-3.766351521897	0	-3.766351521897	axis3	ADAMTSL2	NA	black
LUZP1	Both	-1.63014599920429	-2.31034321175523	3.76619674343157	dwn	LUZP1	NA	blue
MAN1A1	Human	0	-3.75832907746192	-3.75832907746192	axis4	MAN1A1	NA	black
KCNN4	Human	0	-3.75100120012814	-3.75100120012814	axis4	KCNN4	NA	black
FGL2	Human	0	-3.75100120012814	-3.75100120012814	axis4	FGL2	NA	black
SCARA5	Human	3.74065477305628	0	3.74065477305628	axis1	SCARA5	NA	black
TSPAN15	Human	-3.73510136089343	0	-3.73510136089343	axis3	TSPAN15	NA	black
FAM219A	Human	-3.73017750826864	0	-3.73017750826864	axis3	FAM219A	NA	black
MARK1	Human	0	3.72085401401574	3.72085401401574	axis2	MARK1	NA	black
PIP5K1C	Human	0	-3.71524691977204	-3.71524691977204	axis4	PIP5K1C	NA	black
TRPC6	Human	3.71254457901423	0	3.71254457901423	axis1	TRPC6	NA	black
SCRN1	Human	0	3.70380134338401	3.70380134338401	axis2	SCRN1	NA	black
C1QTNF1	Human	3.6991067583097	0	3.6991067583097	axis1	C1QTNF1	NA	black
PLXDC1	Human	3.69893851937071	0	3.69893851937071	axis1	PLXDC1	NA	black
TP53I11	Human	-3.68191724085621	0	-3.68191724085621	axis3	TP53I11	NA	black
IL16	Human	0	-3.68170155462016	-3.68170155462016	axis4	IL16	NA	black
FAM71F1	Human	0	3.66669737372979	3.66669737372979	axis2	FAM71F1	NA	black
NMU	Human	0	3.66277763930992	3.66277763930992	axis2	NMU	NA	black
PLEKHO2	Human	-3.64689907137322	0	-3.64689907137322	axis3	PLEKHO2	NA	black
FBXO17	Human	3.62821482734468	0	3.62821482734468	axis1	FBXO17	NA	black
CHST7	Human	-3.61769340665686	0	-3.61769340665686	axis3	CHST7	NA	black
SLAMF9	Human	0	-3.61278852813871	-3.61278852813871	axis4	SLAMF9	NA	black
RGS16	Human	0	3.60447383146293	3.60447383146293	axis2	RGS16	NA	black
MTUS1	Human	-3.59075947499045	0	-3.59075947499045	axis3	MTUS1	NA	black
HDAC7	Human	-3.584507570603	0	-3.584507570603	axis3	HDAC7	NA	black
MFSD6	Human	-3.58006069008102	0	-3.58006069008102	axis3	MFSD6	NA	black
DLX6	Both	1.60461148975608	2.22900713462753	3.57669045897162	up	DLX6	NA	red
NEIL1	Human	-3.56405863977723	0	-3.56405863977723	axis3	NEIL1	NA	black
PLTP	Human	3.55684616701001	0	3.55684616701001	axis1	PLTP	NA	black
PMM1	Human	3.55107861415588	0	3.55107861415588	axis1	PMM1	NA	black
MMP2	Human	0	3.55016086067764	3.55016086067764	axis2	MMP2	NA	black
BCR	Human	-3.53217971767521	0	-3.53217971767521	axis3	BCR	NA	black
MPZL2	Human	-3.53076575870041	0	-3.53076575870041	axis3	MPZL2	NA	black
PLBD1	Human	3.51845172849924	0	3.51845172849924	axis1	PLBD1	NA	black
HOXA10	Human	3.51386869691875	0	3.51386869691875	axis1	HOXA10	NA	black
PTGS2	Human	0	3.51135096939623	3.51135096939623	axis2	PTGS2	NA	black
YWHAH	Human	0	-3.51135096939623	-3.51135096939623	axis4	YWHAH	NA	black
ANGPTL4	Human	3.50870514694078	0	3.50870514694078	axis1	ANGPTL4	NA	black
SAMD11	Human	3.50699300684899	0	3.50699300684899	axis1	SAMD11	NA	black
CDA	Human	-3.50229830618642	0	-3.50229830618642	axis3	CDA	NA	black
FZD3	Human	3.50176348486586	0	3.50176348486586	axis1	FZD3	NA	black
SLC1A4	Human	-3.49996995065596	0	-3.49996995065596	axis3	SLC1A4	NA	black
AVPR1A	Human	3.49280784498209	0	3.49280784498209	axis1	AVPR1A	NA	black
IGSF10	Human	0	3.49032181606162	3.49032181606162	axis2	IGSF10	NA	black
CEBPB	Human	3.48583132783032	0	3.48583132783032	axis1	CEBPB	NA	black
LIF	Human	3.48262133927262	0	3.48262133927262	axis1	LIF	NA	black
HOXB7	Human	-3.4738611749269	0	-3.4738611749269	axis3	HOXB7	NA	black
DAB2	Human	0	-3.46763938593968	-3.46763938593968	axis4	DAB2	NA	black
LZTS1	Human	3.46598416873982	0	3.46598416873982	axis1	LZTS1	NA	black
LSP1	Human	3.46461079649544	0	3.46461079649544	axis1	LSP1	NA	black
P4HA3	Human	3.46114130796193	0	3.46114130796193	axis1	P4HA3	NA	black
CD9	Human	-3.45600795341994	0	-3.45600795341994	axis3	CD9	NA	black
DCLK1	Human	3.45600795341994	0	3.45600795341994	axis1	DCLK1	NA	black
VSTM4	Human	3.45213562194568	0	3.45213562194568	axis1	VSTM4	NA	black
HOXC6	Human	3.45213562194568	0	3.45213562194568	axis1	HOXC6	NA	black
NENF	Human	3.44677870050983	0	3.44677870050983	axis1	NENF	NA	black
SEZ6L2	Human	3.44677870050983	0	3.44677870050983	axis1	SEZ6L2	NA	black
BMP5	Both	2.30667964829096	1.4909381815551	3.4391167602531	up	BMP5	NA	red
OSBPL3	Human	0	-3.43787267087794	-3.43787267087794	axis4	OSBPL3	NA	black
ATG4A	Human	-3.43728612724327	0	-3.43728612724327	axis3	ATG4A	NA	black
LINGO1	Human	3.43535815149037	0	3.43535815149037	axis1	LINGO1	NA	black
PARD6G	Human	3.43535815149037	0	3.43535815149037	axis1	PARD6G	NA	black
SCG5	Human	3.43324884159289	0	3.43324884159289	axis1	SCG5	NA	black
SKAP1	Human	0	-3.43284779944812	-3.43284779944812	axis4	SKAP1	NA	black
SDC1	Human	3.42609747164712	0	3.42609747164712	axis1	SDC1	NA	black
HOXB3	Human	-3.42512167101529	0	-3.42512167101529	axis3	HOXB3	NA	black
CNN1	Human	3.41688990286619	0	3.41688990286619	axis1	CNN1	NA	black
COTL1	Human	0	-3.41040265144965	-3.41040265144965	axis4	COTL1	NA	black
DGUOK	Human	0	3.40659305880226	3.40659305880226	axis2	DGUOK	NA	black
ROBO2	Human	0	3.40659305880226	3.40659305880226	axis2	ROBO2	NA	black
DACH1	Human	-3.39547472432348	0	-3.39547472432348	axis3	DACH1	NA	black
FAS	Human	3.38409527633305	0	3.38409527633305	axis1	FAS	NA	black
ADAMTS9	Human	0	-3.36937864048256	-3.36937864048256	axis4	ADAMTS9	NA	black
SPECC1	Human	3.36077190095268	0	3.36077190095268	axis1	SPECC1	NA	black
MTMR12	Human	-3.36061409690618	0	-3.36061409690618	axis3	MTMR12	NA	black
PLCL1	Human	0	-3.35646768578054	-3.35646768578054	axis4	PLCL1	NA	black
S100A5	Human	0	3.35164916096497	3.35164916096497	axis2	S100A5	NA	black
TFPI2	Human	0	3.3115015671198	3.3115015671198	axis2	TFPI2	NA	black
SMTN	Human	0	-3.3115015671198	-3.3115015671198	axis4	SMTN	NA	black
NCK1	Human	0	-3.30395105005287	-3.30395105005287	axis4	NCK1	NA	black
SH2D3C	Human	-3.2796039011416	0	-3.2796039011416	axis3	SH2D3C	NA	black
MRPL17	Human	0	-3.27681570889929	-3.27681570889929	axis4	MRPL17	NA	black
CPZ	Human	0	3.27638715282411	3.27638715282411	axis2	CPZ	NA	black
ROR2	Human	3.27561696075377	0	3.27561696075377	axis1	ROR2	NA	black
CDC42EP2	Human	-3.27267727325855	0	-3.27267727325855	axis3	CDC42EP2	NA	black
GFOD2	Human	-3.26784434554445	0	-3.26784434554445	axis3	GFOD2	NA	black
SPATS2L	Human	3.26490677231466	0	3.26490677231466	axis1	SPATS2L	NA	black
SATB2	Human	3.2577277814271	0	3.2577277814271	axis1	SATB2	NA	black
HOMER1	Human	0	-3.254719590842	-3.254719590842	axis4	HOMER1	NA	black
FOXO1	Human	0	-3.2503354562252	-3.2503354562252	axis4	FOXO1	NA	black
SMO	Both	1.86576868678118	1.73843280885997	3.24351349884398	up	SMO	NA	red
NBL1	Human	3.23550707483782	0	3.23550707483782	axis1	NBL1	NA	black
TNXB	Human	-3.23550707483782	0	-3.23550707483782	axis3	TNXB	NA	black
COBLL1	Human	0	-3.23541947364093	-3.23541947364093	axis4	COBLL1	NA	black
GLI3	Human	3.22734885217935	0	3.22734885217935	axis1	GLI3	NA	black
RAB11A	Both	-1.84967173091533	-1.73845863252884	3.21557778795432	dwn	RAB11A	NA	blue
EFS	Human	3.21501005176351	0	3.21501005176351	axis1	EFS	NA	black
RNF152	Human	3.21122682467786	0	3.21122682467786	axis1	RNF152	NA	black
P4HTM	Human	0	3.20774071387473	3.20774071387473	axis2	P4HTM	NA	black
GPHA2	Human	0	3.20534455329729	3.20534455329729	axis2	GPHA2	NA	black
TOX	Human	0	-3.20534455329729	-3.20534455329729	axis4	TOX	NA	black
SRGAP3	Human	0	3.20427264934229	3.20427264934229	axis2	SRGAP3	NA	black
LRRFIP1	Human	0	-3.19231969713719	-3.19231969713719	axis4	LRRFIP1	NA	black
AOC3	Human	-3.18352074685372	0	-3.18352074685372	axis3	AOC3	NA	black
FGFR1	Human	0	3.18288418315699	3.18288418315699	axis2	FGFR1	NA	black
CNOT6L	Human	-3.16951497109037	0	-3.16951497109037	axis3	CNOT6L	NA	black
ACADL	Human	0	3.16839561745109	3.16839561745109	axis2	ACADL	NA	black
TBX1	Human	0	-3.16388896494151	-3.16388896494151	axis4	TBX1	NA	black
BAMBI	Human	3.16275705097592	0	3.16275705097592	axis1	BAMBI	NA	black
PLA2G4A	Both	1.49531035038854	2.11511282135482	3.16275009401138	up	PLA2G4A	NA	red
PDE4D	Human	0	-3.1623179098211	-3.1623179098211	axis4	PDE4D	NA	black
IVNS1ABP	Human	-3.15457094434104	0	-3.15457094434104	axis3	IVNS1ABP	NA	black
KLK4	Human	3.15285530286209	0	3.15285530286209	axis1	KLK4	NA	black
MCAM	Human	0	-3.14782118602714	-3.14782118602714	axis4	MCAM	NA	black
IRAK2	Human	0	-3.14145192361199	-3.14145192361199	axis4	IRAK2	NA	black
ARHGEF25	Human	3.14083615731719	0	3.14083615731719	axis1	ARHGEF25	NA	black
DOCK8	Human	-3.1405101077178	0	-3.1405101077178	axis3	DOCK8	NA	black
ANXA6	Human	3.13948438957517	0	3.13948438957517	axis1	ANXA6	NA	black
RASD1	Human	3.12781427955852	0	3.12781427955852	axis1	RASD1	NA	black
PRELP	Human	3.12661146043356	0	3.12661146043356	axis1	PRELP	NA	black
FAM110B	Human	3.12572244278852	0	3.12572244278852	axis1	FAM110B	NA	black
NTN4	Human	0	-3.12286353690753	-3.12286353690753	axis4	NTN4	NA	black
KLF12	Human	3.11963361374095	0	3.11963361374095	axis1	KLF12	NA	black
CSF1	Human	3.11300417616309	0	3.11300417616309	axis1	CSF1	NA	black
GGT5	Human	3.11031169818727	0	3.11031169818727	axis1	GGT5	NA	black
CLDN10	Human	0	3.10026093724177	3.10026093724177	axis2	CLDN10	NA	black
NDN	Human	3.09941549570347	0	3.09941549570347	axis1	NDN	NA	black
LPAR1	Human	3.09798869667864	0	3.09798869667864	axis1	LPAR1	NA	black
AGRN	Human	-3.09021038073501	0	-3.09021038073501	axis3	AGRN	NA	black
PTGFR	Human	3.09021038073501	0	3.09021038073501	axis1	PTGFR	NA	black
IGFBP6	Human	3.09021038073501	0	3.09021038073501	axis1	IGFBP6	NA	black
ITGA9	Human	-3.07476901755807	0	-3.07476901755807	axis3	ITGA9	NA	black
VKORC1	Human	0	3.06684937481108	3.06684937481108	axis2	VKORC1	NA	black
TNFSF18	Human	0	-3.06659401147288	-3.06659401147288	axis4	TNFSF18	NA	black
STOX2	Human	0	-3.06659401147288	-3.06659401147288	axis4	STOX2	NA	black
PLEKHG5	Human	0	-3.06365398233584	-3.06365398233584	axis4	PLEKHG5	NA	black
KCNE4	Human	3.05711988719404	0	3.05711988719404	axis1	KCNE4	NA	black
MET	Human	-3.05576200412585	0	-3.05576200412585	axis3	MET	NA	black
OLFML1	Human	3.05268089387141	0	3.05268089387141	axis1	OLFML1	NA	black
SLC16A13	Human	0	-3.03741799858783	-3.03741799858783	axis4	SLC16A13	NA	black
POPDC2	Human	3.03568510940499	0	3.03568510940499	axis1	POPDC2	NA	black
CCDC8	Human	3.03494515644951	0	3.03494515644951	axis1	CCDC8	NA	black
MMD	Human	0	-3.03464697943378	-3.03464697943378	axis4	MMD	NA	black
CD40	Human	0	-3.03352358100991	-3.03352358100991	axis4	CD40	NA	black
CTSS	Human	0	-3.00858349178139	-3.00858349178139	axis4	CTSS	NA	black
MSN	Human	-3.00736230959049	0	-3.00736230959049	axis3	MSN	NA	black
NEURL3	Human	0	-3.00098036377846	-3.00098036377846	axis4	NEURL3	NA	black
HLX	Human	-2.99802888224486	0	-2.99802888224486	axis3	HLX	NA	black
TWIST2	Both	2.07141500892541	1.44717873907989	2.99770776072783	up	TWIST2	NA	red
NDRG1	Human	-2.99107531370946	0	-2.99107531370946	axis3	NDRG1	NA	black
ANGPTL2	Human	0	2.98274575811992	2.98274575811992	axis2	ANGPTL2	NA	black
SULT1C4	Human	-2.98267993756483	0	-2.98267993756483	axis3	SULT1C4	NA	black
LRP3	Human	2.96698586515342	0	2.96698586515342	axis1	LRP3	NA	black
PLEK2	Human	-2.96692868029543	0	-2.96692868029543	axis3	PLEK2	NA	black
SYNGR2	Human	-2.96692868029543	0	-2.96692868029543	axis3	SYNGR2	NA	black
PEG10	Human	2.96488101655791	0	2.96488101655791	axis1	PEG10	NA	black
VEGFA	Human	2.95942055314142	0	2.95942055314142	axis1	VEGFA	NA	black
TNK2	Human	-2.95777792332214	0	-2.95777792332214	axis3	TNK2	NA	black
FLNB	Human	0	-2.95691201015262	-2.95691201015262	axis4	FLNB	NA	black
CDH15	Human	2.95187121650129	0	2.95187121650129	axis1	CDH15	NA	black
SYNGR1	Human	2.94825934184763	0	2.94825934184763	axis1	SYNGR1	NA	black
CCDC69	Human	-2.93679619095116	0	-2.93679619095116	axis3	CCDC69	NA	black
DTX3	Human	2.93181844920045	0	2.93181844920045	axis1	DTX3	NA	black
FAM20A	Both	2.15407066676192	1.36084429917785	2.93135478688917	up	FAM20A	NA	red
IRX5	Both	1.62755364182873	1.79941893057347	2.92865083363041	up	IRX5	NA	red
KIFC3	Human	-2.91479166001502	0	-2.91479166001502	axis3	KIFC3	NA	black
FGFR3	Human	2.90839059487307	0	2.90839059487307	axis1	FGFR3	NA	black
AKAP12	Human	0	-2.90394154993746	-2.90394154993746	axis4	AKAP12	NA	black
TMTC4	Human	-2.89412629835717	0	-2.89412629835717	axis3	TMTC4	NA	black
VDR	Human	2.85541905807359	0	2.85541905807359	axis1	VDR	NA	black
CPNE8	Human	0	2.83751261037984	2.83751261037984	axis2	CPNE8	NA	black
BNIP2	Human	0	-2.83751261037984	-2.83751261037984	axis4	BNIP2	NA	black
CPED1	Both	1.50563047316631	1.88454819572932	2.83743319164065	up	CPED1	NA	red
DMD	Human	0	-2.82896049608251	-2.82896049608251	axis4	DMD	NA	black
NNMT	Human	2.82680448735944	0	2.82680448735944	axis1	NNMT	NA	black
TMEM54	Human	2.8245740108515	0	2.8245740108515	axis1	TMEM54	NA	black
ARRB1	Human	-2.82179440533543	0	-2.82179440533543	axis3	ARRB1	NA	black
ARHGAP44	Human	2.82003538698455	0	2.82003538698455	axis1	ARHGAP44	NA	black
NLK	Human	-2.82003538698455	0	-2.82003538698455	axis3	NLK	NA	black
TNFAIP1	Human	-2.8193265555654	0	-2.8193265555654	axis3	TNFAIP1	NA	black
ARHGAP42	Human	2.81583573232587	0	2.81583573232587	axis1	ARHGAP42	NA	black
GFPT2	Human	2.81330501433026	0	2.81330501433026	axis1	GFPT2	NA	black
GAB2	Human	0	-2.81235435179549	-2.81235435179549	axis4	GAB2	NA	black
PEA15	Human	-2.80456406285705	0	-2.80456406285705	axis3	PEA15	NA	black
IQCA1	Human	-2.80274115790737	0	-2.80274115790737	axis3	IQCA1	NA	black
SLC22A17	Human	0	2.80110494028783	2.80110494028783	axis2	SLC22A17	NA	black
EPN2	Human	0	-2.79851125941687	-2.79851125941687	axis4	EPN2	NA	black
HSPB2	Human	2.79679647978108	0	2.79679647978108	axis1	HSPB2	NA	black
CDH6	Human	2.78899399126399	0	2.78899399126399	axis1	CDH6	NA	black
FAT3	Human	2.77704362940102	0	2.77704362940102	axis1	FAT3	NA	black
XAF1	Human	-2.77616124703492	0	-2.77616124703492	axis3	XAF1	NA	black
PTGFRN	Human	0	2.74483830937693	2.74483830937693	axis2	PTGFRN	NA	black
SOBP	Human	2.7378255263488	0	2.7378255263488	axis1	SOBP	NA	black
CCDC88C	Human	-2.73611214511579	0	-2.73611214511579	axis3	CCDC88C	NA	black
SLC1A3	Both	1.41851901639324	1.9150859639848	2.71658585794022	up	SLC1A3	NA	red
UTRN	Human	-2.6933881980817	0	-2.6933881980817	axis3	UTRN	NA	black
DIO2	Human	2.68691286219944	0	2.68691286219944	axis1	DIO2	NA	black
MEGF10	Human	2.68230206446656	0	2.68230206446656	axis1	MEGF10	NA	black
ASAP1	Human	0	-2.67786050965578	-2.67786050965578	axis4	ASAP1	NA	black
WFDC1	Human	2.67195305165379	0	2.67195305165379	axis1	WFDC1	NA	black
DDX58	Human	0	-2.6713414887176	-2.6713414887176	axis4	DDX58	NA	black
FNBP1	Human	0	-2.66946710287006	-2.66946710287006	axis4	FNBP1	NA	black
SFMBT2	Human	-2.66881771475246	0	-2.66881771475246	axis3	SFMBT2	NA	black
GPNMB	Human	2.66846425756215	0	2.66846425756215	axis1	GPNMB	NA	black
FKBP11	Human	0	2.66796858381643	2.66796858381643	axis2	FKBP11	NA	black
CD302	Human	0	2.66631463477219	2.66631463477219	axis2	CD302	NA	black
TMEM47	Human	0	-2.66210007445628	-2.66210007445628	axis4	TMEM47	NA	black
PGM2L1	Human	-2.66206397531691	0	-2.66206397531691	axis3	PGM2L1	NA	black
CD63	Human	2.6610446939105	0	2.6610446939105	axis1	CD63	NA	black
SPNS3	Human	0	-2.66006337977448	-2.66006337977448	axis4	SPNS3	NA	black
HAPLN3	Human	0	2.65277583644906	2.65277583644906	axis2	HAPLN3	NA	black
IFI6	Human	0	2.639600165802	2.639600165802	axis2	IFI6	NA	black
TRIM34	Human	0	-2.639600165802	-2.639600165802	axis4	TRIM34	NA	black
ZNF385B	Human	0	2.63410221080087	2.63410221080087	axis2	ZNF385B	NA	black
TSPAN11	Human	2.62660242414546	0	2.62660242414546	axis1	TSPAN11	NA	black
NRGN	Human	-2.62530526820539	0	-2.62530526820539	axis3	NRGN	NA	black
PDZRN3	Both	1.83579423390254	1.42590881233295	2.61767517575165	up	PDZRN3	NA	red
ODC1	Human	-2.60552724807058	0	-2.60552724807058	axis3	ODC1	NA	black
SCG2	Human	2.60277034367333	0	2.60277034367333	axis1	SCG2	NA	black
GRAMD1A	Human	-2.60178401962845	0	-2.60178401962845	axis3	GRAMD1A	NA	black
TMC6	Human	-2.59876159226609	0	-2.59876159226609	axis3	TMC6	NA	black
DOK6	Human	2.59876159226609	0	2.59876159226609	axis1	DOK6	NA	black
ANKH	Human	0	2.59863551146462	2.59863551146462	axis2	ANKH	NA	black
RABAC1	Human	0	2.58877488064853	2.58877488064853	axis2	RABAC1	NA	black
ARHGEF7	Human	0	-2.58870613106118	-2.58870613106118	axis4	ARHGEF7	NA	black
IL2RB	Human	2.58587551246735	0	2.58587551246735	axis1	IL2RB	NA	black
AIF1	Human	-2.5805522559357	0	-2.5805522559357	axis3	AIF1	NA	black
KREMEN1	Human	2.5805522559357	0	2.5805522559357	axis1	KREMEN1	NA	black
SPOCK1	Human	2.57303184568508	0	2.57303184568508	axis1	SPOCK1	NA	black
MRC1	Human	-2.56743244823799	0	-2.56743244823799	axis3	MRC1	NA	black
PTGDR	Human	2.56467539335396	0	2.56467539335396	axis1	PTGDR	NA	black
CYTH1	Human	-2.56350587718395	0	-2.56350587718395	axis3	CYTH1	NA	black
SPINT2	Human	0	2.56068261331418	2.56068261331418	axis2	SPINT2	NA	black
SVIL	Human	0	-2.56068261331418	-2.56068261331418	axis4	SVIL	NA	black
CHRM3	Human	-2.55864326429394	0	-2.55864326429394	axis3	CHRM3	NA	black
LMAN1	Human	0	2.55276000400103	2.55276000400103	axis2	LMAN1	NA	black
CD55	Human	0	2.54407758207016	2.54407758207016	axis2	CD55	NA	black
SNTA1	Human	2.54159020341623	0	2.54159020341623	axis1	SNTA1	NA	black
B3GNT5	Human	-2.54135639140269	0	-2.54135639140269	axis3	B3GNT5	NA	black
NPAS1	Human	2.52989151619447	0	2.52989151619447	axis1	NPAS1	NA	black
ADAMTS5	Human	-2.52808357658647	0	-2.52808357658647	axis3	ADAMTS5	NA	black
TPBG	Human	2.52434562388912	0	2.52434562388912	axis1	TPBG	NA	black
GSN	Human	0	2.5181008768545	2.5181008768545	axis2	GSN	NA	black
PCOLCE2	Both	1.38841069507962	1.80983605398151	2.51279573368863	up	PCOLCE2	NA	red
RALGAPA1	Human	0	-2.51116607774407	-2.51116607774407	axis4	RALGAPA1	NA	black
RRAS2	Human	0	2.51074151253935	2.51074151253935	axis2	RRAS2	NA	black
PPP1R2	Human	0	-2.49242093877594	-2.49242093877594	axis4	PPP1R2	NA	black
PRR16	Human	2.49239541175912	0	2.49239541175912	axis1	PRR16	NA	black
ADAMTS12	Human	2.48814661157098	0	2.48814661157098	axis1	ADAMTS12	NA	black
SMAD9	Human	0	2.47991150472428	2.47991150472428	axis2	SMAD9	NA	black
TMEM108	Human	2.47898012667331	0	2.47898012667331	axis1	TMEM108	NA	black
GSC	Human	2.47757332840005	0	2.47757332840005	axis1	GSC	NA	black
EMID1	Human	2.47757332840005	0	2.47757332840005	axis1	EMID1	NA	black
NAALADL2	Human	0	2.47545216551648	2.47545216551648	axis2	NAALADL2	NA	black
PLD1	Human	0	2.46856096279332	2.46856096279332	axis2	PLD1	NA	black
CSNK1G1	Human	0	2.46598058926928	2.46598058926928	axis2	CSNK1G1	NA	black
CAMK2A	Human	0	2.46106532095566	2.46106532095566	axis2	CAMK2A	NA	black
ANKRD50	Human	0	-2.4588528082535	-2.4588528082535	axis4	ANKRD50	NA	black
ARL15	Human	-2.45821553975995	0	-2.45821553975995	axis3	ARL15	NA	black
SETBP1	Human	2.45821553975995	0	2.45821553975995	axis1	SETBP1	NA	black
IL7R	Human	0	-2.45681998775173	-2.45681998775173	axis4	IL7R	NA	black
MPPED2	Human	0	2.45400695705584	2.45400695705584	axis2	MPPED2	NA	black
DSC1	Human	0	-2.44912857550738	-2.44912857550738	axis4	DSC1	NA	black
EDEM2	Human	0	-2.44544479176286	-2.44544479176286	axis4	EDEM2	NA	black
PODN	Human	2.4443611299797	0	2.4443611299797	axis1	PODN	NA	black
KDELR2	Human	2.44039302257645	0	2.44039302257645	axis1	KDELR2	NA	black
WDR41	Human	2.43852812645262	0	2.43852812645262	axis1	WDR41	NA	black
TSTD1	Human	0	2.43626757466184	2.43626757466184	axis2	TSTD1	NA	black
HSPB6	Human	2.43494350183648	0	2.43494350183648	axis1	HSPB6	NA	black
NQO1	Human	-2.43219955675705	0	-2.43219955675705	axis3	NQO1	NA	black
FAM110A	Human	-2.42761886730747	0	-2.42761886730747	axis3	FAM110A	NA	black
GIT2	Human	0	-2.42687522800463	-2.42687522800463	axis4	GIT2	NA	black
CNTNAP2	Human	2.41278295019972	0	2.41278295019972	axis1	CNTNAP2	NA	black
FBLN7	Human	2.40062763577859	0	2.40062763577859	axis1	FBLN7	NA	black
CLMN	Human	2.39578833863912	0	2.39578833863912	axis1	CLMN	NA	black
WNT5B	Human	2.38956627196675	0	2.38956627196675	axis1	WNT5B	NA	black
HLA-DQB1	Human	-2.37130583307435	0	-2.37130583307435	axis3	HLA-DQB1	NA	black
IGFBP7	Human	0	-2.3687866496751	-2.3687866496751	axis4	IGFBP7	NA	black
FOXS1	Human	2.36355611925598	0	2.36355611925598	axis1	FOXS1	NA	black
SIX2	Human	2.35776567466672	0	2.35776567466672	axis1	SIX2	NA	black
HYI	Human	0	2.3559893422117	2.3559893422117	axis2	HYI	NA	black
ZNF804B	Human	0	2.3559893422117	2.3559893422117	axis2	ZNF804B	NA	black
WDR86	Human	0	2.35121539519811	2.35121539519811	axis2	WDR86	NA	black
CHN1	Human	2.34176422323115	0	2.34176422323115	axis1	CHN1	NA	black
BEND6	Both	1.5799599166382	1.47823566309332	2.33555309503254	up	BEND6	NA	red
ANKRD35	Human	2.33532775371752	0	2.33532775371752	axis1	ANKRD35	NA	black
EBF2	Human	2.33405032917568	0	2.33405032917568	axis1	EBF2	NA	black
GNG12	Human	0	2.32496214155972	2.32496214155972	axis2	GNG12	NA	black
WSB1	Human	0	-2.32046432959747	-2.32046432959747	axis4	WSB1	NA	black
CFLAR	Human	-2.31747879968362	0	-2.31747879968362	axis3	CFLAR	NA	black
CNTN4	Human	2.31227642814424	0	2.31227642814424	axis1	CNTN4	NA	black
DOK4	Human	-2.30741332726213	0	-2.30741332726213	axis3	DOK4	NA	black
RDX	Human	-2.29810075765903	0	-2.29810075765903	axis3	RDX	NA	black
RERG	Human	2.29489851234276	0	2.29489851234276	axis1	RERG	NA	black
TIMP4	Human	2.28839529102715	0	2.28839529102715	axis1	TIMP4	NA	black
STXBP1	Human	0	-2.28028999249086	-2.28028999249086	axis4	STXBP1	NA	black
ABRACL	Human	0	-2.28026205150875	-2.28026205150875	axis4	ABRACL	NA	black
GBP1	Human	0	-2.28026205150875	-2.28026205150875	axis4	GBP1	NA	black
CKAP4	Human	2.28014548181832	0	2.28014548181832	axis1	CKAP4	NA	black
C1QTNF6	Human	2.2756950386485	0	2.2756950386485	axis1	C1QTNF6	NA	black
LAMC3	Human	0	2.27463800007598	2.27463800007598	axis2	LAMC3	NA	black
BMP2	Human	0	-2.27455674617476	-2.27455674617476	axis4	BMP2	NA	black
IL1R1	Human	2.27422577375004	0	2.27422577375004	axis1	IL1R1	NA	black
PTGIS	Human	2.26792904952908	0	2.26792904952908	axis1	PTGIS	NA	black
BTG3	Human	2.26792904952908	0	2.26792904952908	axis1	BTG3	NA	black
FEZ2	Human	0	-2.2668705478068	-2.2668705478068	axis4	FEZ2	NA	black
GPC4	Human	2.26267771444491	0	2.26267771444491	axis1	GPC4	NA	black
TTYH3	Human	-2.25884811342356	0	-2.25884811342356	axis3	TTYH3	NA	black
GRP	Human	2.25518788882156	0	2.25518788882156	axis1	GRP	NA	black
IAH1	Human	2.25421867218669	0	2.25421867218669	axis1	IAH1	NA	black
ZNF385D	Human	-2.25299417674071	0	-2.25299417674071	axis3	ZNF385D	NA	black
MATN2	Human	0	2.25061329810686	2.25061329810686	axis2	MATN2	NA	black
PLEKHA4	Human	2.24637122682337	0	2.24637122682337	axis1	PLEKHA4	NA	black
GHR	Human	2.24631038938509	0	2.24631038938509	axis1	GHR	NA	black
PLXNA2	Human	-2.24243159486441	0	-2.24243159486441	axis3	PLXNA2	NA	black
SLC17A9	Human	0	2.23949183332367	2.23949183332367	axis2	SLC17A9	NA	black
LOXL3	Human	0	2.23829527045719	2.23829527045719	axis2	LOXL3	NA	black
MPP6	Both	1.59344427432802	1.4001463213538	2.23105513898264	up	MPP6	NA	red
EGR1	Human	0	2.23093883288097	2.23093883288097	axis2	EGR1	NA	black
RPS6KA3	Human	0	-2.22831315885493	-2.22831315885493	axis4	RPS6KA3	NA	black
SUPT3H	Human	0	2.21859073708839	2.21859073708839	axis2	SUPT3H	NA	black
PYGL	Human	2.21522029672416	0	2.21522029672416	axis1	PYGL	NA	black
CXCL14	Human	2.21122852892594	0	2.21122852892594	axis1	CXCL14	NA	black
B4GALNT1	Human	2.20906702089454	0	2.20906702089454	axis1	B4GALNT1	NA	black
FCHSD2	Human	0	-2.20676843299379	-2.20676843299379	axis4	FCHSD2	NA	black
AIG1	Human	2.20109357847303	0	2.20109357847303	axis1	AIG1	NA	black
WIF1	Human	0	2.19956409893784	2.19956409893784	axis2	WIF1	NA	black
TGFBR3	Human	-2.18790479879014	0	-2.18790479879014	axis3	TGFBR3	NA	black
S100A1	Human	0	2.18677231373009	2.18677231373009	axis2	S100A1	NA	black
MID1IP1	Human	2.18376864572584	0	2.18376864572584	axis1	MID1IP1	NA	black
LARP6	Both	1.60461148975608	1.36084429917785	2.18362639822984	up	LARP6	NA	red
MAGEH1	Human	0	2.18291712949095	2.18291712949095	axis2	MAGEH1	NA	black
SCG3	Human	0	2.181929139966	2.181929139966	axis2	SCG3	NA	black
EFHD1	Human	2.18168598343826	0	2.18168598343826	axis1	EFHD1	NA	black
MEST	Human	2.16684688839523	0	2.16684688839523	axis1	MEST	NA	black
TNFAIP2	Human	-2.16427730088155	0	-2.16427730088155	axis3	TNFAIP2	NA	black
RHBDF2	Human	-2.15982702104339	0	-2.15982702104339	axis3	RHBDF2	NA	black
TMEM184B	Human	-2.15488019500686	0	-2.15488019500686	axis3	TMEM184B	NA	black
VAT1	Human	-2.15137110083733	0	-2.15137110083733	axis3	VAT1	NA	black
CCDC107	Human	2.14499593300677	0	2.14499593300677	axis1	CCDC107	NA	black
YAP1	Human	2.14499593300677	0	2.14499593300677	axis1	YAP1	NA	black
PROCR	Human	-2.14499593300677	0	-2.14499593300677	axis3	PROCR	NA	black
ASPH	Human	0	2.13360698975115	2.13360698975115	axis2	ASPH	NA	black
B3GNT9	Human	2.12781420742826	0	2.12781420742826	axis1	B3GNT9	NA	black
OGFOD3	Human	0	2.12768983741888	2.12768983741888	axis2	OGFOD3	NA	black
RASSF3	Human	-2.12768296982868	0	-2.12768296982868	axis3	RASSF3	NA	black
ITGA8	Human	-2.12725867702206	0	-2.12725867702206	axis3	ITGA8	NA	black
TMEM204	Human	-2.12725867702206	0	-2.12725867702206	axis3	TMEM204	NA	black
PITX1	Human	2.12705013863221	0	2.12705013863221	axis1	PITX1	NA	black
FXYD5	Human	-2.12705013863221	0	-2.12705013863221	axis3	FXYD5	NA	black
IL6	Both	1.55918703069746	-1.35677570199983	-2.11546707812357	conflict1	IL6	IL6	hotpink
PSD	Human	2.1121854811804	0	2.1121854811804	axis1	PSD	NA	black
LBH	Human	-2.11089214542582	0	-2.11089214542582	axis3	LBH	NA	black
CTNNA1	Human	0	-2.10761030162713	-2.10761030162713	axis4	CTNNA1	NA	black
ARHGAP10	Human	2.1017878027234	0	2.1017878027234	axis1	ARHGAP10	NA	black
LSAMP	Human	2.09705422138354	0	2.09705422138354	axis1	LSAMP	NA	black
NDNF	Human	0	2.09658142918686	2.09658142918686	axis2	NDNF	NA	black
ACP5	Human	0	-2.08364172504632	-2.08364172504632	axis4	ACP5	NA	black
STEAP2	Human	2.07788444325748	0	2.07788444325748	axis1	STEAP2	NA	black
MYO5A	Human	-2.0716691453401	0	-2.0716691453401	axis3	MYO5A	NA	black
RAB7B	Human	2.07141500892541	0	2.07141500892541	axis1	RAB7B	NA	black
SMOC1	Human	2.07141500892541	0	2.07141500892541	axis1	SMOC1	NA	black
LAPTM4A	Human	2.06919148593794	0	2.06919148593794	axis1	LAPTM4A	NA	black
PLPP1	Human	0	-2.06580953831956	-2.06580953831956	axis4	PLPP1	NA	black
GPRC5B	Human	-2.06410474806563	0	-2.06410474806563	axis3	GPRC5B	NA	black
PLEKHO1	Human	0	-2.06407704676341	-2.06407704676341	axis4	PLEKHO1	NA	black
MAFB	Human	0	2.06407704676341	2.06407704676341	axis2	MAFB	NA	black
TNIP1	Human	0	-2.05679790533511	-2.05679790533511	axis4	TNIP1	NA	black
LRCH1	Human	-2.05656841549659	0	-2.05656841549659	axis3	LRCH1	NA	black
INSC	Human	2.05624950555492	0	2.05624950555492	axis1	INSC	NA	black
LRRC8A	Human	-2.05428003511078	0	-2.05428003511078	axis3	LRRC8A	NA	black
MMP16	Human	0	2.0522143636773	2.0522143636773	axis2	MMP16	NA	black
PRND	Human	-2.04244392099887	0	-2.04244392099887	axis3	PRND	NA	black
AGTR1	Human	2.04143666277695	0	2.04143666277695	axis1	AGTR1	NA	black
HDAC9	Human	0	2.03668578596989	2.03668578596989	axis2	HDAC9	NA	black
ALDH1A3	Human	2.0327070080391	0	2.0327070080391	axis1	ALDH1A3	NA	black
CMBL	Human	2.02870572737446	0	2.02870572737446	axis1	CMBL	NA	black
PTOV1	Human	0	2.02454372707418	2.02454372707418	axis2	PTOV1	NA	black
LRIG3	Human	0	2.02370940623336	2.02370940623336	axis2	LRIG3	NA	black
PHLDB2	Human	0	-2.02370940623336	-2.02370940623336	axis4	PHLDB2	NA	black
CYP51A1	Human	0	2.0196526120185	2.0196526120185	axis2	CYP51A1	NA	black
BMPR2	Human	-2.01868837849252	0	-2.01868837849252	axis3	BMPR2	NA	black
PLA2G7	Human	0	2.01482506226758	2.01482506226758	axis2	PLA2G7	NA	black
AZIN2	Human	2.01264181184947	0	2.01264181184947	axis1	AZIN2	NA	black
CDH2	Human	2.01221530493224	0	2.01221530493224	axis1	CDH2	NA	black
OSTC	Human	2.00938598755124	0	2.00938598755124	axis1	OSTC	NA	black
RANBP2	Human	0	-2.00895086459626	-2.00895086459626	axis4	RANBP2	NA	black
MORC4	Human	0	2.00833923417417	2.00833923417417	axis2	MORC4	NA	black
NXPH4	Human	2.00716296422445	0	2.00716296422445	axis1	NXPH4	NA	black
PDE1A	Human	1.99929948429454	0	1.99929948429454	axis1	PDE1A	NA	black
PCSK1N	Human	0	1.99641309392223	1.99641309392223	axis2	PCSK1N	NA	black
CENPV	Human	0	1.99641309392223	1.99641309392223	axis2	CENPV	NA	black
EYA1	Human	1.99549172440029	0	1.99549172440029	axis1	EYA1	NA	black
BDKRB2	Human	-1.99549172440029	0	-1.99549172440029	axis3	BDKRB2	NA	black
FILIP1L	Human	1.99266264802309	0	1.99266264802309	axis1	FILIP1L	NA	black
MPEG1	Human	-1.99173388363413	0	-1.99173388363413	axis3	MPEG1	NA	black
MEF2A	Human	-1.99173388363413	0	-1.99173388363413	axis3	MEF2A	NA	black
KIF26A	Human	0	-1.99078543583791	-1.99078543583791	axis4	KIF26A	NA	black
FHL1	Human	1.98802928026467	0	1.98802928026467	axis1	FHL1	NA	black
TBC1D9	Human	-1.98299424833136	0	-1.98299424833136	axis3	TBC1D9	NA	black
MSRA	Human	-1.98015617874074	0	-1.98015617874074	axis3	MSRA	NA	black
FCHO2	Human	-1.97518854309953	0	-1.97518854309953	axis3	FCHO2	NA	black
ELOVL4	Human	1.97163344440803	0	1.97163344440803	axis1	ELOVL4	NA	black
PGM2	Human	0	-1.97033012277343	-1.97033012277343	axis4	PGM2	NA	black
ARHGAP15	Human	1.96872962599752	0	1.96872962599752	axis1	ARHGAP15	NA	black
ANPEP	Human	1.96318513008828	0	1.96318513008828	axis1	ANPEP	NA	black
FHOD3	Human	0	1.9534624907414	1.9534624907414	axis2	FHOD3	NA	black
MBOAT2	Human	0	1.9534624907414	1.9534624907414	axis2	MBOAT2	NA	black
EFEMP1	Human	1.94823222061349	0	1.94823222061349	axis1	EFEMP1	NA	black
C2	Human	0	1.94603702595828	1.94603702595828	axis2	C2	NA	black
METRNL	Human	0	1.94352240240216	1.94352240240216	axis2	METRNL	NA	black
ARHGAP23	Human	-1.94030655160406	0	-1.94030655160406	axis3	ARHGAP23	NA	black
NT5C	Human	1.93814353936393	0	1.93814353936393	axis1	NT5C	NA	black
HEPH	Human	1.93806789871883	0	1.93806789871883	axis1	HEPH	NA	black
SGK1	Human	0	-1.93522817921399	-1.93522817921399	axis4	SGK1	NA	black
RTN3	Human	0	-1.92697829784041	-1.92697829784041	axis4	RTN3	NA	black
UCHL1	Human	1.92541034111277	0	1.92541034111277	axis1	UCHL1	NA	black
FAM114A1	Human	1.92487814844313	0	1.92487814844313	axis1	FAM114A1	NA	black
CLCN4	Human	0	1.92487806132867	1.92487806132867	axis2	CLCN4	NA	black
AKR1B1	Human	0	1.92400943923701	1.92400943923701	axis2	AKR1B1	NA	black
SGMS2	Human	1.9218418788149	0	1.9218418788149	axis1	SGMS2	NA	black
DYNC2LI1	Human	0	1.91438781272832	1.91438781272832	axis2	DYNC2LI1	NA	black
NFIA	Human	-1.91130064876075	0	-1.91130064876075	axis3	NFIA	NA	black
KCNK1	Human	1.9094519040385	0	1.9094519040385	axis1	KCNK1	NA	black
FAM162B	Human	1.9094519040385	0	1.9094519040385	axis1	FAM162B	NA	black
GPR153	Human	0	1.90847159729357	1.90847159729357	axis2	GPR153	NA	black
C1QB	Human	0	-1.90847159729357	-1.90847159729357	axis4	C1QB	NA	black
SIGIRR	Human	0	-1.90847159729357	-1.90847159729357	axis4	SIGIRR	NA	black
CA12	Human	1.90549421819213	0	1.90549421819213	axis1	CA12	NA	black
HCFC1R1	Human	1.9002395783417	0	1.9002395783417	axis1	HCFC1R1	NA	black
DOCK1	Human	0	-1.898596633132	-1.898596633132	axis4	DOCK1	NA	black
CRYBG3	Human	-1.89703166798751	0	-1.89703166798751	axis3	CRYBG3	NA	black
IFT57	Human	0	1.89663688766092	1.89663688766092	axis2	IFT57	NA	black
CYP7B1	Human	1.88228053380052	0	1.88228053380052	axis1	CYP7B1	NA	black
PPP1R14C	Human	1.88033942703399	0	1.88033942703399	axis1	PPP1R14C	NA	black
MICALL2	Human	0	-1.87818957078301	-1.87818957078301	axis4	MICALL2	NA	black
DPYSL2	Human	-1.87571130857542	0	-1.87571130857542	axis3	DPYSL2	NA	black
IL34	Human	1.87469198822873	0	1.87469198822873	axis1	IL34	NA	black
NUDT1	Human	1.86817620936553	0	1.86817620936553	axis1	NUDT1	NA	black
SP7	Human	1.86757544853423	0	1.86757544853423	axis1	SP7	NA	black
SCN4B	Human	1.8661052229257	0	1.8661052229257	axis1	SCN4B	NA	black
TTLL7	Human	1.86576868678118	0	1.86576868678118	axis1	TTLL7	NA	black
FAH	Human	0	1.86279439701776	1.86279439701776	axis2	FAH	NA	black
FIBIN	Human	1.86179558891345	0	1.86179558891345	axis1	FIBIN	NA	black
CD200	Human	-1.85668405821986	0	-1.85668405821986	axis3	CD200	NA	black
SUSD2	Human	1.85603657609254	0	1.85603657609254	axis1	SUSD2	NA	black
GALNT14	Human	1.85382950151742	0	1.85382950151742	axis1	GALNT14	NA	black
NRIP1	Human	0	-1.84906201654982	-1.84906201654982	axis4	NRIP1	NA	black
LRRN3	Human	1.84829135225883	0	1.84829135225883	axis1	LRRN3	NA	black
HEBP2	Human	0	1.84567227559161	1.84567227559161	axis2	HEBP2	NA	black
PRKAG2	Human	-1.84498675120168	0	-1.84498675120168	axis3	PRKAG2	NA	black
ARHGAP4	Human	-1.84028796559797	0	-1.84028796559797	axis3	ARHGAP4	NA	black
LAMA1	Human	0	-1.83304837998907	-1.83304837998907	axis4	LAMA1	NA	black
APC	Human	0	-1.82786245719137	-1.82786245719137	axis4	APC	NA	black
STRN4	Human	-1.82293754540584	0	-1.82293754540584	axis3	STRN4	NA	black
TBX3	Human	0	1.8176376874612	1.8176376874612	axis2	TBX3	NA	black
TEAD3	Human	1.81730663485189	0	1.81730663485189	axis1	TEAD3	NA	black
SLC41A1	Human	0	-1.81450563022302	-1.81450563022302	axis4	SLC41A1	NA	black
PRMT3	Human	1.80953941225883	0	1.80953941225883	axis1	PRMT3	NA	black
SCX	Human	1.80012311284048	0	1.80012311284048	axis1	SCX	NA	black
DENND6A	Human	0	-1.79862309647275	-1.79862309647275	axis4	DENND6A	NA	black
TPM3	Human	0	-1.79428683876828	-1.79428683876828	axis4	TPM3	NA	black
ADCY3	Human	1.79079471398388	0	1.79079471398388	axis1	ADCY3	NA	black
PID1	Human	0	1.78903938511724	1.78903938511724	axis2	PID1	NA	black
LGI4	Human	1.78302377875451	0	1.78302377875451	axis1	LGI4	NA	black
AMPH	Human	1.78190674237532	0	1.78190674237532	axis1	AMPH	NA	black
STX18	Human	1.78142646842402	0	1.78142646842402	axis1	STX18	NA	black
MBNL2	Human	-1.78080981976025	0	-1.78080981976025	axis3	MBNL2	NA	black
CALML4	Human	0	-1.78056512807049	-1.78056512807049	axis4	CALML4	NA	black
SLC12A2	Human	-1.78013336137529	0	-1.78013336137529	axis3	SLC12A2	NA	black
CHCHD10	Human	1.77744131912737	0	1.77744131912737	axis1	CHCHD10	NA	black
LGR4	Human	1.7716470863467	0	1.7716470863467	axis1	LGR4	NA	black
PDPN	Human	1.77115667889847	0	1.77115667889847	axis1	PDPN	NA	black
C1QC	Human	-1.77081730417506	0	-1.77081730417506	axis3	C1QC	NA	black
TEAD4	Human	-1.76773168721408	0	-1.76773168721408	axis3	TEAD4	NA	black
ARMCX2	Human	1.7676861013289	0	1.7676861013289	axis1	ARMCX2	NA	black
ATAD1	Human	0	-1.76647667188927	-1.76647667188927	axis4	ATAD1	NA	black
RHBDL2	Human	1.7639986841858	0	1.7639986841858	axis1	RHBDL2	NA	black
ABHD17A	Human	-1.76300877146275	0	-1.76300877146275	axis3	ABHD17A	NA	black
GATAD2A	Human	0	-1.76139784175075	-1.76139784175075	axis4	GATAD2A	NA	black
TNFSF10	Human	-1.76044519457676	0	-1.76044519457676	axis3	TNFSF10	NA	black
ACAT2	Human	0	1.75957971756088	1.75957971756088	axis2	ACAT2	NA	black
LYSMD2	Human	-1.75701641668311	0	-1.75701641668311	axis3	LYSMD2	NA	black
GPX3	Human	1.75442672377227	0	1.75442672377227	axis1	GPX3	NA	black
ARHGAP21	Human	0	-1.75006380976222	-1.75006380976222	axis4	ARHGAP21	NA	black
AR	Human	1.74630236308996	0	1.74630236308996	axis1	AR	NA	black
TMEM176B	Human	1.74224546893098	0	1.74224546893098	axis1	TMEM176B	NA	black
SPTLC2	Human	-1.74177186548997	0	-1.74177186548997	axis3	SPTLC2	NA	black
EPHB3	Human	1.73964999558884	0	1.73964999558884	axis1	EPHB3	NA	black
HTR1F	Human	1.73719164000685	0	1.73719164000685	axis1	HTR1F	NA	black
CD44	Human	1.73719164000685	0	1.73719164000685	axis1	CD44	NA	black
FAM214A	Human	-1.73487392158608	0	-1.73487392158608	axis3	FAM214A	NA	black
CDK17	Human	0	-1.73234653836236	-1.73234653836236	axis4	CDK17	NA	black
B2M	Human	0	-1.73148304131642	-1.73148304131642	axis4	B2M	NA	black
TRIP6	Human	1.72701522432994	0	1.72701522432994	axis1	TRIP6	NA	black
CCL7	Human	0	-1.72674734648694	-1.72674734648694	axis4	CCL7	NA	black
ISOC2	Human	0	1.72537676901209	1.72537676901209	axis2	ISOC2	NA	black
CEP126	Human	1.72212837429131	0	1.72212837429131	axis1	CEP126	NA	black
MSX2	Human	1.71847332367149	0	1.71847332367149	axis1	MSX2	NA	black
LIMD2	Human	1.71460662533331	0	1.71460662533331	axis1	LIMD2	NA	black
SLC22A23	Human	-1.70885716959932	0	-1.70885716959932	axis3	SLC22A23	NA	black
ACTA1	Human	0	-1.70750817190874	-1.70750817190874	axis4	ACTA1	NA	black
SYDE2	Human	0	1.7036032585665	1.7036032585665	axis2	SYDE2	NA	black
ZNF703	Human	1.70220720025053	0	1.70220720025053	axis1	ZNF703	NA	black
DNM3	Human	-1.70153168865204	0	-1.70153168865204	axis3	DNM3	NA	black
APBB1IP	Human	0	1.69935012901347	1.69935012901347	axis2	APBB1IP	NA	black
MAGED2	Human	0	1.69895633989488	1.69895633989488	axis2	MAGED2	NA	black
CASK	Human	0	1.69739939034674	1.69739939034674	axis2	CASK	NA	black
SEC14L1	Human	0	-1.687617743931	-1.687617743931	axis4	SEC14L1	NA	black
ARHGEF17	Human	1.68271025115763	0	1.68271025115763	axis1	ARHGEF17	NA	black
ZBTB46	Human	-1.68061663185013	0	-1.68061663185013	axis3	ZBTB46	NA	black
GATA2	Human	-1.6746895711776	0	-1.6746895711776	axis3	GATA2	NA	black
NECTIN3	Human	1.67302954339654	0	1.67302954339654	axis1	NECTIN3	NA	black
NFKB1	Human	0	-1.67104720123129	-1.67104720123129	axis4	NFKB1	NA	black
TEC	Human	0	1.67021966953558	1.67021966953558	axis2	TEC	NA	black
NCAM1	Human	1.66738665365144	0	1.66738665365144	axis1	NCAM1	NA	black
TUBA4A	Human	-1.65901863649408	0	-1.65901863649408	axis3	TUBA4A	NA	black
RND3	Human	1.65550196805032	0	1.65550196805032	axis1	RND3	NA	black
NCOA7	Human	0	-1.65176503826972	-1.65176503826972	axis4	NCOA7	NA	black
GLT8D1	Human	1.65083464337302	0	1.65083464337302	axis1	GLT8D1	NA	black
FRMD8	Human	-1.65083464337302	0	-1.65083464337302	axis3	FRMD8	NA	black
MRAP2	Human	0	1.64388695830755	1.64388695830755	axis2	MRAP2	NA	black
PMEPA1	Human	1.64193028400159	0	1.64193028400159	axis1	PMEPA1	NA	black
MOV10	Human	0	-1.6395744267715	-1.6395744267715	axis4	MOV10	NA	black
ASPSCR1	Human	0	1.63697116794739	1.63697116794739	axis2	ASPSCR1	NA	black
ANGPTL1	Human	1.63421478447418	0	1.63421478447418	axis1	ANGPTL1	NA	black
NHSL2	Human	-1.62706708620699	0	-1.62706708620699	axis3	NHSL2	NA	black
LY6E	Human	1.62373009251953	0	1.62373009251953	axis1	LY6E	NA	black
MKNK2	Human	-1.62147677446808	0	-1.62147677446808	axis3	MKNK2	NA	black
ZDHHC6	Human	0	-1.61856771525204	-1.61856771525204	axis4	ZDHHC6	NA	black
PRPS2	Human	0	-1.61738888337565	-1.61738888337565	axis4	PRPS2	NA	black
VIT	Human	1.616672391588	0	1.616672391588	axis1	VIT	NA	black
LIN7A	Human	1.61215065104906	0	1.61215065104906	axis1	LIN7A	NA	black
MARCKSL1	Human	0	-1.61127525266907	-1.61127525266907	axis4	MARCKSL1	NA	black
RAP1A	Human	0	-1.60980977295733	-1.60980977295733	axis4	RAP1A	NA	black
ARFGAP3	Human	0	1.60505568127857	1.60505568127857	axis2	ARFGAP3	NA	black
CARD6	Human	-1.60461148975608	0	-1.60461148975608	axis3	CARD6	NA	black
SRC	Human	1.60446986718741	0	1.60446986718741	axis1	SRC	NA	black
CTSF	Human	0	-1.60276260267486	-1.60276260267486	axis4	CTSF	NA	black
FBXO32	Human	1.60100225205911	0	1.60100225205911	axis1	FBXO32	NA	black
CXADR	Human	0	1.60066014904752	1.60066014904752	axis2	CXADR	NA	black
RFLNB	Human	-1.60056781384105	0	-1.60056781384105	axis3	RFLNB	NA	black
PPEF1	Human	1.59797109550715	0	1.59797109550715	axis1	PPEF1	NA	black
DACT1	Human	1.59797109550715	0	1.59797109550715	axis1	DACT1	NA	black
DELE1	Human	-1.59784437321855	0	-1.59784437321855	axis3	DELE1	NA	black
XG	Human	1.59741093892872	0	1.59741093892872	axis1	XG	NA	black
PPP1R9B	Human	-1.59670998950808	0	-1.59670998950808	axis3	PPP1R9B	NA	black
ZDHHC3	Human	-1.59344427432802	0	-1.59344427432802	axis3	ZDHHC3	NA	black
RASGRP2	Human	1.58959567370862	0	1.58959567370862	axis1	RASGRP2	NA	black
PNPLA6	Human	0	-1.5873342990063	-1.5873342990063	axis4	PNPLA6	NA	black
ACTN1	Human	1.58124327700796	0	1.58124327700796	axis1	ACTN1	NA	black
CCNYL1	Human	-1.57966571390157	0	-1.57966571390157	axis3	CCNYL1	NA	black
HOXB4	Human	-1.57966571390157	0	-1.57966571390157	axis3	HOXB4	NA	black
TRIM24	Human	-1.5770408896093	0	-1.5770408896093	axis3	TRIM24	NA	black
GSPT2	Human	0	1.57320979888016	1.57320979888016	axis2	GSPT2	NA	black
ERBB2	Human	1.57269836018591	0	1.57269836018591	axis1	ERBB2	NA	black
SAT2	Human	0	1.57212423381109	1.57212423381109	axis2	SAT2	NA	black
PAK1	Human	0	1.57212423381109	1.57212423381109	axis2	PAK1	NA	black
CDYL2	Human	-1.57194024270244	0	-1.57194024270244	axis3	CDYL2	NA	black
HGF	Human	1.5643965754491	0	1.5643965754491	axis1	HGF	NA	black
HOXB8	Human	0	-1.56388139602354	-1.56388139602354	axis4	HOXB8	NA	black
USP46	Human	0	1.56340239502304	1.56340239502304	axis2	USP46	NA	black
MDH1	Human	1.56237640873823	0	1.56237640873823	axis1	MDH1	NA	black
ADAMTSL1	Human	-1.5622629564153	0	-1.5622629564153	axis3	ADAMTSL1	NA	black
PRCD	Human	1.5562519936114	0	1.5562519936114	axis1	PRCD	NA	black
KAZALD1	Human	1.55402622702266	0	1.55402622702266	axis1	KAZALD1	NA	black
PYGO1	Human	1.55229223111444	0	1.55229223111444	axis1	PYGO1	NA	black
ENAH	Human	1.54953153172162	0	1.54953153172162	axis1	ENAH	NA	black
RBP5	Human	-1.54953153172162	0	-1.54953153172162	axis3	RBP5	NA	black
ANXA4	Human	0	1.54506436817083	1.54506436817083	axis2	ANXA4	NA	black
RAB27B	Human	1.54392874574136	0	1.54392874574136	axis1	RAB27B	NA	black
RBM38	Human	-1.54313905821974	0	-1.54313905821974	axis3	RBM38	NA	black
LYPD1	Human	1.54222756135326	0	1.54222756135326	axis1	LYPD1	NA	black
PARD3	Human	1.53656082216745	0	1.53656082216745	axis1	PARD3	NA	black
RHOU	Human	-1.53129083232155	0	-1.53129083232155	axis3	RHOU	NA	black
FHAD1	Human	1.53057209851876	0	1.53057209851876	axis1	FHAD1	NA	black
DUOX1	Human	0	1.52936303569563	1.52936303569563	axis2	DUOX1	NA	black
ADAMTS1	Human	0	-1.52827506136082	-1.52827506136082	axis4	ADAMTS1	NA	black
SULT1A1	Human	1.52765075892135	0	1.52765075892135	axis1	SULT1A1	NA	black
SASH1	Human	-1.52331544282319	0	-1.52331544282319	axis3	SASH1	NA	black
SOCS1	Human	1.52201959870446	0	1.52201959870446	axis1	SOCS1	NA	black
MAPK10	Human	1.51852225164921	0	1.51852225164921	axis1	MAPK10	NA	black
MAP3K20	Human	1.51817255859533	0	1.51817255859533	axis1	MAP3K20	NA	black
CYBB	Human	-1.51730587371411	0	-1.51730587371411	axis3	CYBB	NA	black
KIRREL1	Human	0	1.50769805736704	1.50769805736704	axis2	KIRREL1	NA	black
DSTN	Human	1.50681805264656	0	1.50681805264656	axis1	DSTN	NA	black
PHLDB3	Human	1.50226135216906	0	1.50226135216906	axis1	PHLDB3	NA	black
MS4A7	Human	-1.49513989599147	0	-1.49513989599147	axis3	MS4A7	NA	black
PACSIN3	Human	1.48391127154989	0	1.48391127154989	axis1	PACSIN3	NA	black
STK10	Human	-1.48305751393792	0	-1.48305751393792	axis3	STK10	NA	black
THNSL2	Human	1.45463758374247	0	1.45463758374247	axis1	THNSL2	NA	black
PLCG1	Human	-1.45403420601734	0	-1.45403420601734	axis3	PLCG1	NA	black
TLN2	Human	0	1.45271732600034	1.45271732600034	axis2	TLN2	NA	black
PHYHD1	Human	1.45265132274758	0	1.45265132274758	axis1	PHYHD1	NA	black
GNS	Human	-1.452149859323	0	-1.452149859323	axis3	GNS	NA	black
SAA1	Human	0	1.44945914225546	1.44945914225546	axis2	SAA1	NA	black
PLIN3	Human	1.44887072851066	0	1.44887072851066	axis1	PLIN3	NA	black
THBS4	Human	1.4407484720775	0	1.4407484720775	axis1	THBS4	NA	black
GADD45G	Human	0	-1.44058309893625	-1.44058309893625	axis4	GADD45G	NA	black
NT5DC2	Human	0	1.44058309893625	1.44058309893625	axis2	NT5DC2	NA	black
HTRA1	Human	0	1.43775784912178	1.43775784912178	axis2	HTRA1	NA	black
CXCL12	Human	0	-1.43684027429004	-1.43684027429004	axis4	CXCL12	NA	black
SNCA	Human	-1.43245509161952	0	-1.43245509161952	axis3	SNCA	NA	black
TENM4	Human	1.43106353079498	0	1.43106353079498	axis1	TENM4	NA	black
LTC4S	Human	-1.42622303384139	0	-1.42622303384139	axis3	LTC4S	NA	black
THBS3	Human	0	1.42547552490289	1.42547552490289	axis2	THBS3	NA	black
BARX1	Human	0	1.42268370789771	1.42268370789771	axis2	BARX1	NA	black
FZD7	Human	1.42266951156816	0	1.42266951156816	axis1	FZD7	NA	black
ICAM1	Human	-1.42129728074732	0	-1.42129728074732	axis3	ICAM1	NA	black
ATP13A2	Human	-1.42126011233719	0	-1.42126011233719	axis3	ATP13A2	NA	black
APOC1	Human	0	-1.42009239374759	-1.42009239374759	axis4	APOC1	NA	black
SPTAN1	Human	-1.41900395468865	0	-1.41900395468865	axis3	SPTAN1	NA	black
TMEM176A	Human	1.41851901639324	0	1.41851901639324	axis1	TMEM176A	NA	black
OAS2	Human	-1.41851901639324	0	-1.41851901639324	axis3	OAS2	NA	black
NLRP3	Human	-1.41811767717599	0	-1.41811767717599	axis3	NLRP3	NA	black
PELI1	Human	-1.41786176649846	0	-1.41786176649846	axis3	PELI1	NA	black
P4HA1	Human	1.41542372189596	0	1.41542372189596	axis1	P4HA1	NA	black
SSC5D	Human	1.4151027981038	0	1.4151027981038	axis1	SSC5D	NA	black
GAL	Human	1.41299295421289	0	1.41299295421289	axis1	GAL	NA	black
PLCE1	Human	1.41258325714494	0	1.41258325714494	axis1	PLCE1	NA	black
FBXO2	Human	0	1.40883476588398	1.40883476588398	axis2	FBXO2	NA	black
ELN	Human	1.40157689931659	0	1.40157689931659	axis1	ELN	NA	black
LRRC6	Human	0	1.4001463213538	1.4001463213538	axis2	LRRC6	NA	black
FAM167A	Human	0	1.3989403239399	1.3989403239399	axis2	FAM167A	NA	black
ATP2B4	Human	0	-1.3989403239399	-1.3989403239399	axis4	ATP2B4	NA	black
FRAS1	Human	1.39861605553551	0	1.39861605553551	axis1	FRAS1	NA	black
REM1	Human	0	1.39432168369004	1.39432168369004	axis2	REM1	NA	black
RGL3	Human	1.39094886363387	0	1.39094886363387	axis1	RGL3	NA	black
IGDCC4	Human	1.38978838618472	0	1.38978838618472	axis1	IGDCC4	NA	black
PHACTR1	Human	-1.38857845499869	0	-1.38857845499869	axis3	PHACTR1	NA	black
IRAK1BP1	Human	0	1.38754696273072	1.38754696273072	axis2	IRAK1BP1	NA	black
TMEM100	Human	1.38372946559106	0	1.38372946559106	axis1	TMEM100	NA	black
PEBP1	Human	1.38101987423026	0	1.38101987423026	axis1	PEBP1	NA	black
FABP3	Human	0	1.37992132600258	1.37992132600258	axis2	FABP3	NA	black
RASAL2	Human	-1.37773907899422	0	-1.37773907899422	axis3	RASAL2	NA	black
NMB	Human	0	1.37334917493259	1.37334917493259	axis2	NMB	NA	black
EPHA4	Human	-1.37270076945646	0	-1.37270076945646	axis3	EPHA4	NA	black
GINS2	Human	1.37270076945646	0	1.37270076945646	axis1	GINS2	NA	black
FHIT	Human	1.36955483695926	0	1.36955483695926	axis1	FHIT	NA	black
CD47	Human	0	1.36836033057417	1.36836033057417	axis2	CD47	NA	black
PLA2R1	Human	0	1.3605427411686	1.3605427411686	axis2	PLA2R1	NA	black
CMYA5	Human	1.35555829288785	0	1.35555829288785	axis1	CMYA5	NA	black
UNC5C	Human	1.35222342567517	0	1.35222342567517	axis1	UNC5C	NA	black
ALAS1	Human	0	-1.3473815007765	-1.3473815007765	axis4	ALAS1	NA	black
SMAGP	Human	-1.34615074983088	0	-1.34615074983088	axis3	SMAGP	NA	black
CD36	Human	-1.34608697795367	0	-1.34608697795367	axis3	CD36	NA	black
VPS13A	Human	-1.34419345285149	0	-1.34419345285149	axis3	VPS13A	NA	black
ARHGEF12	Human	-1.3427519736512	0	-1.3427519736512	axis3	ARHGEF12	NA	black
SGCG	Human	0	1.34270342723391	1.34270342723391	axis2	SGCG	NA	black
IRX2	Human	1.34152220717231	0	1.34152220717231	axis1	IRX2	NA	black
PGRMC1	Human	1.34105906499968	0	1.34105906499968	axis1	PGRMC1	NA	black
SCRN3	Human	0	1.34013295212574	1.34013295212574	axis2	SCRN3	NA	black
FBLN2	Human	1.33462437808714	0	1.33462437808714	axis1	FBLN2	NA	black
NPB	Human	0	1.33457662563321	1.33457662563321	axis2	NPB	NA	black
ATP1B1	Human	1.33109085200956	0	1.33109085200956	axis1	ATP1B1	NA	black
LURAP1L	Human	1.32649926160557	0	1.32649926160557	axis1	LURAP1L	NA	black
EVA1A	Human	1.32215024566949	0	1.32215024566949	axis1	EVA1A	NA	black
MAP3K1	Human	-1.32026235975209	0	-1.32026235975209	axis3	MAP3K1	NA	black
CDK10	Human	-1.32026235975209	0	-1.32026235975209	axis3	CDK10	NA	black
LMO4	Human	1.31996623628064	0	1.31996623628064	axis1	LMO4	NA	black
SUSD4	Human	1.31716370648882	0	1.31716370648882	axis1	SUSD4	NA	black
LMNB1	Human	0	-1.31453006845546	-1.31453006845546	axis4	LMNB1	NA	black
PLPPR3	Human	1.31360082191847	0	1.31360082191847	axis1	PLPPR3	NA	black
HES4	Human	1.31101471784628	0	1.31101471784628	axis1	HES4	NA	black
TSHZ2	Human	-1.30988266773567	0	-1.30988266773567	axis3	TSHZ2	NA	black
COL24A1	Human	1.30766735311399	0	1.30766735311399	axis1	COL24A1	NA	black
PLAGL1	Human	1.30766735311399	0	1.30766735311399	axis1	PLAGL1	NA	black
P4HB	Human	0	1.30766247510595	1.30766247510595	axis2	P4HB	NA	black
CAPG	Human	0	1.30395679657608	1.30395679657608	axis2	CAPG	NA	black
PAPSS2	Human	1.30349869761921	0	1.30349869761921	axis1	PAPSS2	NA	black
SMURF2	Human	0	-1.30220943471655	-1.30220943471655	axis4	SMURF2	NA	black
ATIC	Human	1.30220002745287	0	1.30220002745287	axis1	ATIC	NA	black
TLE2	Human	-1.30211092973991	0	-1.30211092973991	axis3	TLE2	NA	black
SH3GL3	Human	0	1.30144195468136	1.30144195468136	axis2	SH3GL3	NA	black
AGBL4	Human	0	-1.30144195468136	-1.30144195468136	axis4	AGBL4	NA	black
