# Supplementary material for: Single-cell RNA sequencing reveals the cellular and molecular heterogeneity of treatment-naïve primary osteosarcoma in dogs
Source: Commun Biol. 2024 Apr 24;7:496. doi: 10.1038/s42003-024-06182-w (PMC11043452; doi:10.1038/s42003-024-06182-w)
Supplement: Supplementary file 10 — Supplementary Data 7 [file 42003_2024_6182_MOESM10_ESM.csv]

gene	species	signed_pVal_spec1	signed_pVal_spec2	sig	direction	label	lab	lab_col
LTB	Both	10.6030768432548	46.3705779089715	491.670800834958	up	LTB	LTB	red
TCF4	Both	17.5951675229795	17.8344171880573	313.799558098573	up	TCF4	TCF4	red
LYZ	Both	-5.64863206079794	-29.9497712899471	169.175238321961	dwn	LYZ	LYZ	blue
ANXA1	Both	-12.2645713959013	-12.7045277189661	155.815587260467	dwn	ANXA1	ANXA1	blue
TMSB10	Both	-4.0191190399625	-36.3089281154424	145.929904309404	dwn	TMSB10	TMSB10	blue
DERL3	Both	17.2540256777365	5.85335350431405	100.993911664304	up	DERL3	DERL3	red
SELL	Both	6.18677362314633	15.9685948803573	98.7940816045042	up	SELL	SELL	red
COBLL1	Both	8.20915633287935	11.488419147285	94.310228797707	up	COBLL1	COBLL1	red
AIF1	Both	-12.8929707228231	-6.95256438244473	89.6392090314025	dwn	AIF1	AIF1	blue
VIM	Both	-2.27275140398856	-35.4488227299004	80.5663616291226	dwn	VIM	VIM	blue
CYB561A3	Both	6.23503315917539	11.9875451095901	74.7427412554052	up	CYB561A3	CYB561A3	red
UGCG	Both	13.1310568384001	5.45873969830686	71.6790212444982	up	UGCG	UGCG	red
CD2AP	Both	7.24660354522278	9.57007110098153	69.3505111684068	up	CD2AP	CD2AP	red
LGALS3	Both	-8.54321981437401	-7.38717617610141	63.1102698799412	dwn	LGALS3	LGALS3	blue
RYR1	Human	0	59.6293539940709	59.6293539940709	axis2	RYR1	RYR1	black
CXCL8	Both	-14.1528895057494	-4.1696434236935	59.0125026539087	dwn	CXCL8	CXCL8	blue
NFKBIA	Both	-8.21546448667661	-6.81204156199361	55.9640855343235	dwn	NFKBIA	NFKBIA	blue
GZMB	Human	54.8733070397352	0	54.8733070397352	axis1	GZMB	GZMB	black
TIMP1	Both	-9.82897595377141	-5.4054701806404	53.1302364243428	dwn	TIMP1	TIMP1	blue
ANXA2	Both	-4.46709518583944	-11.4187294186582	51.0085512144914	dwn	ANXA2	ANXA2	blue
SELPLG	Both	2.29859697513578	21.4325933764794	49.2648943044907	up	SELPLG	SELPLG	red
AOAH	Both	-5.39243192892338	8.87397727979823	-47.8523184201246	conflict2	AOAH	AOAH	hotpink
SPATS2L	Human	0	47.5888806080735	47.5888806080735	axis2	SPATS2L	SPATS2L	black
PTGDS	Human	46.9401587938779	0	46.9401587938779	axis1	PTGDS	PTGDS	black
GRN	Human	0	46.3447861190413	46.3447861190413	axis2	GRN	NA	black
GAPDH	Both	-4.25636115733629	-9.09994480057083	38.732651583054	dwn	GAPDH	NA	blue
ITM2C	Human	38.6320285235567	0	38.6320285235567	axis1	ITM2C	NA	black
VEGFA	Both	-4.83129361907216	-7.93041294223488	38.3141534444266	dwn	VEGFA	NA	blue
RGS10	Both	-2.40928756135749	-15.5850739611229	37.5489248373699	dwn	RGS10	NA	blue
PKIB	Both	-2.94658094316911	-11.46171756845	33.7728785631815	dwn	PKIB	NA	blue
PLAUR	Both	-5.36795201745522	-6.10947739207796	32.795381492402	dwn	PLAUR	NA	blue
CCDC50	Both	9.76691612383766	3.30962337053315	32.3248138614902	up	CCDC50	CCDC50	red
MAFB	Both	-3.90912827658761	-8.16744153394405	31.9275766477168	dwn	MAFB	NA	blue
MT1E	Human	0	31.8557548425109	31.8557548425109	axis2	MT1E	NA	black
SPI1	Both	-3.08951054933099	-9.75057234212168	30.1244961129999	dwn	SPI1	NA	blue
IL3RA	Human	29.7675125800938	0	29.7675125800938	axis1	IL3RA	NA	black
LGALS1	Both	-3.54986240186767	-8.3767584483462	29.7363398653116	dwn	LGALS1	NA	blue
TMEM132A	Human	0	29.6588470564122	29.6588470564122	axis2	TMEM132A	NA	black
BCL11A	Both	9.77507078958253	2.94791736252754	28.8161009005462	up	BCL11A	NA	red
IRF4	Human	27.4553791059433	0	27.4553791059433	axis1	IRF4	NA	black
HLA-DQB2	Human	0	-27.0654332199725	-27.0654332199725	axis4	HLA-DQB2	HLA-DQB2	black
IER3	Human	-26.410763918087	0	-26.410763918087	axis3	IER3	IER3	black
CFP	Both	-4.46137194554541	-5.78927369506548	25.8281032482491	dwn	CFP	NA	blue
IFI30	Both	-1.85576051188314	-13.6295551924488	25.2931903206783	dwn	IFI30	NA	blue
PLAC8	Both	10.811159476399	2.26833505937196	24.5233320727772	up	PLAC8	NA	red
BCL2A1	Both	-6.23503315917539	-3.86051679701313	24.0704502409304	dwn	BCL2A1	NA	blue
GADD45B	Both	-4.9005035936987	-4.89576031341508	23.991691009778	dwn	GADD45B	NA	blue
OSCAR	Both	-1.63806645203796	14.1173751956947	-23.1251986989004	conflict2	OSCAR	OSCAR	hotpink
MRC1	Both	-2.62104405440566	-8.70023669605855	22.8037036641262	dwn	MRC1	NA	blue
ACTB	Both	-6.1779262265965	-3.67717055828347	22.717288431688	dwn	ACTB	NA	blue
CD86	Both	-3.03769672292941	-7.2903024861735	22.1457279714134	dwn	CD86	NA	blue
BLNK	Both	1.69746411915033	12.9849984926691	22.0415690285269	up	BLNK	NA	red
BATF3	Both	-3.03769672292941	-6.96728892085856	21.1645107225945	dwn	BATF3	NA	blue
TPM2	Human	20.708684013922	0	20.708684013922	axis1	TPM2	NA	black
CDIP1	Human	0	20.6583292237539	20.6583292237539	axis2	CDIP1	NA	black
TSPAN13	Human	19.6460864171047	0	19.6460864171047	axis1	TSPAN13	NA	black
OCIAD2	Human	0	19.4388290094096	19.4388290094096	axis2	OCIAD2	NA	black
QSOX1	Human	0	19.2666939447315	19.2666939447315	axis2	QSOX1	NA	black
GYPC	Human	0	18.5577543267191	18.5577543267191	axis2	GYPC	NA	black
CLIC3	Human	18.4548587842903	0	18.4548587842903	axis1	CLIC3	NA	black
IGFLR1	Human	0	17.9383829784956	17.9383829784956	axis2	IGFLR1	NA	black
CTSS	Human	0	17.8344171880573	17.8344171880573	axis2	CTSS	NA	black
FYB1	Human	0	17.7629300681355	17.7629300681355	axis2	FYB1	NA	black
BASP1	Both	-3.95056861176079	-4.26665247302062	16.8557033372068	dwn	BASP1	NA	blue
SYTL1	Human	0	16.0089023700774	16.0089023700774	axis2	SYTL1	NA	black
SOD1	Human	0	15.6415959695533	15.6415959695533	axis2	SOD1	NA	black
CDH1	Human	0	15.0338819844489	15.0338819844489	axis2	CDH1	NA	black
PID1	Both	-2.87048382863896	-5.22763227658442	15.0058339120067	dwn	PID1	NA	blue
CASP4	Both	-3.08170732274023	-4.72635787857942	14.5652516843092	dwn	CASP4	NA	blue
NEK8	Human	14.564894418336	0	14.564894418336	axis1	NEK8	NA	black
IL1B	Human	-14.5141137869895	0	-14.5141137869895	axis3	IL1B	IL1B	black
SEL1L3	Human	14.5030973707011	0	14.5030973707011	axis1	SEL1L3	NA	black
SPCS1	Both	3.00485911583168	4.80721115221931	14.4449922524739	up	SPCS1	NA	red
SLC15A4	Human	14.1887547227213	0	14.1887547227213	axis1	SLC15A4	NA	black
C1QA	Human	-14.1528895057494	0	-14.1528895057494	axis3	C1QA	NA	black
MT3	Human	0	13.8520996719954	13.8520996719954	axis2	MT3	NA	black
APBB1IP	Human	0	13.4819176623217	13.4819176623217	axis2	APBB1IP	NA	black
NLRP3	Both	-4.09662559478821	-3.2856071473644	13.459902334312	dwn	NLRP3	NA	blue
PLD4	Human	13.0557624479426	0	13.0557624479426	axis1	PLD4	NA	black
COTL1	Both	-3.58461680934752	-3.63541661694283	13.0315755140745	dwn	COTL1	NA	blue
C1QB	Human	-12.7598890518156	0	-12.7598890518156	axis3	C1QB	NA	black
S100A8	Human	0	-12.730672391251	-12.730672391251	axis4	S100A8	S100A8	black
INSIG1	Both	-3.37915111489901	3.72664520615567	-12.592897303214	conflict2	INSIG1	INSIG1	hotpink
IGFBP7	Human	0	12.535649991172	12.535649991172	axis2	IGFBP7	NA	black
G0S2	Human	-12.4717069998306	0	-12.4717069998306	axis3	G0S2	NA	black
APP	Human	12.2645713959013	0	12.2645713959013	axis1	APP	NA	black
FZD2	Human	0	12.1950301464188	12.1950301464188	axis2	FZD2	NA	black
TLR9	Human	0	12.1877902212052	12.1877902212052	axis2	TLR9	NA	black
MARCKS	Both	-6.8745914326786	-1.77249962984867	12.1852107697837	dwn	MARCKS	NA	blue
CXCL10	Both	-5.31753004856617	-2.22338330678522	11.8229075433109	dwn	CXCL10	NA	blue
ATP1B1	Both	-2.58542171185246	4.52538860527944	-11.7000379546592	conflict2	ATP1B1	ATP1B1	hotpink
LMNA	Both	-3.6951400320552	-3.07684948936757	11.3693897207707	dwn	LMNA	NA	blue
PMEPA1	Both	5.13935488564287	-2.18817377804044	-11.2458015968078	conflict1	PMEPA1	PMEPA1	hotpink
TTYH1	Human	0	11.007396118121	11.007396118121	axis2	TTYH1	NA	black
ZFAT	Human	10.8407703882762	0	10.8407703882762	axis1	ZFAT	NA	black
SERPINA1	Both	-5.15069275701724	-2.09709918277023	10.8015135714414	dwn	SERPINA1	NA	blue
RASD1	Human	10.6892116873224	0	10.6892116873224	axis1	RASD1	NA	black
SIDT1	Human	10.4866892402517	0	10.4866892402517	axis1	SIDT1	NA	black
TRAF4	Human	10.4023058821935	0	10.4023058821935	axis1	TRAF4	NA	black
CXCR4	Human	0	10.1823282176129	10.1823282176129	axis2	CXCR4	NA	black
CLEC10A	Human	-10.1729364767027	0	-10.1729364767027	axis3	CLEC10A	NA	black
CPVL	Human	-9.97014405246415	0	-9.97014405246415	axis3	CPVL	NA	black
IGHM	Human	0	9.87306690372561	9.87306690372561	axis2	IGHM	NA	black
HNMT	Both	-4.05220364417458	-2.4238082610928	9.82176466838072	dwn	HNMT	NA	blue
SOD2	Human	-9.734824490203	0	-9.734824490203	axis3	SOD2	NA	black
MAP1A	Human	9.73359557258921	0	9.73359557258921	axis1	MAP1A	NA	black
SORL1	Human	0	9.65228110607313	9.65228110607313	axis2	SORL1	NA	black
DGKI	Human	0	9.57007110098153	9.57007110098153	axis2	DGKI	NA	black
ERLEC1	Human	0	9.28923495138371	9.28923495138371	axis2	ERLEC1	NA	black
SEC11C	Human	0	9.04473195726463	9.04473195726463	axis2	SEC11C	NA	black
RUBCN	Human	8.96753141362546	0	8.96753141362546	axis1	RUBCN	NA	black
PYCARD	Human	0	-8.9208471361051	-8.9208471361051	axis4	PYCARD	NA	black
ARL4C	Human	0	-8.9208471361051	-8.9208471361051	axis4	ARL4C	NA	black
PACSIN1	Human	0	8.88071490084711	8.88071490084711	axis2	PACSIN1	NA	black
GTF2F2	Human	0	8.84598124941719	8.84598124941719	axis2	GTF2F2	NA	black
ICAM2	Human	0	8.84598124941719	8.84598124941719	axis2	ICAM2	NA	black
GAS6	Both	5.08341825553813	1.72144622367279	8.75083115934543	up	GAS6	NA	red
CEBPB	Human	-8.73437753124684	0	-8.73437753124684	axis3	CEBPB	NA	black
RHEB	Human	0	8.70023669605855	8.70023669605855	axis2	RHEB	NA	black
P2RY14	Both	1.44598661818543	5.94497568270864	8.59635528263451	up	P2RY14	NA	red
SCPEP1	Human	0	8.56113314363504	8.56113314363504	axis2	SCPEP1	NA	black
CD40	Both	-1.95011725607457	-4.34573990354689	8.47470237631866	dwn	CD40	NA	blue
CAMK1	Both	-1.95756631032094	-4.32028028253801	8.45723513224024	dwn	CAMK1	NA	blue
PPP1R14A	Both	1.6249774021164	-5.19281591366845	-8.43820851306165	conflict1	PPP1R14A	PPP1R14A	hotpink
CD164	Human	0	8.32993510894813	8.32993510894813	axis2	CD164	NA	black
SLC44A2	Human	0	8.26809763253114	8.26809763253114	axis2	SLC44A2	NA	black
ANPEP	Both	-3.58461680934752	-2.29951418343751	8.24287719528314	dwn	ANPEP	NA	blue
LDLRAD4	Human	8.23859647709756	0	8.23859647709756	axis1	LDLRAD4	NA	black
NRBF2	Human	0	8.15300051031581	8.15300051031581	axis2	NRBF2	NA	black
PSD2	Human	0	8.12423707808914	8.12423707808914	axis2	PSD2	NA	black
EGFL7	Human	0	8.12423707808914	8.12423707808914	axis2	EGFL7	NA	black
AEBP1	Human	8.08024056370436	0	8.08024056370436	axis1	AEBP1	NA	black
SGK1	Human	-7.99924344306842	0	-7.99924344306842	axis3	SGK1	NA	black
C1QC	Human	-7.98605419414442	0	-7.98605419414442	axis3	C1QC	NA	black
ATP2B1	Both	-2.52537730300646	-3.16079809393404	7.98220776580711	dwn	ATP2B1	NA	blue
NFKBID	Human	0	-7.93041294223488	-7.93041294223488	axis4	NFKBID	NA	black
THY1	Human	0	7.91695815947663	7.91695815947663	axis2	THY1	NA	black
CIB2	Human	7.90734989082965	0	7.90734989082965	axis1	CIB2	NA	black
SCN9A	Human	7.78785919293134	0	7.78785919293134	axis1	SCN9A	NA	black
ZDHHC1	Human	0	7.77608763897774	7.77608763897774	axis2	ZDHHC1	NA	black
GLUL	Both	-2.1259875457336	-3.64558544842779	7.75046926026512	dwn	GLUL	NA	blue
SPATA6	Human	0	7.71031840129118	7.71031840129118	axis2	SPATA6	NA	black
NR3C1	Human	7.69178493984637	0	7.69178493984637	axis1	NR3C1	NA	black
CD1C	Human	-7.68794437590686	0	-7.68794437590686	axis3	CD1C	NA	black
HSPB1	Human	0	-7.56965704361084	-7.56965704361084	axis4	HSPB1	NA	black
SOX4	Human	7.5348971744063	0	7.5348971744063	axis1	SOX4	NA	black
MED25	Human	0	7.38709488344228	7.38709488344228	axis2	MED25	NA	black
RHOB	Both	-2.26869276066649	-3.24197133273874	7.35503689287267	dwn	RHOB	NA	blue
FSCN1	Both	-3.92724638475151	-1.85965241189741	7.30331321151853	dwn	FSCN1	NA	blue
PPP1R14B	Human	7.28314525486697	0	7.28314525486697	axis1	PPP1R14B	NA	black
SCAP	Human	0	7.20759893794612	7.20759893794612	axis2	SCAP	NA	black
DNASE2	Human	0	7.20759893794612	7.20759893794612	axis2	DNASE2	NA	black
GNB5	Human	7.19209848589162	0	7.19209848589162	axis1	GNB5	NA	black
EGLN3	Human	7.12512055071616	0	7.12512055071616	axis1	EGLN3	NA	black
ICAM1	Human	0	-7.02713161863503	-7.02713161863503	axis4	ICAM1	NA	black
RGS16	Human	0	7.01395622883031	7.01395622883031	axis2	RGS16	NA	black
IDO1	Human	-6.84842367225693	0	-6.84842367225693	axis3	IDO1	NA	black
RARRES2	Human	0	6.81294329245461	6.81294329245461	axis2	RARRES2	NA	black
AP1M2	Human	0	6.6735708344672	6.6735708344672	axis2	AP1M2	NA	black
LPAR6	Both	-2.11445856507386	-3.11968303715831	6.59644051823502	dwn	LPAR6	NA	blue
VCL	Human	0	6.58650000580919	6.58650000580919	axis2	VCL	NA	black
YBX3	Human	-6.58036283557968	0	-6.58036283557968	axis3	YBX3	NA	black
RBBP5	Human	0	6.48148116774055	6.48148116774055	axis2	RBBP5	NA	black
PLXDC2	Both	-1.81335815476	-3.55921321120077	6.45412830106043	dwn	PLXDC2	NA	blue
SLAMF9	Human	0	-6.44224069141458	-6.44224069141458	axis4	SLAMF9	NA	black
CSTB	Both	-2.70183891314282	-2.37978862508198	6.42980551230114	dwn	CSTB	NA	blue
ABRACL	Human	0	-6.41685765040287	-6.41685765040287	axis4	ABRACL	NA	black
ACTG1	Human	0	-6.41681424383787	-6.41681424383787	axis4	ACTG1	NA	black
TPP2	Human	0	6.38585096895437	6.38585096895437	axis2	TPP2	NA	black
POLB	Human	6.37458265524922	0	6.37458265524922	axis1	POLB	NA	black
PLBD1	Both	-4.10723251103072	-1.54838059458119	6.35955911751294	dwn	PLBD1	NA	blue
DYNC2H1	Human	0	6.35888062890551	6.35888062890551	axis2	DYNC2H1	NA	black
CCL3	Human	-6.29223576046793	0	-6.29223576046793	axis3	CCL3	NA	black
RETN	Both	-2.32266279659018	-2.70428292574781	6.28113734308848	dwn	RETN	NA	blue
PPM1K	Human	6.25055095578252	0	6.25055095578252	axis1	PPM1K	NA	black
RBM38	Human	6.24949861468189	0	6.24949861468189	axis1	RBM38	NA	black
CCDC186	Human	6.16141446190205	0	6.16141446190205	axis1	CCDC186	NA	black
OGFRL1	Both	-3.1429507686579	-1.94951998560293	6.12724533726466	dwn	OGFRL1	NA	blue
SLC7A5	Human	6.08837301314137	0	6.08837301314137	axis1	SLC7A5	NA	black
SHTN1	Human	0	-6.06235861193864	-6.06235861193864	axis4	SHTN1	NA	black
OPTN	Both	1.89511792763066	3.11508148764845	5.90344677327296	up	OPTN	NA	red
SNX9	Human	0	5.89700819343542	5.89700819343542	axis2	SNX9	NA	black
CXCR3	Human	5.87039770587725	0	5.87039770587725	axis1	CXCR3	NA	black
LGALS2	Human	-5.85976428635164	0	-5.85976428635164	axis3	LGALS2	NA	black
BIRC3	Human	-5.8595836716728	0	-5.8595836716728	axis3	BIRC3	NA	black
FCN1	Human	-5.85834102368768	0	-5.85834102368768	axis3	FCN1	NA	black
C5AR1	Both	-4.39711474665541	-1.33030601052766	5.84950817645549	dwn	C5AR1	NA	blue
OXLD1	Human	0	5.81958697300483	5.81958697300483	axis2	OXLD1	NA	black
GSTO1	Both	-1.31906082174206	-4.36194199198462	5.75366678833845	dwn	GSTO1	NA	blue
METRNL	Human	0	-5.72490354223468	-5.72490354223468	axis4	METRNL	NA	black
FGD4	Both	-2.57100168020889	-2.22338330678522	5.7163222174932	dwn	FGD4	NA	blue
ABHD15	Human	5.65539342863365	0	5.65539342863365	axis1	ABHD15	NA	black
EREG	Human	-5.59184508312823	0	-5.59184508312823	axis3	EREG	NA	black
SAMSN1	Human	-5.58961591424212	0	-5.58961591424212	axis3	SAMSN1	NA	black
RGS4	Human	0	5.51981489850871	5.51981489850871	axis2	RGS4	NA	black
PLEK	Human	0	-5.4996092463623	-5.4996092463623	axis4	PLEK	NA	black
EMP3	Human	0	-5.48785986047703	-5.48785986047703	axis4	EMP3	NA	black
CLEC7A	Human	-5.4750899903025	0	-5.4750899903025	axis3	CLEC7A	NA	black
LRMDA	Both	-2.07878689796863	-2.60657569548924	5.41851540434651	dwn	LRMDA	NA	blue
TGFB2	Human	0	5.4054701806404	5.4054701806404	axis2	TGFB2	NA	black
ZBTB18	Human	5.3789216445703	0	5.3789216445703	axis1	ZBTB18	NA	black
ZDBF2	Human	5.37338552740575	0	5.37338552740575	axis1	ZDBF2	NA	black
DUSP1	Human	-5.36795201745522	0	-5.36795201745522	axis3	DUSP1	NA	black
RGS1	Human	0	5.33817293892983	5.33817293892983	axis2	RGS1	NA	black
TKT	Both	-1.34280860732398	-3.96509100361823	5.32435832848145	dwn	TKT	NA	blue
MT2A	Human	0	5.32381197926292	5.32381197926292	axis2	MT2A	NA	black
RUNX2	Human	5.25167451205254	0	5.25167451205254	axis1	RUNX2	NA	black
SUSD1	Human	5.2162336061236	0	5.2162336061236	axis1	SUSD1	NA	black
ASAP1	Both	-2.96809747196718	-1.72251812635989	5.11260169626642	dwn	ASAP1	NA	blue
GBP1	Human	-5.10655296268698	0	-5.10655296268698	axis3	GBP1	NA	black
GLB1	Human	0	5.06732497379081	5.06732497379081	axis2	GLB1	NA	black
LY86	Human	0	-5.01292693670705	-5.01292693670705	axis4	LY86	NA	black
ATP5IF1	Human	0	5.01137731133708	5.01137731133708	axis2	ATP5IF1	NA	black
C1orf54	Human	-4.98936519263069	0	-4.98936519263069	axis3	C1orf54	NA	black
FBP1	Human	0	-4.92298695387813	-4.92298695387813	axis4	FBP1	NA	black
MSN	Both	-1.75975230026889	-2.78977946594753	4.90932083244407	dwn	MSN	NA	blue
JCHAIN	Human	4.88622870780956	0	4.88622870780956	axis1	JCHAIN	NA	black
IL1RN	Human	-4.87341244262184	0	-4.87341244262184	axis3	IL1RN	NA	black
SPATS2	Human	0	4.85814532946631	4.85814532946631	axis2	SPATS2	NA	black
NECTIN2	Both	-1.60155960275517	-2.97505063661275	4.76472091575003	dwn	NECTIN2	NA	blue
APOC1	Both	-2.48927211998763	-1.91073933336599	4.75635015111172	dwn	APOC1	NA	blue
KYAT3	Human	0	4.72635787857942	4.72635787857942	axis2	KYAT3	NA	black
CAPN2	Human	0	-4.68439752258141	-4.68439752258141	axis4	CAPN2	NA	black
CSTA	Human	-4.66222474236215	0	-4.66222474236215	axis3	CSTA	NA	black
CARD9	Both	-1.58946110656466	-2.92291015425932	4.64585200817809	dwn	CARD9	NA	blue
IL1R2	Both	-2.94658094316911	-1.57460488557982	4.63970074887048	dwn	IL1R2	NA	blue
FCHO1	Human	0	4.58813698736709	4.58813698736709	axis2	FCHO1	NA	black
RTN3	Human	0	4.56512113208258	4.56512113208258	axis2	RTN3	NA	black
DSE	Both	-1.37989032820901	3.25209737801528	-4.48753771831716	conflict2	DSE	DSE	hotpink
N4BP2L1	Human	4.48153133888224	0	4.48153133888224	axis1	N4BP2L1	NA	black
RAB32	Human	-4.47219761342009	0	-4.47219761342009	axis3	RAB32	NA	black
NUCB2	Human	4.46709518583944	0	4.46709518583944	axis1	NUCB2	NA	black
MPZL1	Human	0	4.45182126701565	4.45182126701565	axis2	MPZL1	NA	black
ZFP36L1	Human	-4.41219325995607	0	-4.41219325995607	axis3	ZFP36L1	NA	black
MMP12	Both	-1.8880658822945	-2.33528746769135	4.40917659309795	dwn	MMP12	NA	blue
TSEN54	Human	4.39711474665541	0	4.39711474665541	axis1	TSEN54	NA	black
S100A5	Human	0	-4.35852332820119	-4.35852332820119	axis4	S100A5	NA	black
TSPO	Human	-4.35350430056456	0	-4.35350430056456	axis3	TSPO	NA	black
OLR1	Human	-4.32124147203664	0	-4.32124147203664	axis3	OLR1	NA	black
PPT1	Human	-4.31030725306042	0	-4.31030725306042	axis3	PPT1	NA	black
DOK2	Both	-1.4864101576896	-2.89626956276709	4.30504449750422	dwn	DOK2	NA	blue
CYFIP2	Human	4.29339506528852	0	4.29339506528852	axis1	CYFIP2	NA	black
TCF25	Human	0	4.28590035907225	4.28590035907225	axis2	TCF25	NA	black
SULF2	Human	0	-4.26453530659876	-4.26453530659876	axis4	SULF2	NA	black
ECM1	Human	0	-4.26424742039637	-4.26424742039637	axis4	ECM1	NA	black
TREM1	Both	-1.77910629586713	-2.39299638074803	4.25739492697608	dwn	TREM1	NA	blue
SAT1	Both	-2.75688353065962	-1.54085837623239	4.24796708051401	dwn	SAT1	NA	blue
RASSF4	Human	-4.24182767060676	0	-4.24182767060676	axis3	RASSF4	NA	black
PLA2G7	Both	-1.99271607181094	-2.1282746321597	4.24104706473215	dwn	PLA2G7	NA	blue
CBLB	Human	0	4.22602914487752	4.22602914487752	axis2	CBLB	NA	black
PTGS2	Both	-2.96809747196718	-1.4237320293322	4.2257754370196	dwn	PTGS2	NA	blue
MNDA	Human	-4.22430444223887	0	-4.22430444223887	axis3	MNDA	NA	black
INPP4A	Human	4.21135129021277	0	4.21135129021277	axis1	INPP4A	NA	black
SLC20A1	Human	4.21135129021277	0	4.21135129021277	axis1	SLC20A1	NA	black
TSPYL2	Human	4.19600914662504	0	4.19600914662504	axis1	TSPYL2	NA	black
CTSH	Human	-4.17114988075074	0	-4.17114988075074	axis3	CTSH	NA	black
PRELID2	Human	0	4.12092515145598	4.12092515145598	axis2	PRELID2	NA	black
EHD4	Human	0	-4.12092515145598	-4.12092515145598	axis4	EHD4	NA	black
VSIG4	Human	-4.09584062253253	0	-4.09584062253253	axis3	VSIG4	NA	black
HAVCR2	Both	-2.3658845504857	-1.70896027531681	4.04320271276583	dwn	HAVCR2	NA	blue
ATP13A2	Human	4.03877496102833	0	4.03877496102833	axis1	ATP13A2	NA	black
DRAM1	Both	-1.60327752714197	-2.47385219190222	3.96627162474773	dwn	DRAM1	NA	blue
CREG1	Both	-2.45026723238038	1.61244380730939	-3.95091822510488	conflict2	CREG1	CREG1	hotpink
TMEM176B	Human	-3.92724638475151	0	-3.92724638475151	axis3	TMEM176B	NA	black
PIGX	Human	0	-3.92272272578084	-3.92272272578084	axis4	PIGX	NA	black
MAGT1	Human	0	3.86500337267871	3.86500337267871	axis2	MAGT1	NA	black
STRBP	Human	3.86131596170067	0	3.86131596170067	axis1	STRBP	NA	black
KLF3	Human	0	-3.83023981827896	-3.83023981827896	axis4	KLF3	NA	black
LRRC25	Human	0	-3.82103240716031	-3.82103240716031	axis4	LRRC25	NA	black
RPGR	Human	0	3.81669666115034	3.81669666115034	axis2	RPGR	NA	black
SEC61B	Human	3.80000949541728	0	3.80000949541728	axis1	SEC61B	NA	black
HLA-DQB1	Human	-3.7996056041115	0	-3.7996056041115	axis3	HLA-DQB1	NA	black
RALA	Human	0	-3.74058642492132	-3.74058642492132	axis4	RALA	NA	black
AHNAK	Human	0	-3.72861531415555	-3.72861531415555	axis4	AHNAK	NA	black
NCOA7	Human	0	-3.68170287176375	-3.68170287176375	axis4	NCOA7	NA	black
CSF1R	Human	0	-3.68170287176375	-3.68170287176375	axis4	CSF1R	NA	black
PHF10	Human	0	-3.68170287176375	-3.68170287176375	axis4	PHF10	NA	black
ADGRG5	Human	0	3.66993267307299	3.66993267307299	axis2	ADGRG5	NA	black
TBC1D9	Human	0	-3.66993267307299	-3.66993267307299	axis4	TBC1D9	NA	black
LIMA1	Human	0	3.66440340131099	3.66440340131099	axis2	LIMA1	NA	black
OPN3	Human	3.66031040113106	0	3.66031040113106	axis1	OPN3	NA	black
FGL2	Human	-3.61675906929919	0	-3.61675906929919	axis3	FGL2	NA	black
SNX10	Human	0	-3.60702307844172	-3.60702307844172	axis4	SNX10	NA	black
IDS	Human	3.59932995363433	0	3.59932995363433	axis1	IDS	NA	black
LRR1	Human	3.59932995363433	0	3.59932995363433	axis1	LRR1	NA	black
CLTA	Human	0	-3.59230045131606	-3.59230045131606	axis4	CLTA	NA	black
PLEC	Human	0	-3.59230045131606	-3.59230045131606	axis4	PLEC	NA	black
FCER2	Human	0	-3.59230045131606	-3.59230045131606	axis4	FCER2	NA	black
GPR65	Human	3.55003452482255	0	3.55003452482255	axis1	GPR65	NA	black
MARCKSL1	Human	0	-3.53902439882946	-3.53902439882946	axis4	MARCKSL1	NA	black
IRF8	Human	0	3.50831812852096	3.50831812852096	axis2	IRF8	NA	black
CLEC4E	Human	0	-3.50766441572517	-3.50766441572517	axis4	CLEC4E	NA	black
MYBL2	Human	3.48145480418319	0	3.48145480418319	axis1	MYBL2	NA	black
USP47	Human	0	3.48055832348086	3.48055832348086	axis2	USP47	NA	black
AS3MT	Human	0	3.46562362879306	3.46562362879306	axis2	AS3MT	NA	black
FCGR1A	Human	-3.42514131167132	0	-3.42514131167132	axis3	FCGR1A	NA	black
STX11	Human	-3.4239561200093	0	-3.4239561200093	axis3	STX11	NA	black
CD80	Human	0	-3.42376034975248	-3.42376034975248	axis4	CD80	NA	black
FAM214A	Human	3.4140878517113	0	3.4140878517113	axis1	FAM214A	NA	black
RBPJ	Both	-2.07170814314465	-1.64529059018351	3.40856191352243	dwn	RBPJ	NA	blue
PAXX	Human	3.40756726471715	0	3.40756726471715	axis1	PAXX	NA	black
PDLIM4	Human	0	-3.40456688568848	-3.40456688568848	axis4	PDLIM4	NA	black
FDFT1	Human	0	3.40267200465347	3.40267200465347	axis2	FDFT1	NA	black
ABCA5	Human	0	-3.39377936260008	-3.39377936260008	axis4	ABCA5	NA	black
PI4KA	Human	0	3.39377936260008	3.39377936260008	axis2	PI4KA	NA	black
ATF3	Human	0	-3.38644749635356	-3.38644749635356	axis4	ATF3	NA	black
ACAA1	Human	0	3.38644749635356	3.38644749635356	axis2	ACAA1	NA	black
GPAT3	Human	-3.37527125125333	0	-3.37527125125333	axis3	GPAT3	NA	black
MS4A7	Human	-3.37527125125333	0	-3.37527125125333	axis3	MS4A7	NA	black
FOSB	Human	0	-3.36665574727105	-3.36665574727105	axis4	FOSB	NA	black
CCND1	Human	-3.35470239947714	0	-3.35470239947714	axis3	CCND1	NA	black
S100A11	Human	-3.33908370791184	0	-3.33908370791184	axis3	S100A11	NA	black
LAT2	Human	-3.33635120393698	0	-3.33635120393698	axis3	LAT2	NA	black
KCNIP3	Human	0	3.31524563903698	3.31524563903698	axis2	KCNIP3	NA	black
IL18RAP	Human	0	-3.30288746238138	-3.30288746238138	axis4	IL18RAP	NA	black
MAFF	Human	-3.29656747662414	0	-3.29656747662414	axis3	MAFF	NA	black
SLC31A2	Human	-3.29547195914438	0	-3.29547195914438	axis3	SLC31A2	NA	black
ATG3	Both	-2.07199951435558	-1.58407812285793	3.28220910126294	dwn	ATG3	NA	blue
PDLIM2	Human	0	-3.26612749658653	-3.26612749658653	axis4	PDLIM2	NA	black
REEP3	Human	0	3.26025872686284	3.26025872686284	axis2	REEP3	NA	black
VASP	Both	-1.52874698576022	-2.1282746321597	3.25359342878409	dwn	VASP	NA	blue
CRLF2	Human	0	-3.25168885336686	-3.25168885336686	axis4	CRLF2	NA	black
RHEX	Human	3.24054748083363	0	3.24054748083363	axis1	RHEX	NA	black
CSF2RB	Human	3.24054748083363	0	3.24054748083363	axis1	CSF2RB	NA	black
ANXA5	Human	-3.22141432952594	0	-3.22141432952594	axis3	ANXA5	NA	black
CKLF	Human	-3.21080939757122	0	-3.21080939757122	axis3	CKLF	NA	black
CHAF1A	Human	3.20906792073642	0	3.20906792073642	axis1	CHAF1A	NA	black
DUSP2	Human	-3.20655273600362	0	-3.20655273600362	axis3	DUSP2	NA	black
DNASE1L1	Human	0	3.17762987698366	3.17762987698366	axis2	DNASE1L1	NA	black
FCER1A	Human	-3.17230184176108	0	-3.17230184176108	axis3	FCER1A	NA	black
INHBA	Human	0	-3.14029017865746	-3.14029017865746	axis4	INHBA	NA	black
IL18	Human	0	-3.12295109165289	-3.12295109165289	axis4	IL18	NA	black
TNFSF13B	Human	0	-3.11508148764845	-3.11508148764845	axis4	TNFSF13B	NA	black
ARL16	Human	0	3.11508148764845	3.11508148764845	axis2	ARL16	NA	black
LRRC26	Human	3.11316143491119	0	3.11316143491119	axis1	LRRC26	NA	black
PHACTR1	Human	0	-3.11154849488253	-3.11154849488253	axis4	PHACTR1	NA	black
PRKCB	Human	3.09308714758251	0	3.09308714758251	axis1	PRKCB	NA	black
CD22	Human	0	3.08364481940097	3.08364481940097	axis2	CD22	NA	black
GALNT1	Human	0	-3.05485766427416	-3.05485766427416	axis4	GALNT1	NA	black
PLAU	Both	-1.87621233035958	-1.6251795299067	3.04918187305895	dwn	PLAU	NA	blue
FABP3	Human	0	-3.0462248931367	-3.0462248931367	axis4	FABP3	NA	black
HMOX1	Both	-2.08795597797842	-1.45662846194406	3.04137610480961	dwn	HMOX1	NA	blue
NR4A1	Human	0	-3.04015508991611	-3.04015508991611	axis4	NR4A1	NA	black
TNFAIP3	Human	-3.03740666799282	0	-3.03740666799282	axis3	TNFAIP3	NA	black
TMEM176A	Human	-3.02304114638429	0	-3.02304114638429	axis3	TMEM176A	NA	black
ATP2A3	Human	3.00973315702557	0	3.00973315702557	axis1	ATP2A3	NA	black
SRP19	Human	0	3.00274738013556	3.00274738013556	axis2	SRP19	NA	black
APOBR	Human	0	-3.00274738013556	-3.00274738013556	axis4	APOBR	NA	black
SPHK1	Human	0	-2.99975155119873	-2.99975155119873	axis4	SPHK1	NA	black
APRT	Human	0	-2.98379807957773	-2.98379807957773	axis4	APRT	NA	black
GPR157	Human	-2.98359658216889	0	-2.98359658216889	axis3	GPR157	NA	black
FRYL	Human	0	2.98005531699615	2.98005531699615	axis2	FRYL	NA	black
TNFAIP8	Human	-2.96634037318885	0	-2.96634037318885	axis3	TNFAIP8	NA	black
IL18BP	Human	0	-2.96464898367842	-2.96464898367842	axis4	IL18BP	NA	black
SDC2	Human	0	-2.96464898367842	-2.96464898367842	axis4	SDC2	NA	black
PRSS57	Human	0	-2.92291015425932	-2.92291015425932	axis4	PRSS57	NA	black
TSPAN8	Human	0	-2.91944152430483	-2.91944152430483	axis4	TSPAN8	NA	black
PDCD4	Human	0	2.91864518252685	2.91864518252685	axis2	PDCD4	NA	black
SEPHS1	Human	2.90657317156278	0	2.90657317156278	axis1	SEPHS1	NA	black
CD74	Human	0	-2.90410283729566	-2.90410283729566	axis4	CD74	NA	black
CCL7	Human	0	-2.89935277289231	-2.89935277289231	axis4	CCL7	NA	black
FLNA	Both	-1.82947557338723	-1.5640717201597	2.86143100705792	dwn	FLNA	NA	blue
CD93	Human	-2.85383894422746	0	-2.85383894422746	axis3	CD93	NA	black
IER5	Human	-2.85143862003593	0	-2.85143862003593	axis3	IER5	NA	black
N4BP2	Human	2.85143862003593	0	2.85143862003593	axis1	N4BP2	NA	black
NDRG2	Human	-2.85143862003593	0	-2.85143862003593	axis3	NDRG2	NA	black
DUSP4	Human	-2.84961745443629	0	-2.84961745443629	axis3	DUSP4	NA	black
SELENOS	Human	2.84060446684208	0	2.84060446684208	axis1	SELENOS	NA	black
APLP2	Human	-2.83690589966048	0	-2.83690589966048	axis3	APLP2	NA	black
CCR7	Human	-2.83690589966048	0	-2.83690589966048	axis3	CCR7	NA	black
FXYD5	Human	0	-2.83024934198395	-2.83024934198395	axis4	FXYD5	NA	black
SRGN	Human	0	-2.79093086376856	-2.79093086376856	axis4	SRGN	NA	black
CFL1	Human	0	-2.77746734564718	-2.77746734564718	axis4	CFL1	NA	black
CLEC1B	Human	0	-2.77562141439871	-2.77562141439871	axis4	CLEC1B	NA	black
ITGB2	Human	-2.76159534178303	0	-2.76159534178303	axis3	ITGB2	NA	black
LTC4S	Human	-2.76105388771457	0	-2.76105388771457	axis3	LTC4S	NA	black
ALAD	Human	0	2.75783146137025	2.75783146137025	axis2	ALAD	NA	black
SEMA7A	Human	2.75502084991137	0	2.75502084991137	axis1	SEMA7A	NA	black
ADAM28	Human	-2.74967939474982	0	-2.74967939474982	axis3	ADAM28	NA	black
RFC2	Human	0	-2.7455594433194	-2.7455594433194	axis4	RFC2	NA	black
EFHD2	Human	-2.72467577697542	0	-2.72467577697542	axis3	EFHD2	NA	black
IFNGR1	Both	-1.58946110656466	-1.71246211219454	2.72189192379878	dwn	IFNGR1	NA	blue
SNRPN	Human	2.71763785824778	0	2.71763785824778	axis1	SNRPN	NA	black
ADAM15	Human	0	-2.71291066683303	-2.71291066683303	axis4	ADAM15	NA	black
MYO1E	Human	0	2.70712327744666	2.70712327744666	axis2	MYO1E	NA	black
FAIM	Human	0	2.70444582493779	2.70444582493779	axis2	FAIM	NA	black
LMAN1	Human	0	2.70428292574781	2.70428292574781	axis2	LMAN1	NA	black
EBI3	Human	-2.69272014405031	0	-2.69272014405031	axis3	EBI3	NA	black
CCDC69	Human	2.65107611477107	0	2.65107611477107	axis1	CCDC69	NA	black
SLAMF8	Human	-2.64753468579717	0	-2.64753468579717	axis3	SLAMF8	NA	black
TIAM1	Human	0	-2.64379390990473	-2.64379390990473	axis4	TIAM1	NA	black
ISG20	Human	0	-2.64267428186999	-2.64267428186999	axis4	ISG20	NA	black
CCL19	Human	-2.64249527266539	0	-2.64249527266539	axis3	CCL19	NA	black
MS4A2	Human	0	-2.64192520258216	-2.64192520258216	axis4	MS4A2	NA	black
CD63	Human	-2.61544870770745	0	-2.61544870770745	axis3	CD63	NA	black
NABP1	Human	-2.61495844161135	0	-2.61495844161135	axis3	NABP1	NA	black
NAMPT	Human	-2.61495844161135	0	-2.61495844161135	axis3	NAMPT	NA	black
FXYD6	Human	0	-2.61124646235115	-2.61124646235115	axis4	FXYD6	NA	black
AHI1	Human	2.59219757398704	0	2.59219757398704	axis1	AHI1	NA	black
SMPD3	Human	2.5786653321214	0	2.5786653321214	axis1	SMPD3	NA	black
SERPINB1	Human	-2.5763383232583	0	-2.5763383232583	axis3	SERPINB1	NA	black
ACTN1	Human	-2.5604313295188	0	-2.5604313295188	axis3	ACTN1	NA	black
NAV1	Human	0	-2.55539445665444	-2.55539445665444	axis4	NAV1	NA	black
SASH1	Human	0	-2.55219641008631	-2.55219641008631	axis4	SASH1	NA	black
GAS7	Human	0	2.54813203765787	2.54813203765787	axis2	GAS7	NA	black
COA6	Human	0	2.545290964846	2.545290964846	axis2	COA6	NA	black
LY9	Human	2.54228125581648	0	2.54228125581648	axis1	LY9	NA	black
DCXR	Human	0	-2.54126845577605	-2.54126845577605	axis4	DCXR	NA	black
ITM2B	Human	-2.5368459204537	0	-2.5368459204537	axis3	ITM2B	NA	black
SPATA24	Human	0	2.52562764803048	2.52562764803048	axis2	SPATA24	NA	black
NQO2	Human	0	-2.52560674257389	-2.52560674257389	axis4	NQO2	NA	black
IGF2R	Human	2.52189012803969	0	2.52189012803969	axis1	IGF2R	NA	black
YWHAH	Human	-2.52092161713661	0	-2.52092161713661	axis3	YWHAH	NA	black
PAFAH1B3	Human	0	-2.52083833910857	-2.52083833910857	axis4	PAFAH1B3	NA	black
TSPAN33	Human	-2.51490784968902	0	-2.51490784968902	axis3	TSPAN33	NA	black
ENO1	Human	-2.50526417168826	0	-2.50526417168826	axis3	ENO1	NA	black
IGKC	Human	0	2.50228361590195	2.50228361590195	axis2	IGKC	NA	black
FTL	Human	-2.49797652510351	0	-2.49797652510351	axis3	FTL	NA	black
SLC7A7	Human	-2.47157428360825	0	-2.47157428360825	axis3	SLC7A7	NA	black
PSMB10	Human	0	-2.45280528609748	-2.45280528609748	axis4	PSMB10	NA	black
CDA	Human	0	-2.45060747313415	-2.45060747313415	axis4	CDA	NA	black
TMEM8B	Human	2.45026723238038	0	2.45026723238038	axis1	TMEM8B	NA	black
ST6GALNAC4	Human	2.43286439194594	0	2.43286439194594	axis1	ST6GALNAC4	NA	black
ZNF706	Human	0	2.43238178894942	2.43238178894942	axis2	ZNF706	NA	black
IRAK2	Human	0	-2.43238178894942	-2.43238178894942	axis4	IRAK2	NA	black
MT-ND6	Human	0	2.43238178894942	2.43238178894942	axis2	MT-ND6	NA	black
ZFAND5	Human	0	-2.43227756727271	-2.43227756727271	axis4	ZFAND5	NA	black
KCNN4	Human	0	-2.43151750925092	-2.43151750925092	axis4	KCNN4	NA	black
PXDC1	Human	-2.41371778245734	0	-2.41371778245734	axis3	PXDC1	NA	black
CDYL	Human	2.40928756135749	0	2.40928756135749	axis1	CDYL	NA	black
SNX18	Human	0	2.39507887445844	2.39507887445844	axis2	SNX18	NA	black
MATK	Human	0	-2.3942715985953	-2.3942715985953	axis4	MATK	NA	black
AHR	Both	-1.48758937615305	-1.60902763788681	2.39357242005705	dwn	AHR	NA	blue
SEMA4A	Human	0	2.39299638074803	2.39299638074803	axis2	SEMA4A	NA	black
ACOT9	Human	-2.39004895059501	0	-2.39004895059501	axis3	ACOT9	NA	black
MGLL	Human	0	-2.38328198880619	-2.38328198880619	axis4	MGLL	NA	black
LCP2	Human	-2.37545791103792	0	-2.37545791103792	axis3	LCP2	NA	black
CARD19	Human	0	-2.37365867429653	-2.37365867429653	axis4	CARD19	NA	black
TNFSF9	Human	0	-2.36841993417154	-2.36841993417154	axis4	TNFSF9	NA	black
RHOG	Human	-2.3658845504857	0	-2.3658845504857	axis3	RHOG	NA	black
RAB31	Human	-2.3538335609363	0	-2.3538335609363	axis3	RAB31	NA	black
CD109	Human	0	-2.34122835853132	-2.34122835853132	axis4	CD109	NA	black
SERPINB6	Human	0	-2.34122835853132	-2.34122835853132	axis4	SERPINB6	NA	black
DCK	Human	2.32305685390177	0	2.32305685390177	axis1	DCK	NA	black
FADS1	Human	2.32200914925803	0	2.32200914925803	axis1	FADS1	NA	black
PSTPIP1	Human	-2.30461702333805	0	-2.30461702333805	axis3	PSTPIP1	NA	black
ZFHX3	Human	-2.30384897854704	0	-2.30384897854704	axis3	ZFHX3	NA	black
GSDMD	Human	0	-2.30096341940459	-2.30096341940459	axis4	GSDMD	NA	black
IGF1	Human	0	2.29963253219045	2.29963253219045	axis2	IGF1	NA	black
CYP2S1	Human	-2.2992787278454	0	-2.2992787278454	axis3	CYP2S1	NA	black
FBP2	Human	0	-2.29764726037616	-2.29764726037616	axis4	FBP2	NA	black
HBEGF	Human	-2.26843262506934	0	-2.26843262506934	axis3	HBEGF	NA	black
BTG2	Human	0	2.26833505937196	2.26833505937196	axis2	BTG2	NA	black
TCIRG1	Human	0	-2.26131332157638	-2.26131332157638	axis4	TCIRG1	NA	black
WDFY3	Human	0	-2.26131332157638	-2.26131332157638	axis4	WDFY3	NA	black
ODC1	Human	2.24771392650534	0	2.24771392650534	axis1	ODC1	NA	black
NARF	Human	0	2.24553048354276	2.24553048354276	axis2	NARF	NA	black
VEGFB	Human	2.22750548922962	0	2.22750548922962	axis1	VEGFB	NA	black
SERPINB9	Human	-2.22687828971064	0	-2.22687828971064	axis3	SERPINB9	NA	black
AKAP12	Human	-2.22687828971064	0	-2.22687828971064	axis3	AKAP12	NA	black
SLC27A3	Human	0	-2.22527132969572	-2.22527132969572	axis4	SLC27A3	NA	black
GADD45A	Human	0	-2.22338330678522	-2.22338330678522	axis4	GADD45A	NA	black
TNFAIP2	Human	-2.21245050711445	0	-2.21245050711445	axis3	TNFAIP2	NA	black
ZC3HAV1	Human	2.20189273258815	0	2.20189273258815	axis1	ZC3HAV1	NA	black
BTG1	Human	-2.17322434567227	0	-2.17322434567227	axis3	BTG1	NA	black
PRCP	Human	0	2.15463974225172	2.15463974225172	axis2	PRCP	NA	black
RCC2	Human	0	-2.15086656110253	-2.15086656110253	axis4	RCC2	NA	black
CDC42	Human	0	-2.13858357242926	-2.13858357242926	axis4	CDC42	NA	black
PTAFR	Human	-2.11918540562427	0	-2.11918540562427	axis3	PTAFR	NA	black
PFN1	Human	0	-2.1174585005728	-2.1174585005728	axis4	PFN1	NA	black
PRDX6	Human	0	-2.1174585005728	-2.1174585005728	axis4	PRDX6	NA	black
STAB1	Human	-2.11445856507386	0	-2.11445856507386	axis3	STAB1	NA	black
MBOAT1	Human	0	-2.10850900883208	-2.10850900883208	axis4	MBOAT1	NA	black
TMEM37	Human	0	-2.10340094810509	-2.10340094810509	axis4	TMEM37	NA	black
CAMKK2	Human	0	-2.10168964186482	-2.10168964186482	axis4	CAMKK2	NA	black
PPA1	Human	-2.09731962889833	0	-2.09731962889833	axis3	PPA1	NA	black
ERN1	Human	0	2.0903466108576	2.0903466108576	axis2	ERN1	NA	black
MAL	Human	0	2.0733194452583	2.0733194452583	axis2	MAL	NA	black
C3AR1	Human	-2.07297543994232	0	-2.07297543994232	axis3	C3AR1	NA	black
ARHGEF7	Human	2.07297543994232	0	2.07297543994232	axis1	ARHGEF7	NA	black
GSTP1	Human	0	2.07296927527272	2.07296927527272	axis2	GSTP1	NA	black
TENT4A	Human	2.06144870312624	0	2.06144870312624	axis1	TENT4A	NA	black
HVCN1	Human	2.05957735331167	0	2.05957735331167	axis1	HVCN1	NA	black
MSR1	Human	-2.04656725004404	0	-2.04656725004404	axis3	MSR1	NA	black
AP1S2	Human	0	-2.04334144395936	-2.04334144395936	axis4	AP1S2	NA	black
OFD1	Human	2.02887775904638	0	2.02887775904638	axis1	OFD1	NA	black
PLIN2	Human	-2.02760188828876	0	-2.02760188828876	axis3	PLIN2	NA	black
AKIRIN2	Human	0	-2.02349530488554	-2.02349530488554	axis4	AKIRIN2	NA	black
MAP2K6	Human	2.01115165832123	0	2.01115165832123	axis1	MAP2K6	NA	black
ADA	Human	2.00501758280036	0	2.00501758280036	axis1	ADA	NA	black
ADAM8	Human	-2.00364023777511	0	-2.00364023777511	axis3	ADAM8	NA	black
DDX24	Human	1.98978828222484	0	1.98978828222484	axis1	DDX24	NA	black
SLC16A10	Human	-1.97910325301702	0	-1.97910325301702	axis3	SLC16A10	NA	black
GPR84	Human	-1.97549449792575	0	-1.97549449792575	axis3	GPR84	NA	black
CAMK2D	Human	-1.97526023267811	0	-1.97526023267811	axis3	CAMK2D	NA	black
ZNF385A	Human	-1.97015890254642	0	-1.97015890254642	axis3	ZNF385A	NA	black
SLC1A5	Human	0	1.95960927961706	1.95960927961706	axis2	SLC1A5	NA	black
CYP51A1	Human	0	1.95960927961706	1.95960927961706	axis2	CYP51A1	NA	black
CD2	Human	0	-1.95832396018791	-1.95832396018791	axis4	CD2	NA	black
TRIM59	Human	0	1.95323716382601	1.95323716382601	axis2	TRIM59	NA	black
ACTR3	Human	0	-1.9477974819269	-1.9477974819269	axis4	ACTR3	NA	black
GLDN	Human	0	-1.9477974819269	-1.9477974819269	axis4	GLDN	NA	black
NPC2	Human	0	-1.94756768260985	-1.94756768260985	axis4	NPC2	NA	black
EPS8	Human	0	-1.94756768260985	-1.94756768260985	axis4	EPS8	NA	black
CD300E	Human	-1.93960462468156	0	-1.93960462468156	axis3	CD300E	NA	black
TES	Human	0	1.93400380527585	1.93400380527585	axis2	TES	NA	black
MYOF	Human	0	-1.92889206809228	-1.92889206809228	axis4	MYOF	NA	black
CPNE3	Human	0	-1.9221747812671	-1.9221747812671	axis4	CPNE3	NA	black
CORO1A	Human	0	-1.9201629423045	-1.9201629423045	axis4	CORO1A	NA	black
PECAM1	Human	0	-1.91993303576503	-1.91993303576503	axis4	PECAM1	NA	black
TIPARP	Human	0	-1.91993303576503	-1.91993303576503	axis4	TIPARP	NA	black
ST7	Human	0	-1.91174188481216	-1.91174188481216	axis4	ST7	NA	black
CAT	Human	0	1.90476260108328	1.90476260108328	axis2	CAT	NA	black
MZB1	Human	1.90362456232031	0	1.90362456232031	axis1	MZB1	NA	black
BIN1	Human	0	-1.89773785256311	-1.89773785256311	axis4	BIN1	NA	black
IDH3A	Human	1.89511792763066	0	1.89511792763066	axis1	IDH3A	NA	black
ITGAM	Human	-1.89511792763066	0	-1.89511792763066	axis3	ITGAM	NA	black
TRAM1	Human	0	1.89440481959418	1.89440481959418	axis2	TRAM1	NA	black
RRBP1	Human	1.89180016854723	0	1.89180016854723	axis1	RRBP1	NA	black
CLEC5A	Human	-1.8829332995953	0	-1.8829332995953	axis3	CLEC5A	NA	black
NRP2	Human	-1.88032875366888	0	-1.88032875366888	axis3	NRP2	NA	black
RNH1	Human	-1.86966273459927	0	-1.86966273459927	axis3	RNH1	NA	black
HAVCR1	Human	0	-1.86266867773747	-1.86266867773747	axis4	HAVCR1	NA	black
CTNNA1	Human	0	-1.86125589092007	-1.86125589092007	axis4	CTNNA1	NA	black
IL10	Human	-1.85466730296531	0	-1.85466730296531	axis3	IL10	NA	black
THBS1	Human	-1.8513825035989	0	-1.8513825035989	axis3	THBS1	NA	black
GNGT2	Human	0	-1.83767805390979	-1.83767805390979	axis4	GNGT2	NA	black
SLC17A9	Human	0	-1.83570911783838	-1.83570911783838	axis4	SLC17A9	NA	black
TGFBR2	Human	1.83390931292371	0	1.83390931292371	axis1	TGFBR2	NA	black
PAPSS2	Human	-1.82309654247625	0	-1.82309654247625	axis3	PAPSS2	NA	black
DENND1C	Human	0	-1.82257549737656	-1.82257549737656	axis4	DENND1C	NA	black
CRIP1	Human	0	-1.81285046908618	-1.81285046908618	axis4	CRIP1	NA	black
PIK3AP1	Human	0	1.81285046908618	1.81285046908618	axis2	PIK3AP1	NA	black
MYO1F	Human	0	-1.81248427988551	-1.81248427988551	axis4	MYO1F	NA	black
CACNA2D3	Human	-1.79693314171615	0	-1.79693314171615	axis3	CACNA2D3	NA	black
CAMK1D	Human	-1.79061010738538	0	-1.79061010738538	axis3	CAMK1D	NA	black
VCAN	Human	-1.79005931078652	0	-1.79005931078652	axis3	VCAN	NA	black
ETS2	Human	-1.78120560081484	0	-1.78120560081484	axis3	ETS2	NA	black
HEBP2	Human	0	-1.77999174786792	-1.77999174786792	axis4	HEBP2	NA	black
CLEC2D	Human	0	1.77928592765701	1.77928592765701	axis2	CLEC2D	NA	black
WDFY4	Human	0	-1.77580128448335	-1.77580128448335	axis4	WDFY4	NA	black
SERPINF1	Human	1.77366925618418	0	1.77366925618418	axis1	SERPINF1	NA	black
IL4I1	Human	-1.77366925618418	0	-1.77366925618418	axis3	IL4I1	NA	black
CLK4	Human	0	1.77060382324511	1.77060382324511	axis2	CLK4	NA	black
TSPAN4	Human	-1.75764256585313	0	-1.75764256585313	axis3	TSPAN4	NA	black
OSM	Human	-1.75764256585313	0	-1.75764256585313	axis3	OSM	NA	black
ABI3	Human	-1.75722440296552	0	-1.75722440296552	axis3	ABI3	NA	black
PTX3	Human	-1.75682735414164	0	-1.75682735414164	axis3	PTX3	NA	black
CALM3	Human	-1.75226513067393	0	-1.75226513067393	axis3	CALM3	NA	black
PLEKHO2	Human	-1.751668579695	0	-1.751668579695	axis3	PLEKHO2	NA	black
IQGAP1	Human	0	-1.74779647923859	-1.74779647923859	axis4	IQGAP1	NA	black
FNIP2	Human	-1.74071748742251	0	-1.74071748742251	axis3	FNIP2	NA	black
GRAMD1B	Human	1.73596305030775	0	1.73596305030775	axis1	GRAMD1B	NA	black
IL13RA1	Human	0	-1.73569492368761	-1.73569492368761	axis4	IL13RA1	NA	black
DUSP5	Human	1.73305608807738	0	1.73305608807738	axis1	DUSP5	NA	black
CADM1	Human	-1.73055289620925	0	-1.73055289620925	axis3	CADM1	NA	black
PLOD3	Human	0	-1.72868772851271	-1.72868772851271	axis4	PLOD3	NA	black
SPAG4	Human	0	1.7267260743663	1.7267260743663	axis2	SPAG4	NA	black
GIMAP4	Human	-1.72363455456314	0	-1.72363455456314	axis3	GIMAP4	NA	black
BLVRA	Human	-1.71426941971852	0	-1.71426941971852	axis3	BLVRA	NA	black
ARRB2	Human	-1.71389485292579	0	-1.71389485292579	axis3	ARRB2	NA	black
PLD3	Human	-1.7087161114872	0	-1.7087161114872	axis3	PLD3	NA	black
HMGN1	Human	0	-1.70758434734483	-1.70758434734483	axis4	HMGN1	NA	black
VSIR	Human	-1.70444835928645	0	-1.70444835928645	axis3	VSIR	NA	black
WDR1	Human	0	-1.7022628775295	-1.7022628775295	axis4	WDR1	NA	black
ACSL5	Human	0	-1.7022628775295	-1.7022628775295	axis4	ACSL5	NA	black
EVA1B	Human	-1.70187268565916	0	-1.70187268565916	axis3	EVA1B	NA	black
GUSB	Human	0	-1.69824005199456	-1.69824005199456	axis4	GUSB	NA	black
SLCO3A1	Human	-1.69746411915033	0	-1.69746411915033	axis3	SLCO3A1	NA	black
PLK3	Human	0	-1.69432640038495	-1.69432640038495	axis4	PLK3	NA	black
RTN1	Human	-1.69079939573147	0	-1.69079939573147	axis3	RTN1	NA	black
LACTB	Human	-1.69079939573147	0	-1.69079939573147	axis3	LACTB	NA	black
CALHM6	Human	-1.6894549403333	0	-1.6894549403333	axis3	CALHM6	NA	black
PPP1R15A	Human	0	-1.68858567976232	-1.68858567976232	axis4	PPP1R15A	NA	black
DPYD	Human	-1.68205242581017	0	-1.68205242581017	axis3	DPYD	NA	black
MAP3K20	Human	-1.67596076129958	0	-1.67596076129958	axis3	MAP3K20	NA	black
MT-CO3	Human	0	1.66084724544975	1.66084724544975	axis2	MT-CO3	NA	black
HIPK3	Human	0	1.65492667447427	1.65492667447427	axis2	HIPK3	NA	black
LAMTOR4	Human	0	-1.65401545687895	-1.65401545687895	axis4	LAMTOR4	NA	black
PFKP	Human	0	-1.64643367586283	-1.64643367586283	axis4	PFKP	NA	black
CYBA	Human	0	1.64607050376763	1.64607050376763	axis2	CYBA	NA	black
HAAO	Human	0	-1.64607050376763	-1.64607050376763	axis4	HAAO	NA	black
TOP2A	Human	0	-1.64344900503871	-1.64344900503871	axis4	TOP2A	NA	black
PNN	Human	0	1.64248197319368	1.64248197319368	axis2	PNN	NA	black
ST3GAL1	Human	0	1.64116091088389	1.64116091088389	axis2	ST3GAL1	NA	black
JDP2	Human	-1.63464757806343	0	-1.63464757806343	axis3	JDP2	NA	black
TRPS1	Human	0	-1.63415773409184	-1.63415773409184	axis4	TRPS1	NA	black
IFI6	Human	-1.63304815884877	0	-1.63304815884877	axis3	IFI6	NA	black
SRPK2	Human	0	1.63272424478894	1.63272424478894	axis2	SRPK2	NA	black
DENND4A	Human	0	-1.62671249766212	-1.62671249766212	axis4	DENND4A	NA	black
RALBP1	Human	0	-1.62045528113961	-1.62045528113961	axis4	RALBP1	NA	black
MXD1	Human	-1.61915871428456	0	-1.61915871428456	axis3	MXD1	NA	black
LMO2	Human	-1.61646400095258	0	-1.61646400095258	axis3	LMO2	NA	black
GRAMD4	Human	1.61603065537691	0	1.61603065537691	axis1	GRAMD4	NA	black
JAML	Human	0	1.61244380730939	1.61244380730939	axis2	JAML	NA	black
CBX4	Human	1.60327752714197	0	1.60327752714197	axis1	CBX4	NA	black
RAB7B	Human	-1.60155960275517	0	-1.60155960275517	axis3	RAB7B	NA	black
SQLE	Human	0	1.59912491876257	1.59912491876257	axis2	SQLE	NA	black
GCHFR	Human	0	-1.59659233014668	-1.59659233014668	axis4	GCHFR	NA	black
MCUB	Human	0	-1.59371899609894	-1.59371899609894	axis4	MCUB	NA	black
FILIP1L	Human	-1.59288866440828	0	-1.59288866440828	axis3	FILIP1L	NA	black
GPRIN3	Human	-1.59260545256247	0	-1.59260545256247	axis3	GPRIN3	NA	black
DAAM1	Human	1.58946110656466	0	1.58946110656466	axis1	DAAM1	NA	black
NR4A3	Human	0	-1.58845892323758	-1.58845892323758	axis4	NR4A3	NA	black
CSRP1	Human	-1.58825055118762	0	-1.58825055118762	axis3	CSRP1	NA	black
ORAI1	Human	-1.58783698755665	0	-1.58783698755665	axis3	ORAI1	NA	black
PLPP1	Human	0	1.5833575201787	1.5833575201787	axis2	PLPP1	NA	black
RGS2	Human	1.57901742595679	0	1.57901742595679	axis1	RGS2	NA	black
ZNF622	Human	0	1.57745979370536	1.57745979370536	axis2	ZNF622	NA	black
TREM2	Human	-1.56960402759005	0	-1.56960402759005	axis3	TREM2	NA	black
RIDA	Human	0	-1.5640717201597	-1.5640717201597	axis4	RIDA	NA	black
PHACTR2	Human	0	-1.54326742373758	-1.54326742373758	axis4	PHACTR2	NA	black
CCL22	Human	-1.53873374797314	0	-1.53873374797314	axis3	CCL22	NA	black
CCR1	Human	-1.53499025691599	0	-1.53499025691599	axis3	CCR1	NA	black
FLNB	Human	1.53392421692709	0	1.53392421692709	axis1	FLNB	NA	black
CD81	Human	-1.53316821963953	0	-1.53316821963953	axis3	CD81	NA	black
CD163	Human	-1.53316821963953	0	-1.53316821963953	axis3	CD163	NA	black
RNF126	Human	1.53316821963953	0	1.53316821963953	axis1	RNF126	NA	black
NCF2	Human	-1.5316570919943	0	-1.5316570919943	axis3	NCF2	NA	black
RIIAD1	Human	0	1.52695168441919	1.52695168441919	axis2	RIIAD1	NA	black
S100P	Human	0	-1.52514870482292	-1.52514870482292	axis4	S100P	NA	black
PNP	Human	0	-1.52514870482292	-1.52514870482292	axis4	PNP	NA	black
TENT5A	Human	0	-1.52503219508235	-1.52503219508235	axis4	TENT5A	NA	black
CBFA2T3	Human	1.51327597779669	0	1.51327597779669	axis1	CBFA2T3	NA	black
TLR2	Human	-1.50942698927889	0	-1.50942698927889	axis3	TLR2	NA	black
ADAP2	Human	-1.50665391961621	0	-1.50665391961621	axis3	ADAP2	NA	black
LAMTOR2	Human	0	-1.50648601279956	-1.50648601279956	axis4	LAMTOR2	NA	black
TNFRSF11A	Human	0	-1.50188620638272	-1.50188620638272	axis4	TNFRSF11A	NA	black
ZDHHC3	Human	0	-1.50188620638272	-1.50188620638272	axis4	ZDHHC3	NA	black
RRAD	Human	-1.48758937615305	0	-1.48758937615305	axis3	RRAD	NA	black
CST7	Human	-1.48758937615305	0	-1.48758937615305	axis3	CST7	NA	black
HIVEP1	Human	1.48661305427762	0	1.48661305427762	axis1	HIVEP1	NA	black
CPQ	Human	0	-1.48400688577166	-1.48400688577166	axis4	CPQ	NA	black
CD83	Human	0	-1.47982347195812	-1.47982347195812	axis4	CD83	NA	black
CLIC1	Human	0	-1.47279413254314	-1.47279413254314	axis4	CLIC1	NA	black
RAB11A	Human	0	-1.47279413254314	-1.47279413254314	axis4	RAB11A	NA	black
SH2D3C	Human	0	1.47209322234905	1.47209322234905	axis2	SH2D3C	NA	black
TBRG4	Human	0	1.47209322234905	1.47209322234905	axis2	TBRG4	NA	black
ARHGAP22	Human	-1.46886940787421	0	-1.46886940787421	axis3	ARHGAP22	NA	black
AGAP3	Human	-1.46563076191343	0	-1.46563076191343	axis3	AGAP3	NA	black
SLC8A1	Human	-1.46543229561571	0	-1.46543229561571	axis3	SLC8A1	NA	black
GAPT	Human	1.46029984948255	0	1.46029984948255	axis1	GAPT	NA	black
PRDX2	Human	0	-1.45959451016656	-1.45959451016656	axis4	PRDX2	NA	black
TLN1	Human	0	-1.4582418734797	-1.4582418734797	axis4	TLN1	NA	black
SAMD9L	Human	0	-1.4582418734797	-1.4582418734797	axis4	SAMD9L	NA	black
BCL7A	Human	1.45101877152938	0	1.45101877152938	axis1	BCL7A	NA	black
ARHGAP10	Human	-1.44610064074151	0	-1.44610064074151	axis3	ARHGAP10	NA	black
HYOU1	Human	1.44454128943922	0	1.44454128943922	axis1	HYOU1	NA	black
AGPAT3	Human	0	-1.43544942380483	-1.43544942380483	axis4	AGPAT3	NA	black
LSR	Human	0	-1.4237320293322	-1.4237320293322	axis4	LSR	NA	black
ISG15	Human	0	-1.4237320293322	-1.4237320293322	axis4	ISG15	NA	black
MPEG1	Human	0	1.4237320293322	1.4237320293322	axis2	MPEG1	NA	black
DOCK1	Human	0	1.4237320293322	1.4237320293322	axis2	DOCK1	NA	black
SMC6	Human	1.42165661018617	0	1.42165661018617	axis1	SMC6	NA	black
GPR137B	Human	-1.41857534163986	0	-1.41857534163986	axis3	GPR137B	NA	black
LY96	Human	0	-1.41702309461524	-1.41702309461524	axis4	LY96	NA	black
QPCT	Human	-1.41593307568522	0	-1.41593307568522	axis3	QPCT	NA	black
CMIP	Human	0	-1.41088810148351	-1.41088810148351	axis4	CMIP	NA	black
CD52	Human	-1.41011913703665	0	-1.41011913703665	axis3	CD52	NA	black
WFS1	Human	0	-1.40813291744995	-1.40813291744995	axis4	WFS1	NA	black
ARID3A	Human	1.40645867660887	0	1.40645867660887	axis1	ARID3A	NA	black
PRMT9	Human	1.40370876201666	0	1.40370876201666	axis1	PRMT9	NA	black
ZNF331	Human	1.40306646486622	0	1.40306646486622	axis1	ZNF331	NA	black
BPI	Human	0	-1.40115403088698	-1.40115403088698	axis4	BPI	NA	black
FUCA1	Human	0	1.39973742116586	1.39973742116586	axis2	FUCA1	NA	black
DEF6	Human	0	-1.39672236628389	-1.39672236628389	axis4	DEF6	NA	black
NAPSA	Human	0	-1.39579702785121	-1.39579702785121	axis4	NAPSA	NA	black
RNF11	Human	1.39379086184014	0	1.39379086184014	axis1	RNF11	NA	black
IGSF6	Human	-1.39166289431221	0	-1.39166289431221	axis3	IGSF6	NA	black
SLC35E1	Human	1.38483553002463	0	1.38483553002463	axis1	SLC35E1	NA	black
SMS	Human	-1.38409268933037	0	-1.38409268933037	axis3	SMS	NA	black
RAB11FIP1	Human	1.38118638053174	0	1.38118638053174	axis1	RAB11FIP1	NA	black
HIF1A	Human	-1.38049163667783	0	-1.38049163667783	axis3	HIF1A	NA	black
IRF1	Human	-1.37723757082752	0	-1.37723757082752	axis3	IRF1	NA	black
SH2B2	Human	0	-1.37320299048352	-1.37320299048352	axis4	SH2B2	NA	black
TM6SF1	Human	0	-1.36573988858376	-1.36573988858376	axis4	TM6SF1	NA	black
FAM78A	Human	0	1.36521235672293	1.36521235672293	axis2	FAM78A	NA	black
PTGS1	Human	-1.36434809466189	0	-1.36434809466189	axis3	PTGS1	NA	black
CENPF	Human	0	-1.36418534018306	-1.36418534018306	axis4	CENPF	NA	black
ABHD2	Human	0	1.36009234505845	1.36009234505845	axis2	ABHD2	NA	black
FGR	Human	-1.35546952287672	0	-1.35546952287672	axis3	FGR	NA	black
TNNI2	Human	1.35546952287672	0	1.35546952287672	axis1	TNNI2	NA	black
AMPD2	Human	-1.353724440183	0	-1.353724440183	axis3	AMPD2	NA	black
TUT4	Human	1.35256813343442	0	1.35256813343442	axis1	TUT4	NA	black
TNFSF10	Human	-1.35150074952024	0	-1.35150074952024	axis3	TNFSF10	NA	black
ADAMDEC1	Human	-1.35150074952024	0	-1.35150074952024	axis3	ADAMDEC1	NA	black
ADM	Human	-1.35150074952024	0	-1.35150074952024	axis3	ADM	NA	black
GLT8D1	Human	0	1.35147481481181	1.35147481481181	axis2	GLT8D1	NA	black
CLIC4	Human	0	-1.35076906756088	-1.35076906756088	axis4	CLIC4	NA	black
ERP29	Human	0	1.34778526777167	1.34778526777167	axis2	ERP29	NA	black
FYTTD1	Human	1.34771542518633	0	1.34771542518633	axis1	FYTTD1	NA	black
SSR3	Human	0	1.33624115559812	1.33624115559812	axis2	SSR3	NA	black
WNT10B	Human	0	1.33035293961255	1.33035293961255	axis2	WNT10B	NA	black
CD58	Human	-1.325121778931	0	-1.325121778931	axis3	CD58	NA	black
TLR4	Human	-1.32288826664787	0	-1.32288826664787	axis3	TLR4	NA	black
RASGRP3	Human	-1.317363228617	0	-1.317363228617	axis3	RASGRP3	NA	black
CYFIP1	Human	0	-1.31622302725573	-1.31622302725573	axis4	CYFIP1	NA	black
RAB13	Human	0	-1.31622302725573	-1.31622302725573	axis4	RAB13	NA	black
NPL	Human	-1.31350458898914	0	-1.31350458898914	axis3	NPL	NA	black
IL2RG	Human	0	-1.31250175333908	-1.31250175333908	axis4	IL2RG	NA	black
TOB2	Human	0	1.31145016895298	1.31145016895298	axis2	TOB2	NA	black
TLR3	Human	0	1.31145016895298	1.31145016895298	axis2	TLR3	NA	black
ASPH	Human	0	1.31145016895298	1.31145016895298	axis2	ASPH	NA	black
SLC2A3	Human	0	-1.30759825926576	-1.30759825926576	axis4	SLC2A3	NA	black
SAMHD1	Human	0	-1.30748919604646	-1.30748919604646	axis4	SAMHD1	NA	black
