# Supplementary material for: Single-cell RNA sequencing reveals the cellular and molecular heterogeneity of treatment-naïve primary osteosarcoma in dogs
Source: Commun Biol. 2024 Apr 24;7:496. doi: 10.1038/s42003-024-06182-w (PMC11043452; doi:10.1038/s42003-024-06182-w)
Supplement: Supplementary file 11 — Supplementary Data 8 [file 42003_2024_6182_MOESM11_ESM.csv]

gene	species	signed_pVal_spec1	signed_pVal_spec2	sig	direction	label	lab	lab_col
CXCL8	Both	-50.7895128931675	-181.10957170132	9198.46692700021	dwn	CXCL8	CXCL8	blue
TIMP1	Both	-39.9131928769381	-175.859192247472	7019.1018593559	dwn	TIMP1	TIMP1	blue
PLAUR	Both	-40.3385132340791	-173.786799222146	7010.30110033078	dwn	PLAUR	PLAUR	blue
SERPINA1	Both	-51.2552706034945	-111.763873715288	5728.4875909719	dwn	SERPINA1	SERPINA1	blue
VCAN	Both	-55.3313335541012	-56.964766721695	3151.93650830967	dwn	VCAN	VCAN	blue
BCL2A1	Both	-40.3005401138283	-69.3187152080964	2793.58166288293	dwn	BCL2A1	BCL2A1	blue
OSM	Both	-27.48603985267	-95.0580102883369	2612.76825910074	dwn	OSM	OSM	blue
RETN	Both	-37.4346124629969	-67.9126162200709	2542.28246954659	dwn	RETN	RETN	blue
LSP1	Both	-26.0547746671719	-86.7335576949809	2259.82330182488	dwn	LSP1	LSP1	blue
LYZ	Both	-28.2414883844841	-77.9246815848381	2200.70898984282	dwn	LYZ	LYZ	blue
TREM1	Both	-25.0392203974297	-84.5668263978344	2117.48740448655	dwn	TREM1	NA	blue
IL1A	Both	-30.3865549168507	-61.6810343213724	1874.27413673454	dwn	IL1A	NA	blue
COTL1	Both	-40.641404022798	-40.9416812231232	1663.92740796155	dwn	COTL1	NA	blue
IL1B	Both	-26.0868803637648	-62.5268729073779	1631.13105305509	dwn	IL1B	NA	blue
SPP1	Both	23.3165148590959	61.6775619143691	1438.10578884919	up	SPP1	SPP1	red
BTG1	Both	-30.0419323968711	-46.9526417217559	1410.5480884595	dwn	BTG1	NA	blue
MAFB	Both	-11.8384460105382	-118.64587788803	1404.58281975036	dwn	MAFB	NA	blue
SNAI1	Both	-10.7817657989807	-117.072066152684	1262.24359886102	dwn	SNAI1	NA	blue
RGS10	Both	40.6972001285878	30.9810971620118	1260.84391140562	up	RGS10	RGS10	red
CORO1A	Both	-13.9496130156664	-88.9074162976019	1240.2240515743	dwn	CORO1A	NA	blue
CTSK	Both	29.9323575126195	41.2816270585382	1235.65641981879	up	CTSK	CTSK	red
OLR1	Both	-32.7672055915489	-36.7212513807738	1203.25279357276	dwn	OLR1	NA	blue
CFP	Both	-19.4270843098928	-54.4389234644423	1057.58955588352	dwn	CFP	NA	blue
AOAH	Both	-22.9303957946244	-45.4948896804822	1043.21582700623	dwn	AOAH	NA	blue
PTGS2	Both	-21.1148538728044	-48.1570967821979	1016.83006149461	dwn	PTGS2	NA	blue
C5AR1	Both	-21.1361633838736	-47.6958630315575	1008.10755376986	dwn	C5AR1	NA	blue
AP1S2	Both	-13.3254932926277	-73.8040627299568	983.475542876716	dwn	AP1S2	NA	blue
MNDA	Both	-42.5889010032979	-22.8501922976288	973.164577670034	dwn	MNDA	NA	blue
SLC25A4	Both	19.3982304900754	48.4421692565862	939.692364678505	up	SLC25A4	SLC25A4	red
NLRP3	Both	-29.9843807176069	-31.0396193141472	930.703762844974	dwn	NLRP3	NA	blue
CD37	Both	-13.371546428036	-68.7911631860151	919.844232380399	dwn	CD37	NA	blue
CSTB	Both	21.3186048346675	42.6410821638939	909.048380374646	up	CSTB	CSTB	red
GNPTAB	Both	27.1473518611097	33.0397634340895	896.942083353053	up	GNPTAB	GNPTAB	red
ACP5	Both	51.8583049579369	17.2460989519922	894.353458787168	up	ACP5	ACP5	red
SLC37A2	Both	12.2072805579509	67.1815551989475	820.104092633016	up	SLC37A2	SLC37A2	red
FN1	Both	-26.8478841295446	-30.429247427819	816.960909091326	dwn	FN1	NA	blue
ARL5B	Both	-26.2120133853574	-30.8511466551972	808.670669079654	dwn	ARL5B	NA	blue
CYBB	Both	-18.7526760369331	-42.6410821638939	799.634399683751	dwn	CYBB	NA	blue
PTGER2	Both	-20.3600632555165	-38.343606733478	780.67825853826	dwn	PTGER2	NA	blue
EREG	Both	-21.3834343687704	-34.805202814024	744.254770065427	dwn	EREG	NA	blue
RAB8B	Both	-14.178178998342	-51.7943375668037	734.349389122693	dwn	RAB8B	NA	blue
TCIRG1	Both	22.0543579003643	33.2743601776605	733.844648263754	up	TCIRG1	TCIRG1	red
PLXNC1	Both	-17.8435887187709	-40.8859165677281	729.551479624521	dwn	PLXNC1	NA	blue
THBS1	Both	-27.0872700307427	-26.5861307642082	720.145703082743	dwn	THBS1	NA	blue
MXD1	Both	-12.4713629480629	-57.5959106125033	718.299505572718	dwn	MXD1	NA	blue
PECAM1	Both	-21.7462322293817	-31.7024486290784	689.408810127982	dwn	PECAM1	NA	blue
PDE4B	Both	-28.4656771529105	-23.8452031667632	678.769854990642	dwn	PDE4B	NA	blue
FCGR1A	Both	-19.7257220393612	-33.6800074742756	664.362465721167	dwn	FCGR1A	NA	blue
SERPINB2	Both	-15.851069987376	-40.402868513479	640.428696497904	dwn	SERPINB2	NA	blue
KDM6B	Both	-16.1974799151752	-38.002271710226	615.541032757417	dwn	KDM6B	NA	blue
HBEGF	Both	-13.2228900491157	-46.3979376554832	613.51482812418	dwn	HBEGF	NA	blue
SRGN	Both	-24.5410953553688	-24.7952257720352	608.502000029412	dwn	SRGN	NA	blue
NCF2	Both	-33.4272899353754	-18.0163859778204	602.238957668236	dwn	NCF2	NA	blue
SAT1	Both	-9.54489522251513	-63.0278974901317	601.594677638732	dwn	SAT1	NA	blue
NFKBIZ	Both	-18.1291885424844	-32.5955011298643	590.929985620071	dwn	NFKBIZ	NA	blue
CD74	Both	-18.8078861900077	-30.7326165253282	578.015553929522	dwn	CD74	NA	blue
CD86	Both	-12.5604753332529	-45.3995877249882	570.240401759563	dwn	CD86	NA	blue
ATP6V0D2	Both	40.2337015791853	13.9988068467076	563.223817135091	up	ATP6V0D2	ATP6V0D2	red
SLC4A2	Both	16.0043005431119	34.3084125010247	549.082144823457	up	SLC4A2	NA	red
OXR1	Both	19.9962801443033	26.7384897941742	534.670332559902	up	OXR1	NA	red
IER3	Both	-31.9820708600923	-16.6675178734873	533.061737691725	dwn	IER3	NA	blue
OGFRL1	Both	-16.3702569349327	-32.4147275703232	530.637418802038	dwn	OGFRL1	NA	blue
CREM	Both	-24.6343762768587	-20.394305851906	502.401004261194	dwn	CREM	NA	blue
SLC11A1	Both	-23.6359951717682	-20.49735126664	484.475295572339	dwn	SLC11A1	NA	blue
AREG	Both	-40.6685612969515	-11.8386800545808	481.462085474715	dwn	AREG	NA	blue
MARCKS	Both	-19.2103662547409	-23.5886689638265	453.146970256946	dwn	MARCKS	NA	blue
ATP6V1C1	Both	8.87836175183202	49.941320928371	443.397113566417	up	ATP6V1C1	NA	red
CCL7	Both	-9.0747495221592	-48.3223127180026	438.512884247321	dwn	CCL7	NA	blue
SORL1	Both	-28.5594619089287	-15.331513212033	437.859767585294	dwn	SORL1	NA	blue
KIDINS220	Both	9.27166957929522	43.0599570438387	399.237693809118	up	KIDINS220	NA	red
NFE2L2	Both	-7.83600930411424	-50.377595482934	394.759306923174	dwn	NFE2L2	NA	blue
TESC	Both	-18.4653358135479	-20.9017532781718	385.957893373368	dwn	TESC	NA	blue
JDP2	Both	32.1141533832107	11.9167172246619	382.695284777141	up	JDP2	NA	red
PLEK	Both	-7.12348363618034	-53.5922238361647	381.763329523433	dwn	PLEK	NA	blue
ARHGAP45	Both	-2.92583618517431	-129.514394209761	378.937901079847	dwn	ARHGAP45	NA	blue
SRGAP1	Both	18.8156998320688	20.1093776329934	378.372013352122	up	SRGAP1	NA	red
METRNL	Both	-14.5769449864675	-25.9547246200852	378.340592925896	dwn	METRNL	NA	blue
SULF2	Both	-13.6746460230781	-26.1397266594802	357.451509208409	dwn	SULF2	NA	blue
NDUFS8	Both	25.2136668742051	14.0415122585792	354.038012497883	up	NDUFS8	NA	red
PHACTR1	Both	-16.3311832509508	-21.5703809694767	352.269844405346	dwn	PHACTR1	NA	blue
SLC2A3	Both	-36.1144497284272	-9.62797827340961	347.709137341441	dwn	SLC2A3	NA	blue
GMFG	Both	-15.5111483109509	-22.3083364955676	346.027915953349	dwn	GMFG	NA	blue
CTSH	Both	-20.1499419315772	-17.1320256206945	345.209321427287	dwn	CTSH	NA	blue
ISG20	Both	-11.4529048566115	-29.599009538257	338.994640091593	dwn	ISG20	NA	blue
AIF1	Both	-9.44183769094552	-35.8857265713056	338.827205707918	dwn	AIF1	NA	blue
MMP9	Both	34.2819532795331	9.83547133620795	337.179168830068	up	MMP9	NA	red
ATP6V0E1	Both	19.7257220393612	16.9513773915558	334.37815861014	up	ATP6V0E1	NA	red
CD109	Both	21.8253133965917	15.2357616345449	332.525272509711	up	CD109	NA	red
NAMPT	Both	-24.9368364999107	-13.3049681692883	331.783815874059	dwn	NAMPT	NA	blue
RCSD1	Both	-16.692478018862	-19.6714268079062	328.364859590627	dwn	RCSD1	NA	blue
HSD3B7	Both	20.7141907894203	15.8130917835765	327.555400175619	up	HSD3B7	NA	red
PLIN2	Both	-4.10221418157411	-78.7254401697039	322.948617114823	dwn	PLIN2	NA	blue
NEDD9	Both	-13.2866978574619	-24.2694836117497	322.461295905942	dwn	NEDD9	NA	blue
TLR4	Both	-11.7644091371411	-27.2314404204998	320.361806500442	dwn	TLR4	NA	blue
ATP6V1H	Both	12.2626007503789	25.8073368578945	316.465068318898	up	ATP6V1H	NA	red
SNX10	Both	10.6484428590691	29.2986918165901	311.985445654435	up	SNX10	NA	red
CBLB	Both	23.6458132944926	13.1271013210203	310.400986934732	up	CBLB	NA	red
CYSTM1	Both	12.1634405421301	-25.4349807459473	-309.376875993555	conflict1	CYSTM1	CYSTM1	hotpink
PYGL	Both	-14.9489132006862	-20.2997320219544	303.458931993387	dwn	PYGL	NA	blue
HYAL1	Both	11.4219493883028	26.3539352972117	301.01331514736	up	HYAL1	NA	red
PDLIM4	Both	7.05041984312327	41.7119293485714	294.086614374123	up	PDLIM4	NA	red
NFIL3	Both	-15.4627210138891	-18.6855453337667	288.929374488412	dwn	NFIL3	NA	blue
MAP3K8	Both	-9.80978264449613	-29.4019517971423	288.426756453919	dwn	MAP3K8	NA	blue
CD84	Both	13.3110241666112	21.6339224694199	287.969664809041	up	CD84	NA	red
SLC9B2	Both	25.8314288535094	11.0886297825706	286.435151311378	up	SLC9B2	NA	red
PLA2G7	Both	-12.1265446077395	-23.5625846174077	285.732733436631	dwn	PLA2G7	NA	blue
TNFRSF1A	Both	-10.6484428590691	-26.8297052607393	285.694583394648	dwn	TNFRSF1A	NA	blue
ATP2B1	Both	-17.4243048169724	-16.0946949158775	280.438870150425	dwn	ATP2B1	NA	blue
ZEB2	Both	-14.4850097224613	-19.2955308373649	279.495951779282	dwn	ZEB2	NA	blue
LPCAT2	Both	-12.6508369413738	-21.8492694224172	276.411544751144	dwn	LPCAT2	NA	blue
CLEC12A	Both	-28.622105509508	-9.56492937877414	273.768417870266	dwn	CLEC12A	NA	blue
FGD4	Both	-14.7906661948355	-18.1344194148684	268.220144202462	dwn	FGD4	NA	blue
MARCKSL1	Both	-8.05721044068301	-32.3689492181562	260.803435594466	dwn	MARCKSL1	NA	blue
MAPK13	Both	14.3172587097185	-18.184942071879	-260.358520264337	conflict1	MAPK13	MAPK13	hotpink
SLA	Both	-4.90281938568611	-52.55278752962	257.656825472064	dwn	SLA	NA	blue
FNBP1L	Both	13.7798743022336	18.5506813624845	255.626057395824	up	FNBP1L	NA	red
PTPN22	Both	14.6763570321856	17.3571323317267	254.739471155313	up	PTPN22	NA	red
ITGA4	Both	-20.0033345240563	-12.6531747961106	253.105688237959	dwn	ITGA4	NA	blue
LY86	Both	-17.9811154686052	-13.8730497341711	249.452909171834	dwn	LY86	NA	blue
TNFSF13B	Both	-15.2974900772547	-15.9559374620104	244.085794998401	dwn	TNFSF13B	NA	blue
NOD2	Both	-8.075195435955	-30.1775309654747	243.689460320792	dwn	NOD2	NA	blue
PRKCB	Both	-12.5215838312503	-19.459216323544	243.66020848569	dwn	PRKCB	NA	blue
CXCR4	Both	-6.59662473008633	-36.7591375237579	242.486235645866	dwn	CXCR4	NA	blue
HPSE	Both	-21.6386519434009	-11.1464332914459	241.193790403934	dwn	HPSE	NA	blue
CRIP1	Both	-4.43181094208358	-54.0670402388372	239.614900536552	dwn	CRIP1	NA	blue
RGS18	Both	-15.2472402028544	-15.203181187958	231.806555420312	dwn	RGS18	NA	blue
NFKBIA	Both	-9.38452426473687	-24.6634175095322	231.454440069541	dwn	NFKBIA	NA	blue
CYP1B1	Both	-23.1842976351698	-9.92567213760737	230.119737067401	dwn	CYP1B1	NA	blue
ATP6V1B2	Both	10.8014853390478	21.1750722739095	228.722232719912	up	ATP6V1B2	NA	red
ARRB2	Both	-14.6075881296923	-15.2351941524083	222.549441254278	dwn	ARRB2	NA	blue
EXT1	Both	19.1327131686945	11.5938919339512	221.822608881128	up	EXT1	NA	red
G0S2	Both	-34.5471736873064	-6.38280354696771	220.507822749049	dwn	G0S2	NA	blue
ATF3	Both	-4.58535762484473	-47.4153299080627	217.416244528464	dwn	ATF3	NA	blue
MAP1A	Both	17.399578257357	12.4340963216058	216.348032007295	up	MAP1A	NA	red
ITGA2	Both	16.6802986254298	12.9159483737606	215.441875904962	up	ITGA2	NA	red
ETS2	Both	-16.7004379297036	-12.4842522515086	208.492479825082	dwn	ETS2	NA	blue
CTSS	Both	-6.43391076436624	-31.8649263006842	205.016092331709	dwn	CTSS	NA	blue
CD55	Both	-11.2905770286304	-17.4378212011122	196.883063482641	dwn	CD55	NA	blue
CA2	Both	30.5024245340059	6.37368845057906	194.412950967053	up	CA2	NA	red
DCSTAMP	Both	12.6610108411822	15.2395659384753	192.948309561947	up	DCSTAMP	NA	red
MYO1D	Both	18.8156998320688	10.0406797119274	188.922415569568	up	MYO1D	NA	red
DPP4	Both	25.1516427078567	7.48174381553259	188.178147279992	up	DPP4	NA	red
MATK	Both	13.7422344504068	13.6213564057579	187.187873260477	up	MATK	NA	red
TNFRSF1B	Both	-28.1876994774765	-6.58450992728054	185.602187036645	dwn	TNFRSF1B	NA	blue
ATP6V1A	Both	11.1998927827584	16.5476097010017	185.331454462153	up	ATP6V1A	NA	red
GAS7	Both	-14.8177562622685	-12.3993699541401	183.730841786143	dwn	GAS7	NA	blue
ATP6V1F	Both	8.24283835112982	21.5207768192666	177.392284511956	up	ATP6V1F	NA	red
TNFSF10	Both	-6.42172464542053	-27.6056690872437	177.276005530876	dwn	TNFSF10	NA	blue
SOD2	Both	-15.9764835839052	-11.0321661241644	176.255220977629	dwn	SOD2	NA	blue
SLC2A6	Both	-16.653258020595	-10.5037987839084	174.922471344838	dwn	SLC2A6	NA	blue
REL	Both	-7.31270604215042	-23.6028830526796	172.6009455115	dwn	REL	NA	blue
TRAF3IP3	Both	-14.9950869826097	-11.4949488287196	172.367757547298	dwn	TRAF3IP3	NA	blue
IL18BP	Both	-6.32405358372143	-26.9946469970227	170.715594082816	dwn	IL18BP	NA	blue
AKAP6	Both	13.369063880457	12.7358165562587	170.265945110405	up	AKAP6	NA	red
IGSF6	Both	-17.1169851661154	-9.92567213760737	169.89758274315	dwn	IGSF6	NA	blue
GIMAP4	Both	-9.18138421407803	-18.3297602985646	168.292571853075	dwn	GIMAP4	NA	blue
IL1R1	Both	-9.29595655895185	-17.8921749871845	166.324881426032	dwn	IL1R1	NA	blue
RAB38	Both	18.771827298355	8.66666726087769	162.689181073503	up	RAB38	NA	red
PLBD1	Human	0	-160.246413413284	-160.246413413284	axis4	PLBD1	PLBD1	black
TNIP3	Both	-11.0381592829469	-14.3377828867041	158.26273126775	dwn	TNIP3	NA	blue
CD68	Both	6.16448439520209	25.3948542716226	156.546182875849	up	CD68	NA	red
CLEC4E	Both	-5.54669687996865	-28.1833246016568	156.324358635153	dwn	CLEC4E	NA	blue
NR4A1	Both	-3.22202191912978	-48.2728073099367	155.536043250544	dwn	NR4A1	NA	blue
ZFP36	Both	-9.25541521377113	-16.7952093212583	155.446635870445	dwn	ZFP36	NA	blue
MARCO	Both	-20.4137929121813	-7.60433533478059	155.233326758994	dwn	MARCO	NA	blue
GOT1	Both	14.2463164744494	10.8779093498871	154.970139178864	up	GOT1	NA	red
SCPEP1	Both	-36.9690693622049	-4.1839664898135	154.677347371056	dwn	SCPEP1	NA	blue
LYN	Both	-10.2922478646295	-14.9031358844478	153.386768482992	dwn	LYN	NA	blue
TCF7L2	Both	-6.33965793398651	-24.1873444260806	153.339489992866	dwn	TCF7L2	NA	blue
CD36	Both	-18.9115060979719	8.10343103481001	-153.248085429304	conflict2	CD36	CD36	hotpink
CSF2RA	Both	-11.8980117275851	-12.7172895745099	151.310460500614	dwn	CSF2RA	NA	blue
VEGFA	Both	-10.7195724802778	-14.0323416075276	150.42070292991	dwn	VEGFA	NA	blue
FAM162A	Both	4.70867935729084	31.9278040798174	150.337791994262	up	FAM162A	NA	red
STRADB	Both	28.5948810966853	5.23777045714128	149.773423433686	up	STRADB	NA	red
DNM1	Both	16.2235721678134	9.07086679261488	147.16186203461	up	DNM1	NA	red
ZNF462	Both	14.5249530593045	9.98885877517972	145.087704825508	up	ZNF462	NA	red
SAMSN1	Both	-6.86565828153891	-20.9371610293205	143.747393012868	dwn	SAMSN1	NA	blue
SELL	Both	-3.0433229492695	-47.0137983383636	143.07817141547	dwn	SELL	NA	blue
TLR2	Both	-31.3920472703118	-4.52242193327485	141.968083105659	dwn	TLR2	NA	blue
OCSTAMP	Both	10.534443359537	13.4540499373123	141.730927020998	up	OCSTAMP	NA	red
GBP1	Both	-6.53218110353005	-21.6929381930736	141.702200944841	dwn	GBP1	NA	blue
MX2	Both	-10.0269179152807	-14.1097122343432	141.476926381991	dwn	MX2	NA	blue
CHCHD10	Both	10.0620254473605	14.0408722721491	141.279614105503	up	CHCHD10	NA	red
SMCHD1	Both	-3.82604367774077	-36.5674610374042	139.908703113192	dwn	SMCHD1	NA	blue
F2R	Both	17.1947253732915	8.11114086509731	139.468839639431	up	F2R	NA	red
RUBCNL	Both	-6.97768862755866	-19.8738926742463	138.67383489841	dwn	RUBCNL	NA	blue
FTH1	Both	-10.733622238827	-12.8677567927149	138.117640474102	dwn	FTH1	NA	blue
NFATC1	Both	16.6764474620933	8.22898639574739	137.230259294962	up	NFATC1	NA	red
SAMHD1	Both	-7.91713596527228	-17.2848510466119	136.846515875505	dwn	SAMHD1	NA	blue
ARHGAP10	Both	13.3494820282022	10.2462382126486	136.781972876432	up	ARHGAP10	NA	red
ACTN1	Both	4.59438743764967	29.7305997687838	136.59389409149	up	ACTN1	NA	red
CCL3	Both	-5.55355898740923	-24.5935994701096	136.58200536997	dwn	CCL3	NA	blue
OXCT1	Both	10.7136240923666	12.6703449374274	135.745312780217	up	OXCT1	NA	red
MYO1E	Both	10.8362517209506	12.4072888571837	134.448505230989	up	MYO1E	NA	red
FGD2	Both	-12.2261189602554	-10.9867113311876	134.324839717086	dwn	FGD2	NA	blue
DENND5A	Both	-16.0589277053864	-8.31375409670669	133.509975999372	dwn	DENND5A	NA	blue
CSF3R	Both	-21.3041386285334	-6.26309748941581	133.429897158534	dwn	CSF3R	NA	blue
DRAM1	Both	-12.6816417644599	-10.4547661719556	132.583599323934	dwn	DRAM1	NA	blue
CD83	Both	-13.9984056346502	-9.45885393185009	132.408874176943	dwn	CD83	NA	blue
CCND1	Both	10.2244387995792	12.9009435859671	131.904908151544	up	CCND1	NA	red
FILIP1L	Both	6.69048710676122	19.6380039726016	131.387812381217	up	FILIP1L	NA	red
MS4A7	Both	-15.8559717792334	-7.96203636495323	126.245823907928	dwn	MS4A7	NA	blue
ITGB3	Both	13.2978196313471	9.4181893223172	125.241382862054	up	ITGB3	NA	red
RASGRP2	Both	-10.9904567189919	-11.2463101439504	123.602084885446	dwn	RASGRP2	NA	blue
IL16	Both	-8.26787031903798	-14.9128942815727	123.297876001566	dwn	IL16	NA	blue
IL17RA	Both	-9.5866785933916	-12.8003603753834	122.712940798386	dwn	IL17RA	NA	blue
JUNB	Both	-10.469833979091	-11.5098857231663	120.506592639861	dwn	JUNB	NA	blue
SLAMF9	Human	0	-119.389324715401	-119.389324715401	axis4	SLAMF9	SLAMF9	black
PRDX2	Both	12.9692491044433	9.15453518811855	118.727447290101	up	PRDX2	NA	red
CYC1	Both	12.1104077555654	9.66970750262284	117.104100733813	up	CYC1	NA	red
FBP1	Both	-10.8797225965334	-10.6529649352959	115.901303326617	dwn	FBP1	NA	blue
RIPOR2	Both	-14.8347922897515	-7.71857881661508	114.503513516561	dwn	RIPOR2	NA	blue
ITGAV	Both	3.98116457742277	28.7325835719768	114.389143934594	up	ITGAV	NA	red
S100A12	Both	-15.961391874142	-7.03959407462068	112.361719659908	dwn	S100A12	NA	blue
GABARAPL1	Both	-9.52853737834073	-11.7746133337287	112.194843265944	dwn	GABARAPL1	NA	blue
SCARB2	Both	-3.38460183983801	-33.1220641943458	112.104999411416	dwn	SCARB2	NA	blue
LYST	Both	-7.14309258272317	-15.4928433517887	110.666814431454	dwn	LYST	NA	blue
SKIL	Both	-9.54489522251513	-11.5471382590443	110.216224802473	dwn	SKIL	NA	blue
DDIT4	Both	-4.80744932633606	-22.8022045849377	109.620443070836	dwn	DDIT4	NA	blue
CYTIP	Both	-7.66898866869432	-14.2875107310392	109.570757900188	dwn	CYTIP	NA	blue
MYO1B	Both	4.4406138243572	24.0390435211058	106.748108984147	up	MYO1B	NA	red
FPR2	Both	-13.2866978574619	-8.01528434949845	106.496661393429	dwn	FPR2	NA	blue
CARHSP1	Both	5.50419913900955	-19.3370247411511	-106.43483493125	conflict1	CARHSP1	CARHSP1	hotpink
ANGPTL6	Both	7.18829700920805	14.6382300969119	105.223945625731	up	ANGPTL6	NA	red
NRG1	Both	-6.80098412015628	-15.4100035835734	104.803189663434	dwn	NRG1	NA	blue
GPAT3	Both	-11.5631815044623	-8.98309211161819	103.873124557945	dwn	GPAT3	NA	blue
RCAN1	Both	9.77134749351499	10.5576065105392	103.162041914275	up	RCAN1	NA	red
RIPK2	Both	-6.50040950773523	-15.6568146957118	101.775707108854	dwn	RIPK2	NA	blue
XPR1	Both	11.7479809360955	8.51047860640554	99.9809404251012	up	XPR1	NA	red
PDE4DIP	Both	8.35543987134615	11.8779205578511	99.2452510177509	up	PDE4DIP	NA	red
MEFV	Both	-10.0064824034656	-9.81350905183096	98.1987056433969	dwn	MEFV	NA	blue
CCRL2	Both	-20.8257058811436	-4.64078146369029	96.647549821477	dwn	CCRL2	NA	blue
MCL1	Both	-6.30792794427675	-15.2688014736514	96.3144994912595	dwn	MCL1	NA	blue
LIPA	Both	-22.1270574160191	-4.29150548235735	94.9583882092818	dwn	LIPA	NA	blue
AGAP3	Both	5.53058282013793	17.0761576833168	94.4411043173182	up	AGAP3	NA	red
SLC6A8	Both	22.6586795715955	4.12208949438569	93.4011050187254	up	SLC6A8	NA	red
ADGRE1	Both	-9.65037656556801	-9.65822267547255	93.2054857724179	dwn	ADGRE1	NA	blue
HCK	Both	-11.0657922528508	-8.41804672490452	93.1523562325841	dwn	HCK	NA	blue
MGST1	Both	-5.48054075465552	-16.9513773915558	92.9027146419674	dwn	MGST1	NA	blue
IKZF1	Both	-8.51582420293059	-10.8624565561708	92.502770444321	dwn	IKZF1	NA	blue
RAB13	Both	7.30013896626297	12.5391411700613	91.537473059037	up	RAB13	NA	red
GADD45B	Both	-3.81060435850267	-23.7769820619351	90.6046714772497	dwn	GADD45B	NA	blue
ATP5MC1	Both	3.81556371087518	23.7254630569797	90.5260158639213	up	ATP5MC1	NA	red
F13A1	Both	-4.54044788625908	-19.8474026586197	90.1160974490628	dwn	F13A1	NA	blue
IL6	Both	-11.6554386212135	-7.66540282951251	89.3436321862593	dwn	IL6	NA	blue
PALLD	Both	4.81471698924307	18.2407845824677	87.8242154263301	up	PALLD	NA	red
REM1	Both	9.530414089342	9.17967137622083	87.4860694194645	up	REM1	NA	red
RFTN2	Both	8.94829301779034	9.76063259489832	87.3410004981455	up	RFTN2	NA	red
HCST	Human	-85.8414711361807	0	-85.8414711361807	axis3	HCST	HCST	black
CELF2	Both	-2.44846810170868	-34.7714924759788	85.1368901762376	dwn	CELF2	NA	blue
HHEX	Both	-4.60429764103743	-18.4331663659353	84.8717844155263	dwn	HHEX	NA	blue
CD48	Both	-4.7980730350259	-17.5836559480804	84.3676654616574	dwn	CD48	NA	blue
CD1C	Both	-6.71551690673187	-12.307159741489	82.6489393178193	dwn	CD1C	NA	blue
PPFIBP1	Both	5.60247469199634	14.6768990309203	82.2269553777164	up	PPFIBP1	NA	red
NAA16	Human	0	-82.0039050580126	-82.0039050580126	axis4	NAA16	NA	black
TNFSF8	Both	-8.39148929830981	-9.67176876799289	81.1605441123394	dwn	TNFSF8	NA	blue
BTG2	Both	-7.60255795955761	-10.6227734873933	80.7602511291594	dwn	BTG2	NA	blue
UTRN	Both	-9.27734995464905	-8.61559411483266	79.9298816705174	dwn	UTRN	NA	blue
PM20D2	Human	0	-78.6577042311014	-78.6577042311014	axis4	PM20D2	NA	black
LRRK2	Both	-2.59232090006252	-30.2182711876154	78.3354559634124	dwn	LRRK2	NA	blue
CAVIN3	Both	18.1190888258361	4.26527509644735	77.2828983391562	up	CAVIN3	NA	red
PFKFB3	Both	-9.67613564441176	-7.8754754131427	76.2041683617985	dwn	PFKFB3	NA	blue
CTTN	Both	16.3489502975394	4.65697399643311	76.1366364046184	up	CTTN	NA	red
AIG1	Both	5.72212658653165	13.2684271671463	75.9236198545868	up	AIG1	NA	red
BCL2L11	Both	-4.64687163522035	-15.977156926457	74.2437973330172	dwn	BCL2L11	NA	blue
STX11	Both	-19.7200315145302	-3.67469014972473	72.4650055587053	dwn	STX11	NA	blue
PLK3	Both	-1.6223443404494	-43.8291368332429	71.1059520881938	dwn	PLK3	NA	blue
TNFSF13	Human	0	-70.89699616822	-70.89699616822	axis4	TNFSF13	NA	black
FAM20C	Both	16.4588221429165	-4.27770856747196	-70.406044491251	conflict1	FAM20C	FAM20C	hotpink
RALA	Both	3.71761782662793	18.8476601890053	70.0683975088715	up	RALA	NA	red
DPYD	Both	-4.28850658678697	-16.2918175376905	69.8675668211172	dwn	DPYD	NA	blue
GCH1	Both	-29.060706472177	-2.38525808489434	69.3172850655014	dwn	GCH1	NA	blue
ARHGAP26	Both	-9.25214941313602	-7.47756185145439	69.183519495622	dwn	ARHGAP26	NA	blue
MPEG1	Both	-4.28154727302638	-16.068451791225	68.7978359484754	dwn	MPEG1	NA	blue
CDA	Both	-16.4107315016829	-4.17317076371675	68.4847849140283	dwn	CDA	NA	blue
KLF3	Both	-3.1258387924808	-21.8305600628307	68.2388115059784	dwn	KLF3	NA	blue
FRRS1	Both	9.19276373650483	7.35534572448139	67.6159554454684	up	FRRS1	NA	red
NLRP1	Both	-7.22778742770448	-9.34352879576579	67.5330399604307	dwn	NLRP1	NA	blue
ATP6V1D	Both	3.95449775453284	17.0767776734284	67.5300789642289	up	ATP6V1D	NA	red
FYB1	Both	-2.19225702543413	-30.765160088938	67.44513834358	dwn	FYB1	NA	blue
LMNB1	Both	-4.48801650903242	-14.8447824198813	66.6236285734214	dwn	LMNB1	NA	blue
CAMK1	Both	-20.6320199762215	-3.22890348953961	66.6188012974725	dwn	CAMK1	NA	blue
CSK	Both	-5.55091608539491	-11.9169075112135	66.1497535921582	dwn	CSK	NA	blue
S100A8	Human	-65.0327024858479	0	-65.0327024858479	axis3	S100A8	S100A8	black
GPR65	Both	-9.54250295110224	-6.69428690563356	63.8802525525333	dwn	GPR65	NA	blue
CNN2	Both	-5.10045074590602	-12.2141061428514	62.2974467868818	dwn	CNN2	NA	blue
ADAM17	Both	-5.28796327629622	-11.7694347481768	62.2363387311236	dwn	ADAM17	NA	blue
FAIM	Both	20.7167691273984	2.95459524212001	61.20966749591	up	FAIM	NA	red
IRAK2	Both	-1.45995664124334	-41.8364482134891	61.0794004153165	dwn	IRAK2	NA	blue
PLXNA2	Both	10.9640387332061	5.54986648822001	60.8489511409667	up	PLXNA2	NA	red
ITGAL	Both	-8.58259471237426	-7.06272222778309	60.6164824471394	dwn	ITGAL	NA	blue
GRN	Both	5.55574927635999	10.8259079368127	60.1460301858868	up	GRN	NA	red
MAN1A1	Both	-1.41273806386742	-42.1943433975847	59.6095549976606	dwn	MAN1A1	NA	blue
PRSS57	Human	0	-59.2482858562091	-59.2482858562091	axis4	PRSS57	NA	black
PTGR1	Both	1.91790859223397	-30.6107746048809	-58.7086676296385	conflict1	PTGR1	PTGR1	hotpink
LTA4H	Both	-8.00100979099584	-7.33195577432851	58.6630499375509	dwn	LTA4H	NA	blue
TNFRSF11A	Both	3.44056355657824	16.4433509872353	56.5743941547068	up	TNFRSF11A	NA	red
CASP4	Both	-1.57392835119488	-35.4985200929694	55.8721271997856	dwn	CASP4	NA	blue
ECI1	Both	7.04861453520122	7.79968468162863	54.9769708169139	up	ECI1	NA	red
VSIR	Both	-12.9543357601569	-4.23667261754095	54.8832795934884	dwn	VSIR	NA	blue
ATP8B4	Both	-6.32687936825751	-8.64554220401951	54.6993025980106	dwn	ATP8B4	NA	blue
DIAPH2	Both	-9.85038911052411	-5.39165919511031	53.1099410231718	dwn	DIAPH2	NA	blue
NR4A3	Both	-5.64431964350833	-9.4058975735676	53.089892439315	dwn	NR4A3	NA	blue
PRDX6	Human	0	-52.8300530226209	-52.8300530226209	axis4	PRDX6	NA	black
SLC30A1	Human	0	-52.6858157110714	-52.6858157110714	axis4	SLC30A1	NA	black
HK3	Both	-6.67208987393	-7.84414545755847	52.3368434770099	dwn	HK3	NA	blue
S100P	Human	0	-52.2915217653811	-52.2915217653811	axis4	S100P	NA	black
ODC1	Human	0	-52.1068590741328	-52.1068590741328	axis4	ODC1	NA	black
PSME2	Both	-3.26850661445737	-15.9109715769373	52.0051158416629	dwn	PSME2	NA	blue
CD40	Both	-8.04816667480914	-6.42460400461107	51.7062838487561	dwn	CD40	NA	blue
SMAP2	Both	-11.0224124969782	-4.67039419577396	51.4790113493132	dwn	SMAP2	NA	blue
CXCL16	Both	-5.87609105452163	-8.69566172374655	51.0965000680532	dwn	CXCL16	NA	blue
NEURL3	Both	5.8382463612186	8.69286209523662	50.7510704960903	up	NEURL3	NA	red
ANKRD44	Both	-5.83450560023189	-8.63071571323002	50.3559591628499	dwn	ANKRD44	NA	blue
DENND4A	Both	-4.84119714210854	-10.1967491597368	49.3644728909154	dwn	DENND4A	NA	blue
DGKI	Both	23.6257892762568	2.08113598076998	49.1684801369076	up	DGKI	NA	red
ALOX5AP	Human	0	-47.6677556398042	-47.6677556398042	axis4	ALOX5AP	NA	black
ITGB7	Human	0	-47.5190554404319	-47.5190554404319	axis4	ITGB7	NA	black
IDH2	Both	5.08610501815663	9.29977936584424	47.2996545003699	up	IDH2	NA	red
CD300E	Human	-46.8902003203452	0	-46.8902003203452	axis3	CD300E	NA	black
ARHGAP30	Both	-3.55128173193261	-13.1374440471924	46.6547650490813	dwn	ARHGAP30	NA	blue
CD180	Both	-5.97238757326177	-7.80202494717495	46.596716840786	dwn	CD180	NA	blue
SLC8A1	Both	-6.42338657357933	-7.2480249935837	46.556866428753	dwn	SLC8A1	NA	blue
RARA	Both	-6.15766789603228	-7.4732260307303	46.0176440092207	dwn	RARA	NA	blue
RILPL1	Both	8.33960278110671	5.43994027772941	45.3669410692066	up	RILPL1	NA	red
PPP1R14B	Both	6.88697838123709	6.53990292297076	45.0401700458889	up	PPP1R14B	NA	red
MAP4K4	Both	9.4465740510279	4.75792147353506	44.9460575287247	up	MAP4K4	NA	red
CD163	Both	-9.85590185682421	-4.53672638142672	44.7135299666071	dwn	CD163	NA	blue
CXCL10	Both	-19.7111140664634	-2.24826151347104	44.3157391432674	dwn	CXCL10	NA	blue
GADD45A	Human	0	-43.8975149265893	-43.8975149265893	axis4	GADD45A	NA	black
STXBP2	Both	-8.14105686523447	-5.34997317644666	43.5544358569314	dwn	STXBP2	NA	blue
VPS13C	Both	-2.6310139959668	-16.4804459988008	43.3602840826198	dwn	VPS13C	NA	blue
SP110	Both	-3.71490199118754	-11.6167875614423	43.1552272432045	dwn	SP110	NA	blue
ACO2	Both	14.1982939444009	3.02470510697117	42.9456522039073	up	ACO2	NA	red
HGF	Both	-5.36754088727861	-7.8754754131427	42.2719362868008	dwn	HGF	NA	blue
FFAR2	Both	-6.2866443961595	-6.61233899372294	41.5694238803953	dwn	FFAR2	NA	blue
NDEL1	Both	-9.27476778890599	-4.47761718431276	41.528859632116	dwn	NDEL1	NA	blue
HLA-DQB2	Human	0	-41.5025061283124	-41.5025061283124	axis4	HLA-DQB2	NA	black
ARHGAP18	Human	0	41.2929673015358	41.2929673015358	axis2	ARHGAP18	ARHGAP18	black
GLT1D1	Both	-8.39018202611256	-4.91164883966655	41.2096278131469	dwn	GLT1D1	NA	blue
VEGFB	Both	3.61426782439629	11.3508297902202	41.0249388909916	up	VEGFB	NA	red
LRRC8C	Both	-6.31614295891157	-6.4421148285605	40.6893182149122	dwn	LRRC8C	NA	blue
FCN1	Human	-40.6701055597633	0	-40.6701055597633	axis3	FCN1	NA	black
ATOX1	Both	2.33379994236245	17.3589773577607	40.5123803570129	up	ATOX1	NA	red
IVNS1ABP	Both	-4.92757239095339	-8.17079943366142	40.2622057013276	dwn	IVNS1ABP	NA	blue
LAMP1	Both	-23.0471520682119	-1.74626001403473	40.2463200940961	dwn	LAMP1	NA	blue
SLCO4A1	Both	7.6743689994865	5.22053064417473	40.0642785365238	up	SLCO4A1	NA	red
CEBPB	Both	-5.87956174532819	-6.75763891204079	39.7319552359763	dwn	CEBPB	NA	blue
VDAC2	Both	13.3271768071119	2.97862306270716	39.6966361984395	up	VDAC2	NA	red
HAVCR1	Human	0	-39.1676174836084	-39.1676174836084	axis4	HAVCR1	NA	black
PID1	Both	-24.9802261552061	-1.55961533503881	38.959543784397	dwn	PID1	NA	blue
CCR5	Both	-3.98198632736815	-9.68017201173351	38.5463125972947	dwn	CCR5	NA	blue
PLCB1	Both	-5.13188624491063	-7.50505768164554	38.5151022836976	dwn	PLCB1	NA	blue
GOLM1	Both	5.60012613494157	6.87360898771742	38.4930773334856	up	GOLM1	NA	red
RASAL3	Both	-5.37112636044861	-7.09309869929355	38.0979294010393	dwn	RASAL3	NA	blue
LAT	Human	37.9828338511514	0	37.9828338511514	axis1	LAT	LAT	black
PIP4K2A	Both	-3.20440955741349	-11.8138057927935	37.8562721918545	dwn	PIP4K2A	NA	blue
ATP5F1A	Both	4.31928274755666	8.75022844209943	37.7947107471397	up	ATP5F1A	NA	red
FCER1G	Both	-2.71550928730877	-13.8897262717709	37.7176806891706	dwn	FCER1G	NA	blue
AQP9	Human	-37.6595181190985	0	-37.6595181190985	axis3	AQP9	NA	black
EGR1	Both	-4.22288460782928	-8.91086182080213	37.6295412255589	dwn	EGR1	NA	blue
MAP3K1	Both	-7.9873257152651	-4.70931511862012	37.6148337482412	dwn	MAP3K1	NA	blue
F5	Both	2.85608224440269	-13.1105635630667	-37.4448478065876	conflict1	F5	F5	hotpink
ALAS1	Both	2.81924949861465	-13.2684271671463	-37.4070066383823	conflict1	ALAS1	ALAS1	hotpink
IL1RN	Both	-7.81056931125375	-4.74413791027539	37.0544179703524	dwn	IL1RN	NA	blue
PSMB9	Both	-3.54516009808908	-10.4505973752916	37.0490408160783	dwn	PSMB9	NA	blue
ADAM15	Both	-3.21119411885788	-11.4748513456118	36.847975155797	dwn	ADAM15	NA	blue
BCAR3	Both	10.7123186116474	3.42379625483378	36.6767963431446	up	BCAR3	NA	red
TRIM22	Both	-13.2775343433061	-2.75295058861833	36.5523959858048	dwn	TRIM22	NA	blue
SERPINB10	Human	0	-36.3808527899144	-36.3808527899144	axis4	SERPINB10	NA	black
CLEC5A	Human	-36.2841224582168	0	-36.2841224582168	axis3	CLEC5A	NA	black
CADM1	Both	6.24797421769004	5.80049896805407	36.2413680021395	up	CADM1	NA	red
CUTA	Both	4.38054687432228	8.21251850945782	35.9753222869194	up	CUTA	NA	red
IRF5	Both	-1.7899135622353	-20.0324271539904	35.8563130474182	dwn	IRF5	NA	blue
AK1	Both	2.27470807054289	15.7523668626575	35.8320360326393	up	AK1	NA	red
MYO1F	Both	-4.85718982130629	-7.36124266808696	35.7549529595975	dwn	MYO1F	NA	blue
PIK3R5	Both	-7.81989679851447	-4.56062733693077	35.6636351112825	dwn	PIK3R5	NA	blue
PYCARD	Both	-4.39816787869141	-8.10825894481596	35.6614840432018	dwn	PYCARD	NA	blue
ETV6	Both	-9.15132109898213	-3.83464846100957	35.0920993684163	dwn	ETV6	NA	blue
AHR	Both	-2.08674683301948	-16.5210805622152	34.4753125412622	dwn	AHR	NA	blue
ACADM	Both	3.32282982858025	10.1911591663631	33.8634876658003	up	ACADM	NA	red
ARG2	Human	0	-33.4538383313373	-33.4538383313373	axis4	ARG2	NA	black
AK5	Human	33.3822375744569	0	33.3822375744569	axis1	AK5	AK5	black
FGR	Human	-33.2910647267579	0	-33.2910647267579	axis3	FGR	NA	black
EMP3	Human	0	-33.2866057720456	-33.2866057720456	axis4	EMP3	NA	black
DLAT	Both	3.26753214595397	10.156377094416	33.1862886424347	up	DLAT	NA	red
CCL4	Both	-4.98726964913195	-6.56092456437265	32.72109995014	dwn	CCL4	NA	blue
SERPINB1	Both	-4.11970457615073	-7.92457909536452	32.6469247632416	dwn	SERPINB1	NA	blue
DUSP1	Both	-4.46672642594794	-7.28369751793541	32.5342841819735	dwn	DUSP1	NA	blue
PDHA1	Both	9.0841837551013	3.56003338105512	32.3399974077993	up	PDHA1	NA	red
SP140	Both	-4.20457538666557	-7.6608583359266	32.2106563999687	dwn	SP140	NA	blue
HIVEP1	Both	-8.37263223207095	-3.82515785093548	32.0266399155016	dwn	HIVEP1	NA	blue
ZEB1	Both	7.97579690949431	4.01161973841861	31.9958643117455	up	ZEB1	NA	red
FAS	Both	-2.04765898538559	-15.5810927431537	31.9047645576449	dwn	FAS	NA	blue
CAMTA2	Human	0	31.7780465617628	31.7780465617628	axis2	CAMTA2	CAMTA2	black
BPI	Human	0	-31.5114296317895	-31.5114296317895	axis4	BPI	NA	black
PIGX	Human	0	-31.4452284431062	-31.4452284431062	axis4	PIGX	NA	black
ATP13A3	Both	-7.72225610298099	-4.06408927069339	31.3839381736716	dwn	ATP13A3	NA	blue
CD59	Both	9.2239378580171	3.38658305521643	31.23763165233	up	CD59	NA	red
CD52	Human	-31.1290933868833	0	-31.1290933868833	axis3	CD52	NA	black
ADA2	Human	-31.0358632029647	0	-31.0358632029647	axis3	ADA2	NA	black
KIAA0040	Human	30.6122305839381	0	30.6122305839381	axis1	KIAA0040	NA	black
SHTN1	Both	19.5253617834973	1.56430380872568	30.5435978046716	up	SHTN1	NA	red
CAMK1D	Both	-3.81588882362573	-7.99461088012012	30.506546306687	dwn	CAMK1D	NA	blue
PEBP1	Both	3.39955903507603	8.92915414065747	30.3551866344587	up	PEBP1	NA	red
FOSB	Both	-3.61085903597217	-8.35517431820253	30.1693566840042	dwn	FOSB	NA	blue
ELL2	Both	-6.48928412953827	-4.63453094649434	30.0747881189397	dwn	ELL2	NA	blue
NDUFS7	Both	3.02148717918317	9.9091203281044	29.9402800283508	up	NDUFS7	NA	red
SGMS1	Both	-3.59345876814493	-8.31975706331636	29.8967039680099	dwn	SGMS1	NA	blue
RYBP	Both	-4.86351778696121	-6.12802400251918	29.8037537351773	dwn	RYBP	NA	blue
SIGLEC15	Human	29.7547989165821	0	29.7547989165821	axis1	SIGLEC15	NA	black
TNFAIP3	Both	-9.18278769484983	-3.19664644882973	29.354125675099	dwn	TNFAIP3	NA	blue
DSTN	Both	5.93847135576022	4.91426723246288	29.1832351945319	up	DSTN	NA	red
PTGES	Human	0	-28.9573491235087	-28.9573491235087	axis4	PTGES	NA	black
CLCN7	Both	2.74118378928256	10.3859752658319	28.4698670345881	up	CLCN7	NA	red
COL27A1	Human	28.3603649105075	0	28.3603649105075	axis1	COL27A1	NA	black
CSTA	Human	-28.2211321175782	0	-28.2211321175782	axis3	CSTA	NA	black
PKN3	Both	7.24420767491544	3.88794431430091	28.1650760413025	up	PKN3	NA	red
IRF4	Both	-2.27361139755826	-12.306534323941	27.9802767033543	dwn	IRF4	NA	blue
IKBKE	Both	-3.33545641602189	-8.28272593854724	27.6266713738783	dwn	IKBKE	NA	blue
KYNU	Human	-27.6203376413801	0	-27.6203376413801	axis3	KYNU	NA	black
ATP5F1C	Both	6.05273506140866	4.55187991098239	27.5513231325249	up	ATP5F1C	NA	red
HIVEP3	Human	0	-27.4900645549096	-27.4900645549096	axis4	HIVEP3	NA	black
LRRFIP1	Human	0	-27.3211711030607	-27.3211711030607	axis4	LRRFIP1	NA	black
PDK3	Both	2.10999144849287	12.8277847924609	27.0665162151993	up	PDK3	NA	red
PIM1	Both	-2.45996556309955	-10.9873165542479	27.0284203543234	dwn	PIM1	NA	blue
PARP1	Human	0	26.9749400028951	26.9749400028951	axis2	PARP1	NA	black
VDR	Both	-5.53009817517055	-4.81009035672862	26.6002719041504	dwn	VDR	NA	blue
CD69	Both	-13.0556620273825	-2.01339167399687	26.2861612244492	dwn	CD69	NA	blue
PSTPIP2	Both	-6.32778018566992	-4.14014425717081	26.1979227963406	dwn	PSTPIP2	NA	blue
ARL6IP5	Both	3.93572344203345	6.63808971040062	26.1256852835447	up	ARL6IP5	NA	red
IRF1	Both	-3.17930167617456	-8.21251850945782	26.1100738627339	dwn	IRF1	NA	blue
CCNL1	Both	-4.6243004089052	-5.63526472127114	26.0591569548632	dwn	CCNL1	NA	blue
SH3BP1	Both	-2.57232747614781	-10.0515872104342	25.8559739602957	dwn	SH3BP1	NA	blue
JAML	Human	-25.7857748718741	0	-25.7857748718741	axis3	JAML	NA	black
GRINA	Both	-4.10437422271117	-6.28137936576562	25.7811315519182	dwn	GRINA	NA	blue
OAS2	Both	-1.66286788315517	-15.4727380574621	25.7291191802264	dwn	OAS2	NA	blue
TNF	Human	-25.4980547523442	0	-25.4980547523442	axis3	TNF	NA	black
PNP	Human	0	-25.4969955760938	-25.4969955760938	axis4	PNP	NA	black
SLC43A3	Human	0	-25.3969400161872	-25.3969400161872	axis4	SLC43A3	NA	black
PIK3CD	Both	-9.64949185906059	-2.61621536672044	25.2451488827181	dwn	PIK3CD	NA	blue
GGH	Human	0	-25.2353270091509	-25.2353270091509	axis4	GGH	NA	black
MBOAT1	Human	0	-25.1773690693119	-25.1773690693119	axis4	MBOAT1	NA	black
COMTD1	Both	5.20246463059971	4.80801481316941	25.0135270089133	up	COMTD1	NA	red
CYTH1	Both	-5.80674135761176	-4.27041857131219	24.7972161323518	dwn	CYTH1	NA	blue
ZNF622	Both	2.10338786325014	11.6979914745111	24.6054132918904	up	ZNF622	NA	red
TBC1D4	Both	5.0668008199837	4.830487956091	24.4751203368432	up	TBC1D4	NA	red
OSCAR	Both	2.78032941757502	8.69457952480921	24.1737952262725	up	OSCAR	NA	red
CCL8	Both	-2.24757021645111	-10.675186769229	23.9932318375722	dwn	CCL8	NA	blue
OCIAD2	Human	23.8949232027541	0	23.8949232027541	axis1	OCIAD2	NA	black
GRB2	Both	-2.32159872724516	-10.2920104370437	23.8939183314347	dwn	GRB2	NA	blue
GPR137B	Both	6.74675949201874	3.53723816174082	23.8648951432558	up	GPR137B	NA	red
NDUFS3	Both	6.81745333069548	3.49894109212114	23.8538676023886	up	NDUFS3	NA	red
ABCC5	Both	4.1213841710019	5.71623179616812	23.558787242505	up	ABCC5	NA	red
NUPR1	Both	6.44063765599976	3.64456434372036	23.4733183518794	up	NUPR1	NA	red
ATP5F1D	Both	3.73257896196397	6.2861995738637	23.4637362801106	up	ATP5F1D	NA	red
GPR132	Human	-23.3612640064424	0	-23.3612640064424	axis3	GPR132	NA	black
LPAR6	Both	-2.24749137364483	-10.3771602446534	23.3225781327885	dwn	LPAR6	NA	blue
MAP3K20	Both	-4.17857880183256	-5.57259129850114	23.2855118711934	dwn	MAP3K20	NA	blue
THOP1	Human	23.1421622127548	0	23.1421622127548	axis1	THOP1	NA	black
PTX3	Human	-23.0374860206799	0	-23.0374860206799	axis3	PTX3	NA	black
BST1	Human	-22.7033339614068	0	-22.7033339614068	axis3	BST1	NA	black
SUCNR1	Human	22.6536088754897	0	22.6536088754897	axis1	SUCNR1	NA	black
NDUFB10	Both	5.37596548942671	4.18130983124542	22.478577353376	up	NDUFB10	NA	red
ATP6V0B	Both	3.76433560105481	5.95877613348594	22.4308331379969	up	ATP6V0B	NA	red
UGCG	Human	0	-22.3587000654251	-22.3587000654251	axis4	UGCG	NA	black
TPM4	Human	0	-22.2941065283771	-22.2941065283771	axis4	TPM4	NA	black
HIP1	Both	-3.23775392494635	-6.82753697129479	22.105884626526	dwn	HIP1	NA	blue
SASH1	Both	-3.72981513472424	-5.92620610535844	22.1036532232611	dwn	SASH1	NA	blue
HMGB2	Both	-5.74023500976293	-3.82740776951251	21.9702200751944	dwn	HMGB2	NA	blue
SERPINB9	Human	-21.8216535797288	0	-21.8216535797288	axis3	SERPINB9	NA	black
HAGHL	Both	6.4405765204243	3.38656208436899	21.8114122455461	up	HAGHL	NA	red
GIMAP1	Both	-3.02796482378017	-7.18437480639661	21.7540341946214	dwn	GIMAP1	NA	blue
GRK6	Both	-2.52134642997857	-8.60436197778322	21.694577354927	dwn	GRK6	NA	blue
ALCAM	Both	-8.76691916845584	2.46965006872697	-21.6512225269007	conflict2	ALCAM	ALCAM	hotpink
RUFY4	Human	21.6455961114516	0	21.6455961114516	axis1	RUFY4	NA	black
MPP1	Human	0	-21.5207768192666	-21.5207768192666	axis4	MPP1	NA	black
TMEM165	Human	0	-21.5207768192666	-21.5207768192666	axis4	TMEM165	NA	black
TTYH2	Both	4.14883918716702	5.18546034248889	21.5136410724185	up	TTYH2	NA	red
SSH2	Both	-2.34330528424417	-9.15453518811855	21.4518706811174	dwn	SSH2	NA	blue
COX5A	Both	4.61809225694865	4.63599353596852	21.4094458517202	up	COX5A	NA	red
TLR1	Both	-2.74921430774909	-7.71355153079025	21.2062062320084	dwn	TLR1	NA	blue
TGFB1	Both	-1.90310246481954	-11.1399467935812	21.200460200823	dwn	TGFB1	NA	blue
TCEA3	Human	0	-21.1894475841341	-21.1894475841341	axis4	TCEA3	NA	black
PDPN	Human	0	21.1894475841341	21.1894475841341	axis2	PDPN	NA	black
IGFBP6	Both	8.8714615299765	2.38525808489434	21.1607253392055	up	IGFBP6	NA	red
BOLA3	Both	5.31330805881475	3.97859714492829	21.1395122729249	up	BOLA3	NA	red
NRP2	Both	4.46229896657946	4.73256654884669	21.1181268201871	up	NRP2	NA	red
BATF3	Human	0	-21.1043254758992	-21.1043254758992	axis4	BATF3	NA	black
RCAN3	Both	5.38972848917241	3.91393900117765	21.0950685395302	up	RCAN3	NA	red
DSE	Human	-20.9586901581697	0	-20.9586901581697	axis3	DSE	NA	black
ATP6AP1	Both	9.84577481978273	2.118619938921	20.859454847318	up	ATP6AP1	NA	red
NDUFA8	Both	4.64850862588327	4.48298979302802	20.8392167226374	up	NDUFA8	NA	red
SPHK1	Both	1.50720092404197	-13.8212793830984	-20.8314450576481	conflict1	SPHK1	SPHK1	hotpink
THY1	Human	0	-20.798504920243	-20.798504920243	axis4	THY1	NA	black
BDH1	Both	10.9377432400542	1.89169677090427	20.6908935681905	up	BDH1	NA	red
CDC42EP5	Human	20.6027917278475	0	20.6027917278475	axis1	CDC42EP5	NA	black
BANK1	Human	0	-20.4689729329025	-20.4689729329025	axis4	BANK1	NA	black
LGALS9	Both	-1.84200235115415	-11.0907555275782	20.429197757875	dwn	LGALS9	NA	blue
DLD	Both	4.45987147565795	4.57174995299629	20.3894172092087	up	DLD	NA	red
BCAR1	Both	7.8551705626583	2.59087597810902	20.3517727147405	up	BCAR1	NA	red
FMNL1	Both	-2.04730053847759	-9.89430029548457	20.2566063228045	dwn	FMNL1	NA	blue
RNASEK	Human	0	20.1970758612495	20.1970758612495	axis2	RNASEK	NA	black
MCEMP1	Human	-20.1793072000536	0	-20.1793072000536	axis3	MCEMP1	NA	black
TNFAIP6	Human	-20.1499419315772	0	-20.1499419315772	axis3	TNFAIP6	NA	black
STK10	Human	0	-20.140396363	-20.140396363	axis4	STK10	NA	black
SLC46A2	Human	0	-20.0988932777152	-20.0988932777152	axis4	SLC46A2	NA	black
CLEC10A	Human	-20.0776339910954	0	-20.0776339910954	axis3	CLEC10A	NA	black
TIAM1	Both	6.95840968200713	2.87745965800422	20.0225431438415	up	TIAM1	NA	red
CLU	Human	0	20.0118691221989	20.0118691221989	axis2	CLU	NA	black
BAMBI	Human	19.9105497630742	0	19.9105497630742	axis1	BAMBI	NA	black
SLC39A13	Both	14.7182056162565	1.34909702632014	19.85628742966	up	SLC39A13	NA	red
MS4A2	Human	0	-19.8174548941986	-19.8174548941986	axis4	MS4A2	NA	black
DMXL1	Human	0	19.8127925673774	19.8127925673774	axis2	DMXL1	NA	black
GPNMB	Both	7.82144293066909	2.52825012057292	19.7745640325184	up	GPNMB	NA	red
ACAT1	Both	3.56478087847178	5.53612020555042	19.7350554496674	up	ACAT1	NA	red
HCFC1R1	Human	19.6153296944019	0	19.6153296944019	axis1	HCFC1R1	NA	black
TBXAS1	Human	0	-19.6121211118479	-19.6121211118479	axis4	TBXAS1	NA	black
NDUFV3	Both	1.40517365800891	13.8883611888459	19.5155592954796	up	NDUFV3	NA	red
TACC1	Human	0	-19.5060203593525	-19.5060203593525	axis4	TACC1	NA	black
CD274	Human	0	-19.4799696973598	-19.4799696973598	axis4	CD274	NA	black
DUSP14	Human	19.4642501364932	0	19.4642501364932	axis1	DUSP14	NA	black
TAGLN2	Both	-1.69578766249384	-11.4238175101247	19.3723687922506	dwn	TAGLN2	NA	blue
FAR1	Both	-1.71853144805832	-11.2487404310106	19.3313141817369	dwn	FAR1	NA	blue
FGL2	Both	-1.52993469609945	-12.6243396680796	19.3144152735395	dwn	FGL2	NA	blue
NAGLU	Human	0	19.2164945125765	19.2164945125765	axis2	NAGLU	NA	black
TGFBI	Both	-6.94039857171379	-2.76185954310617	19.1684060282481	dwn	TGFBI	NA	blue
MYO10	Both	3.35153599547143	5.71750428863029	19.1624214276067	up	MYO10	NA	red
PSEN2	Both	5.18554566866985	3.69261278010583	19.1482122079527	up	PSEN2	NA	red
CFL2	Both	10.4340846501417	1.8319463945317	19.1146837550655	up	CFL2	NA	red
ARID3A	Both	-1.67293502509378	-11.4243275633694	19.112157718905	dwn	ARID3A	NA	blue
BASP1	Human	-19.0464771371051	0	-19.0464771371051	axis3	BASP1	NA	black
ADAM28	Human	0	-18.9111544319342	-18.9111544319342	axis4	ADAM28	NA	black
PLEKHA8	Both	2.02253538751332	9.34443140758099	18.8994431980235	up	PLEKHA8	NA	red
PTPRC	Both	-1.35057365350368	-13.9836646473453	18.8859690521353	dwn	PTPRC	NA	blue
LCN2	Human	0	-18.8310324726672	-18.8310324726672	axis4	LCN2	NA	black
IL10	Human	-18.778671704103	0	-18.778671704103	axis3	IL10	NA	black
SDHA	Both	6.601384868322	2.84277842139413	18.7662744549835	up	SDHA	NA	red
EHD1	Human	-18.6473068240745	0	-18.6473068240745	axis3	EHD1	NA	black
PPM1H	Human	0	18.503534355435	18.503534355435	axis2	PPM1H	NA	black
PPARG	Both	-4.053152172626	-4.54969670768196	18.4406130955305	dwn	PPARG	NA	blue
THBD	Human	-18.3726011947457	0	-18.3726011947457	axis3	THBD	NA	black
ALOX5	Human	-18.2129405794651	0	-18.2129405794651	axis3	ALOX5	NA	black
EEA1	Human	0	18.15294681646	18.15294681646	axis2	EEA1	NA	black
STK26	Both	-2.60346912579102	-6.96783285221033	18.140537704402	dwn	STK26	NA	blue
RGS4	Human	0	17.9804292300597	17.9804292300597	axis2	RGS4	NA	black
CD93	Human	-17.9656225439843	0	-17.9656225439843	axis3	CD93	NA	black
CISD3	Both	8.55619610539626	2.09524151042316	17.9272972513472	up	CISD3	NA	red
BNIP3	Both	3.17232515156249	5.63831750173292	17.8865764232423	up	BNIP3	NA	red
ADA	Both	-1.4245632402421	-12.5214259167988	17.8375630764863	dwn	ADA	NA	blue
PEA15	Human	-17.8322160033417	0	-17.8322160033417	axis3	PEA15	NA	black
SMPDL3B	Human	0	-17.8191298840756	-17.8191298840756	axis4	SMPDL3B	NA	black
CD47	Human	0	-17.7439539361527	-17.7439539361527	axis4	CD47	NA	black
TSPAN3	Human	17.6195034727056	0	17.6195034727056	axis1	TSPAN3	NA	black
CHI3L1	Human	0	17.6057765141759	17.6057765141759	axis2	CHI3L1	NA	black
IL10RA	Human	-17.5870645646327	0	-17.5870645646327	axis3	IL10RA	NA	black
DNAJC13	Both	4.09295519613856	4.28997377620737	17.5586704586261	up	DNAJC13	NA	red
AMPD2	Human	-17.5416906639438	0	-17.5416906639438	axis3	AMPD2	NA	black
UBA7	Both	-4.79625158776629	-3.64360809756262	17.4756611231328	dwn	UBA7	NA	blue
SH2B2	Both	-4.33385534183552	-4.01451759784827	17.3983385363274	dwn	SH2B2	NA	blue
DOCK2	Both	-3.12864476818507	-5.55975272155913	17.3944912647086	dwn	DOCK2	NA	blue
GPCPD1	Both	-2.82896734317901	-6.10914584292184	17.2825740843437	dwn	GPCPD1	NA	blue
GPR84	Human	-17.2148884924146	0	-17.2148884924146	axis3	GPR84	NA	black
BCL3	Both	-8.34844144896076	-2.05227615526199	17.133307319303	dwn	BCL3	NA	blue
PADI3	Human	0	-16.9702833481509	-16.9702833481509	axis4	PADI3	NA	black
SPTBN1	Both	-1.65418957069721	-10.2073721617406	16.8849285741764	dwn	SPTBN1	NA	blue
LCP2	Human	-16.692478018862	0	-16.692478018862	axis3	LCP2	NA	black
TDRD3	Human	16.6876402557019	0	16.6876402557019	axis1	TDRD3	NA	black
CREB5	Human	-16.661429428526	0	-16.661429428526	axis3	CREB5	NA	black
CYB5D1	Human	-16.6212071995732	0	-16.6212071995732	axis3	CYB5D1	NA	black
ING2	Both	1.80935262280226	9.15358993632876	16.5620719593528	up	ING2	NA	red
EOGT	Human	16.5262164163536	0	16.5262164163536	axis1	EOGT	NA	black
PTPN6	Human	0	-16.5176387558677	-16.5176387558677	axis4	PTPN6	NA	black
SRD5A1	Both	5.10015312671298	3.23064932884722	16.4768062758333	up	SRD5A1	NA	red
DUSP2	Human	-16.3870961584822	0	-16.3870961584822	axis3	DUSP2	NA	black
ANXA6	Human	-16.3678827467216	0	-16.3678827467216	axis3	ANXA6	NA	black
STMP1	Human	0	16.3495466022875	16.3495466022875	axis2	STMP1	NA	black
MSR1	Both	-4.15525963950298	-3.90441688290576	16.2238658893323	dwn	MSR1	NA	blue
TRAK2	Both	3.80135713486724	4.25844061289652	16.1878536072426	up	TRAK2	NA	red
HVCN1	Both	-4.94194566370596	-3.26296634389177	16.1254023740144	dwn	HVCN1	NA	blue
SCIMP	Human	-16.0929214265911	0	-16.0929214265911	axis3	SCIMP	NA	black
GNAS	Both	2.44976853071414	6.56911004015551	16.0927990511713	up	GNAS	NA	red
XDH	Human	0	-16.0384352221455	-16.0384352221455	axis4	XDH	NA	black
LTF	Human	0	-16.0086520477665	-16.0086520477665	axis4	LTF	NA	black
CD302	Human	-15.9808552938623	0	-15.9808552938623	axis3	CD302	NA	black
TNFRSF12A	Human	15.7768867741134	0	15.7768867741134	axis1	TNFRSF12A	NA	black
QPCT	Human	-15.7147327400504	0	-15.7147327400504	axis3	QPCT	NA	black
SMC6	Human	0	15.626872185978	15.626872185978	axis2	SMC6	NA	black
MGLL	Human	0	-15.626872185978	-15.626872185978	axis4	MGLL	NA	black
BABAM2	Human	0	15.6025654395636	15.6025654395636	axis2	BABAM2	NA	black
NDUFA9	Both	2.91409441682941	5.35312927233836	15.5995241250873	up	NDUFA9	NA	red
CIITA	Human	-15.5692411258873	0	-15.5692411258873	axis3	CIITA	NA	black
FXYD6	Human	15.5628197937979	0	15.5628197937979	axis1	FXYD6	NA	black
NHLRC3	Both	9.33028913646961	1.66514905801108	15.5363221665634	up	NHLRC3	NA	red
MMP14	Both	9.78907223310646	1.57273593212692	15.3956256431925	up	MMP14	NA	red
MTUS1	Both	4.85718982130629	3.16333532230687	15.3649201288876	up	MTUS1	NA	red
RAI14	Human	15.317122149774	0	15.317122149774	axis1	RAI14	NA	black
TPGS2	Human	15.2723427684311	0	15.2723427684311	axis1	TPGS2	NA	black
EDIL3	Both	3.22283077829512	4.73646388270854	15.2648215814763	up	EDIL3	NA	red
PLA2G15	Human	0	15.1491453308931	15.1491453308931	axis2	PLA2G15	NA	black
UQCR10	Both	2.12721844892723	7.09309869929355	15.088570413199	up	UQCR10	NA	red
PLAC8	Human	-15.0517330010704	0	-15.0517330010704	axis3	PLAC8	NA	black
PAG1	Human	-14.9721248377847	0	-14.9721248377847	axis3	PAG1	NA	black
ADGRE5	Human	0	-14.9185108512084	-14.9185108512084	axis4	ADGRE5	NA	black
XAF1	Both	-2.06848548771495	-7.19808819879991	14.8891409785099	dwn	XAF1	NA	blue
ANKH	Human	14.886016753568	0	14.886016753568	axis1	ANKH	NA	black
IGFLR1	Both	-4.14388952387343	3.57997464556026	-14.8350194294696	conflict2	IGFLR1	IGFLR1	hotpink
IRF8	Human	-14.8177562622685	0	-14.8177562622685	axis3	IRF8	NA	black
SESTD1	Both	-7.10306932071354	2.08343372279878	-14.798774158152	conflict2	SESTD1	SESTD1	hotpink
TPD52	Human	0	-14.7822211705846	-14.7822211705846	axis4	TPD52	NA	black
PER1	Both	-4.02621320277403	-3.62777698597113	14.6062035976367	dwn	PER1	NA	blue
FCGRT	Human	0	-14.5819412681127	-14.5819412681127	axis4	FCGRT	NA	black
C3AR1	Human	-14.4520084632834	0	-14.4520084632834	axis3	C3AR1	NA	black
ACSL1	Both	-8.80757194783262	-1.63696633399157	14.4176987628106	dwn	ACSL1	NA	blue
SP100	Human	0	-14.3696726307895	-14.3696726307895	axis4	SP100	NA	black
IL7R	Both	-7.20340700070567	-1.99411855046744	14.3644475266742	dwn	IL7R	NA	blue
TAPBP	Human	0	-14.2728512842447	-14.2728512842447	axis4	TAPBP	NA	black
SYCE1L	Human	14.25479602387	0	14.25479602387	axis1	SYCE1L	NA	black
POLR2E	Human	0	14.2087315861489	14.2087315861489	axis2	POLR2E	NA	black
VKORC1	Both	1.72586301274163	8.19605705474661	14.1452717211073	up	VKORC1	NA	red
SERPINB6	Human	0	14.1009654261486	14.1009654261486	axis2	SERPINB6	NA	black
SNX3	Human	0	-14.0692592764903	-14.0692592764903	axis4	SNX3	NA	black
RBP4	Human	0	14.04648174576	14.04648174576	axis2	RBP4	NA	black
HLA-DQB1	Human	-13.9636412850668	0	-13.9636412850668	axis3	HLA-DQB1	NA	black
GAPT	Human	-13.9178819323926	0	-13.9178819323926	axis3	GAPT	NA	black
ENDOG	Human	0	13.9163560407992	13.9163560407992	axis2	ENDOG	NA	black
SLC43A2	Human	-13.8945332737807	0	-13.8945332737807	axis3	SLC43A2	NA	black
CRYAB	Human	0	13.8640492708491	13.8640492708491	axis2	CRYAB	NA	black
TNFAIP2	Human	-13.7838951379149	0	-13.7838951379149	axis3	TNFAIP2	NA	black
WWC1	Human	13.7283583492788	0	13.7283583492788	axis1	WWC1	NA	black
NR4A2	Human	0	-13.6720237641225	-13.6720237641225	axis4	NR4A2	NA	black
CPVL	Human	-13.6610750850735	0	-13.6610750850735	axis3	CPVL	NA	black
ACSL3	Human	0	13.659473756471	13.659473756471	axis2	ACSL3	NA	black
ITGAM	Both	-10.1032136396977	-1.34841081243886	13.6232825121482	dwn	ITGAM	NA	blue
FRY	Both	-3.88956551984214	-3.50001136594812	13.6135235280474	dwn	FRY	NA	blue
FKBP5	Both	-2.53772772376965	-5.32655514832125	13.5173466720828	dwn	FKBP5	NA	blue
NR1H3	Human	0	13.4996220509872	13.4996220509872	axis2	NR1H3	NA	black
NOCT	Human	0	-13.4950352356753	-13.4950352356753	axis4	NOCT	NA	black
TM4SF1	Human	13.4717542723247	0	13.4717542723247	axis1	TM4SF1	NA	black
TRAF1	Human	-13.4710745523841	0	-13.4710745523841	axis3	TRAF1	NA	black
RASAL2	Both	2.48238919171576	5.41901768109698	13.4521109212717	up	RASAL2	NA	red
PTAFR	Human	-13.3962436136008	0	-13.3962436136008	axis3	PTAFR	NA	black
RBP7	Human	-13.3839913443665	0	-13.3839913443665	axis3	RBP7	NA	black
NINJ1	Human	-13.3412055339707	0	-13.3412055339707	axis3	NINJ1	NA	black
UQCRC2	Both	4.86905664040853	2.73077635547357	13.2963047470892	up	UQCRC2	NA	red
PKIA	Human	13.2763235661944	0	13.2763235661944	axis1	PKIA	NA	black
GALM	Human	0	13.2260196668018	13.2260196668018	axis2	GALM	NA	black
IFI44L	Both	-5.38316005959451	-2.44027123714656	13.1363706583846	dwn	IFI44L	NA	blue
SLC25A37	Human	-13.108647297826	0	-13.108647297826	axis3	SLC25A37	NA	black
PRSS22	Human	0	13.0955986094285	13.0955986094285	axis2	PRSS22	NA	black
RRP1B	Human	0	-13.0667658639302	-13.0667658639302	axis4	RRP1B	NA	black
DCUN1D3	Human	-13.0528486062178	0	-13.0528486062178	axis3	DCUN1D3	NA	black
ADIRF	Human	0	13.0255652859629	13.0255652859629	axis2	ADIRF	NA	black
PRNP	Both	-3.2445814660327	4.00805006447704	-13.0044449541334	conflict2	PRNP	PRNP	hotpink
GPR183	Human	0	12.9133859407641	12.9133859407641	axis2	GPR183	NA	black
TMEM140	Human	0	-12.9025095863878	-12.9025095863878	axis4	TMEM140	NA	black
TMEM170B	Human	-12.8919016778443	0	-12.8919016778443	axis3	TMEM170B	NA	black
INSIG1	Human	0	12.8810910994859	12.8810910994859	axis2	INSIG1	NA	black
HYAL2	Human	12.8594382580722	0	12.8594382580722	axis1	HYAL2	NA	black
ZFAND5	Human	0	-12.8473408013239	-12.8473408013239	axis4	ZFAND5	NA	black
TAP1	Human	0	-12.8218325392222	-12.8218325392222	axis4	TAP1	NA	black
UQCRC1	Both	5.60247469199634	2.26510066327243	12.6901691408079	up	UQCRC1	NA	red
HDDC2	Both	3.5472186763482	3.56523456722564	12.646666642425	up	HDDC2	NA	red
MRPS6	Human	0	12.6375089231112	12.6375089231112	axis2	MRPS6	NA	black
EMB	Human	-12.6028967143381	0	-12.6028967143381	axis3	EMB	NA	black
SPTLC2	Human	-12.573850551663	0	-12.573850551663	axis3	SPTLC2	NA	black
VWA1	Human	12.5385472492533	0	12.5385472492533	axis1	VWA1	NA	black
SNN	Human	-12.5257839088076	0	-12.5257839088076	axis3	SNN	NA	black
FHL2	Both	6.26210581872143	1.99708842788242	12.5059790647437	up	FHL2	NA	red
TMEM71	Human	-12.4720654336754	0	-12.4720654336754	axis3	TMEM71	NA	black
RCBTB2	Human	-12.4713629480629	0	-12.4713629480629	axis3	RCBTB2	NA	black
GSN	Both	1.56054914342224	7.99097634477851	12.4703112899515	up	GSN	NA	red
GPBAR1	Human	-12.4402937118467	0	-12.4402937118467	axis3	GPBAR1	NA	black
TENT5A	Both	1.74871624879037	-7.09309869929355	-12.4038169497285	conflict1	TENT5A	TENT5A	hotpink
ABAT	Human	0	-12.3994493309868	-12.3994493309868	axis4	ABAT	NA	black
STK38L	Human	-12.3690508057565	0	-12.3690508057565	axis3	STK38L	NA	black
GBE1	Human	12.3446063978503	0	12.3446063978503	axis1	GBE1	NA	black
ARFGEF3	Human	12.3049235079893	0	12.3049235079893	axis1	ARFGEF3	NA	black
PAM	Both	1.36796197813194	8.98862178839873	12.2960928423378	up	PAM	NA	red
SDC1	Human	12.2464566971556	0	12.2464566971556	axis1	SDC1	NA	black
RAB3IL1	Human	0	-12.1811422830365	-12.1811422830365	axis4	RAB3IL1	NA	black
IFT27	Human	0	12.1689117265862	12.1689117265862	axis2	IFT27	NA	black
STRIP2	Human	12.1295108354171	0	12.1295108354171	axis1	STRIP2	NA	black
DOK2	Human	0	-12.0962299899036	-12.0962299899036	axis4	DOK2	NA	black
CALCOCO2	Human	0	-12.0858535002555	-12.0858535002555	axis4	CALCOCO2	NA	black
GNAI2	Human	0	-12.047293479377	-12.047293479377	axis4	GNAI2	NA	black
EPB41	Human	0	-12.0463814083022	-12.0463814083022	axis4	EPB41	NA	black
TIPARP	Human	0	-12.0371490286782	-12.0371490286782	axis4	TIPARP	NA	black
NRGN	Human	-12.0007495832081	0	-12.0007495832081	axis3	NRGN	NA	black
ITGB2	Human	-11.9899099918615	0	-11.9899099918615	axis3	ITGB2	NA	black
HTRA3	Human	11.9872765819841	0	11.9872765819841	axis1	HTRA3	NA	black
SLC39A1	Human	11.9483547799067	0	11.9483547799067	axis1	SLC39A1	NA	black
ZYX	Both	-2.95422540719539	-4.04344328498742	11.9452428850634	dwn	ZYX	NA	blue
SPINT2	Human	-11.9387565823666	0	-11.9387565823666	axis3	SPINT2	NA	black
SDC2	Both	-4.93929495435476	-2.41387404211171	11.9228358766503	dwn	SDC2	NA	blue
GALNT12	Human	0	-11.9105327446976	-11.9105327446976	axis4	GALNT12	NA	black
EIF3K	Human	0	-11.8784922658533	-11.8784922658533	axis4	EIF3K	NA	black
BCAS2	Both	-7.18782511691311	1.64493987397906	-11.8235401419986	conflict2	BCAS2	BCAS2	hotpink
ZC3H12A	Human	-11.7911185742252	0	-11.7911185742252	axis3	ZC3H12A	NA	black
EPB41L3	Human	-11.7479809360955	0	-11.7479809360955	axis3	EPB41L3	NA	black
DHCR24	Human	11.5080673500097	0	11.5080673500097	axis1	DHCR24	NA	black
SRSF5	Both	-1.62323930277068	-7.08643011035031	11.5029718714582	dwn	SRSF5	NA	blue
PLXDC2	Both	-4.82169223857077	-2.38525808489434	11.5009803949232	dwn	PLXDC2	NA	blue
PARP15	Human	0	-11.4873281431431	-11.4873281431431	axis4	PARP15	NA	black
PTP4A1	Both	-3.0171976863755	-3.78777296127018	11.4284598152601	dwn	PTP4A1	NA	blue
DHTKD1	Human	11.41188505997	0	11.41188505997	axis1	DHTKD1	NA	black
RHOU	Human	-11.3733687249824	0	-11.3733687249824	axis3	RHOU	NA	black
GCSH	Both	5.34917516934945	2.12162651194987	11.3489518563557	up	GCSH	NA	red
DMXL2	Human	-11.3438008953048	0	-11.3438008953048	axis3	DMXL2	NA	black
PLSCR1	Human	-11.2792164539762	0	-11.2792164539762	axis3	PLSCR1	NA	black
CX3CR1	Human	-11.2659207476099	0	-11.2659207476099	axis3	CX3CR1	NA	black
ZNF827	Both	6.60860755688414	1.70078805904434	11.2398408196587	up	ZNF827	NA	red
STAB1	Human	-11.2059975600526	0	-11.2059975600526	axis3	STAB1	NA	black
TMC4	Human	0	-11.1817879962192	-11.1817879962192	axis4	TMC4	NA	black
DGKG	Human	0	-11.1762529450151	-11.1762529450151	axis4	DGKG	NA	black
DNASE2	Human	0	-11.1552550344006	-11.1552550344006	axis4	DNASE2	NA	black
UNC93B1	Human	0	-11.1160254456543	-11.1160254456543	axis4	UNC93B1	NA	black
GALK1	Human	0	-11.1046165296275	-11.1046165296275	axis4	GALK1	NA	black
PDE4A	Human	-11.1035284413683	0	-11.1035284413683	axis3	PDE4A	NA	black
DDAH2	Human	-11.0595693124987	0	-11.0595693124987	axis3	DDAH2	NA	black
ATP5F1B	Human	10.9881231545697	0	10.9881231545697	axis1	ATP5F1B	NA	black
SLC2A9	Human	0	-10.9873165542479	-10.9873165542479	axis4	SLC2A9	NA	black
CHPF	Both	6.28552540476161	1.74730189521609	10.9827104521688	up	CHPF	NA	red
CHD1	Human	-10.9734308766886	0	-10.9734308766886	axis3	CHD1	NA	black
RBPJ	Human	0	-10.9644571734386	-10.9644571734386	axis4	RBPJ	NA	black
POU2F2	Human	-10.9334250194009	0	-10.9334250194009	axis3	POU2F2	NA	black
ZSWIM6	Both	-2.63651399005761	-4.13913259823961	10.9128810019622	dwn	ZSWIM6	NA	blue
SH3GL3	Human	0	10.8907939881581	10.8907939881581	axis2	SH3GL3	NA	black
FLT1	Human	-10.8808899259173	0	-10.8808899259173	axis3	FLT1	NA	black
CCDC69	Human	-10.8637153236534	0	-10.8637153236534	axis3	CCDC69	NA	black
ICAM1	Human	-10.8141449496534	0	-10.8141449496534	axis3	ICAM1	NA	black
MRPL17	Both	4.12357053599837	2.62162282986582	10.8104466577353	up	MRPL17	NA	red
ZC3H8	Both	6.06024752287135	1.78369352332584	10.8096242562971	up	ZC3H8	NA	red
MYD88	Human	-10.738712926039	0	-10.738712926039	axis3	MYD88	NA	black
CCR2	Human	-10.7031996725236	0	-10.7031996725236	axis3	CCR2	NA	black
IMPA2	Human	-10.6466177631264	0	-10.6466177631264	axis3	IMPA2	NA	black
STBD1	Human	0	-10.6243279251286	-10.6243279251286	axis4	STBD1	NA	black
ATP5IF1	Human	0	10.6107198713195	10.6107198713195	axis2	ATP5IF1	NA	black
RXRA	Human	-10.5797996542632	0	-10.5797996542632	axis3	RXRA	NA	black
NDUFA12	Both	2.89704185455308	3.63085867572096	10.5187495515308	up	NDUFA12	NA	red
POLA2	Human	0	-10.484807598025	-10.484807598025	axis4	POLA2	NA	black
KCNJ15	Human	-10.4735086972292	0	-10.4735086972292	axis3	KCNJ15	NA	black
SYNGR1	Both	-1.35424989881683	7.73199151735056	-10.4710487300246	conflict2	SYNGR1	SYNGR1	hotpink
TMPO	Human	-10.4505193019218	0	-10.4505193019218	axis3	TMPO	NA	black
AFF1	Both	1.60640085659924	6.45716481388534	10.3727950882279	up	AFF1	NA	red
MOCOS	Human	0	-10.3503539338536	-10.3503539338536	axis4	MOCOS	NA	black
VMA21	Human	0	10.2870052229359	10.2870052229359	axis2	VMA21	NA	black
FCER2	Human	0	-10.2827285505602	-10.2827285505602	axis4	FCER2	NA	black
SPR	Human	10.2773396619173	0	10.2773396619173	axis1	SPR	NA	black
SRGAP3	Both	4.38035196686047	2.34203187219447	10.2589239178169	up	SRGAP3	NA	red
GRK2	Both	-2.58091941810946	-3.97485322407241	10.2587758701435	dwn	GRK2	NA	blue
BCL11A	Human	-10.2535807627561	0	-10.2535807627561	axis3	BCL11A	NA	black
STAP2	Human	10.2346573658164	0	10.2346573658164	axis1	STAP2	NA	black
ACTB	Human	0	-10.2287687721111	-10.2287687721111	axis4	ACTB	NA	black
SLCO3A1	Human	-10.1805925990388	0	-10.1805925990388	axis3	SLCO3A1	NA	black
RNF144B	Human	-10.1554563740959	0	-10.1554563740959	axis3	RNF144B	NA	black
PPP1R3B	Human	-10.0912739458402	0	-10.0912739458402	axis3	PPP1R3B	NA	black
MYO1C	Human	10.0620254473605	0	10.0620254473605	axis1	MYO1C	NA	black
GSAP	Both	2.73050127282522	3.66263977079481	10.0008425560555	up	GSAP	NA	red
P2RY13	Human	-9.99494844346467	0	-9.99494844346467	axis3	P2RY13	NA	black
NFKBID	Both	-3.94259307623004	-2.52986890320753	9.97424362155572	dwn	NFKBID	NA	blue
ETV3	Human	-9.96742479694332	0	-9.96742479694332	axis3	ETV3	NA	black
OAF	Both	3.62809087751064	2.73037961565629	9.90606537570358	up	OAF	NA	red
TPT1	Human	0	-9.89430029548457	-9.89430029548457	axis4	TPT1	NA	black
PPIC	Human	9.88894557233257	0	9.88894557233257	axis1	PPIC	NA	black
MAPK1IP1L	Human	0	-9.85571608559216	-9.85571608559216	axis4	MAPK1IP1L	NA	black
SYNJ1	Human	0	-9.84145467434346	-9.84145467434346	axis4	SYNJ1	NA	black
IL3RA	Human	-9.82689311807698	0	-9.82689311807698	axis3	IL3RA	NA	black
TUBA1B	Human	0	9.80574108554608	9.80574108554608	axis2	TUBA1B	NA	black
ADAP2	Human	-9.76986989719366	0	-9.76986989719366	axis3	ADAP2	NA	black
LTBP4	Human	9.7679761956631	0	9.7679761956631	axis1	LTBP4	NA	black
ACOD1	Human	-9.72480980945372	0	-9.72480980945372	axis3	ACOD1	NA	black
TLN2	Both	2.78899689312773	3.48556107313657	9.72121900378482	up	TLN2	NA	red
ADAMTSL4	Human	-9.69172849385233	0	-9.69172849385233	axis3	ADAMTSL4	NA	black
NDFIP2	Human	9.65724843366199	0	9.65724843366199	axis1	NDFIP2	NA	black
CLEC4D	Human	-9.64370597073438	0	-9.64370597073438	axis3	CLEC4D	NA	black
AKT3	Human	0	-9.62859139420415	-9.62859139420415	axis4	AKT3	NA	black
RAB4B	Human	0	-9.60740770691348	-9.60740770691348	axis4	RAB4B	NA	black
RAB7B	Human	-9.6070759067723	0	-9.6070759067723	axis3	RAB7B	NA	black
SLC7A5	Human	-9.58371281523458	0	-9.58371281523458	axis3	SLC7A5	NA	black
DAPP1	Human	-9.55846325878146	0	-9.55846325878146	axis3	DAPP1	NA	black
OSTM1	Both	1.74871624879037	5.45391234039613	9.53734512912903	up	OSTM1	NA	red
CEP85L	Both	-3.29198916412445	-2.87745965800422	9.47256601435513	dwn	CEP85L	NA	blue
RGS2	Human	-9.47040057698309	0	-9.47040057698309	axis3	RGS2	NA	black
CDC42EP2	Human	-9.46869373786948	0	-9.46869373786948	axis3	CDC42EP2	NA	black
LRG1	Both	-2.45616219639924	-3.85151408816006	9.45994330223786	dwn	LRG1	NA	blue
CYBRD1	Human	-9.45136609661713	0	-9.45136609661713	axis3	CYBRD1	NA	black
PGLS	Human	0	-9.42414048762151	-9.42414048762151	axis4	PGLS	NA	black
SUPT3H	Human	9.42117014969773	0	9.42117014969773	axis1	SUPT3H	NA	black
IL1R2	Both	-4.34293899990788	-2.16521659572782	9.40340359683415	dwn	IL1R2	NA	blue
VMO1	Human	-9.3927064852666	0	-9.3927064852666	axis3	VMO1	NA	black
UBXN11	Human	-9.39172630800294	0	-9.39172630800294	axis3	UBXN11	NA	black
IGSF21	Human	9.3827018307191	0	9.3827018307191	axis1	IGSF21	NA	black
MT2A	Human	-9.38015012562958	0	-9.38015012562958	axis3	MT2A	NA	black
TUBA4A	Human	-9.3630686371958	0	-9.3630686371958	axis3	TUBA4A	NA	black
ITGA7	Human	0	9.34643634232006	9.34643634232006	axis2	ITGA7	NA	black
ENTPD1	Human	-9.3183105791938	0	-9.3183105791938	axis3	ENTPD1	NA	black
DOCK1	Human	0	-9.30474679078414	-9.30474679078414	axis4	DOCK1	NA	black
MITF	Both	6.92063851301605	1.34294610901648	9.29404456296451	up	MITF	NA	red
IDH3A	Human	0	9.28346991696285	9.28346991696285	axis2	IDH3A	NA	black
DEF6	Human	0	-9.19334490887714	-9.19334490887714	axis4	DEF6	NA	black
ADAP1	Human	-9.17294711557495	0	-9.17294711557495	axis3	ADAP1	NA	black
LYG1	Human	0	-9.14865892059461	-9.14865892059461	axis4	LYG1	NA	black
PNPLA8	Both	-4.48598166100959	-2.03099168318361	9.11099144442467	dwn	PNPLA8	NA	blue
ABTB1	Human	0	-9.07941384653759	-9.07941384653759	axis4	ABTB1	NA	black
ALKBH7	Human	9.07659075682855	0	9.07659075682855	axis1	ALKBH7	NA	black
EHD2	Human	9.07541517511276	0	9.07541517511276	axis1	EHD2	NA	black
NUP214	Human	-9.0747495221592	0	-9.0747495221592	axis3	NUP214	NA	black
DOCK5	Human	0	9.06543422318478	9.06543422318478	axis2	DOCK5	NA	black
PRKCH	Both	3.45201674275061	2.62162282986582	9.04988590187404	up	PRKCH	NA	red
KCNE3	Human	-9.02389105393	0	-9.02389105393	axis3	KCNE3	NA	black
LUZP1	Human	0	9.00484928968596	9.00484928968596	axis2	LUZP1	NA	black
VSIG4	Human	-8.98806659627575	0	-8.98806659627575	axis3	VSIG4	NA	black
MALT1	Human	-8.97131476418411	0	-8.97131476418411	axis3	MALT1	NA	black
SNCA	Human	-8.93309303545133	0	-8.93309303545133	axis3	SNCA	NA	black
SULT1A1	Human	-8.92545015463902	0	-8.92545015463902	axis3	SULT1A1	NA	black
PDE4D	Human	-8.92348757860948	0	-8.92348757860948	axis3	PDE4D	NA	black
SAMD9L	Human	0	-8.92175963727039	-8.92175963727039	axis4	SAMD9L	NA	black
NBEAL2	Human	0	-8.92113483757601	-8.92113483757601	axis4	NBEAL2	NA	black
CTSC	Human	0	-8.9207800532992	-8.9207800532992	axis4	CTSC	NA	black
MTMR11	Human	-8.90918274775445	0	-8.90918274775445	axis3	MTMR11	NA	black
CREG2	Human	8.89732536896234	0	8.89732536896234	axis1	CREG2	NA	black
CARD19	Human	0	-8.89511176009047	-8.89511176009047	axis4	CARD19	NA	black
PLEKHF1	Human	8.89158072535764	0	8.89158072535764	axis1	PLEKHF1	NA	black
DUSP4	Human	0	8.88890205559913	8.88890205559913	axis2	DUSP4	NA	black
ABI3	Human	0	-8.88888397032097	-8.88888397032097	axis4	ABI3	NA	black
LY9	Human	0	-8.85957074258146	-8.85957074258146	axis4	LY9	NA	black
COL6A1	Human	8.85001208397006	0	8.85001208397006	axis1	COL6A1	NA	black
USP14	Human	0	8.82680471978439	8.82680471978439	axis2	USP14	NA	black
MED13L	Human	-8.82365183209518	0	-8.82365183209518	axis3	MED13L	NA	black
GLRX	Human	0	-8.82223436006865	-8.82223436006865	axis4	GLRX	NA	black
JAK3	Human	-8.79667763104932	0	-8.79667763104932	axis3	JAK3	NA	black
FKBP11	Human	8.78115553838288	0	8.78115553838288	axis1	FKBP11	NA	black
ICAM2	Human	-8.76595386983392	0	-8.76595386983392	axis3	ICAM2	NA	black
PPP2R3A	Human	8.73752649228025	0	8.73752649228025	axis1	PPP2R3A	NA	black
SIPA1L1	Human	0	-8.73230147190186	-8.73230147190186	axis4	SIPA1L1	NA	black
ETF1	Both	-2.59755245587959	-3.36167007814056	8.73211436733095	dwn	ETF1	NA	blue
ICAM4	Human	-8.73082874107762	0	-8.73082874107762	axis3	ICAM4	NA	black
EXT2	Human	8.72686639242664	0	8.72686639242664	axis1	EXT2	NA	black
P2RX7	Human	-8.72284505712596	0	-8.72284505712596	axis3	P2RX7	NA	black
NYAP2	Human	0	8.70497341414998	8.70497341414998	axis2	NYAP2	NA	black
CHN2	Human	0	-8.67157388457294	-8.67157388457294	axis4	CHN2	NA	black
TLR7	Human	-8.67028846706143	0	-8.67028846706143	axis3	TLR7	NA	black
FGF10	Human	0	-8.65931256131133	-8.65931256131133	axis4	FGF10	NA	black
PSMG2	Human	0	8.65931256131133	8.65931256131133	axis2	PSMG2	NA	black
SLAMF8	Human	-8.65315585127309	0	-8.65315585127309	axis3	SLAMF8	NA	black
NRARP	Human	-8.63539834789028	0	-8.63539834789028	axis3	NRARP	NA	black
VRK2	Both	-2.0373541168223	-4.23795913341282	8.63422348738327	dwn	VRK2	NA	blue
MAST4	Human	8.62062001267643	0	8.62062001267643	axis1	MAST4	NA	black
DNAAF1	Human	-8.61489936605158	0	-8.61489936605158	axis3	DNAAF1	NA	black
IL6R	Human	-8.58259471237426	0	-8.58259471237426	axis3	IL6R	NA	black
PMAIP1	Human	-8.57678728512924	0	-8.57678728512924	axis3	PMAIP1	NA	black
TKT	Human	0	-8.56312147445159	-8.56312147445159	axis4	TKT	NA	black
OAZ3	Human	0	-8.55500062902362	-8.55500062902362	axis4	OAZ3	NA	black
ATP11A	Human	-8.55060379795205	0	-8.55060379795205	axis3	ATP11A	NA	black
COQ8A	Human	8.54432232418699	0	8.54432232418699	axis1	COQ8A	NA	black
TNS1	Human	0	-8.52256128286685	-8.52256128286685	axis4	TNS1	NA	black
WDR91	Human	8.51985155455533	0	8.51985155455533	axis1	WDR91	NA	black
PI3	Human	0	-8.48653172112403	-8.48653172112403	axis4	PI3	NA	black
S100A2	Human	0	8.48483530678653	8.48483530678653	axis2	S100A2	NA	black
RPS6KA2	Human	8.46546918526799	0	8.46546918526799	axis1	RPS6KA2	NA	black
RNF144A	Human	0	-8.44657435789552	-8.44657435789552	axis4	RNF144A	NA	black
AKNA	Human	-8.43846882318098	0	-8.43846882318098	axis3	AKNA	NA	black
TNFSF14	Human	-8.43664685836864	0	-8.43664685836864	axis3	TNFSF14	NA	black
INPP4A	Human	-8.43451352626759	0	-8.43451352626759	axis3	INPP4A	NA	black
PPARGC1B	Both	6.17214911698956	1.36170009305524	8.40461602695552	up	PPARGC1B	NA	red
TBC1D9	Human	0	8.39747199462528	8.39747199462528	axis2	TBC1D9	NA	black
CKAP4	Human	-8.36461088845336	0	-8.36461088845336	axis3	CKAP4	NA	black
LDHB	Human	8.34561200264881	0	8.34561200264881	axis1	LDHB	NA	black
ARHGAP15	Human	0	-8.33521931206188	-8.33521931206188	axis4	ARHGAP15	NA	black
MICAL3	Both	6.05273506140866	1.37338922292181	8.31276110253964	up	MICAL3	NA	red
PTGER4	Both	-3.49594137589651	-2.3775683012918	8.31183939850598	dwn	PTGER4	NA	blue
MYO9B	Both	-3.71473354050667	-2.23610102695791	8.30651948480196	dwn	MYO9B	NA	blue
TET2	Human	-8.29345489202797	0	-8.29345489202797	axis3	TET2	NA	black
EAF2	Human	-8.28239043458739	0	-8.28239043458739	axis3	EAF2	NA	black
SASH3	Human	-8.27589704964392	0	-8.27589704964392	axis3	SASH3	NA	black
MLX	Human	8.27589704964392	0	8.27589704964392	axis1	MLX	NA	black
NDRG4	Human	8.25076244522877	0	8.25076244522877	axis1	NDRG4	NA	black
VSTM1	Human	-8.23651015494844	0	-8.23651015494844	axis3	VSTM1	NA	black
MAP3K5	Human	-8.23315713865294	0	-8.23315713865294	axis3	MAP3K5	NA	black
PABPC1	Both	-1.95607219288164	-4.20819536647228	8.23153393856977	dwn	PABPC1	NA	blue
RAC2	Human	8.23141509898722	0	8.23141509898722	axis1	RAC2	NA	black
COX5B	Both	3.73805060693706	2.19832595025397	8.21745365259232	up	COX5B	NA	red
TKTL1	Human	-8.20266864525297	0	-8.20266864525297	axis3	TKTL1	NA	black
SYTL1	Both	-1.39381872376637	5.86342346598082	-8.17254941225518	conflict2	SYTL1	SYTL1	hotpink
CHRNE	Both	-6.26423768252232	1.30243618253439	-8.15876981371241	conflict2	CHRNE	CHRNE	hotpink
CNPY3	Both	-2.45996556309955	3.30802519223797	-8.13762805477117	conflict2	CNPY3	CNPY3	hotpink
TEC	Both	2.93154529966555	2.76531786324071	8.10665458406449	up	TEC	NA	red
CDK18	Human	8.10277723965489	0	8.10277723965489	axis1	CDK18	NA	black
TLR6	Both	-1.90667478829499	-4.23242592743047	8.06985980915774	dwn	TLR6	NA	blue
NTAN1	Human	0	8.06445252222257	8.06445252222257	axis2	NTAN1	NA	black
GALE	Both	5.81391648064321	1.38343980374249	8.04320347495629	up	GALE	NA	red
NDUFB8	Both	2.00495893451676	4.01045008180216	8.0407877229427	up	NDUFB8	NA	red
APLP2	Human	0	-8.02396702328937	-8.02396702328937	axis4	APLP2	NA	black
CEP70	Both	2.41578048787298	3.31815707967323	8.01593912877217	up	CEP70	NA	red
NAV2	Human	7.99928911117109	0	7.99928911117109	axis1	NAV2	NA	black
HERPUD1	Human	0	-7.99674823905896	-7.99674823905896	axis4	HERPUD1	NA	black
IL18RAP	Human	0	-7.99097634477851	-7.99097634477851	axis4	IL18RAP	NA	black
MKRN2OS	Human	0	7.97738197278203	7.97738197278203	axis2	MKRN2OS	NA	black
CDKN2D	Human	-7.96085528707186	0	-7.96085528707186	axis3	CDKN2D	NA	black
NIPSNAP2	Both	2.45112516565524	3.23963752833692	7.94075707330779	up	NIPSNAP2	NA	red
TMEM106B	Both	1.8760397482552	4.224893059785	7.92606731228417	up	TMEM106B	NA	red
PARVG	Human	-7.92130411565254	0	-7.92130411565254	axis3	PARVG	NA	black
DCUN1D5	Human	0	7.90909185377216	7.90909185377216	axis2	DCUN1D5	NA	black
GNMT	Human	0	7.9043974646724	7.9043974646724	axis2	GNMT	NA	black
SLURP1	Human	0	-7.8754754131427	-7.8754754131427	axis4	SLURP1	NA	black
SGMS2	Human	-7.87093302255485	0	-7.87093302255485	axis3	SGMS2	NA	black
CACNA2D3	Human	-7.85012450310065	0	-7.85012450310065	axis3	CACNA2D3	NA	black
CSRNP1	Human	-7.83145804884243	0	-7.83145804884243	axis3	CSRNP1	NA	black
CD44	Human	-7.82436559244433	0	-7.82436559244433	axis3	CD44	NA	black
SORT1	Human	0	-7.82393269957543	-7.82393269957543	axis4	SORT1	NA	black
DNM3	Human	7.82364556789554	0	7.82364556789554	axis1	DNM3	NA	black
LIMK2	Human	-7.82144293066909	0	-7.82144293066909	axis3	LIMK2	NA	black
STK17B	Human	-7.80853051829432	0	-7.80853051829432	axis3	STK17B	NA	black
PRCD	Human	7.80853051829432	0	7.80853051829432	axis1	PRCD	NA	black
TSPAN12	Human	0	7.80016657985385	7.80016657985385	axis2	TSPAN12	NA	black
GLCCI1	Both	5.6674562809368	1.37511267104617	7.79339094451642	up	GLCCI1	NA	red
MFSD2A	Human	-7.77905573044445	0	-7.77905573044445	axis3	MFSD2A	NA	black
RB1	Human	-7.75318082709273	0	-7.75318082709273	axis3	RB1	NA	black
GCNT2	Human	0	-7.73635321661602	-7.73635321661602	axis4	GCNT2	NA	black
NAT14	Human	7.72631554779862	0	7.72631554779862	axis1	NAT14	NA	black
ARF6	Both	-1.79721062050053	-4.29728519478107	7.72312659138021	dwn	ARF6	NA	blue
LGALS2	Human	-7.70629799680705	0	-7.70629799680705	axis3	LGALS2	NA	black
PLD4	Human	-7.70292975517723	0	-7.70292975517723	axis3	PLD4	NA	black
NFAM1	Human	-7.6743689994865	0	-7.6743689994865	axis3	NFAM1	NA	black
SLC24A4	Human	-7.67278267188537	0	-7.67278267188537	axis3	SLC24A4	NA	black
ADD3	Human	0	-7.66550900628452	-7.66550900628452	axis4	ADD3	NA	black
MYCBP2	Both	-2.65821855674387	-2.86781099578978	7.6232684062425	dwn	MYCBP2	NA	blue
CA13	Human	0	-7.62079097427971	-7.62079097427971	axis4	CA13	NA	black
SKAP2	Human	0	-7.60455082569717	-7.60455082569717	axis4	SKAP2	NA	black
ARID5A	Human	-7.60345980026776	0	-7.60345980026776	axis3	ARID5A	NA	black
TBC1D8	Human	0	-7.5723382211752	-7.5723382211752	axis4	TBC1D8	NA	black
CSF2RB	Both	-3.29619128731029	-2.29662676770668	7.57012114191836	dwn	CSF2RB	NA	blue
PROK2	Human	-7.54228016488419	0	-7.54228016488419	axis3	PROK2	NA	black
KLHDC9	Human	0	-7.53394655781521	-7.53394655781521	axis4	KLHDC9	NA	black
ATP6AP2	Both	2.53922742008718	2.96489286238485	7.52853725378837	up	ATP6AP2	NA	red
PLEKHG2	Human	-7.5095952381238	0	-7.5095952381238	axis3	PLEKHG2	NA	black
CLDND1	Human	0	-7.49205958807291	-7.49205958807291	axis4	CLDND1	NA	black
S100A13	Human	0	-7.47538166209773	-7.47538166209773	axis4	S100A13	NA	black
DDX59	Human	0	7.47359155249281	7.47359155249281	axis2	DDX59	NA	black
NDUFS1	Both	1.9351088016001	3.84772858840268	7.44577345758636	up	NDUFS1	NA	red
COQ9	Both	4.44513774906527	1.67291983035129	7.43635908905437	up	COQ9	NA	red
SMAD3	Human	-7.43281602254159	0	-7.43281602254159	axis3	SMAD3	NA	black
SERTAD3	Human	0	-7.43014899132881	-7.43014899132881	axis4	SERTAD3	NA	black
HACD4	Both	-2.70955480430294	-2.73639596532276	7.41441483431548	dwn	HACD4	NA	blue
P2RX4	Human	-7.4093539553174	0	-7.4093539553174	axis3	P2RX4	NA	black
VWA5A	Human	7.4077898769352	0	7.4077898769352	axis1	VWA5A	NA	black
GOLIM4	Human	7.39328793198262	0	7.39328793198262	axis1	GOLIM4	NA	black
CCS	Human	0	-7.39065963454923	-7.39065963454923	axis4	CCS	NA	black
UBE2E2	Human	-7.37663361521781	0	-7.37663361521781	axis3	UBE2E2	NA	black
PNMA1	Human	7.37598977930128	0	7.37598977930128	axis1	PNMA1	NA	black
PELI2	Human	-7.36191608082857	0	-7.36191608082857	axis3	PELI2	NA	black
MEF2C	Human	-7.34980231864177	0	-7.34980231864177	axis3	MEF2C	NA	black
N4BP2	Human	7.34340973845741	0	7.34340973845741	axis1	N4BP2	NA	black
KCNMB1	Human	-7.34074639720714	0	-7.34074639720714	axis3	KCNMB1	NA	black
CLMN	Human	-7.33391809770357	0	-7.33391809770357	axis3	CLMN	NA	black
MILR1	Human	0	-7.32624544508593	-7.32624544508593	axis4	MILR1	NA	black
PGS1	Human	0	-7.30433940620864	-7.30433940620864	axis4	PGS1	NA	black
TMEM88	Human	-7.29187839605234	0	-7.29187839605234	axis3	TMEM88	NA	black
ST18	Both	4.02621320277403	1.80850507902966	7.2814270264731	up	ST18	NA	red
TMCC3	Human	-7.27784986872403	0	-7.27784986872403	axis3	TMCC3	NA	black
LY96	Human	0	-7.27759009225162	-7.27759009225162	axis4	LY96	NA	black
CHSY1	Human	-7.27723860264969	0	-7.27723860264969	axis3	CHSY1	NA	black
THRB	Human	7.27424237990285	0	7.27424237990285	axis1	THRB	NA	black
HOPX	Human	0	-7.26062098982119	-7.26062098982119	axis4	HOPX	NA	black
SREBF1	Human	0	-7.25519282958992	-7.25519282958992	axis4	SREBF1	NA	black
CTBP2	Human	0	7.25374509129407	7.25374509129407	axis2	CTBP2	NA	black
CLEC7A	Human	-7.25251615386165	0	-7.25251615386165	axis3	CLEC7A	NA	black
REPIN1	Human	7.17022374910644	0	7.17022374910644	axis1	REPIN1	NA	black
PSMD14	Human	7.15112100019832	0	7.15112100019832	axis1	PSMD14	NA	black
SEMA7A	Human	7.13481205581272	0	7.13481205581272	axis1	SEMA7A	NA	black
C17orf49	Human	0	-7.12200887779973	-7.12200887779973	axis4	C17orf49	NA	black
PLAU	Both	-1.34261030635707	-5.30430417610412	7.12161345489025	dwn	PLAU	NA	blue
IL1RAP	Human	-7.10131008938266	0	-7.10131008938266	axis3	IL1RAP	NA	black
BEST1	Human	-7.09990913203447	0	-7.09990913203447	axis3	BEST1	NA	black
GTF2I	Human	0	7.09882394076939	7.09882394076939	axis2	GTF2I	NA	black
ASPH	Human	0	7.09173051294867	7.09173051294867	axis2	ASPH	NA	black
ACKR3	Human	-7.07411282081607	0	-7.07411282081607	axis3	ACKR3	NA	black
CDK2AP1	Human	-7.0723614625635	0	-7.0723614625635	axis3	CDK2AP1	NA	black
SLC25A13	Both	1.71117799001203	4.13004970829313	7.06725015848682	up	SLC25A13	NA	red
TNFAIP8	Human	-7.06492509444738	0	-7.06492509444738	axis3	TNFAIP8	NA	black
TAGAP	Human	-7.06081342236436	0	-7.06081342236436	axis3	TAGAP	NA	black
KCNAB2	Human	0	-7.0533002880602	-7.0533002880602	axis4	KCNAB2	NA	black
ABCB4	Human	0	7.04019606242994	7.04019606242994	axis2	ABCB4	NA	black
CMTM6	Human	-7.03589645420324	0	-7.03589645420324	axis3	CMTM6	NA	black
CAPRIN1	Human	0	7.02030503755373	7.02030503755373	axis2	CAPRIN1	NA	black
NCR3LG1	Human	-7.00171767284641	0	-7.00171767284641	axis3	NCR3LG1	NA	black
LSR	Both	4.43706417127996	1.57756021775317	6.99973592022919	up	LSR	NA	red
LTB4R	Human	-6.9822519329381	0	-6.9822519329381	axis3	LTB4R	NA	black
PRKCD	Human	0	-6.97459657854314	-6.97459657854314	axis4	PRKCD	NA	black
TXNL1	Both	1.95150070692949	3.56523456722564	6.95755777831031	up	TXNL1	NA	red
DPEP2	Human	-6.95689449250584	0	-6.95689449250584	axis3	DPEP2	NA	black
P3H2	Human	6.94403694598421	0	6.94403694598421	axis1	P3H2	NA	black
DENND1B	Human	0	6.93449392945368	6.93449392945368	axis2	DENND1B	NA	black
RND1	Both	3.36403759059408	2.05356954680918	6.90828515036532	up	RND1	NA	red
OAZ2	Both	-2.85754821649823	2.41221893068239	-6.89303190317471	conflict2	OAZ2	NA	hotpink
SAMD4A	Human	-6.85132806316479	0	-6.85132806316479	axis3	SAMD4A	NA	black
USP36	Human	-6.83232119393071	0	-6.83232119393071	axis3	USP36	NA	black
TES	Human	-6.8292237836637	0	-6.8292237836637	axis3	TES	NA	black
OASL	Human	-6.8292237836637	0	-6.8292237836637	axis3	OASL	NA	black
FLNB	Both	1.90401251393257	3.58022233241183	6.81678812357298	up	FLNB	NA	red
RAB20	Human	-6.79086232921651	0	-6.79086232921651	axis3	RAB20	NA	black
TMSB10	Human	0	-6.75862005720822	-6.75862005720822	axis4	TMSB10	NA	black
ANKRD2	Human	0	6.75584035234083	6.75584035234083	axis2	ANKRD2	NA	black
SLC16A13	Human	0	-6.75533279288733	-6.75533279288733	axis4	SLC16A13	NA	black
SARAF	Human	0	-6.74764153025672	-6.74764153025672	axis4	SARAF	NA	black
LMO1	Human	0	-6.72370387384006	-6.72370387384006	axis4	LMO1	NA	black
EEPD1	Human	6.72213629043561	0	6.72213629043561	axis1	EEPD1	NA	black
P2RY6	Human	-6.72047157105349	0	-6.72047157105349	axis3	P2RY6	NA	black
MTMR2	Human	6.69423826930289	0	6.69423826930289	axis1	MTMR2	NA	black
MIER1	Human	0	-6.6856253759433	-6.6856253759433	axis4	MIER1	NA	black
MRPL44	Human	6.68390866008968	0	6.68390866008968	axis1	MRPL44	NA	black
ABCG1	Human	-6.68390866008968	0	-6.68390866008968	axis3	ABCG1	NA	black
YBX3	Human	0	-6.67614052893846	-6.67614052893846	axis4	YBX3	NA	black
PLK2	Human	-6.67286068419521	0	-6.67286068419521	axis3	PLK2	NA	black
GLUL	Both	-4.81477666735094	-1.37892003102559	6.63919199152487	dwn	GLUL	NA	blue
NFKB1	Human	-6.63493179324905	0	-6.63493179324905	axis3	NFKB1	NA	black
ACVRL1	Human	0	-6.63477966082507	-6.63477966082507	axis4	ACVRL1	NA	black
SLC39A14	Both	1.41406203701425	-4.68442592686781	-6.62406886838907	conflict1	SLC39A14	SLC39A14	hotpink
PLPPR2	Human	-6.62366145352196	0	-6.62366145352196	axis3	PLPPR2	NA	black
DDX4	Human	0	6.61617018046748	6.61617018046748	axis2	DDX4	NA	black
FAM102B	Human	-6.60988284334268	0	-6.60988284334268	axis3	FAM102B	NA	black
GJB2	Human	-6.60391537899117	0	-6.60391537899117	axis3	GJB2	NA	black
LAMP2	Human	0	-6.59376240266873	-6.59376240266873	axis4	LAMP2	NA	black
SH2D3C	Human	0	-6.58554012098504	-6.58554012098504	axis4	SH2D3C	NA	black
MTF1	Human	-6.56833370336128	0	-6.56833370336128	axis3	MTF1	NA	black
DVL1	Human	6.53098254768	0	6.53098254768	axis1	DVL1	NA	black
GRAMD1A	Human	0	-6.52446611468969	-6.52446611468969	axis4	GRAMD1A	NA	black
HNMT	Human	0	-6.51669812236588	-6.51669812236588	axis4	HNMT	NA	black
PHF10	Human	0	-6.51359908336876	-6.51359908336876	axis4	PHF10	NA	black
TPPP3	Human	-6.49947713649534	0	-6.49947713649534	axis3	TPPP3	NA	black
INHBA	Human	-6.49352854861644	0	-6.49352854861644	axis3	INHBA	NA	black
LSM12	Human	0	6.47591345098242	6.47591345098242	axis2	LSM12	NA	black
TSPAN13	Human	6.47207634633315	0	6.47207634633315	axis1	TSPAN13	NA	black
TREM2	Human	-6.46240622583441	0	-6.46240622583441	axis3	TREM2	NA	black
ARHGEF40	Human	-6.45824325175259	0	-6.45824325175259	axis3	ARHGEF40	NA	black
TMEM131L	Human	-6.41278500554252	0	-6.41278500554252	axis3	TMEM131L	NA	black
AFG3L2	Human	0	6.40624524001481	6.40624524001481	axis2	AFG3L2	NA	black
NAGA	Human	0	6.37971824537888	6.37971824537888	axis2	NAGA	NA	black
KCNJ2	Human	0	-6.36462468631769	-6.36462468631769	axis4	KCNJ2	NA	black
TMEM251	Human	6.36080708179683	0	6.36080708179683	axis1	TMEM251	NA	black
TSPAN32	Human	-6.32976727259343	0	-6.32976727259343	axis3	TSPAN32	NA	black
DUSP16	Human	0	-6.30285037634889	-6.30285037634889	axis4	DUSP16	NA	black
IRF3	Human	0	-6.29261051389952	-6.29261051389952	axis4	IRF3	NA	black
CORO1C	Human	0	6.29261051389952	6.29261051389952	axis2	CORO1C	NA	black
VGLL4	Human	6.2859276791978	0	6.2859276791978	axis1	VGLL4	NA	black
ATP1B3	Human	-6.28131510346042	0	-6.28131510346042	axis3	ATP1B3	NA	black
SAA1	Human	0	-6.2778426754676	-6.2778426754676	axis4	SAA1	NA	black
TTC19	Human	-6.25521952588768	0	-6.25521952588768	axis3	TTC19	NA	black
SNX24	Human	0	-6.25360798588999	-6.25360798588999	axis4	SNX24	NA	black
PFKP	Human	6.24708135713722	0	6.24708135713722	axis1	PFKP	NA	black
PANK3	Human	0	-6.24021682927678	-6.24021682927678	axis4	PANK3	NA	black
MAP4K1	Human	0	-6.23143919447054	-6.23143919447054	axis4	MAP4K1	NA	black
RASSF2	Human	-6.22247535939842	0	-6.22247535939842	axis3	RASSF2	NA	black
ENO2	Human	6.21539115895896	0	6.21539115895896	axis1	ENO2	NA	black
ATP1B1	Human	6.2094039600598	0	6.2094039600598	axis1	ATP1B1	NA	black
TIMM8A	Human	0	6.20016388826969	6.20016388826969	axis2	TIMM8A	NA	black
ADCY4	Human	0	-6.19817686187733	-6.19817686187733	axis4	ADCY4	NA	black
GIMAP8	Both	-1.58670968713755	-3.88704636429216	6.16761412057517	dwn	GIMAP8	NA	blue
SERPINE1	Human	0	-6.16673660929791	-6.16673660929791	axis4	SERPINE1	NA	black
LGALS1	Human	0	-6.16673660929791	-6.16673660929791	axis4	LGALS1	NA	black
AMZ2	Human	0	6.16673660929791	6.16673660929791	axis2	AMZ2	NA	black
PAPSS1	Both	4.0007404175563	-1.54059326882379	-6.16351375759852	conflict1	PAPSS1	NA	hotpink
CRISPLD2	Human	-6.15768415429655	0	-6.15768415429655	axis3	CRISPLD2	NA	black
NUMB	Human	-6.15001181321377	0	-6.15001181321377	axis3	NUMB	NA	black
IER5L	Both	1.51335127719236	-4.0612088426901	-6.14603558902999	conflict1	IER5L	NA	hotpink
BAZ1A	Human	0	-6.14565688368141	-6.14565688368141	axis4	BAZ1A	NA	black
NENF	Human	6.13689341804984	0	6.13689341804984	axis1	NENF	NA	black
NUDT14	Human	0	6.11882585894162	6.11882585894162	axis2	NUDT14	NA	black
TMED3	Human	6.10884488557558	0	6.10884488557558	axis1	TMED3	NA	black
CRYL1	Human	0	6.10185073621425	6.10185073621425	axis2	CRYL1	NA	black
RAB3D	Human	-6.09937799990877	0	-6.09937799990877	axis3	RAB3D	NA	black
BACE2	Human	6.09669406805403	0	6.09669406805403	axis1	BACE2	NA	black
HPGDS	Human	6.076106755771	0	6.076106755771	axis1	HPGDS	NA	black
MSL3	Human	-6.07359947589001	0	-6.07359947589001	axis3	MSL3	NA	black
DIXDC1	Human	6.07126944361055	0	6.07126944361055	axis1	DIXDC1	NA	black
FSCN1	Human	0	6.06401527460603	6.06401527460603	axis2	FSCN1	NA	black
JAK2	Both	-1.7604128205169	-3.43850926392038	6.05319579167158	dwn	JAK2	NA	blue
PIGK	Human	6.05273506140866	0	6.05273506140866	axis1	PIGK	NA	black
LAMC1	Human	6.0519429486223	0	6.0519429486223	axis1	LAMC1	NA	black
CPED1	Human	-6.0519429486223	0	-6.0519429486223	axis3	CPED1	NA	black
HEG1	Human	-6.03857678886929	0	-6.03857678886929	axis3	HEG1	NA	black
YIF1B	Human	0	6.0365515654431	6.0365515654431	axis2	YIF1B	NA	black
PRPSAP2	Human	6.03347675277902	0	6.03347675277902	axis1	PRPSAP2	NA	black
TACC3	Human	0	-6.01876524357931	-6.01876524357931	axis4	TACC3	NA	black
ATP5PF	Both	3.02225922494084	1.99096137472646	6.01720138126795	up	ATP5PF	NA	red
UQCRB	Both	2.02152767165187	2.9730822859112	6.01016811106749	up	UQCRB	NA	red
FAM111B	Human	0	-5.99735079741765	-5.99735079741765	axis4	FAM111B	NA	black
SATB1	Human	-5.99628601797828	0	-5.99628601797828	axis3	SATB1	NA	black
B3GLCT	Human	0	-5.98071578370237	-5.98071578370237	axis4	B3GLCT	NA	black
BCAT2	Human	0	5.97026862409749	5.97026862409749	axis2	BCAT2	NA	black
ABCB1	Human	0	5.96732055695009	5.96732055695009	axis2	ABCB1	NA	black
ICAM3	Human	-5.96723932034621	0	-5.96723932034621	axis3	ICAM3	NA	black
VENTX	Human	-5.96679359441474	0	-5.96679359441474	axis3	VENTX	NA	black
PRRG4	Human	-5.96582725658507	0	-5.96582725658507	axis3	PRRG4	NA	black
FAM102A	Human	5.95443303520028	0	5.95443303520028	axis1	FAM102A	NA	black
LARP6	Human	5.94960094556626	0	5.94960094556626	axis1	LARP6	NA	black
OLFML2B	Human	-5.93025218025929	0	-5.93025218025929	axis3	OLFML2B	NA	black
EXOC6B	Human	0	5.92912767039249	5.92912767039249	axis2	EXOC6B	NA	black
LYVE1	Human	0	5.92283358601182	5.92283358601182	axis2	LYVE1	NA	black
ANKRD22	Human	-5.91505765072911	0	-5.91505765072911	axis3	ANKRD22	NA	black
PPP1R37	Human	5.90083873765015	0	5.90083873765015	axis1	PPP1R37	NA	black
WSB1	Human	-5.89583706400376	0	-5.89583706400376	axis3	WSB1	NA	black
ABCA5	Both	1.74072860370775	-3.38680870337487	-5.895514785251	conflict1	ABCA5	NA	hotpink
SERPINB8	Both	-3.46331373536472	1.69826070777039	-5.88160963545141	conflict2	SERPINB8	NA	hotpink
GMPR	Both	3.50179716589109	1.6784249686412	5.8775037983486	up	GMPR	NA	red
TIMP2	Human	5.87621301749139	0	5.87621301749139	axis1	TIMP2	NA	black
FLI1	Human	-5.86360466957307	0	-5.86360466957307	axis3	FLI1	NA	black
ARHGEF9	Human	5.85661175322353	0	5.85661175322353	axis1	ARHGEF9	NA	black
ORAI1	Human	5.85163362836511	0	5.85163362836511	axis1	ORAI1	NA	black
GK5	Human	-5.84996445528618	0	-5.84996445528618	axis3	GK5	NA	black
STEAP4	Human	-5.84563249025315	0	-5.84563249025315	axis3	STEAP4	NA	black
VCL	Human	0	5.84259493277855	5.84259493277855	axis2	VCL	NA	black
KCNQ1	Human	-5.8419581824324	0	-5.8419581824324	axis3	KCNQ1	NA	black
BAK1	Both	3.83076607051497	1.52495623982349	5.8417506225359	up	BAK1	NA	red
RASSF5	Human	-5.81765473117508	0	-5.81765473117508	axis3	RASSF5	NA	black
PARP8	Both	-1.93902199267573	-2.99270950287879	5.80292954377161	dwn	PARP8	NA	blue
SLC7A7	Human	-5.79886329276223	0	-5.79886329276223	axis3	SLC7A7	NA	black
RGS14	Human	0	-5.79639736278135	-5.79639736278135	axis4	RGS14	NA	black
ACOXL	Human	0	-5.7935456378852	-5.7935456378852	axis4	ACOXL	NA	black
TRAP1	Human	5.76368124266714	0	5.76368124266714	axis1	TRAP1	NA	black
BMP2K	Human	0	5.75790698109883	5.75790698109883	axis2	BMP2K	NA	black
CMTM7	Human	-5.75132967062527	0	-5.75132967062527	axis3	CMTM7	NA	black
SLC29A1	Human	5.74343065491662	0	5.74343065491662	axis1	SLC29A1	NA	black
ACBD3	Both	1.79302987557733	3.19430071870053	5.72747662020817	up	ACBD3	NA	red
COX17	Human	0	-5.72281728741548	-5.72281728741548	axis4	COX17	NA	black
HDAC9	Human	0	5.72120624406641	5.72120624406641	axis2	HDAC9	NA	black
TMC8	Human	-5.70879049859185	0	-5.70879049859185	axis3	TMC8	NA	black
KRT18	Human	5.70799849283566	0	5.70799849283566	axis1	KRT18	NA	black
ABHD5	Human	-5.70418850379556	0	-5.70418850379556	axis3	ABHD5	NA	black
CCNB1IP1	Human	5.70224516786755	0	5.70224516786755	axis1	CCNB1IP1	NA	black
DYRK3	Human	5.70179362221697	0	5.70179362221697	axis1	DYRK3	NA	black
PDCD11	Human	0	5.6910226318219	5.6910226318219	axis2	PDCD11	NA	black
LNX1	Human	5.68735100103673	0	5.68735100103673	axis1	LNX1	NA	black
EIF1	Human	0	-5.6865891725366	-5.6865891725366	axis4	EIF1	NA	black
IL18R1	Human	0	-5.66892948923539	-5.66892948923539	axis4	IL18R1	NA	black
PDE3B	Human	-5.66792052930278	0	-5.66792052930278	axis3	PDE3B	NA	black
STK40	Human	-5.66714021105522	0	-5.66714021105522	axis3	STK40	NA	black
GPR160	Human	-5.66417909509819	0	-5.66417909509819	axis3	GPR160	NA	black
IFIT2	Human	-5.65377856360636	0	-5.65377856360636	axis3	IFIT2	NA	black
BBS7	Both	2.26271438593462	2.49437020742334	5.64404735218352	up	BBS7	NA	red
ITM2B	Human	0	-5.63928764942053	-5.63928764942053	axis4	ITM2B	NA	black
MCTP1	Human	0	-5.63526472127114	-5.63526472127114	axis4	MCTP1	NA	black
NAV1	Human	0	-5.63099806493481	-5.63099806493481	axis4	NAV1	NA	black
L3MBTL3	Human	0	-5.62559158984989	-5.62559158984989	axis4	L3MBTL3	NA	black
GNGT2	Both	-1.48242190242561	-3.79290620187051	5.62268722749877	dwn	GNGT2	NA	blue
CFLAR	Human	0	-5.58796971646313	-5.58796971646313	axis4	CFLAR	NA	black
TRIB1	Human	-5.57170270936655	0	-5.57170270936655	axis3	TRIB1	NA	black
VPS37B	Human	-5.56590613673635	0	-5.56590613673635	axis3	VPS37B	NA	black
PTPRM	Human	5.56567536360749	0	5.56567536360749	axis1	PTPRM	NA	black
PARD3	Human	0	5.5578754447398	5.5578754447398	axis2	PARD3	NA	black
SMARCD3	Human	-5.54218143076121	0	-5.54218143076121	axis3	SMARCD3	NA	black
BAZ2A	Human	0	-5.53612020555042	-5.53612020555042	axis4	BAZ2A	NA	black
GAS6	Human	-5.52831022015658	0	-5.52831022015658	axis3	GAS6	NA	black
CYP7B1	Human	0	5.51161563302134	5.51161563302134	axis2	CYP7B1	NA	black
CLIP4	Human	-5.50998907631115	0	-5.50998907631115	axis3	CLIP4	NA	black
TM6SF1	Human	0	-5.49767262301076	-5.49767262301076	axis4	TM6SF1	NA	black
JARID2	Both	-2.44904975348633	-2.2426733014652	5.49241849610373	dwn	JARID2	NA	blue
NUP58	Human	-5.48419985953153	0	-5.48419985953153	axis3	NUP58	NA	black
DEXI	Human	5.48138648643835	0	5.48138648643835	axis1	DEXI	NA	black
NME1	Human	0	5.47731872129642	5.47731872129642	axis2	NME1	NA	black
PARVA	Human	5.46916645539579	0	5.46916645539579	axis1	PARVA	NA	black
DYSF	Human	-5.46913164965262	0	-5.46913164965262	axis3	DYSF	NA	black
IL23A	Human	-5.45623867065826	0	-5.45623867065826	axis3	IL23A	NA	black
PPP1R12B	Human	5.45430707896844	0	5.45430707896844	axis1	PPP1R12B	NA	black
SPINK2	Human	5.45426054107761	0	5.45426054107761	axis1	SPINK2	NA	black
SERINC5	Human	0	5.44920238341574	5.44920238341574	axis2	SERINC5	NA	black
DDX5	Both	-2.04315982313063	-2.64512057535602	5.40440408690361	dwn	DDX5	NA	blue
SMCO4	Human	-5.39130226854319	0	-5.39130226854319	axis3	SMCO4	NA	black
GNG11	Human	0	-5.37474926386998	-5.37474926386998	axis4	GNG11	NA	black
RGS19	Human	0	-5.37474926386998	-5.37474926386998	axis4	RGS19	NA	black
CST6	Human	-5.37041650499624	0	-5.37041650499624	axis3	CST6	NA	black
BBIP1	Human	0	5.36631276115266	5.36631276115266	axis2	BBIP1	NA	black
LAMB3	Human	-5.34706970531985	0	-5.34706970531985	axis3	LAMB3	NA	black
RANBP2	Human	-5.33538429382342	0	-5.33538429382342	axis3	RANBP2	NA	black
STAT4	Human	-5.33538429382342	0	-5.33538429382342	axis3	STAT4	NA	black
S1PR3	Human	-5.33257177722592	0	-5.33257177722592	axis3	S1PR3	NA	black
ELL	Human	-5.32343206468165	0	-5.32343206468165	axis3	ELL	NA	black
SPECC1	Human	0	5.31110450309466	5.31110450309466	axis2	SPECC1	NA	black
MESP1	Human	0	5.30430417610412	5.30430417610412	axis2	MESP1	NA	black
SERPINF1	Human	5.28035004415046	0	5.28035004415046	axis1	SERPINF1	NA	black
DNAAF4	Human	5.27090399778971	0	5.27090399778971	axis1	DNAAF4	NA	black
FGFRL1	Human	-5.26744260414089	0	-5.26744260414089	axis3	FGFRL1	NA	black
CDKN2AIP	Human	5.25182097316844	0	5.25182097316844	axis1	CDKN2AIP	NA	black
RFX8	Human	5.24280174322481	0	5.24280174322481	axis1	RFX8	NA	black
DENND3	Human	-5.22926967116671	0	-5.22926967116671	axis3	DENND3	NA	black
CCNG1	Human	5.22321333234112	0	5.22321333234112	axis1	CCNG1	NA	black
HCLS1	Human	-5.22172779406092	0	-5.22172779406092	axis3	HCLS1	NA	black
VPS26C	Human	0	-5.21789785621145	-5.21789785621145	axis4	VPS26C	NA	black
PHLDB1	Human	-5.21778137016642	0	-5.21778137016642	axis3	PHLDB1	NA	black
PSMA6	Human	-5.21764963236173	0	-5.21764963236173	axis3	PSMA6	NA	black
MAML2	Human	-5.20971579422308	0	-5.20971579422308	axis3	MAML2	NA	black
PRDM8	Human	-5.19022359467491	0	-5.19022359467491	axis3	PRDM8	NA	black
EGR3	Human	-5.18038615341335	0	-5.18038615341335	axis3	EGR3	NA	black
S1PR4	Human	-5.17881312591344	0	-5.17881312591344	axis3	S1PR4	NA	black
MCUB	Human	-5.16949217740347	0	-5.16949217740347	axis3	MCUB	NA	black
RPS6KC1	Human	-5.16526486077723	0	-5.16526486077723	axis3	RPS6KC1	NA	black
NMB	Human	5.12406817448417	0	5.12406817448417	axis1	NMB	NA	black
TMEM154	Human	-5.12142427324908	0	-5.12142427324908	axis3	TMEM154	NA	black
STEAP3	Human	5.10390184572081	0	5.10390184572081	axis1	STEAP3	NA	black
SEMA4D	Human	0	5.10298673274528	5.10298673274528	axis2	SEMA4D	NA	black
TFDP2	Human	0	-5.09337255224412	-5.09337255224412	axis4	TFDP2	NA	black
TRPV2	Human	5.09334426521083	0	5.09334426521083	axis1	TRPV2	NA	black
PCNA	Human	0	-5.08064681327098	-5.08064681327098	axis4	PCNA	NA	black
CERS4	Human	0	-5.0753497714173	-5.0753497714173	axis4	CERS4	NA	black
SGK1	Both	-1.74272966016547	-2.908736153705	5.06914076865734	dwn	SGK1	NA	blue
IQGAP2	Human	-5.06014548450628	0	-5.06014548450628	axis3	IQGAP2	NA	black
LGALSL	Human	5.04419624924308	0	5.04419624924308	axis1	LGALSL	NA	black
MAFF	Human	-5.02834947673599	0	-5.02834947673599	axis3	MAFF	NA	black
SLC38A6	Both	1.70862187320937	2.92166351757143	4.99201819228037	up	SLC38A6	NA	red
BCL2	Human	-4.98464483939773	0	-4.98464483939773	axis3	BCL2	NA	black
APAF1	Human	-4.98028497978237	0	-4.98028497978237	axis3	APAF1	NA	black
MRPL34	Human	4.97608735775036	0	4.97608735775036	axis1	MRPL34	NA	black
MDFIC	Human	4.97550377216353	0	4.97550377216353	axis1	MDFIC	NA	black
TMED1	Both	2.79676076740449	1.7765011224984	4.96844864265356	up	TMED1	NA	red
ARFGEF2	Both	2.53948046174441	1.94950643933614	4.95073351273903	up	ARFGEF2	NA	red
TCN2	Human	-4.94970199630391	0	-4.94970199630391	axis3	TCN2	NA	black
COLEC12	Human	-4.94528592967208	0	-4.94528592967208	axis3	COLEC12	NA	black
CSF1	Human	0	-4.93950347887346	-4.93950347887346	axis4	CSF1	NA	black
ARMH1	Human	-4.93211106777244	0	-4.93211106777244	axis3	ARMH1	NA	black
UST	Human	4.91905488331249	0	4.91905488331249	axis1	UST	NA	black
EPS8	Human	0	-4.91660020060041	-4.91660020060041	axis4	EPS8	NA	black
BNC2	Human	4.91476599725497	0	4.91476599725497	axis1	BNC2	NA	black
MRPS30	Human	4.91439186463336	0	4.91439186463336	axis1	MRPS30	NA	black
EPN2	Human	4.91439186463336	0	4.91439186463336	axis1	EPN2	NA	black
TNFSF9	Human	0	-4.90375634405404	-4.90375634405404	axis4	TNFSF9	NA	black
CRTAP	Human	0	-4.90294659924138	-4.90294659924138	axis4	CRTAP	NA	black
ARHGEF12	Human	4.90213585167407	0	4.90213585167407	axis1	ARHGEF12	NA	black
GSTP1	Human	0	4.89836519991331	4.89836519991331	axis2	GSTP1	NA	black
ZDHHC20	Human	-4.89338898618675	0	-4.89338898618675	axis3	ZDHHC20	NA	black
CTSB	Human	0	-4.88973812604713	-4.88973812604713	axis4	CTSB	NA	black
IBSP	Human	0	-4.87897403445808	-4.87897403445808	axis4	IBSP	NA	black
CD80	Human	0	-4.87376380734584	-4.87376380734584	axis4	CD80	NA	black
SPINT1	Human	4.86993210701868	0	4.86993210701868	axis1	SPINT1	NA	black
WDR7	Human	4.85461518865446	0	4.85461518865446	axis1	WDR7	NA	black
ZFYVE16	Human	-4.83549482304134	0	-4.83549482304134	axis3	ZFYVE16	NA	black
HAAO	Human	0	-4.80655994808177	-4.80655994808177	axis4	HAAO	NA	black
OXSR1	Both	-3.64905653882518	1.31424075899189	-4.79573883518991	conflict2	OXSR1	NA	hotpink
ZBTB38	Human	0	4.78436421634404	4.78436421634404	axis2	ZBTB38	NA	black
HRH2	Human	-4.78331693691365	0	-4.78331693691365	axis3	HRH2	NA	black
MYBPC1	Human	0	-4.78114871329755	-4.78114871329755	axis4	MYBPC1	NA	black
ESRRA	Human	4.76840294693638	0	4.76840294693638	axis1	ESRRA	NA	black
CMKLR1	Human	-4.75703516240644	0	-4.75703516240644	axis3	CMKLR1	NA	black
IGF2BP2	Human	-4.74607457824072	0	-4.74607457824072	axis3	IGF2BP2	NA	black
TRAPPC9	Human	0	4.74168362475061	4.74168362475061	axis2	TRAPPC9	NA	black
ARHGEF10L	Human	-4.73878413198096	0	-4.73878413198096	axis3	ARHGEF10L	NA	black
TLK1	Human	0	4.7360779996945	4.7360779996945	axis2	TLK1	NA	black
CTSD	Human	4.73431141839226	0	4.73431141839226	axis1	CTSD	NA	black
SFXN4	Human	4.73394740895476	0	4.73394740895476	axis1	SFXN4	NA	black
MT-ATP6	Human	0	4.7328652585477	4.7328652585477	axis2	MT-ATP6	NA	black
CSPG4	Human	4.72150338864848	0	4.72150338864848	axis1	CSPG4	NA	black
CNRIP1	Human	4.71873134436309	0	4.71873134436309	axis1	CNRIP1	NA	black
NDUFV1	Human	4.71528437763058	0	4.71528437763058	axis1	NDUFV1	NA	black
PELI1	Human	0	-4.69862865792336	-4.69862865792336	axis4	PELI1	NA	black
VAMP5	Human	-4.6921117576111	0	-4.6921117576111	axis3	VAMP5	NA	black
MFSD11	Human	4.6921117576111	0	4.6921117576111	axis1	MFSD11	NA	black
PPP4R1	Human	0	-4.67039419577396	-4.67039419577396	axis4	PPP4R1	NA	black
PLA2G4A	Human	0	-4.65328675135267	-4.65328675135267	axis4	PLA2G4A	NA	black
MTX2	Human	4.65302061047702	0	4.65302061047702	axis1	MTX2	NA	black
RPP25	Human	4.64824929862543	0	4.64824929862543	axis1	RPP25	NA	black
P4HA2	Human	4.64687163522035	0	4.64687163522035	axis1	P4HA2	NA	black
TFRC	Human	0	4.64309118768708	4.64309118768708	axis2	TFRC	NA	black
ARHGDIB	Human	-4.64025806376169	0	-4.64025806376169	axis3	ARHGDIB	NA	black
KLF4	Human	-4.63896110765525	0	-4.63896110765525	axis3	KLF4	NA	black
SHC3	Human	4.63502312177696	0	4.63502312177696	axis1	SHC3	NA	black
PRELID2	Human	0	-4.62970536562517	-4.62970536562517	axis4	PRELID2	NA	black
CCDC47	Human	0	4.62970536562517	4.62970536562517	axis2	CCDC47	NA	black
PRKAR2A	Human	0	4.62970536562517	4.62970536562517	axis2	PRKAR2A	NA	black
CDK5	Human	4.62925996025508	0	4.62925996025508	axis1	CDK5	NA	black
GOT2	Both	1.84193605819019	2.50752751360581	4.61870534421452	up	GOT2	NA	red
STAU1	Human	0	4.61518310291776	4.61518310291776	axis2	STAU1	NA	black
SYAP1	Human	-4.61295255798463	0	-4.61295255798463	axis3	SYAP1	NA	black
MRPL40	Human	4.61202715838203	0	4.61202715838203	axis1	MRPL40	NA	black
HS3ST3B1	Human	-4.60930344297973	0	-4.60930344297973	axis3	HS3ST3B1	NA	black
RILPL2	Human	-4.60498119415906	0	-4.60498119415906	axis3	RILPL2	NA	black
TMEM97	Human	0	4.60001657942193	4.60001657942193	axis2	TMEM97	NA	black
ALDH9A1	Human	0	-4.59615455222554	-4.59615455222554	axis4	ALDH9A1	NA	black
TSPAN8	Human	0	-4.59099085764173	-4.59099085764173	axis4	TSPAN8	NA	black
TOR3A	Human	-4.59035762825557	0	-4.59035762825557	axis3	TOR3A	NA	black
MOV10	Human	0	-4.58700341870509	-4.58700341870509	axis4	MOV10	NA	black
TSKU	Human	4.58448979336032	0	4.58448979336032	axis1	TSKU	NA	black
LXN	Human	4.58025368531795	0	4.58025368531795	axis1	LXN	NA	black
ADCY3	Human	4.57274435100066	0	4.57274435100066	axis1	ADCY3	NA	black
PLEKHH3	Human	0	-4.57104965831832	-4.57104965831832	axis4	PLEKHH3	NA	black
TSFM	Both	2.52835009325135	1.80759289801564	4.57022767225832	up	TSFM	NA	red
TLNRD1	Human	0	-4.56407200334299	-4.56407200334299	axis4	TLNRD1	NA	black
CD38	Human	-4.55353188704115	0	-4.55353188704115	axis3	CD38	NA	black
LMO2	Human	-4.54245057650764	0	-4.54245057650764	axis3	LMO2	NA	black
LBR	Human	0	-4.53672638142672	-4.53672638142672	axis4	LBR	NA	black
IGSF3	Human	4.52827413863845	0	4.52827413863845	axis1	IGSF3	NA	black
BET1	Human	0	-4.51170373864897	-4.51170373864897	axis4	BET1	NA	black
ABHD2	Human	4.50786739111963	0	4.50786739111963	axis1	ABHD2	NA	black
EIF4A3	Human	-4.49843864410052	0	-4.49843864410052	axis3	EIF4A3	NA	black
CCR7	Human	-4.49235635074746	0	-4.49235635074746	axis3	CCR7	NA	black
TOMM20	Human	4.48874822678772	0	4.48874822678772	axis1	TOMM20	NA	black
COX7A1	Both	2.80578603004898	1.5993860317698	4.48753498459518	up	COX7A1	NA	red
CLCC1	Human	0	4.48747720021466	4.48747720021466	axis2	CLCC1	NA	black
MT-CO3	Human	0	4.48425748068748	4.48425748068748	axis2	MT-CO3	NA	black
CITED2	Human	4.46672642594794	0	4.46672642594794	axis1	CITED2	NA	black
AKIRIN2	Human	0	-4.44521147532757	-4.44521147532757	axis4	AKIRIN2	NA	black
SP6	Human	4.44367392298031	0	4.44367392298031	axis1	SP6	NA	black
PERP	Human	4.43724569636021	0	4.43724569636021	axis1	PERP	NA	black
PACSIN2	Human	0	-4.41493651392087	-4.41493651392087	axis4	PACSIN2	NA	black
DDX60	Human	0	-4.41130882380056	-4.41130882380056	axis4	DDX60	NA	black
ZFP36L1	Human	-4.41023802643716	0	-4.41023802643716	axis3	ZFP36L1	NA	black
PSMB10	Human	0	-4.40671431095257	-4.40671431095257	axis4	PSMB10	NA	black
CD81	Human	0	-4.3973022998946	-4.3973022998946	axis4	CD81	NA	black
MPZL1	Human	0	4.39216448539305	4.39216448539305	axis2	MPZL1	NA	black
KTI12	Human	0	-4.3918169161484	-4.3918169161484	axis4	KTI12	NA	black
OTUD7B	Human	4.38608478893852	0	4.38608478893852	axis1	OTUD7B	NA	black
RFX2	Human	-4.3803528392015	0	-4.3803528392015	axis3	RFX2	NA	black
AFAP1	Human	4.37634579691676	0	4.37634579691676	axis1	AFAP1	NA	black
RNF216	Both	1.43928054428767	3.03942724279995	4.37458849633988	up	RNF216	NA	red
AIFM1	Both	1.73299082851903	2.52241459696815	4.37132136226833	up	AIFM1	NA	red
DDIT3	Human	0	-4.37054884342893	-4.37054884342893	axis4	DDIT3	NA	black
NFE2	Human	0	-4.36999518077362	-4.36999518077362	axis4	NFE2	NA	black
IFIT1	Human	0	-4.36831662446944	-4.36831662446944	axis4	IFIT1	NA	black
EAF1	Human	-4.36455890310035	0	-4.36455890310035	axis3	EAF1	NA	black
GLRX3	Human	4.35883423045731	0	4.35883423045731	axis1	GLRX3	NA	black
GPR68	Human	4.35739285899328	0	4.35739285899328	axis1	GPR68	NA	black
COQ3	Human	4.35287325785302	0	4.35287325785302	axis1	COQ3	NA	black
CLCF1	Human	0	-4.34538281080805	-4.34538281080805	axis4	CLCF1	NA	black
CCNG2	Human	0	-4.34374306223208	-4.34374306223208	axis4	CCNG2	NA	black
FCER1A	Human	-4.33339501648006	0	-4.33339501648006	axis3	FCER1A	NA	black
CHD3	Human	0	4.33336323600838	4.33336323600838	axis2	CHD3	NA	black
RNF208	Human	4.32818149964553	0	4.32818149964553	axis1	RNF208	NA	black
TDG	Human	0	-4.32221336308195	-4.32221336308195	axis4	TDG	NA	black
CD5L	Human	0	-4.32090668013432	-4.32090668013432	axis4	CD5L	NA	black
PLD3	Human	4.31256952990865	0	4.31256952990865	axis1	PLD3	NA	black
VLDLR	Human	0	4.31119882508754	4.31119882508754	axis2	VLDLR	NA	black
NEURL4	Human	0	4.30253360404439	4.30253360404439	axis2	NEURL4	NA	black
ITGA3	Human	4.29924720762376	0	4.29924720762376	axis1	ITGA3	NA	black
RRAD	Both	-3.11782108334931	-1.37338922292181	4.28198187487035	dwn	RRAD	NA	blue
ITPR3	Human	4.27614373021086	0	4.27614373021086	axis1	ITPR3	NA	black
CARMIL1	Human	4.2622817357565	0	4.2622817357565	axis1	CARMIL1	NA	black
TRIM47	Human	4.25955924694653	0	4.25955924694653	axis1	TRIM47	NA	black
KLF10	Human	0	-4.25245525808772	-4.25245525808772	axis4	KLF10	NA	black
FRYL	Human	0	4.24354762003369	4.24354762003369	axis2	FRYL	NA	black
MGST3	Human	4.24116323235428	0	4.24116323235428	axis1	MGST3	NA	black
THAP4	Human	0	4.23943128358268	4.23943128358268	axis2	THAP4	NA	black
PAK1	Human	0	4.23171852604754	4.23171852604754	axis2	PAK1	NA	black
ABL2	Human	0	4.22305301773835	4.22305301773835	axis2	ABL2	NA	black
JMJD1C	Human	-4.22047638534566	0	-4.22047638534566	axis3	JMJD1C	NA	black
RPS26	Human	0	-4.21829181279759	-4.21829181279759	axis4	RPS26	NA	black
P4HA3	Human	4.21703318267119	0	4.21703318267119	axis1	P4HA3	NA	black
RIOX2	Human	4.21539646006332	0	4.21539646006332	axis1	RIOX2	NA	black
MYO6	Human	4.21135397955349	0	4.21135397955349	axis1	MYO6	NA	black
TRAFD1	Human	0	-4.20819536647228	-4.20819536647228	axis4	TRAFD1	NA	black
CCDC186	Human	0	-4.20675717713044	-4.20675717713044	axis4	CCDC186	NA	black
CD79B	Human	-4.19116954733926	0	-4.19116954733926	axis3	CD79B	NA	black
RHBDF2	Human	-4.18859208755669	0	-4.18859208755669	axis3	RHBDF2	NA	black
PLOD2	Human	0	4.18715639173678	4.18715639173678	axis2	PLOD2	NA	black
HM13	Human	4.18697912987706	0	4.18697912987706	axis1	HM13	NA	black
IGKC	Human	-4.18312242599305	0	-4.18312242599305	axis3	IGKC	NA	black
COQ7	Human	0	4.18130983124542	4.18130983124542	axis2	COQ7	NA	black
LRRC25	Both	-1.63597126734201	2.55458642363424	-4.17922998900758	conflict2	LRRC25	NA	hotpink
LDLR	Human	-4.17647222845532	0	-4.17647222845532	axis3	LDLR	NA	black
AGL	Both	2.24373457752488	1.86111013128282	4.17583715414113	up	AGL	NA	red
IER2	Human	-4.17492578022745	0	-4.17492578022745	axis3	IER2	NA	black
SYNE2	Human	0	-4.17317076371675	-4.17317076371675	axis4	SYNE2	NA	black
WWC3	Human	-4.17168154079485	0	-4.17168154079485	axis3	WWC3	NA	black
SIGLEC1	Human	-4.16756651366427	0	-4.16756651366427	axis3	SIGLEC1	NA	black
RABEP1	Human	0	4.16599488304467	4.16599488304467	axis2	RABEP1	NA	black
MPC2	Both	2.70118222813098	1.53472519552333	4.14557242321247	up	MPC2	NA	red
SPRY1	Human	4.13909271129929	0	4.13909271129929	axis1	SPRY1	NA	black
VAT1	Human	4.13185985629142	0	4.13185985629142	axis1	VAT1	NA	black
UNC45B	Human	0	-4.11787964938786	-4.11787964938786	axis4	UNC45B	NA	black
MMP1	Human	0	4.11466602454506	4.11466602454506	axis2	MMP1	NA	black
ZBP1	Human	0	-4.11395876375206	-4.11395876375206	axis4	ZBP1	NA	black
RNF152	Human	-4.10500099637691	0	-4.10500099637691	axis3	RNF152	NA	black
IFNGR1	Human	-4.10167701787972	0	-4.10167701787972	axis3	IFNGR1	NA	black
ATP6V0A1	Both	-2.30972878513119	-1.77464961356463	4.09895929597216	dwn	ATP6V0A1	NA	blue
SLC25A19	Human	-4.09812400334441	0	-4.09812400334441	axis3	SLC25A19	NA	black
CPT2	Human	4.09318766642526	0	4.09318766642526	axis1	CPT2	NA	black
MAT2A	Human	-4.09209883807509	0	-4.09209883807509	axis3	MAT2A	NA	black
MFSD3	Human	0	4.09002149846731	4.09002149846731	axis2	MFSD3	NA	black
SNX30	Human	-4.08263839554022	0	-4.08263839554022	axis3	SNX30	NA	black
ADGRG6	Human	4.07643325184809	0	4.07643325184809	axis1	ADGRG6	NA	black
ADGRE2	Human	-4.06188332251927	0	-4.06188332251927	axis3	ADGRE2	NA	black
SYNM	Human	4.04757055667794	0	4.04757055667794	axis1	SYNM	NA	black
PROS1	Human	4.04047511237595	0	4.04047511237595	axis1	PROS1	NA	black
CBX4	Human	0	-4.03857219752021	-4.03857219752021	axis4	CBX4	NA	black
B2M	Human	0	-4.03235932268793	-4.03235932268793	axis4	B2M	NA	black
NFKB2	Human	-4.02953586090268	0	-4.02953586090268	axis3	NFKB2	NA	black
DYRK2	Human	4.02704493119358	0	4.02704493119358	axis1	DYRK2	NA	black
AKR1B1	Human	0	4.02625612163655	4.02625612163655	axis2	AKR1B1	NA	black
TPST1	Human	-4.02621320277403	0	-4.02621320277403	axis3	TPST1	NA	black
GZF1	Human	-4.02621320277403	0	-4.02621320277403	axis3	GZF1	NA	black
CASTOR1	Human	0	4.01808639822752	4.01808639822752	axis2	CASTOR1	NA	black
AP2A2	Human	0	-4.00805006447704	-4.00805006447704	axis4	AP2A2	NA	black
CLYBL	Human	4.00245623246025	0	4.00245623246025	axis1	CLYBL	NA	black
NIN	Human	-4.0007404175563	0	-4.0007404175563	axis3	NIN	NA	black
PTPN2	Human	-4.00037587728105	0	-4.00037587728105	axis3	PTPN2	NA	black
LRRC8E	Human	3.99544621617788	0	3.99544621617788	axis1	LRRC8E	NA	black
RRP12	Human	-3.99221367016959	0	-3.99221367016959	axis3	RRP12	NA	black
ST3GAL5	Human	0	-3.99091861794334	-3.99091861794334	axis4	ST3GAL5	NA	black
SAV1	Human	-3.98782942602239	0	-3.98782942602239	axis3	SAV1	NA	black
RPS6KA5	Human	-3.97893556593555	0	-3.97893556593555	axis3	RPS6KA5	NA	black
SPNS3	Both	1.48745868996851	2.66095333863058	3.95805816714678	up	SPNS3	NA	red
ARHGEF6	Human	-3.95686063280188	0	-3.95686063280188	axis3	ARHGEF6	NA	black
CYSLTR2	Human	-3.95581262772312	0	-3.95581262772312	axis3	CYSLTR2	NA	black
RNPEP	Human	0	-3.95436601812098	-3.95436601812098	axis4	RNPEP	NA	black
VIM	Human	0	-3.94217279462234	-3.94217279462234	axis4	VIM	NA	black
MCM10	Human	0	-3.940185532186	-3.940185532186	axis4	MCM10	NA	black
GPSM3	Human	0	-3.940185532186	-3.940185532186	axis4	GPSM3	NA	black
BICD1	Human	3.93530766914433	0	3.93530766914433	axis1	BICD1	NA	black
MDH1	Human	3.91682059838133	0	3.91682059838133	axis1	MDH1	NA	black
FRAT2	Human	3.91152359139359	0	3.91152359139359	axis1	FRAT2	NA	black
MNAT1	Human	0	3.91098165208297	3.91098165208297	axis2	MNAT1	NA	black
RNF213	Human	0	-3.90577071686769	-3.90577071686769	axis4	RNF213	NA	black
ROR2	Human	3.90554560065503	0	3.90554560065503	axis1	ROR2	NA	black
PDXDC1	Human	0	3.90441688290576	3.90441688290576	axis2	PDXDC1	NA	black
MRPS15	Human	3.90011182913626	0	3.90011182913626	axis1	MRPS15	NA	black
SCN1B	Human	-3.89824100746921	0	-3.89824100746921	axis3	SCN1B	NA	black
LTC4S	Human	-3.89311748653015	0	-3.89311748653015	axis3	LTC4S	NA	black
MSN	Human	-3.89034767504151	0	-3.89034767504151	axis3	MSN	NA	black
CLUH	Both	1.47524260572526	2.63699391548068	3.89020577515538	up	CLUH	NA	red
GOLGA4	Human	0	3.88840555374413	3.88840555374413	axis2	GOLGA4	NA	black
ADCY7	Human	-3.8863353442336	0	-3.8863353442336	axis3	ADCY7	NA	black
HYI	Human	3.88423507527846	0	3.88423507527846	axis1	HYI	NA	black
ANKRD16	Human	3.88128691240413	0	3.88128691240413	axis1	ANKRD16	NA	black
DDX1	Human	0	3.88110833833819	3.88110833833819	axis2	DDX1	NA	black
SUCLG1	Human	3.87893500577349	0	3.87893500577349	axis1	SUCLG1	NA	black
ABHD8	Both	2.19064501351178	1.7698531378096	3.87711995099078	up	ABHD8	NA	red
LGALS8	Human	0	3.86538132666581	3.86538132666581	axis2	LGALS8	NA	black
TFPT	Human	0	-3.86414246494457	-3.86414246494457	axis4	TFPT	NA	black
ZDHHC1	Human	0	3.8633502155927	3.8633502155927	axis2	ZDHHC1	NA	black
ECHDC2	Both	1.55554499659638	2.47882601880769	3.85592541098924	up	ECHDC2	NA	red
RPS10	Human	0	-3.85098029180618	-3.85098029180618	axis4	RPS10	NA	black
FBXW7	Human	-3.84981445613985	0	-3.84981445613985	axis3	FBXW7	NA	black
ESAM	Human	0	-3.84939533608761	-3.84939533608761	axis4	ESAM	NA	black
SH3PXD2B	Human	3.84698063708319	0	3.84698063708319	axis1	SH3PXD2B	NA	black
RNF166	Human	-3.83238141212456	0	-3.83238141212456	axis3	RNF166	NA	black
RND3	Human	0	-3.82748468847298	-3.82748468847298	axis4	RND3	NA	black
RAB27A	Both	-1.94096228367783	-1.97176570733263	3.82712287018196	dwn	RAB27A	NA	blue
TUT7	Human	0	-3.82224762216236	-3.82224762216236	axis4	TUT7	NA	black
STAT6	Human	-3.82114913243275	0	-3.82114913243275	axis3	STAT6	NA	black
PHB	Both	2.31419310907268	1.65070782392392	3.8200566712171	up	PHB	NA	red
SMIM3	Human	-3.81222522419034	0	-3.81222522419034	axis3	SMIM3	NA	black
SERINC2	Human	0	3.8083081796383	3.8083081796383	axis2	SERINC2	NA	black
MRPL35	Both	2.2284515217727	1.70839436733306	3.80707402767126	up	MRPL35	NA	red
KCTD20	Human	-3.80502180256947	0	-3.80502180256947	axis3	KCTD20	NA	black
MEF2D	Human	-3.80463648453862	0	-3.80463648453862	axis3	MEF2D	NA	black
WTAP	Human	-3.79232535088942	0	-3.79232535088942	axis3	WTAP	NA	black
ME3	Human	3.78582204938284	0	3.78582204938284	axis1	ME3	NA	black
TAGLN	Human	-3.78360515285084	0	-3.78360515285084	axis3	TAGLN	NA	black
MAGEF1	Human	3.78090107729965	0	3.78090107729965	axis1	MAGEF1	NA	black
BACH1	Human	-3.77892943462008	0	-3.77892943462008	axis3	BACH1	NA	black
SH3BGRL3	Human	-3.77609565758208	0	-3.77609565758208	axis3	SH3BGRL3	NA	black
ALDH3B1	Human	0	-3.77078753305885	-3.77078753305885	axis4	ALDH3B1	NA	black
KCTD12	Human	-3.76594582674883	0	-3.76594582674883	axis3	KCTD12	NA	black
RAPGEF2	Human	-3.76397581086493	0	-3.76397581086493	axis3	RAPGEF2	NA	black
CRABP2	Human	3.76216263556953	0	3.76216263556953	axis1	CRABP2	NA	black
B3GALNT2	Human	0	-3.75615264964953	-3.75615264964953	axis4	B3GALNT2	NA	black
NABP1	Human	-3.73702798690503	0	-3.73702798690503	axis3	NABP1	NA	black
LRP6	Human	3.73257896196397	0	3.73257896196397	axis1	LRP6	NA	black
PDE8A	Human	3.73176687402638	0	3.73176687402638	axis1	PDE8A	NA	black
CD63	Human	0	3.7299250502434	3.7299250502434	axis2	CD63	NA	black
B4GALT5	Human	-3.72416132634888	0	-3.72416132634888	axis3	B4GALT5	NA	black
STAT2	Human	-3.71946702171927	0	-3.71946702171927	axis3	STAT2	NA	black
PARP3	Human	0	3.70405731151303	3.70405731151303	axis2	PARP3	NA	black
MCTS1	Human	0	-3.69261278010583	-3.69261278010583	axis4	MCTS1	NA	black
RBKS	Human	0	-3.69001279565427	-3.69001279565427	axis4	RBKS	NA	black
WHRN	Human	3.68904735198234	0	3.68904735198234	axis1	WHRN	NA	black
EXOC6	Human	0	-3.68515163305023	-3.68515163305023	axis4	EXOC6	NA	black
UBASH3B	Human	-3.6843931879977	0	-3.6843931879977	axis3	UBASH3B	NA	black
RASSF8	Both	2.12418554736892	1.73326394227451	3.68177421595519	up	RASSF8	NA	red
SCX	Human	3.67807563379067	0	3.67807563379067	axis1	SCX	NA	black
SESN2	Human	-3.67781327103452	0	-3.67781327103452	axis3	SESN2	NA	black
NECTIN1	Human	0	-3.67520793205735	-3.67520793205735	axis4	NECTIN1	NA	black
NDUFS4	Human	3.67479886718658	0	3.67479886718658	axis1	NDUFS4	NA	black
IL4I1	Human	-3.67479886718658	0	-3.67479886718658	axis3	IL4I1	NA	black
NIPAL3	Human	3.6707486628047	0	3.6707486628047	axis1	NIPAL3	NA	black
NUP210	Human	-3.67066913659412	0	-3.67066913659412	axis3	NUP210	NA	black
LRRC66	Human	0	3.66219505324839	3.66219505324839	axis2	LRRC66	NA	black
CIB1	Human	-3.66042901902483	0	-3.66042901902483	axis3	CIB1	NA	black
PLB1	Human	-3.65351956081863	0	-3.65351956081863	axis3	PLB1	NA	black
MESP2	Human	0	3.65162529538912	3.65162529538912	axis2	MESP2	NA	black
NMT2	Human	0	3.65067011048309	3.65067011048309	axis2	NMT2	NA	black
COBLL1	Human	3.64682822691849	0	3.64682822691849	axis1	COBLL1	NA	black
RASSF3	Human	-3.64579244297725	0	-3.64579244297725	axis3	RASSF3	NA	black
NOTCH2	Human	0	-3.64282482710156	-3.64282482710156	axis4	NOTCH2	NA	black
MAPK14	Human	0	-3.63834142546934	-3.63834142546934	axis4	MAPK14	NA	black
TRMT6	Human	-3.63508921271445	0	-3.63508921271445	axis3	TRMT6	NA	black
UQCRFS1	Both	2.59483100673028	1.39628873048422	3.62313329220851	up	UQCRFS1	NA	red
NIPA1	Human	3.62236044728318	0	3.62236044728318	axis1	NIPA1	NA	black
DENND1C	Human	0	-3.61617408853591	-3.61617408853591	axis4	DENND1C	NA	black
IMP3	Human	3.6142356760132	0	3.6142356760132	axis1	IMP3	NA	black
ICA1	Human	3.61296282588584	0	3.61296282588584	axis1	ICA1	NA	black
PCGF2	Human	3.61209895797884	0	3.61209895797884	axis1	PCGF2	NA	black
FIBCD1	Human	3.61085903597217	0	3.61085903597217	axis1	FIBCD1	NA	black
ADRA2B	Human	-3.60652008832603	0	-3.60652008832603	axis3	ADRA2B	NA	black
DIAPH1	Human	-3.59977988485791	0	-3.59977988485791	axis3	DIAPH1	NA	black
C1QA	Human	-3.59109149313755	0	-3.59109149313755	axis3	C1QA	NA	black
IL18	Human	-3.59109149313755	0	-3.59109149313755	axis3	IL18	NA	black
EIF4G1	Human	0	3.58126919793198	3.58126919793198	axis2	EIF4G1	NA	black
SRI	Human	0	-3.57963526568883	-3.57963526568883	axis4	SRI	NA	black
CYBA	Human	0	-3.57951260803653	-3.57951260803653	axis4	CYBA	NA	black
TMEM132A	Human	3.56478087847178	0	3.56478087847178	axis1	TMEM132A	NA	black
NDUFAF4	Human	3.56310732195736	0	3.56310732195736	axis1	NDUFAF4	NA	black
LAG3	Human	3.56283052045595	0	3.56283052045595	axis1	LAG3	NA	black
MASTL	Human	-3.56274607469614	0	-3.56274607469614	axis3	MASTL	NA	black
MED29	Human	-3.56206160555664	0	-3.56206160555664	axis3	MED29	NA	black
DGKD	Human	-3.56180341735325	0	-3.56180341735325	axis3	DGKD	NA	black
CD2	Human	0	-3.55712867930734	-3.55712867930734	axis4	CD2	NA	black
RAB3IP	Human	0	3.5370470963291	3.5370470963291	axis2	RAB3IP	NA	black
MAGIX	Human	0	-3.53507211199821	-3.53507211199821	axis4	MAGIX	NA	black
RHOB	Human	0	-3.53481970422998	-3.53481970422998	axis4	RHOB	NA	black
CTTNBP2NL	Human	3.53392773235967	0	3.53392773235967	axis1	CTTNBP2NL	NA	black
NDUFS6	Human	0	3.53068136823554	3.53068136823554	axis2	NDUFS6	NA	black
MT-ND4	Human	0	3.53068136823554	3.53068136823554	axis2	MT-ND4	NA	black
GRK5	Human	0	-3.52035880234684	-3.52035880234684	axis4	GRK5	NA	black
HSPBAP1	Human	-3.51745351740575	0	-3.51745351740575	axis3	HSPBAP1	NA	black
VAC14	Human	3.51601621725608	0	3.51601621725608	axis1	VAC14	NA	black
GFOD1	Human	3.51585744928828	0	3.51585744928828	axis1	GFOD1	NA	black
RELB	Human	0	-3.51231181508139	-3.51231181508139	axis4	RELB	NA	black
ELF1	Human	-3.51128987871374	0	-3.51128987871374	axis3	ELF1	NA	black
TGM2	Human	3.50878533854357	0	3.50878533854357	axis1	TGM2	NA	black
PRDX4	Human	0	3.50433924247368	3.50433924247368	axis2	PRDX4	NA	black
SCD5	Human	3.50382851920086	0	3.50382851920086	axis1	SCD5	NA	black
LRRC75A	Human	3.50112476994765	0	3.50112476994765	axis1	LRRC75A	NA	black
PPARD	Human	-3.49823853478545	0	-3.49823853478545	axis3	PPARD	NA	black
JPT2	Human	3.49622635510738	0	3.49622635510738	axis1	JPT2	NA	black
DNAJB6	Human	-3.48989592204498	0	-3.48989592204498	axis3	DNAJB6	NA	black
TENM3	Human	0	3.48297752294625	3.48297752294625	axis2	TENM3	NA	black
TMEM70	Human	3.48276757393667	0	3.48276757393667	axis1	TMEM70	NA	black
LPXN	Human	-3.47449370853425	0	-3.47449370853425	axis3	LPXN	NA	black
SLC25A23	Human	3.47004379070788	0	3.47004379070788	axis1	SLC25A23	NA	black
NEDD4L	Human	0	-3.46795923617433	-3.46795923617433	axis4	NEDD4L	NA	black
MCTP2	Human	-3.4674158839418	0	-3.4674158839418	axis3	MCTP2	NA	black
STAMBPL1	Human	3.46458418234033	0	3.46458418234033	axis1	STAMBPL1	NA	black
SLC9A3R1	Human	-3.46168279163004	0	-3.46168279163004	axis3	SLC9A3R1	NA	black
CAB39L	Human	3.44995576081226	0	3.44995576081226	axis1	CAB39L	NA	black
ADAMTS12	Human	3.44990095795994	0	3.44990095795994	axis1	ADAMTS12	NA	black
AATK	Human	-3.44755624415363	0	-3.44755624415363	axis3	AATK	NA	black
RABGAP1L	Human	0	-3.44531694864243	-3.44531694864243	axis4	RABGAP1L	NA	black
KMO	Human	-3.43918735538011	0	-3.43918735538011	axis3	KMO	NA	black
NDUFB9	Human	0	3.43850926392038	3.43850926392038	axis2	NDUFB9	NA	black
GAL	Human	3.43243290801739	0	3.43243290801739	axis1	GAL	NA	black
CCNF	Human	3.41742238757129	0	3.41742238757129	axis1	CCNF	NA	black
AK2	Human	0	3.41590522871826	3.41590522871826	axis2	AK2	NA	black
NDP	Human	3.41304620170691	0	3.41304620170691	axis1	NDP	NA	black
DNAJC21	Human	0	3.40868744637996	3.40868744637996	axis2	DNAJC21	NA	black
TOP2A	Human	-3.40657893768639	0	-3.40657893768639	axis3	TOP2A	NA	black
FKBP3	Human	0	3.40613795489079	3.40613795489079	axis2	FKBP3	NA	black
NDUFA6	Human	3.40305509360741	0	3.40305509360741	axis1	NDUFA6	NA	black
TNFSF12	Human	-3.4013025909226	0	-3.4013025909226	axis3	TNFSF12	NA	black
S1PR1	Human	0	-3.40077162315556	-3.40077162315556	axis4	S1PR1	NA	black
B4GALNT3	Human	3.40002290202182	0	3.40002290202182	axis1	B4GALNT3	NA	black
MLPH	Human	3.39834795713951	0	3.39834795713951	axis1	MLPH	NA	black
ETFB	Human	3.39689269589929	0	3.39689269589929	axis1	ETFB	NA	black
COX7A2L	Human	3.39174438672805	0	3.39174438672805	axis1	COX7A2L	NA	black
EPB41L2	Human	3.39082487760825	0	3.39082487760825	axis1	EPB41L2	NA	black
FLNA	Human	0	-3.37433355920197	-3.37433355920197	axis4	FLNA	NA	black
ACYP1	Human	0	3.37433355920197	3.37433355920197	axis2	ACYP1	NA	black
MARS2	Human	3.37323159630067	0	3.37323159630067	axis1	MARS2	NA	black
IRS2	Human	-3.36828866435958	0	-3.36828866435958	axis3	IRS2	NA	black
AVEN	Human	3.36828866435958	0	3.36828866435958	axis1	AVEN	NA	black
RNF168	Human	-3.36662960667309	0	-3.36662960667309	axis3	RNF168	NA	black
EBAG9	Human	0	3.36418420704091	3.36418420704091	axis2	EBAG9	NA	black
ARFGAP3	Human	-3.35965423379099	0	-3.35965423379099	axis3	ARFGAP3	NA	black
GBGT1	Both	1.42393449160887	-2.35883947792142	-3.35883289278098	conflict1	GBGT1	NA	hotpink
ENC1	Human	-3.35785965287625	0	-3.35785965287625	axis3	ENC1	NA	black
RPS19BP1	Human	3.35606841464918	0	3.35606841464918	axis1	RPS19BP1	NA	black
TMEM181	Human	3.35556385243517	0	3.35556385243517	axis1	TMEM181	NA	black
ZNF146	Human	0	3.3547185554035	3.3547185554035	axis2	ZNF146	NA	black
ADK	Both	1.51730716033152	2.2096305524417	3.35268825890708	up	ADK	NA	red
PHACTR2	Human	0	-3.34346333272309	-3.34346333272309	axis4	PHACTR2	NA	black
AJUBA	Human	0	3.34346333272309	3.34346333272309	axis2	AJUBA	NA	black
EPSTI1	Both	-2.50492341765026	-1.3299824691751	3.33150423210102	dwn	EPSTI1	NA	blue
MCFD2	Human	0	3.3290063147844	3.3290063147844	axis2	MCFD2	NA	black
GOLPH3L	Human	3.32246269753943	0	3.32246269753943	axis1	GOLPH3L	NA	black
RSPO2	Human	0	3.30955915800508	3.30955915800508	axis2	RSPO2	NA	black
XPC	Human	0	3.30746773797578	3.30746773797578	axis2	XPC	NA	black
BIN1	Human	-3.30578489188142	0	-3.30578489188142	axis3	BIN1	NA	black
ZNF106	Human	0	3.30220249575089	3.30220249575089	axis2	ZNF106	NA	black
JUND	Both	-1.81571355229175	-1.81486255326981	3.29527053351879	dwn	JUND	NA	blue
RELA	Human	0	-3.29287545834174	-3.29287545834174	axis4	RELA	NA	black
ATP5PB	Human	0	3.29249423208289	3.29249423208289	axis2	ATP5PB	NA	black
PRMT9	Human	-3.29017316346795	0	-3.29017316346795	axis3	PRMT9	NA	black
RBFOX2	Human	3.29017316346795	0	3.29017316346795	axis1	RBFOX2	NA	black
GYG1	Human	0	-3.28612766122994	-3.28612766122994	axis4	GYG1	NA	black
PRCP	Human	0	-3.28317966938719	-3.28317966938719	axis4	PRCP	NA	black
BPNT1	Human	3.28200744982469	0	3.28200744982469	axis1	BPNT1	NA	black
DAZAP2	Human	-3.28035329043274	0	-3.28035329043274	axis3	DAZAP2	NA	black
GNS	Human	3.27930109498898	0	3.27930109498898	axis1	GNS	NA	black
TPBGL	Human	3.27793258674309	0	3.27793258674309	axis1	TPBGL	NA	black
ASRGL1	Human	-3.27330824474219	0	-3.27330824474219	axis3	ASRGL1	NA	black
CKLF	Human	3.26297176925981	0	3.26297176925981	axis1	CKLF	NA	black
EFNB1	Human	3.26150376580075	0	3.26150376580075	axis1	EFNB1	NA	black
AMIGO2	Human	3.25608807775797	0	3.25608807775797	axis1	AMIGO2	NA	black
CSGALNACT1	Human	0	3.25522416755762	3.25522416755762	axis2	CSGALNACT1	NA	black
EVL	Human	-3.24918877816939	0	-3.24918877816939	axis3	EVL	NA	black
ADGRA3	Human	0	3.24531305256416	3.24531305256416	axis2	ADGRA3	NA	black
YPEL3	Human	0	-3.2434577299089	-3.2434577299089	axis4	YPEL3	NA	black
WDR90	Human	0	3.24074545872308	3.24074545872308	axis2	WDR90	NA	black
PON2	Human	3.23323189685482	0	3.23323189685482	axis1	PON2	NA	black
PDGFD	Human	3.22379876627106	0	3.22379876627106	axis1	PDGFD	NA	black
TLR5	Human	-3.21743947645236	0	-3.21743947645236	axis3	TLR5	NA	black
CCNH	Human	-3.21183108646899	0	-3.21183108646899	axis3	CCNH	NA	black
FBH1	Both	2.00646212253384	1.59768976972586	3.20570400651474	up	FBH1	NA	red
MMP12	Human	0	3.20111951409206	3.20111951409206	axis2	MMP12	NA	black
ARHGAP31	Human	0	3.18805261404943	3.18805261404943	axis2	ARHGAP31	NA	black
LATS2	Human	-3.17972875103108	0	-3.17972875103108	axis3	LATS2	NA	black
TET3	Human	-3.17487033421636	0	-3.17487033421636	axis3	TET3	NA	black
NAP1L1	Human	0	3.17374185783695	3.17374185783695	axis2	NAP1L1	NA	black
FOXO3	Human	-3.17232515156249	0	-3.17232515156249	axis3	FOXO3	NA	black
PODXL2	Human	3.17022600609614	0	3.17022600609614	axis1	PODXL2	NA	black
GREM1	Human	3.16957288248355	0	3.16957288248355	axis1	GREM1	NA	black
ST6GALNAC4	Human	3.16637371978826	0	3.16637371978826	axis1	ST6GALNAC4	NA	black
CALML6	Human	0	-3.15598593076956	-3.15598593076956	axis4	CALML6	NA	black
PSMD3	Human	3.15544210506383	0	3.15544210506383	axis1	PSMD3	NA	black
FGD1	Human	3.15128411793233	0	3.15128411793233	axis1	FGD1	NA	black
SLC2A1	Human	3.15101726197352	0	3.15101726197352	axis1	SLC2A1	NA	black
JMY	Human	-3.15076035391048	0	-3.15076035391048	axis3	JMY	NA	black
EZR	Human	-3.14757232678343	0	-3.14757232678343	axis3	EZR	NA	black
PTPN12	Human	3.14598647488543	0	3.14598647488543	axis1	PTPN12	NA	black
GCA	Human	-3.14505977290562	0	-3.14505977290562	axis3	GCA	NA	black
NDUFS2	Human	3.14370696640685	0	3.14370696640685	axis1	NDUFS2	NA	black
MT-CYB	Human	0	3.14355590586038	3.14355590586038	axis2	MT-CYB	NA	black
MT-ND1	Human	0	3.14169380199238	3.14169380199238	axis2	MT-ND1	NA	black
SNX20	Human	-3.14073995493097	0	-3.14073995493097	axis3	SNX20	NA	black
TLE3	Human	-3.12464674526001	0	-3.12464674526001	axis3	TLE3	NA	black
SHKBP1	Both	-1.36546604337623	-2.27910243374309	3.11203698265231	dwn	SHKBP1	NA	blue
TP53INP2	Human	-3.10580691497512	0	-3.10580691497512	axis3	TP53INP2	NA	black
HMGN3	Human	0	3.10557376917396	3.10557376917396	axis2	HMGN3	NA	black
UCP2	Human	0	-3.1018178316351	-3.1018178316351	axis4	UCP2	NA	black
WFS1	Human	0	-3.09089982014907	-3.09089982014907	axis4	WFS1	NA	black
RHOH	Human	-3.09027054338534	0	-3.09027054338534	axis3	RHOH	NA	black
ARL4C	Human	0	-3.08682972604823	-3.08682972604823	axis4	ARL4C	NA	black
TEX264	Human	3.08509186205372	0	3.08509186205372	axis1	TEX264	NA	black
NPRL3	Human	0	3.07880377923409	3.07880377923409	axis2	NPRL3	NA	black
CBX6	Human	-3.07103143652958	0	-3.07103143652958	axis3	CBX6	NA	black
GCAT	Human	0	3.06729344852241	3.06729344852241	axis2	GCAT	NA	black
IFRD1	Human	0	3.06598737235454	3.06598737235454	axis2	IFRD1	NA	black
SYTL3	Human	-3.06360729515163	0	-3.06360729515163	axis3	SYTL3	NA	black
MT-CO2	Human	0	3.05552460204917	3.05552460204917	axis2	MT-CO2	NA	black
PDSS1	Human	0	3.04996795257797	3.04996795257797	axis2	PDSS1	NA	black
HIPK3	Human	-3.04690358566481	0	-3.04690358566481	axis3	HIPK3	NA	black
SAMM50	Human	0	3.04284311890554	3.04284311890554	axis2	SAMM50	NA	black
SLC25A5	Human	3.04266665856243	0	3.04266665856243	axis1	SLC25A5	NA	black
B4GALT1	Human	-3.04142212341482	0	-3.04142212341482	axis3	B4GALT1	NA	black
CAV2	Both	2.24171896695921	1.35629087306978	3.04042297487419	up	CAV2	NA	red
KIF1B	Human	0	3.03982019564155	3.03982019564155	axis2	KIF1B	NA	black
SCP2	Human	3.03798079778266	0	3.03798079778266	axis1	SCP2	NA	black
AIFM2	Both	1.90667478829499	1.59165872450943	3.03477556159189	up	AIFM2	NA	red
DCBLD2	Human	0	3.03053150433803	3.03053150433803	axis2	DCBLD2	NA	black
DTX3L	Human	0	-3.0254432966489	-3.0254432966489	axis4	DTX3L	NA	black
GJC1	Human	0	3.02423137006892	3.02423137006892	axis2	GJC1	NA	black
CD200	Human	0	3.01825864508536	3.01825864508536	axis2	CD200	NA	black
HTATIP2	Human	-3.01496976562135	0	-3.01496976562135	axis3	HTATIP2	NA	black
TJP1	Human	0	3.01398639466099	3.01398639466099	axis2	TJP1	NA	black
OTULINL	Human	-3.00375314785852	0	-3.00375314785852	axis3	OTULINL	NA	black
MTFP1	Human	3.00174993655414	0	3.00174993655414	axis1	MTFP1	NA	black
NDUFA10	Human	2.99652534277904	0	2.99652534277904	axis1	NDUFA10	NA	black
AGTPBP1	Human	-2.99401618503094	0	-2.99401618503094	axis3	AGTPBP1	NA	black
BIN2	Both	-1.84058936539484	-1.62524182983895	2.99140282819643	dwn	BIN2	NA	blue
PLCL2	Human	0	-2.99111879754416	-2.99111879754416	axis4	PLCL2	NA	black
ABRAXAS1	Human	0	-2.9902998699819	-2.9902998699819	axis4	ABRAXAS1	NA	black
SUCLA2	Human	0	2.98674994531986	2.98674994531986	axis2	SUCLA2	NA	black
SKI	Human	-2.9807342871463	0	-2.9807342871463	axis3	SKI	NA	black
GPRIN3	Human	-2.97997706264389	0	-2.97997706264389	axis3	GPRIN3	NA	black
DAPK2	Human	2.9755212529219	0	2.9755212529219	axis1	DAPK2	NA	black
STAM	Human	0	2.97154594852132	2.97154594852132	axis2	STAM	NA	black
NRIP3	Human	2.96495084356973	0	2.96495084356973	axis1	NRIP3	NA	black
PTP4A2	Human	-2.9638888752579	0	-2.9638888752579	axis3	PTP4A2	NA	black
PKP4	Both	1.32992995594548	2.22637341895735	2.96092070299213	up	PKP4	NA	red
SCG3	Human	0	2.93853908358202	2.93853908358202	axis2	SCG3	NA	black
TSPO	Human	0	2.9369633970428	2.9369633970428	axis2	TSPO	NA	black
CD276	Human	2.93572248670934	0	2.93572248670934	axis1	CD276	NA	black
SRP14	Human	0	2.92931963094636	2.92931963094636	axis2	SRP14	NA	black
PUS7	Human	0	2.91680066493531	2.91680066493531	axis2	PUS7	NA	black
PLA2G12A	Human	2.91409441682941	0	2.91409441682941	axis1	PLA2G12A	NA	black
SH3PXD2A	Human	2.90882297488043	0	2.90882297488043	axis1	SH3PXD2A	NA	black
GNE	Human	0	2.90651133137002	2.90651133137002	axis2	GNE	NA	black
MCEE	Human	2.90321272104758	0	2.90321272104758	axis1	MCEE	NA	black
POLD2	Both	1.50059827671045	1.93253520806268	2.89995900290112	up	POLD2	NA	red
MRPS34	Human	2.89908428373321	0	2.89908428373321	axis1	MRPS34	NA	black
NCOA4	Human	0	2.89059596196642	2.89059596196642	axis2	NCOA4	NA	black
QTRT2	Human	0	2.8843693670784	2.8843693670784	axis2	QTRT2	NA	black
ZNF331	Human	-2.87243800738388	0	-2.87243800738388	axis3	ZNF331	NA	black
TRIM38	Human	-2.86702459299052	0	-2.86702459299052	axis3	TRIM38	NA	black
OGFOD3	Human	2.86646600958465	0	2.86646600958465	axis1	OGFOD3	NA	black
NSUN6	Human	-2.86500386416421	0	-2.86500386416421	axis3	NSUN6	NA	black
EIF3G	Human	2.86324909900481	0	2.86324909900481	axis1	EIF3G	NA	black
LAMB2	Human	0	-2.85695875727261	-2.85695875727261	axis4	LAMB2	NA	black
SELENOP	Human	0	-2.85549097937482	-2.85549097937482	axis4	SELENOP	NA	black
CCDC189	Human	2.85477541406093	0	2.85477541406093	axis1	CCDC189	NA	black
DST	Human	0	2.84534355664334	2.84534355664334	axis2	DST	NA	black
ADAM8	Human	-2.84208793954748	0	-2.84208793954748	axis3	ADAM8	NA	black
MGAT4A	Human	-2.8409385658404	0	-2.8409385658404	axis3	MGAT4A	NA	black
PDZK1IP1	Human	0	2.8337209609475	2.8337209609475	axis2	PDZK1IP1	NA	black
MCOLN3	Human	2.82881873071292	0	2.82881873071292	axis1	MCOLN3	NA	black
IQGAP1	Human	-2.81641364685871	0	-2.81641364685871	axis3	IQGAP1	NA	black
FZD2	Human	-2.81598367168827	0	-2.81598367168827	axis3	FZD2	NA	black
EIF4E3	Human	-2.81482383825614	0	-2.81482383825614	axis3	EIF4E3	NA	black
MIDN	Human	-2.81482383825614	0	-2.81482383825614	axis3	MIDN	NA	black
STARD9	Human	0	2.812037444614	2.812037444614	axis2	STARD9	NA	black
COX8A	Human	0	2.81189807503584	2.81189807503584	axis2	COX8A	NA	black
THEM4	Human	0	2.81037807517288	2.81037807517288	axis2	THEM4	NA	black
RREB1	Human	0	2.80125467514364	2.80125467514364	axis2	RREB1	NA	black
CNTRL	Human	0	-2.80073879057259	-2.80073879057259	axis4	CNTRL	NA	black
TRIOBP	Human	-2.79338276502508	0	-2.79338276502508	axis3	TRIOBP	NA	black
SPOP	Human	0	2.79307537638673	2.79307537638673	axis2	SPOP	NA	black
CDCP1	Human	-2.78899689312773	0	-2.78899689312773	axis3	CDCP1	NA	black
SSR3	Human	2.78767145571749	0	2.78767145571749	axis1	SSR3	NA	black
HSD17B14	Human	2.78479184121084	0	2.78479184121084	axis1	HSD17B14	NA	black
COL1A2	Human	0	-2.78245826653331	-2.78245826653331	axis4	COL1A2	NA	black
GPR157	Human	-2.78211007755335	0	-2.78211007755335	axis3	GPR157	NA	black
KDM7A	Human	-2.77571986272992	0	-2.77571986272992	axis3	KDM7A	NA	black
TBC1D1	Human	0	-2.77344843051401	-2.77344843051401	axis4	TBC1D1	NA	black
UNC13B	Both	1.31652627703694	2.10213775446355	2.7675195917027	up	UNC13B	NA	red
INPP5D	Both	-1.89984175713012	-1.45572417536535	2.7656455752229	dwn	INPP5D	NA	blue
CYB561A3	Human	-2.76151319679205	0	-2.76151319679205	axis3	CYB561A3	NA	black
KIFC3	Human	2.76151319679205	0	2.76151319679205	axis1	KIFC3	NA	black
MRPL57	Human	2.76039134714844	0	2.76039134714844	axis1	MRPL57	NA	black
CEP120	Human	0	-2.75295058861833	-2.75295058861833	axis4	CEP120	NA	black
TMEM53	Human	2.73291532685698	0	2.73291532685698	axis1	TMEM53	NA	black
SELENOM	Human	2.73291249568974	0	2.73291249568974	axis1	SELENOM	NA	black
EVI2B	Human	0	-2.73159306170607	-2.73159306170607	axis4	EVI2B	NA	black
DEK	Human	0	-2.73037961565629	-2.73037961565629	axis4	DEK	NA	black
DDR2	Human	0	2.72608033442634	2.72608033442634	axis2	DDR2	NA	black
SSBP2	Human	-2.71964150281346	0	-2.71964150281346	axis3	SSBP2	NA	black
FAM3B	Human	2.71964150281346	0	2.71964150281346	axis1	FAM3B	NA	black
RNLS	Human	2.71873469658113	0	2.71873469658113	axis1	RNLS	NA	black
SLC9B1	Human	2.71471898058295	0	2.71471898058295	axis1	SLC9B1	NA	black
COX4I1	Human	2.71415729875961	0	2.71415729875961	axis1	COX4I1	NA	black
ADAMTS14	Human	2.71251587342337	0	2.71251587342337	axis1	ADAMTS14	NA	black
SEPHS1	Human	0	2.71157627849594	2.71157627849594	axis2	SEPHS1	NA	black
SH3KBP1	Human	-2.70990244375566	0	-2.70990244375566	axis3	SH3KBP1	NA	black
QSOX1	Human	-2.70641090874557	0	-2.70641090874557	axis3	QSOX1	NA	black
ZBTB18	Human	-2.70641090874557	0	-2.70641090874557	axis3	ZBTB18	NA	black
ALDH7A1	Human	2.70602617807755	0	2.70602617807755	axis1	ALDH7A1	NA	black
PIK3AP1	Human	0	-2.69249273819827	-2.69249273819827	axis4	PIK3AP1	NA	black
ATF4	Human	0	-2.69037466379228	-2.69037466379228	axis4	ATF4	NA	black
DUSP10	Human	-2.6803941937354	0	-2.6803941937354	axis3	DUSP10	NA	black
SIRT5	Human	0	2.68036689598942	2.68036689598942	axis2	SIRT5	NA	black
GAS2L1	Human	0	-2.6785331663556	-2.6785331663556	axis4	GAS2L1	NA	black
SYNJ2	Human	-2.67617989644398	0	-2.67617989644398	axis3	SYNJ2	NA	black
MAP3K3	Human	-2.66734193840974	0	-2.66734193840974	axis3	MAP3K3	NA	black
SMIM10L1	Human	2.66045086558095	0	2.66045086558095	axis1	SMIM10L1	NA	black
PPP1R15B	Human	-2.66023248329435	0	-2.66023248329435	axis3	PPP1R15B	NA	black
GUF1	Human	0	2.6541379914254	2.6541379914254	axis2	GUF1	NA	black
CALM1	Human	0	2.65401473448213	2.65401473448213	axis2	CALM1	NA	black
KLHL15	Human	-2.65389622823154	0	-2.65389622823154	axis3	KLHL15	NA	black
SCRN1	Human	2.65214720525534	0	2.65214720525534	axis1	SCRN1	NA	black
RTKN2	Human	0	2.65098567442188	2.65098567442188	axis2	RTKN2	NA	black
LEPR	Human	2.65095496581305	0	2.65095496581305	axis1	LEPR	NA	black
SPNS1	Human	2.64640309577187	0	2.64640309577187	axis1	SPNS1	NA	black
COASY	Human	0	2.64512057535602	2.64512057535602	axis2	COASY	NA	black
FMC1	Human	2.64317083612199	0	2.64317083612199	axis1	FMC1	NA	black
BAIAP2	Human	2.63756633548944	0	2.63756633548944	axis1	BAIAP2	NA	black
GPRC5C	Human	2.6354122815708	0	2.6354122815708	axis1	GPRC5C	NA	black
MICAL2	Human	-2.62998003969114	0	-2.62998003969114	axis3	MICAL2	NA	black
TCOF1	Human	0	2.62787095534387	2.62787095534387	axis2	TCOF1	NA	black
CASP8	Human	0	-2.62126119780874	-2.62126119780874	axis4	CASP8	NA	black
SNX18	Human	-2.61769126122579	0	-2.61769126122579	axis3	SNX18	NA	black
KRTCAP3	Human	0	2.61194346895569	2.61194346895569	axis2	KRTCAP3	NA	black
JAM3	Human	0	2.6063574690706	2.6063574690706	axis2	JAM3	NA	black
NPM1	Human	2.59942073487681	0	2.59942073487681	axis1	NPM1	NA	black
PDP2	Human	2.5993449252064	0	2.5993449252064	axis1	PDP2	NA	black
GRSF1	Human	0	2.59168139477011	2.59168139477011	axis2	GRSF1	NA	black
LAMB1	Human	0	2.58699982957206	2.58699982957206	axis2	LAMB1	NA	black
SELENOK	Human	-2.58580084914002	0	-2.58580084914002	axis3	SELENOK	NA	black
APOE	Human	2.5818332651476	0	2.5818332651476	axis1	APOE	NA	black
RP2	Human	-2.57739137602576	0	-2.57739137602576	axis3	RP2	NA	black
NEIL2	Human	2.57706351087537	0	2.57706351087537	axis1	NEIL2	NA	black
TP53RK	Human	0	2.57453703151653	2.57453703151653	axis2	TP53RK	NA	black
CCDC30	Human	2.56761776762695	0	2.56761776762695	axis1	CCDC30	NA	black
SCARF1	Human	2.56761776762695	0	2.56761776762695	axis1	SCARF1	NA	black
MN1	Human	-2.56672233217448	0	-2.56672233217448	axis3	MN1	NA	black
RDH13	Human	2.56538580776474	0	2.56538580776474	axis1	RDH13	NA	black
ACTN2	Human	2.56372931350561	0	2.56372931350561	axis1	ACTN2	NA	black
SLC12A9	Human	0	-2.55973488487617	-2.55973488487617	axis4	SLC12A9	NA	black
PCYT1A	Human	0	2.55973488487617	2.55973488487617	axis2	PCYT1A	NA	black
DESI1	Human	0	-2.55708297957089	-2.55708297957089	axis4	DESI1	NA	black
GCHFR	Human	0	2.55440088746865	2.55440088746865	axis2	GCHFR	NA	black
SLC38A1	Human	0	2.55339131046722	2.55339131046722	axis2	SLC38A1	NA	black
REEP4	Human	-2.55045376228677	0	-2.55045376228677	axis3	REEP4	NA	black
PPP1R15A	Human	-2.54892824857429	0	-2.54892824857429	axis3	PPP1R15A	NA	black
KCNJ12	Human	0	2.547779238276	2.547779238276	axis2	KCNJ12	NA	black
PLXNA1	Human	0	2.5466959770778	2.5466959770778	axis2	PLXNA1	NA	black
LTB	Human	-2.54399771456263	0	-2.54399771456263	axis3	LTB	NA	black
SERAC1	Human	0	2.54381570710552	2.54381570710552	axis2	SERAC1	NA	black
ETV1	Human	0	2.54116638470137	2.54116638470137	axis2	ETV1	NA	black
SCN3B	Human	2.53772772376965	0	2.53772772376965	axis1	SCN3B	NA	black
DNASE1L1	Human	0	2.52986890320753	2.52986890320753	axis2	DNASE1L1	NA	black
CCND2	Human	-2.52930906194295	0	-2.52930906194295	axis3	CCND2	NA	black
FBXL5	Human	-2.52750438952593	0	-2.52750438952593	axis3	FBXL5	NA	black
IRAK3	Human	0	-2.51840037246906	-2.51840037246906	axis4	IRAK3	NA	black
PRKDC	Human	0	2.51098662821082	2.51098662821082	axis2	PRKDC	NA	black
MRPL2	Human	2.49228044106298	0	2.49228044106298	axis1	MRPL2	NA	black
WLS	Both	-1.47773151564399	-1.68550390181464	2.49072223545242	dwn	WLS	NA	blue
HOMER1	Human	-2.49006694726909	0	-2.49006694726909	axis3	HOMER1	NA	black
MRPS12	Human	0	2.48753731172836	2.48753731172836	axis2	MRPS12	NA	black
DLC1	Human	0	2.47664248446035	2.47664248446035	axis2	DLC1	NA	black
PCCA	Human	0	2.47441143433663	2.47441143433663	axis2	PCCA	NA	black
RARRES2	Human	0	2.47441051702732	2.47441051702732	axis2	RARRES2	NA	black
CBARP	Human	-2.47020604046876	0	-2.47020604046876	axis3	CBARP	NA	black
DGAT2	Human	-2.46294327462655	0	-2.46294327462655	axis3	DGAT2	NA	black
SPATS2	Human	2.46294327462655	0	2.46294327462655	axis1	SPATS2	NA	black
NEXN	Human	0	2.46268793582633	2.46268793582633	axis2	NEXN	NA	black
CLSTN1	Human	-2.46056893164079	0	-2.46056893164079	axis3	CLSTN1	NA	black
ZNF503	Human	-2.46045195450519	0	-2.46045195450519	axis3	ZNF503	NA	black
STARD4	Human	-2.45112516565524	0	-2.45112516565524	axis3	STARD4	NA	black
CHCHD3	Human	2.45004195008623	0	2.45004195008623	axis1	CHCHD3	NA	black
SPAG7	Human	2.44919152401586	0	2.44919152401586	axis1	SPAG7	NA	black
ZNF510	Human	0	2.44773375164276	2.44773375164276	axis2	ZNF510	NA	black
MAP3K13	Human	-2.44718069564233	0	-2.44718069564233	axis3	MAP3K13	NA	black
MRPL15	Human	2.4451479189134	0	2.4451479189134	axis1	MRPL15	NA	black
TFCP2L1	Human	2.44513164511735	0	2.44513164511735	axis1	TFCP2L1	NA	black
FZD7	Human	2.44513164511735	0	2.44513164511735	axis1	FZD7	NA	black
MCF2L	Human	0	2.44310115466302	2.44310115466302	axis2	MCF2L	NA	black
HACD1	Human	2.43676893602426	0	2.43676893602426	axis1	HACD1	NA	black
PLEKHO2	Human	0	-2.43236269149774	-2.43236269149774	axis4	PLEKHO2	NA	black
KSR1	Human	-2.43071409149124	0	-2.43071409149124	axis3	KSR1	NA	black
USP35	Human	0	2.42210720842111	2.42210720842111	axis2	USP35	NA	black
HSF2	Human	0	2.42178089902524	2.42178089902524	axis2	HSF2	NA	black
UVRAG	Human	-2.4166930841487	0	-2.4166930841487	axis3	UVRAG	NA	black
MRPL4	Human	2.413384622975	0	2.413384622975	axis1	MRPL4	NA	black
ZDHHC18	Human	0	-2.41300573761804	-2.41300573761804	axis4	ZDHHC18	NA	black
LMNA	Human	0	2.41237874586704	2.41237874586704	axis2	LMNA	NA	black
ATG2B	Human	2.40466768471662	0	2.40466768471662	axis1	ATG2B	NA	black
AVL9	Human	0	2.40370267546632	2.40370267546632	axis2	AVL9	NA	black
SIDT2	Human	-2.40324036743893	0	-2.40324036743893	axis3	SIDT2	NA	black
DOCK7	Human	0	2.39866667653367	2.39866667653367	axis2	DOCK7	NA	black
CSF2	Human	-2.39295140149735	0	-2.39295140149735	axis3	CSF2	NA	black
MFAP3L	Human	0	2.39292229563775	2.39292229563775	axis2	MFAP3L	NA	black
NUDT9	Human	0	2.39292229563775	2.39292229563775	axis2	NUDT9	NA	black
DAPK3	Human	0	2.38525808489434	2.38525808489434	axis2	DAPK3	NA	black
FEM1B	Human	2.38254985885323	0	2.38254985885323	axis1	FEM1B	NA	black
USP1	Human	0	-2.37895374657333	-2.37895374657333	axis4	USP1	NA	black
FOSL1	Human	-2.37832691314273	0	-2.37832691314273	axis3	FOSL1	NA	black
DYNLT1	Human	0	2.37826881332217	2.37826881332217	axis2	DYNLT1	NA	black
ECM1	Human	0	-2.37826881332217	-2.37826881332217	axis4	ECM1	NA	black
CBR3	Human	2.37746863204621	0	2.37746863204621	axis1	CBR3	NA	black
SH3D21	Human	2.37730156925929	0	2.37730156925929	axis1	SH3D21	NA	black
ERICH1	Human	-2.37520320043435	0	-2.37520320043435	axis3	ERICH1	NA	black
GDF15	Human	2.37427676450151	0	2.37427676450151	axis1	GDF15	NA	black
RAB11A	Human	0	-2.37169229930181	-2.37169229930181	axis4	RAB11A	NA	black
TMEM60	Human	2.36887661580612	0	2.36887661580612	axis1	TMEM60	NA	black
CLIC1	Human	-2.36662831609147	0	-2.36662831609147	axis3	CLIC1	NA	black
IDS	Human	-2.36319317631986	0	-2.36319317631986	axis3	IDS	NA	black
CCNT1	Human	-2.36307994834118	0	-2.36307994834118	axis3	CCNT1	NA	black
MASP1	Human	0	2.36229543846565	2.36229543846565	axis2	MASP1	NA	black
DUSP5	Human	-2.36080578947093	0	-2.36080578947093	axis3	DUSP5	NA	black
TRMT61A	Human	0	2.35883947792142	2.35883947792142	axis2	TRMT61A	NA	black
HSPB2	Human	0	2.34967248893239	2.34967248893239	axis2	HSPB2	NA	black
RDX	Human	2.34462319711188	0	2.34462319711188	axis1	RDX	NA	black
THOC3	Human	0	2.34117879265182	2.34117879265182	axis2	THOC3	NA	black
C3	Human	-2.33175447921209	0	-2.33175447921209	axis3	C3	NA	black
PSTPIP1	Human	2.32789412565113	0	2.32789412565113	axis1	PSTPIP1	NA	black
APBB3	Both	-1.62230428379187	-1.43244511696182	2.32386184954391	dwn	APBB3	NA	blue
CLDN7	Human	2.31671030429963	0	2.31671030429963	axis1	CLDN7	NA	black
DYNC2LI1	Human	2.31079485834582	0	2.31079485834582	axis1	DYNC2LI1	NA	black
CTNNB1	Human	-2.31079485834582	0	-2.31079485834582	axis3	CTNNB1	NA	black
MRPS2	Human	2.30853219453464	0	2.30853219453464	axis1	MRPS2	NA	black
DDX24	Human	0	2.30018407291738	2.30018407291738	axis2	DDX24	NA	black
ELOVL5	Human	-2.29426531291027	0	-2.29426531291027	axis3	ELOVL5	NA	black
TENT4B	Human	-2.2927142408697	0	-2.2927142408697	axis3	TENT4B	NA	black
MTERF2	Human	2.29266032142978	0	2.29266032142978	axis1	MTERF2	NA	black
GTF2E1	Human	2.29002295073245	0	2.29002295073245	axis1	GTF2E1	NA	black
DLG1	Human	2.28843539355374	0	2.28843539355374	axis1	DLG1	NA	black
STAT1	Human	-2.28565283668268	0	-2.28565283668268	axis3	STAT1	NA	black
GNAI3	Human	-2.28037334922473	0	-2.28037334922473	axis3	GNAI3	NA	black
SLC9A7	Human	2.27973137148449	0	2.27973137148449	axis1	SLC9A7	NA	black
SLC25A11	Human	2.27901862256372	0	2.27901862256372	axis1	SLC25A11	NA	black
DHX32	Human	2.2773030664041	0	2.2773030664041	axis1	DHX32	NA	black
DTHD1	Human	0	-2.27714511741244	-2.27714511741244	axis4	DTHD1	NA	black
PPAT	Human	0	2.27714511741244	2.27714511741244	axis2	PPAT	NA	black
METTL8	Human	0	2.27421187452302	2.27421187452302	axis2	METTL8	NA	black
CALHM3	Human	2.27237895121811	0	2.27237895121811	axis1	CALHM3	NA	black
NDUFS5	Human	2.27010555563297	0	2.27010555563297	axis1	NDUFS5	NA	black
ENPP2	Human	-2.26861930423916	0	-2.26861930423916	axis3	ENPP2	NA	black
IBTK	Both	1.53221534287597	1.48015166246122	2.26791108700646	up	IBTK	NA	red
RAC1	Human	0	-2.25634291738877	-2.25634291738877	axis4	RAC1	NA	black
IFIT3	Human	0	-2.24740992866424	-2.24740992866424	axis4	IFIT3	NA	black
POLR3G	Human	0	2.24172105801861	2.24172105801861	axis2	POLR3G	NA	black
FBXO25	Human	0	2.24060213942585	2.24060213942585	axis2	FBXO25	NA	black
TBKBP1	Human	2.23827085675703	0	2.23827085675703	axis1	TBKBP1	NA	black
UBE2C	Human	-2.23633852351389	0	-2.23633852351389	axis3	UBE2C	NA	black
SIK3	Human	-2.23619959850466	0	-2.23619959850466	axis3	SIK3	NA	black
SLC9A9	Human	-2.2298146093852	0	-2.2298146093852	axis3	SLC9A9	NA	black
TYK2	Human	-2.2298146093852	0	-2.2298146093852	axis3	TYK2	NA	black
SH2B3	Human	-2.22889555374101	0	-2.22889555374101	axis3	SH2B3	NA	black
TGFBR2	Human	0	2.22287227828883	2.22287227828883	axis2	TGFBR2	NA	black
KCNMA1	Human	-2.22162459901758	0	-2.22162459901758	axis3	KCNMA1	NA	black
DIP2C	Human	2.22089442259305	0	2.22089442259305	axis1	DIP2C	NA	black
SLC7A11	Human	-2.21831151518094	0	-2.21831151518094	axis3	SLC7A11	NA	black
FBXO9	Human	0	-2.21677078211756	-2.21677078211756	axis4	FBXO9	NA	black
EPOP	Human	2.20982740109676	0	2.20982740109676	axis1	EPOP	NA	black
PHF20L1	Human	-2.20970724427116	0	-2.20970724427116	axis3	PHF20L1	NA	black
VDAC1	Human	0	2.20961384538131	2.20961384538131	axis2	VDAC1	NA	black
EMC7	Human	0	2.20825878924832	2.20825878924832	axis2	EMC7	NA	black
SCOC	Human	2.20764370291277	0	2.20764370291277	axis1	SCOC	NA	black
TNFAIP8L2	Human	-2.20565503601168	0	-2.20565503601168	axis3	TNFAIP8L2	NA	black
HAUS8	Human	-2.20489857449152	0	-2.20489857449152	axis3	HAUS8	NA	black
NDRG1	Human	-2.19413130283301	0	-2.19413130283301	axis3	NDRG1	NA	black
ERCC1	Human	0	-2.19396931671227	-2.19396931671227	axis4	ERCC1	NA	black
TMX4	Human	-2.1925621714086	0	-2.1925621714086	axis3	TMX4	NA	black
EXTL2	Human	2.19139627550919	0	2.19139627550919	axis1	EXTL2	NA	black
ACADS	Human	2.18858809553357	0	2.18858809553357	axis1	ACADS	NA	black
RPP38	Human	2.18511005603028	0	2.18511005603028	axis1	RPP38	NA	black
CERS6	Both	-1.44039363076209	1.51631209130911	-2.18408627856918	conflict2	CERS6	NA	hotpink
CASP6	Human	2.1832539288545	0	2.1832539288545	axis1	CASP6	NA	black
SNX29	Human	0	2.16453524884256	2.16453524884256	axis2	SNX29	NA	black
NET1	Human	2.16063383451337	0	2.16063383451337	axis1	NET1	NA	black
NLN	Human	0	2.15544434288798	2.15544434288798	axis2	NLN	NA	black
CALM3	Human	2.14635753420259	0	2.14635753420259	axis1	CALM3	NA	black
SLC39A7	Human	2.14594079785513	0	2.14594079785513	axis1	SLC39A7	NA	black
NUS1	Human	0	2.14249489038613	2.14249489038613	axis2	NUS1	NA	black
DBP	Human	0	2.14249489038613	2.14249489038613	axis2	DBP	NA	black
PPT1	Human	-2.13589114230864	0	-2.13589114230864	axis3	PPT1	NA	black
TBRG4	Human	0	2.13547740570586	2.13547740570586	axis2	TBRG4	NA	black
EIF2B3	Human	0	2.13465390021295	2.13465390021295	axis2	EIF2B3	NA	black
LAP3	Human	-2.13332163357388	0	-2.13332163357388	axis3	LAP3	NA	black
METTL22	Human	-2.13275415901385	0	-2.13275415901385	axis3	METTL22	NA	black
PAIP2B	Human	2.1306917572826	0	2.1306917572826	axis1	PAIP2B	NA	black
LCP1	Human	-2.12845057762653	0	-2.12845057762653	axis3	LCP1	NA	black
ZNRF3	Human	2.12506750954701	0	2.12506750954701	axis1	ZNRF3	NA	black
SCN9A	Human	2.12290932623575	0	2.12290932623575	axis1	SCN9A	NA	black
TMEM176A	Human	-2.12215593999202	0	-2.12215593999202	axis3	TMEM176A	NA	black
EMD	Human	0	-2.12192258860126	-2.12192258860126	axis4	EMD	NA	black
LYRM7	Human	0	2.11524714485875	2.11524714485875	axis2	LYRM7	NA	black
NDUFB7	Human	0	2.11240088381756	2.11240088381756	axis2	NDUFB7	NA	black
KREMEN1	Human	2.1117600502235	0	2.1117600502235	axis1	KREMEN1	NA	black
B3GAT3	Human	2.11106519282667	0	2.11106519282667	axis1	B3GAT3	NA	black
RHOF	Human	2.10742933926607	0	2.10742933926607	axis1	RHOF	NA	black
FBXO32	Human	2.10649972423933	0	2.10649972423933	axis1	FBXO32	NA	black
MTMR10	Human	-2.10444531128201	0	-2.10444531128201	axis3	MTMR10	NA	black
AGFG1	Human	-2.10017745615051	0	-2.10017745615051	axis3	AGFG1	NA	black
CTH	Human	-2.09874063803341	0	-2.09874063803341	axis3	CTH	NA	black
EVA1B	Human	0	-2.09692326094528	-2.09692326094528	axis4	EVA1B	NA	black
RPL34	Human	0	-2.09527071305157	-2.09527071305157	axis4	RPL34	NA	black
NUAK2	Human	-2.0913019965984	0	-2.0913019965984	axis3	NUAK2	NA	black
ANKS1A	Human	-2.0908607101133	0	-2.0908607101133	axis3	ANKS1A	NA	black
NAE1	Both	1.41961891258062	1.47213447489019	2.08986994241604	up	NAE1	NA	red
OPHN1	Human	0	2.08737902221623	2.08737902221623	axis2	OPHN1	NA	black
SH3BP4	Human	0	-2.08678999853367	-2.08678999853367	axis4	SH3BP4	NA	black
SSC5D	Human	2.08674683301948	0	2.08674683301948	axis1	SSC5D	NA	black
BCL6	Human	-2.08493853731105	0	-2.08493853731105	axis3	BCL6	NA	black
DRAM2	Human	0	-2.08220421062975	-2.08220421062975	axis4	DRAM2	NA	black
STARD8	Human	-2.0800227016863	0	-2.0800227016863	axis3	STARD8	NA	black
ALDH5A1	Human	0	2.07548639911967	2.07548639911967	axis2	ALDH5A1	NA	black
MTIF2	Human	2.07459726641302	0	2.07459726641302	axis1	MTIF2	NA	black
ANKRD28	Human	0	2.07447435615367	2.07447435615367	axis2	ANKRD28	NA	black
APOL6	Human	0	-2.07303950505386	-2.07303950505386	axis4	APOL6	NA	black
TXNDC17	Human	2.07227556263371	0	2.07227556263371	axis1	TXNDC17	NA	black
FAM20B	Human	0	2.07087199705274	2.07087199705274	axis2	FAM20B	NA	black
MED30	Human	-2.07012811311646	0	-2.07012811311646	axis3	MED30	NA	black
BHLHE40	Human	0	-2.06991930310455	-2.06991930310455	axis4	BHLHE40	NA	black
SPSB2	Human	0	-2.06991930310455	-2.06991930310455	axis4	SPSB2	NA	black
TIMM44	Human	2.06857441554042	0	2.06857441554042	axis1	TIMM44	NA	black
TXLNB	Human	2.06848548771495	0	2.06848548771495	axis1	TXLNB	NA	black
GSPT2	Human	2.06793125893629	0	2.06793125893629	axis1	GSPT2	NA	black
PSME1	Human	0	-2.06607091099206	-2.06607091099206	axis4	PSME1	NA	black
FAM114A1	Human	0	-2.06432835162286	-2.06432835162286	axis4	FAM114A1	NA	black
KMT2E	Human	0	-2.06340307802137	-2.06340307802137	axis4	KMT2E	NA	black
NMI	Human	0	-2.06299669211541	-2.06299669211541	axis4	NMI	NA	black
SEC24A	Human	0	-2.05958929197139	-2.05958929197139	axis4	SEC24A	NA	black
SH3GL2	Human	2.05807796122804	0	2.05807796122804	axis1	SH3GL2	NA	black
GNA12	Human	-2.05567155684091	0	-2.05567155684091	axis3	GNA12	NA	black
FAM241A	Human	-2.05205463548395	0	-2.05205463548395	axis3	FAM241A	NA	black
TNFRSF4	Human	-2.05168931158755	0	-2.05168931158755	axis3	TNFRSF4	NA	black
SUCO	Human	0	-2.04787592842485	-2.04787592842485	axis4	SUCO	NA	black
GPD2	Human	-2.04208002959507	0	-2.04208002959507	axis3	GPD2	NA	black
ENDOD1	Human	2.03864333400814	0	2.03864333400814	axis1	ENDOD1	NA	black
DUSP6	Human	-2.03569006684007	0	-2.03569006684007	axis3	DUSP6	NA	black
MYDGF	Human	2.03348443274237	0	2.03348443274237	axis1	MYDGF	NA	black
RASA2	Human	-2.02959718649578	0	-2.02959718649578	axis3	RASA2	NA	black
GIGYF2	Human	0	2.02581085705571	2.02581085705571	axis2	GIGYF2	NA	black
PTS	Human	2.02505136126432	0	2.02505136126432	axis1	PTS	NA	black
HPS3	Human	-2.023561558702	0	-2.023561558702	axis3	HPS3	NA	black
ZNF703	Human	-2.02253538751332	0	-2.02253538751332	axis3	ZNF703	NA	black
AGAP1	Human	2.02234274348337	0	2.02234274348337	axis1	AGAP1	NA	black
PPP1R9A	Human	0	2.022103135113	2.022103135113	axis2	PPP1R9A	NA	black
ADM	Human	0	2.022103135113	2.022103135113	axis2	ADM	NA	black
SDC4	Human	0	-2.02139834771242	-2.02139834771242	axis4	SDC4	NA	black
EGR2	Human	-2.01808448312405	0	-2.01808448312405	axis3	EGR2	NA	black
PRKCZ	Human	2.01748431591295	0	2.01748431591295	axis1	PRKCZ	NA	black
TNNI2	Human	2.01747929059168	0	2.01747929059168	axis1	TNNI2	NA	black
SPOUT1	Human	0	2.01347015448704	2.01347015448704	axis2	SPOUT1	NA	black
GAL3ST4	Human	-2.00915420707296	0	-2.00915420707296	axis3	GAL3ST4	NA	black
STIM2	Human	0	2.00890839066558	2.00890839066558	axis2	STIM2	NA	black
APOBR	Human	0	2.00890839066558	2.00890839066558	axis2	APOBR	NA	black
DDX3X	Human	-2.00690462972186	0	-2.00690462972186	axis3	DDX3X	NA	black
PCBD1	Human	2.00369238174221	0	2.00369238174221	axis1	PCBD1	NA	black
RALGAPA2	Human	-2.00029525550053	0	-2.00029525550053	axis3	RALGAPA2	NA	black
ARRDC3	Human	-1.99931906568918	0	-1.99931906568918	axis3	ARRDC3	NA	black
TNKS1BP1	Human	1.99810463574199	0	1.99810463574199	axis1	TNKS1BP1	NA	black
PDLIM2	Human	0	-1.99781071118686	-1.99781071118686	axis4	PDLIM2	NA	black
ARL14EP	Human	0	1.99411855046744	1.99411855046744	axis2	ARL14EP	NA	black
CGGBP1	Human	0	-1.99185803618508	-1.99185803618508	axis4	CGGBP1	NA	black
LRP1	Human	0	-1.99096137472646	-1.99096137472646	axis4	LRP1	NA	black
MAPKAPK5	Human	1.99023291748691	0	1.99023291748691	axis1	MAPKAPK5	NA	black
SEC14L1	Human	-1.98874957358539	0	-1.98874957358539	axis3	SEC14L1	NA	black
GPI	Human	0	1.98686477140569	1.98686477140569	axis2	GPI	NA	black
QKI	Human	-1.98647418088284	0	-1.98647418088284	axis3	QKI	NA	black
YIPF2	Human	1.97074360609132	0	1.97074360609132	axis1	YIPF2	NA	black
[truncated: 427 more rows]
